# Supplementary material for: Initial response of ovarian tissue transcriptome to vitrification or microwave-assisted dehydration in the domestic cat model
Source: BMC Genomics. 2020 Nov 25;21:828. doi: 10.1186/s12864-020-07236-z (PMC7690003; doi:10.1186/s12864-020-07236-z)
Supplement: Supplementary file 1 — Additional file 1. Differentially Expressed Genes (DEGs) in vitrified (V) compared to fresh (F) ovarian tissue using a cutoff of |fold change| ≥ 2 and q-value < 0.05. [file 12864_2020_7236_MOESM1_ESM.xlsx]

## Sheet: Additional_file_1
Differentially Expressed Genes (DEGs) in vitrified (V) compared to fresh (F) ovarian tissue using a cutoff of |fold change| ≥ 2 and q-value < 0.05
Gene_Symbol	Entrez_Gene_ID	Type	Protein_ID	Product	Regulation(VvsF)	Fold_change(VvsF)	p-value(VvsF)	q-value(VvsF)	V_mean_normalized_counts	F_mean_normalized_counts
CORIN	101096889	protein_coding	XP_019685108.1; XP_019685107.1; XP_019685105.1; XP_019685110.1; XP_023108908.1; XP_003985450.3	corin, serine peptidase	down	-6.91922	0.00101369	0.0156813	4.33231	7.12677
PTPRO	101098147	protein_coding	XP_023112565.1; XP_023112566.1	protein tyrosine phosphatase, receptor type O	down	-3.79168	0.000948445	0.0150048	6.33817	8.26226
LOC105260444	105260444	protein_coding	XP_023095181.1	uncharacterized LOC105260444	down	-3.5614	9.01614e-06	0.000869384	3.68676	5.52615
NWD1	101095083	protein_coding	XP_019674679.2	NACHT and WD repeat domain containing 1	down	-3.51012	0.00158591	0.0202073	10.8361	12.6476
LOC109502478	109502478	pseudogene	.	.	down	-3.18338	0.00582102	0.0448376	6.90391	8.57594
STC1	101083584	protein_coding	XP_006930699.1; XP_003984739.1	stanniocalcin 1	down	-2.91459	0.00589869	0.0450544	10.8233	12.3666
SLC6A15	101095111	protein_coding	XP_023113050.1; XP_011282443.1; XP_019690855.1	solute carrier family 6 member 15	down	-2.8532	4.6551e-05	0.00233985	8.55756	10.0703
GABRB1	101097640	protein_coding	XP_011280194.2	gamma-aminobutyric acid type A receptor beta1 subunit	down	-2.85274	0.00022057	0.00602046	3.8476	5.36128
LOC111557779	111557779	lncRNA	.	uncharacterized LOC111557779	down	-2.8089	3.1282e-07	0.000119	4.22374	5.7278
TTPA	101085268	protein_coding	XP_023104332.1; XP_023104334.1; XP_023104330.1; XP_023104333.1; XP_023104335.1; XP_011289677.2; XP_023104336.1; XP_023104337.1; XP_023104331.1	alpha tocopherol transfer protein	down	-2.78832	0.00126177	0.0178676	4.28606	5.76716
LOC109494267	109494267	lncRNA	.	uncharacterized LOC109494267	down	-2.78667	0.000561248	0.0106962	3.40935	4.89749
LOC109499893	109499893	lncRNA	.	uncharacterized LOC109499893	down	-2.7141	0.0057643	0.0446462	4.14489	5.58231
OLR1	101086238	protein_coding	XP_019690062.1; XP_006933573.1; XP_019690061.1	oxidized low density lipoprotein receptor 1	down	-2.69487	0.00320122	0.0313898	4.43565	5.87492
LOC105259844	105259844	pseudogene	.	.	down	-2.65994	0.00413692	0.0368514	5.10267	6.52252
LOC111561755	111561755	lncRNA	.	uncharacterized LOC111561755	down	-2.56332	6.70298e-06	0.000710324	8.55646	9.91574
SCN4B	101087863	protein_coding	XP_023094922.1; XP_003992450.1	sodium voltage-gated channel beta subunit 4	down	-2.50391	0.00157689	0.0201327	9.47088	10.7953
TFEC	101085109	protein_coding	XP_003983021.2; XP_019681292.1; XP_019681294.1; XP_019681290.1	transcription factor EC	down	-2.48025	0.00152319	0.0197826	3.95809	5.28128
IGFN1	101099100	protein_coding	XP_023103210.1; XP_023103211.1	immunoglobulin-like and fibronectin type III domain containing 1	down	-2.44967	0.00177897	0.0216941	3.59185	4.89068
ITGAX	101087698	protein_coding	XP_006942175.2	integrin subunit alpha X	down	-2.43289	0.000141421	0.00464138	6.23949	7.52543
LOC109495033	109495033	protein_coding	XP_019675792.1	uncharacterized LOC109495033	down	-2.43011	7.97699e-06	0.000809205	3.64956	4.94642
LOC109491622	109491622	lncRNA	.	uncharacterized LOC109491622	down	-2.40554	0.000261459	0.00676399	4.48244	5.74968
LOC109491960	109491960	lncRNA	.	uncharacterized LOC109491960	down	-2.38018	0.00375909	0.0347017	3.8577	5.13712
LOC109494431	109494431	lncRNA	.	uncharacterized LOC109494431	down	-2.37204	0.00684685	0.0494261	4.87188	6.12885
AP4E1	101083086	protein_coding	XP_023111136.1; XP_023111134.1; XP_023111135.1	adaptor related protein complex 4 epsilon 1 subunit	down	-2.37115	2.73615e-05	0.00170252	7.69188	8.93915
CD180	101085598	protein_coding	XP_003981082.1; XP_019690599.1	CD180 molecule	down	-2.36868	0.00181226	0.0219969	4.18127	5.43115
LOC111558238	111558238	lncRNA	.	uncharacterized LOC111558238	down	-2.36463	3.00967e-05	0.00179663	4.41584	5.66464
LOC102900622	102900622	pseudogene	.	.	down	-2.34998	0.00034226	0.00796767	3.58689	4.83373
KEL	101098291	protein_coding	XP_023106431.1; XP_023106430.1; XP_023106433.1; XP_023106432.1; XP_023106424.1; XP_023106421.1; XP_023106425.1; XP_023106423.1; XP_023106422.1; XP_023106427.1; XP_023106428.1; XP_023106426.1; XP_023106429.1	Kell blood group, metallo-endopeptidase	down	-2.30083	0.0026484	0.0281959	5.40164	6.60686
LOC101097085	101097085	protein_coding	XP_011284257.2	cell surface glycoprotein CD200 receptor 1-like	down	-2.29949	0.00224975	0.0253578	3.69782	4.92399
TMEM41B	101085920	protein_coding	XP_006937148.2; XP_023095321.1	transmembrane protein 41B	down	-2.29595	0.00179969	0.0218709	8.29288	9.49162
C5AR1	101098593	protein_coding	XP_006941142.1; XP_023101312.1	complement C5a receptor 1	down	-2.29077	0.0034059	0.0327256	3.89249	5.10278
LOC109496389	109496389	lncRNA	.	uncharacterized LOC109496389	down	-2.2808	0.00221702	0.0251242	3.5058	4.69865
LOC109493782	109493782	pseudogene	.	.	down	-2.27961	0.00466336	0.0395217	4.56852	5.76027
LOC109493798	109493798	lncRNA	.	uncharacterized LOC109493798	down	-2.26071	4.75792e-06	0.0005813	4.79347	5.97764
MBP	101096421	protein_coding	XP_023097888.1; XP_019671021.1; XP_019671020.1; XP_019671019.1; XP_019671023.1; XP_019671018.1	myelin basic protein	down	-2.24983	0.00066302	0.0118438	6.82905	8.00062
LOC109503371	109503371	lncRNA	.	uncharacterized LOC109503371	down	-2.24761	0.0003009	0.00734582	4.90374	6.07195
LOC111559161	111559161	protein_coding	XP_023105493.1	complement factor H-like	down	-2.2413	0.000160725	0.00497268	4.64029	5.81424
LOC101090552	101090552	protein_coding	XP_023096406.1; XP_023096407.1; XP_023096405.1; XP_019668987.1	synaptotagmin-15	down	-2.22256	0.00323138	0.0315927	7.3108	8.46527
LHCGR	101088154	protein_coding	XP_023107436.1; XP_023107434.1; XP_023107435.1; XP_023107439.1; XP_023107437.1; XP_023107438.1	luteinizing hormone/choriogonadotropin receptor	down	-2.21075	0.0040544	0.0363679	8.91847	10.0634
LOC111557535	111557535	lncRNA	.	uncharacterized LOC111557535	down	-2.20988	0.00505129	0.041588	4.68369	5.84253
LOC109501928	109501928	lncRNA	.	uncharacterized LOC109501928	down	-2.20712	0.00170911	0.0211278	3.91858	5.06134
LOC101095921	101095921	protein_coding	XP_023097916.1	serine/arginine repetitive matrix protein 1-like	down	-2.19329	0.0067627	0.0489594	5.51009	6.6418
LOC111556534	111556534	protein_coding	XP_023094775.1	basic proline-rich protein-like	down	-2.17594	1.7615e-05	0.00129885	5.46351	6.58846
LOC111559448	111559448	lncRNA	.	uncharacterized LOC111559448	down	-2.14639	4.33452e-05	0.00225366	7.67063	8.77552
ABCA6	101089558	protein_coding	XP_006940589.2	ATP binding cassette subfamily A member 6	down	-2.13901	5.26967e-05	0.00252733	7.9096	9.00905
LOC102902109	102902109	lncRNA	.	uncharacterized LOC102902109	down	-2.12859	0.00194924	0.0231228	4.52187	5.61415
LOC109495229	109495229	lncRNA	.	uncharacterized LOC109495229	down	-2.12296	0.000757222	0.0129462	5.55184	6.63674
LOC109500809	109500809	lncRNA	.	uncharacterized LOC109500809	down	-2.12287	0.00132151	0.0182957	5.1463	6.24306
LOC102899228	102899228	lncRNA	.	uncharacterized LOC102899228	down	-2.12064	1.7182e-05	0.00127388	6.88891	7.97367
LOC109497486	109497486	lncRNA	.	uncharacterized LOC109497486	down	-2.1144	7.60058e-07	0.000195721	8.47553	9.55661
CACNA2D1	101099450	protein_coding	XP_019680950.1; XP_011278654.1; XP_011278655.1; XP_011278652.1; XP_019680951.1; XP_011278650.1; XP_019680949.1; XP_011278653.1; XP_011278651.1	calcium voltage-gated channel auxiliary subunit alpha2delta 1	down	-2.09098	0.00478246	0.0401449	9.23918	10.3036
MIDN	109496730	protein_coding	XP_023098579.1; XP_023098575.1; XP_023098572.1; XP_023098578.1	midnolin	down	-2.08546	0.00321736	0.0314925	7.75112	8.81228
LOC109493511	109493511	lncRNA	.	uncharacterized LOC109493511	down	-2.08112	0.000597316	0.0111166	5.24243	6.30762
LOC105261320	105261320	lncRNA	.	uncharacterized LOC105261320	down	-2.0796	0.000289807	0.00717573	4.49655	5.55758
LOC109492197	109492197	lncRNA	.	uncharacterized LOC109492197	down	-2.07245	0.000155984	0.00490684	4.94001	5.99733
PI15	101082374	protein_coding	XP_003999953.1	peptidase inhibitor 15	down	-2.0713	0.000373233	0.00836035	9.16476	10.2163
C7	101094482	protein_coding	XP_019667043.1; XP_003981557.1; XP_019667038.1	complement C7	down	-2.06663	0.00143219	0.0191531	11.449	12.4965
LOC109492954	109492954	lncRNA	.	uncharacterized LOC109492954	down	-2.06514	3.04591e-06	0.000439504	4.8819	5.92914
LOC101092714	101092714	protein_coding	XP_019672761.1; XP_019672759.1; XP_019672766.1; XP_019672762.1; XP_019672767.1	zinc finger protein 501-like	down	-2.0599	0.000407212	0.00879472	6.67738	7.7227
FBN3	101094160	protein_coding	XP_023100316.1	fibrillin 3	down	-2.04741	2.40994e-05	0.00155494	7.05211	8.08656
ZBED6	109495711	protein_coding	XP_019677588.1	zinc finger BED-type containing 6	down	-2.04698	8.11414e-06	0.00081816	9.39359	10.4282
DACH2	101095555	protein_coding	XP_019679611.1	dachshund family transcription factor 2	down	-2.04465	0.00525377	0.0424923	4.8644	5.88673
LOC109498488	109498488	lncRNA	.	uncharacterized LOC109498488	down	-2.04381	0.0001434	0.00467881	7.96184	8.99209
ZNF469	101096690	protein_coding	XP_023100818.1	zinc finger protein 469	down	-2.03876	9.11048e-05	0.00357122	7.02921	8.05719
LOC109496564	109496564	lncRNA	.	uncharacterized LOC109496564	down	-2.02137	0.000208565	0.0058086	4.45748	5.48367
CPZ	101098630	protein_coding	XP_003985597.3	carboxypeptidase Z	down	-2.02023	0.00658692	0.0481544	6.49155	7.50792
SPHKAP	101092205	protein_coding	XP_019694360.2; XP_019694359.2; XP_023115537.1	SPHK1 interactor, AKAP domain containing	down	-2.01509	0.00214281	0.0246166	5.28798	6.2991
SMPDL3A	101080538	protein_coding	XP_003986567.1; XP_019686722.1	sphingomyelin phosphodiesterase acid like 3A	down	-2.01204	0.00146115	0.0193947	6.31439	7.32596
CRTAC1	101082013	protein_coding	XP_019669215.1; XP_019669216.1; XP_019669214.1; XP_003994332.1; XP_006938124.1; XP_006938122.1; XP_019669213.1	cartilage acidic protein 1	down	-2.01043	0.000107084	0.00390497	10.0928	11.1007
LOC109502223	109502223	protein_coding	XP_023114235.1	ubiquitin-40S ribosomal protein S27a-like	down	-2.00985	4.53437e-05	0.00229412	4.78822	5.8119
ATL3	101094700	protein_coding	XP_003993588.1; XP_023095747.1	atlastin GTPase 3	down	-2.00974	0.000268476	0.00682942	10.4797	11.4863
OBSCN	101101539	protein_coding	XP_023109492.1	obscurin, cytoskeletal calmodulin and titin-interacting RhoGEF	down	-2.00941	1.27408e-05	0.00106628	8.75034	9.75805
GIMAP2	101100797	protein_coding	XP_003983285.2	GTPase, IMAP family member 2	down	-2.00867	0.00417837	0.037115	3.85224	4.87838
GYG1	101082176	protein_coding	XP_023116243.1; XP_023116242.1; XP_019666146.1	glycogenin 1	up	2.00028	0.000124429	0.00424174	13.5825	12.5822
NAALADL1	101082777	protein_coding	XP_023095810.1	N-acetylated alpha-linked acidic dipeptidase like 1	up	2.00581	0.00166367	0.0207191	5.11807	4.10687
LOC102899552	102899552	lncRNA	.	uncharacterized LOC102899552	up	2.00675	9.47951e-05	0.00367287	6.41623	5.39999
SLC18A2	101086507	protein_coding	XP_023096757.1	solute carrier family 18 member A2	up	2.00746	0.0003242	0.00769712	10.0538	9.04796
ST8SIA6	101100974	protein_coding	XP_023112171.1	ST8 alpha-N-acetyl-neuraminide alpha-2,8-sialyltransferase 6	up	2.01228	0.00496518	0.0411218	6.2336	5.21895
LYPD1	101088178	protein_coding	XP_011283540.1	LY6/PLAUR domain containing 1	up	2.01293	0.000229139	0.00616612	9.3029	8.29262
B3GAT2	101087404	protein_coding	XP_003986348.1	beta-1,3-glucuronyltransferase 2	up	2.01807	0.00634872	0.0471869	6.86974	5.85362
MRAP2	101083426	protein_coding	XP_003986394.1; XP_019686478.1	melanocortin 2 receptor accessory protein 2	up	2.01963	0.000213132	0.00587709	6.32503	5.29963
CCT6B	101097435	protein_coding	XP_019673072.1; XP_019673074.1; XP_019673075.1; XP_006940144.1	chaperonin containing TCP1 subunit 6B	up	2.01994	0.000955938	0.0150534	6.39252	5.37431
MOS	101081699	protein_coding	XP_003999891.1	MOS proto-oncogene, serine/threonine kinase	up	2.02072	0.00190043	0.0226563	7.20127	6.18434
LYPD6B	101084896	protein_coding	XP_023115082.1; XP_019693648.1; XP_019693646.1; XP_019693647.1; XP_003990823.1; XP_019693645.1	LY6/PLAUR domain containing 6B	up	2.02201	0.00218872	0.024973	9.76972	8.75336
LOC109491962	109491962	lncRNA	.	uncharacterized LOC109491962	up	2.03172	0.000290398	0.00717974	6.92371	5.89225
PLLP	101084409	protein_coding	XP_003998117.2	plasmolipin	up	2.03467	0.00263225	0.0281451	9.54925	8.52392
DAPL1	111556305	protein_coding	XP_023115116.1	death associated protein like 1	up	2.03561	0.00641223	0.0474692	7.45575	6.4304
PAX3	101082767	protein_coding	XP_011283959.1; XP_019694290.1	paired box 3	up	2.0387	0.000942671	0.01497	7.74953	6.71908
LOC493739	493739	protein_coding	XP_019671056.1; NP_001009233.1	Fel d 4 allergen	up	2.04256	0.000125599	0.00427291	9.31435	8.28273
OIP5	101084630	protein_coding	XP_003987382.1	Opa interacting protein 5	up	2.04435	6.622e-06	0.000710324	7.32941	6.29198
MORC1	101084566	protein_coding	XP_019695230.1	MORC family CW-type zinc finger 1	up	2.06281	0.00315999	0.0311679	7.57521	6.53057
LOC109491458	109491458	lncRNA	.	uncharacterized LOC109491458	up	2.06704	0.00495621	0.0410882	5.86577	4.81201
DPPA3	111556274	protein_coding	XP_023112518.1	developmental pluripotency associated 3	up	2.06772	0.00315568	0.0311437	8.09473	7.04527
MND1	101100885	protein_coding	XP_011279916.2; XP_023108524.1; XP_023108523.1	meiotic nuclear divisions 1	up	2.0811	4.01023e-06	0.000524401	8.63827	7.57886
GTF2A1L	101083579	protein_coding	XP_011279330.1	general transcription factor IIA subunit 1 like	up	2.08219	0.000682816	0.0120941	9.00043	7.94113
SLC6A17	101081318	protein_coding	XP_019693147.1; XP_011283362.1; XP_019693148.1	solute carrier family 6 member 17	up	2.09072	0.00143071	0.0191531	5.02777	3.948
LOC109492563	109492563	lncRNA	.	uncharacterized LOC109492563	up	2.09344	0.000606332	0.01119	5.81334	4.75005
PTTG1	101084421	protein_coding	XP_006928019.1; XP_019694989.1; XP_019694983.1; XP_006928016.1; XP_003981373.1; XP_006928018.1	pituitary tumor-transforming 1	up	2.10395	0.000662218	0.0118421	10.6428	9.56933
LRRC39	101087083	protein_coding	XP_003990412.1; XP_019693065.1	leucine rich repeat containing 39	up	2.10799	0.00449075	0.038926	9.26176	8.18558
TSACC	109495830	protein_coding	XP_019677976.1; XP_019677977.2; XP_019677974.2	TSSK6 activating cochaperone	up	2.11358	0.00451463	0.0390118	6.12134	5.03437
ND4L	807937	protein_coding	.	.	up	2.11427	2.50262e-05	0.00158872	9.50147	8.42039
LOC109499628	109499628	lncRNA	.	uncharacterized LOC109499628	up	2.12153	0.00188266	0.0225408	4.94977	3.85952
LOC102900794	102900794	lncRNA	.	uncharacterized LOC102900794	up	2.12167	0.00660373	0.0481888	5.09118	3.9988
LOC102899477	102899477	lncRNA	.	uncharacterized LOC102899477	up	2.13332	0.00236203	0.0261995	6.75751	5.66378
LOC111560606	111560606	pseudogene	.	.	up	2.13398	0.00216164	0.024748	6.05652	4.95409
GLDN	101094676	protein_coding	XP_003987188.5	gliomedin	up	2.13884	0.000699043	0.0122391	7.28857	6.18887
LOC102902162	102902162	lncRNA	.	uncharacterized LOC102902162	up	2.14277	0.00601961	0.045653	5.8957	4.79621
LOC102902204	102902204	lncRNA	.	uncharacterized LOC102902204	up	2.14378	0.00165728	0.0207134	4.63483	3.54633
LOC111556692	111556692	lncRNA	.	uncharacterized LOC111556692	up	2.14777	1.04646e-05	0.000967716	6.97643	5.86525
ENTHD1	101097819	protein_coding	XP_023113271.1; XP_019691179.2; XP_006934127.3; XP_023113268.1; XP_019691180.2; XP_023113267.1; XP_019691178.2; XP_019691175.2; XP_023113265.1; XP_006934124.3; XP_023113266.1; XP_019691181.2; XP_023113270.1; XP_006934123.3	ENTH domain containing 1	up	2.15414	0.000838208	0.0139409	6.12459	5.0159
CACNG3	101098273	protein_coding	XP_003998810.1; XP_019676348.1	calcium voltage-gated channel auxiliary subunit gamma 3	up	2.15825	0.000598325	0.0111166	6.2285	5.10558
LOC109495065	109495065	lncRNA	.	uncharacterized LOC109495065	up	2.15949	0.000891296	0.0144623	5.64737	4.52853
ANKRD34C	101086231	protein_coding	XP_019687316.1; XP_011281006.1; XP_023110559.1; XP_006932248.1; XP_006932247.1; XP_023110560.1	ankyrin repeat domain 34C	up	2.16353	0.00103073	0.0158278	5.92007	4.79012
ACBD7	101090024	protein_coding	XP_003988172.1; XP_019689535.1; XP_019689536.1	acyl-CoA binding domain containing 7	up	2.17283	0.000372711	0.00836035	6.42066	5.30173
SLC5A11	101097034	protein_coding	XP_023102330.1; XP_023102328.1; XP_019676335.1; XP_003998804.1	solute carrier family 5 member 11	up	2.17284	0.00318933	0.0313587	6.5605	5.4333
SMYHC	493696	protein_coding	XP_019675781.1; XP_019675782.1; NP_001009221.1; XP_023101970.1	superfast myosin heavy chain	up	2.17895	0.00320468	0.0313955	6.44528	5.31975
LOC109502090	109502090	lncRNA	.	uncharacterized LOC109502090	up	2.18464	0.000457346	0.0095274	5.07347	3.93835
FIGLA	101095648	protein_coding	XP_023107521.1	folliculogenesis specific bHLH transcription factor	up	2.18551	1.12547e-05	0.00101375	10.7815	9.65303
BCL2L10	101082064	protein_coding	XP_023111996.1	BCL2 like 10	up	2.18653	8.83236e-05	0.00350322	6.76376	5.63104
ATP6	807932	protein_coding	.	.	up	2.19357	5.98907e-05	0.00270933	13.8478	12.7144
LOC101093140	101093140	pseudogene	.	.	up	2.1943	0.00527625	0.0424923	7.94412	6.80981
LOC102899439	102899439	lncRNA	.	uncharacterized LOC102899439	up	2.19508	0.00135351	0.018509	5.30588	4.17096
LOC109493224	109493224	lncRNA	.	uncharacterized LOC109493224	up	2.20547	0.00119939	0.0172759	5.58799	4.43306
LOC101093938	101093938	protein_coding	XP_023110058.1; XP_023110059.1; XP_023110060.1; XP_023110057.1	nephrocan-like	up	2.20721	0.000204878	0.00576345	5.67345	4.51323
PPP3R1	101090344	protein_coding	XP_019682866.1; XP_023107495.1	protein phosphatase 3 regulatory subunit B, alpha	up	2.2234	0.00131399	0.0182822	10.6758	9.52318
MELK	101099597	protein_coding	XP_023098219.1; XP_023098220.1	maternal embryonic leucine zipper kinase	up	2.22884	0.00049785	0.00993207	9.12834	7.97113
.	.	tRNA	.	tRNA-Asp	up	2.22998	0.00534804	0.0428304	5.95868	4.7938
KPNA7	101095459	protein_coding	XP_023102560.1	karyopherin subunit alpha 7	up	2.23287	0.000671365	0.0119546	11.1765	10.0174
LOC109497670	109497670	lncRNA	.	uncharacterized LOC109497670	up	2.23606	0.00391814	0.0356229	7.3838	6.21906
FXYD4	109492905	protein_coding	XP_023096463.1; XP_023096464.1	FXYD domain containing ion transport regulator 4	up	2.26142	0.00161351	0.020398	7.77353	6.59608
REC114	109500579	protein_coding	XP_019687643.2	REC114 meiotic recombination protein	up	2.26926	0.000355867	0.00814842	8.69377	7.51097
LOC109500450	109500450	lncRNA	.	uncharacterized LOC109500450	up	2.28409	0.00313755	0.0310492	5.19669	4.00193
LOC109502562	109502562	lncRNA	.	uncharacterized LOC109502562	up	2.30962	0.00640947	0.0474692	9.37255	8.16492
LOC111557367	111557367	protein_coding	XP_023097929.1	piwi-like protein 3	up	2.3188	0.00627515	0.0468982	8.64907	7.43515
GTSF1	101094111	protein_coding	XP_019690598.1; XP_003988850.1	gametocyte specific factor 1	up	2.32874	0.000316906	0.00754712	10.7713	9.55155
CD1H11orf80	101100085	protein_coding	XP_019668290.1; XP_019668294.1; XP_023095862.1; XP_019668286.1; XP_011285348.1; XP_019668291.1; XP_019668293.1; XP_019668287.1; XP_011285347.1; XP_019668280.1; XP_019668284.1; XP_023095859.1; XP_023095857.1; XP_023095858.1; XP_023095860.1; XP_023095861.1	chromosome D1 C11orf80 homolog	up	2.33376	0.000565615	0.0107217	7.8279	6.60462
LOC109498742	109498742	lncRNA	.	uncharacterized LOC109498742	up	2.3357	0.00560755	0.04401	6.40913	5.18381
HRG	101082002	protein_coding	XP_019695564.1; XP_003991881.1	histidine rich glycoprotein	up	2.34113	0.00110462	0.0164474	6.52575	5.29229
ND5	807929	protein_coding	.	.	up	2.36041	0.000110826	0.00393843	15.0984	13.8593
CD1H11orf65	101089713	protein_coding	XP_019666808.1; XP_019666809.1; XP_006936666.1; XP_006936664.1; XP_006936663.1; XP_011284635.1	chromosome D1 C11orf65 homolog	up	2.37591	0.00394629	0.0357489	8.86646	7.61823
NLRP9	101087797	protein_coding	XP_019674652.2	NLR family pyrin domain containing 9	up	2.3783	0.00165561	0.0207112	8.98746	7.73671
LOC109493910	109493910	lncRNA	.	uncharacterized LOC109493910	up	2.38445	0.0057509	0.0445848	4.76205	3.49402
CB3H15orf48	101090364	protein_coding	XP_011281153.1; XP_019688062.1	chromosome B3 C15orf48 homolog	up	2.38471	9.99804e-05	0.00376356	7.09515	5.83988
LOC109500908	109500908	lncRNA	.	uncharacterized LOC109500908	up	2.40294	0.00580123	0.0447883	6.79575	5.53044
LOC111557824	111557824	lncRNA	.	uncharacterized LOC111557824	up	2.40451	0.000304237	0.00740122	8.96562	7.69847
LOC109493976	109493976	lncRNA	.	uncharacterized LOC109493976	up	2.40798	0.000601364	0.0111469	6.94161	5.66784
COX1	807934	protein_coding	.	.	up	2.43576	0.00613697	0.0461666	18.9529	17.6686
LOC109501752	109501752	lncRNA	.	uncharacterized LOC109501752	up	2.43822	0.000810658	0.0135945	4.75406	3.445
SOX1	111560205	protein_coding	XP_023109060.1	SRY-box 1	up	2.44727	0.00144083	0.0192076	6.22897	4.93203
LOC109497801	109497801	lncRNA	.	uncharacterized LOC109497801	up	2.4522	0.00411949	0.036794	5.17643	3.88618
CPB2	101082116	protein_coding	XP_019682228.1	carboxypeptidase B2	up	2.47902	0.00693266	0.0496954	6.1544	4.83774
LOC102901373	102901373	lncRNA	.	uncharacterized LOC102901373	up	2.54529	0.00033162	0.00780682	6.31487	4.95609
EFCAB12	101097551	protein_coding	XP_023105804.1; XP_023105805.1	EF-hand calcium binding domain 12	up	2.55093	0.00299787	0.0302729	6.2758	4.91839
CNPY1	101088149	protein_coding	XP_006929599.2; XP_023106555.1; XP_023106556.1; XP_023106554.1; XP_006929600.2	canopy FGF signaling regulator 1	up	2.80561	0.00221648	0.0251242	5.71825	4.2248
LOC109501471	109501471	lncRNA	.	uncharacterized LOC109501471	up	2.81495	0.00331209	0.0320865	4.92376	3.42682
LOC109502831	109502831	lncRNA	.	uncharacterized LOC109502831	up	2.8373	0.00196943	0.0232963	4.78554	3.27869
WEE2	101093092	protein_coding	XP_023106407.1; XP_023106408.1	WEE1 homolog 2	up	2.91479	0.00120362	0.0172768	6.30303	4.76202
ND3	807938	protein_coding	.	.	up	2.94341	1.05017e-06	0.000247887	11.3087	9.75107
COX2	807936	protein_coding	.	.	up	2.95622	8.90626e-07	0.000222497	16.2401	14.6764
LOC111558695	111558695	lncRNA	.	uncharacterized LOC111558695	up	2.97075	7.53691e-06	0.000783557	9.97963	8.40808
LOC111556246	111556246	protein_coding	XP_023105332.1	testis-specific gene 10 protein-like	up	3.01503	0.000266925	0.00682942	6.09461	4.51411
LOC111559204	111559204	lncRNA	.	uncharacterized LOC111559204	up	3.20521	0.00464481	0.0394644	10.9717	9.29131
.	.	rRNA	.	l-rRNA	up	3.31937	3.49751e-09	5.32194e-06	14.0962	12.3653
ND2	807935	protein_coding	.	.	up	3.34973	0.000954287	0.0150534	16.7616	15.0176
.	.	rRNA	.	s-rRNA	up	3.59835	2.39704e-07	0.000100304	11.7887	9.94107
PLA2G10	101081105	protein_coding	XP_023102638.1	phospholipase A2 group X	up	3.62932	0.000390704	0.00860313	7.96486	6.10423
.	.	tRNA	.	tRNA-Ser	up	4.7399	0.00275539	0.0287537	4.9314	2.67626
