# Supplementary material for: Initial response of ovarian tissue transcriptome to vitrification or microwave-assisted dehydration in the domestic cat model
Source: BMC Genomics. 2020 Nov 25;21:828. doi: 10.1186/s12864-020-07236-z (PMC7690003; doi:10.1186/s12864-020-07236-z)
Supplement: Supplementary file 2 — Additional file 2. Differentially Expressed Genes (DEGs) in dehydrated for 10 min (D10) compared to fresh (F) ovarian tissue (Sheet-1), dehydrated for 5 min (D10) compared to F (Sheet-2) and D10 compared to D5 (Sheet-3) using a cutoff of |fold change| ≥ 2 and q-value < 0.05. [file 12864_2020_7236_MOESM2_ESM.xlsx]

## Sheet: Additional_file_2-1
Differentially Expressed Genes (DEGs) in dehydrated for 10 min (D10) compared to fresh (F) ovarian tissue using a cutoff of |fold change| ≥ 2 and q-value < 0.05
Gene_Symbol	Entrez_Gene_ID	Type	Protein_ID	Product	Regulation(D10vsF)	Fold_change(D10vsF)	p-value(D10vsF)	q-value(D10vsF)	D10_mean_normalized_counts	F_mean_normalized_counts
LOC105259844	105259844	pseudogene	.	.	down	-5.84961	4.76938e-07	4.48482e-05	3.98152	6.52252
PLA2G4D	101082829	protein_coding	XP_011281374.1	phospholipase A2 group IVD	down	-5.29588	1.82606e-08	3.63545e-06	6.78604	9.19025
PTPRB	101100899	protein_coding	XP_019690780.1; XP_019690779.1; XP_003989090.1; XP_019690778.1; XP_006933952.1; XP_006933953.1	protein tyrosine phosphatase, receptor type B	down	-3.7495	2.16198e-08	4.20782e-06	7.25618	9.16248
GPR182	101080809	protein_coding	XP_003989028.3	G protein-coupled receptor 182	down	-3.67877	8.54104e-07	6.84019e-05	5.00559	6.88152
LOC111561448	111561448	protein_coding	XP_023113516.1	translation initiation factor IF-2-like	down	-3.66192	5.87756e-05	0.00164788	3.51921	5.40101
FAM198B	101087989	protein_coding	XP_003984963.2; XP_011279899.1	family with sequence similarity 198 member B	down	-3.51459	2.19354e-07	2.47734e-05	6.51811	8.32957
P2RY2	101099323	protein_coding	XP_019667423.1; XP_006937029.1; XP_019667424.1; XP_019667425.1; XP_019667426.1	purinergic receptor P2Y2	down	-3.45329	0.00111178	0.0138153	4.2607	6.043
NR5A2	101094231	protein_coding	XP_019677505.1; XP_023103287.1; XP_006942904.1; XP_023103286.1	nuclear receptor subfamily 5 group A member 2	down	-3.40117	6.38542e-05	0.00173505	6.16009	7.92417
TFEC	101085109	protein_coding	XP_003983021.2; XP_019681292.1; XP_019681294.1; XP_019681290.1	transcription factor EC	down	-3.39821	3.52623e-05	0.00113942	3.51608	5.28128
SLC16A14	101090129	protein_coding	XP_023115557.1	solute carrier family 16 member 14	down	-3.242	5.59946e-06	0.0002823	4.82745	6.52025
CD93	101086798	protein_coding	XP_011279281.2; XP_011279283.2	CD93 molecule	down	-3.23637	2.88736e-06	0.000167808	7.22182	8.91571
GRIK3	101090033	protein_coding	XP_019692224.2; XP_019692226.2; XP_003989915.2	glutamate ionotropic receptor kainate type subunit 3	down	-3.17253	3.60034e-05	0.00115445	3.97076	5.63881
AP4E1	101083086	protein_coding	XP_023111136.1; XP_023111134.1; XP_023111135.1	adaptor related protein complex 4 epsilon 1 subunit	down	-3.14475	2.9879e-08	5.37758e-06	7.28634	8.93915
LOC109502478	109502478	pseudogene	.	.	down	-3.13854	0.00647145	0.0480958	6.92652	8.57594
SLC6A6	101101373	protein_coding	XP_003982572.1; XP_019680686.1; XP_023105824.1; XP_019680687.1	solute carrier family 6 member 6	down	-3.10418	1.91053e-11	1.39036e-08	6.56368	8.1968
LOC111558978	111558978	protein_coding	XP_023105357.1	neurogenic locus notch homolog protein 4-like	down	-3.09446	0.000966712	0.0125827	4.34256	5.98155
PCDH12	101081023	protein_coding	XP_003980917.2	protocadherin 12	down	-3.08049	5.18017e-05	0.0015001	7.30537	8.92836
RASGRF2	101091172	protein_coding	XP_023113676.1; XP_023113659.1; XP_023113655.1; XP_023113683.1; XP_023113667.1	Ras protein specific guanine nucleotide releasing factor 2	down	-3.047	7.44661e-06	0.000350494	4.31222	5.91185
LOC105260921	105260921	lncRNA	.	uncharacterized LOC105260921	down	-3.01541	4.00299e-05	0.00126181	8.80769	10.3998
PI15	101082374	protein_coding	XP_003999953.1	peptidase inhibitor 15	down	-3.00539	8.03609e-08	1.21178e-05	8.62906	10.2163
SLC7A5	101090409	protein_coding	XP_011288585.2	solute carrier family 7 member 5	down	-2.96782	2.81622e-08	5.12368e-06	7.37314	8.94216
LOC101096188	101096188	protein_coding	XP_006940998.3	sialic acid-binding Ig-like lectin 5	down	-2.95847	0.00147008	0.0168197	3.90923	5.47929
SLCO2A1	101087090	protein_coding	XP_023116315.1	solute carrier organic anion transporter family member 2A1	down	-2.94068	0.000902227	0.0119853	6.67638	8.23181
CLIC5	101099207	protein_coding	XP_011280672.1	chloride intracellular channel 5	down	-2.924	6.70555e-09	1.60339e-06	6.06308	7.61126
LOC109493511	109493511	lncRNA	.	uncharacterized LOC109493511	down	-2.90765	1.08022e-06	7.96717e-05	4.7756	6.30762
ZBED6	109495711	protein_coding	XP_019677588.1	zinc finger BED-type containing 6	down	-2.84875	7.7964e-11	4.20955e-08	8.91786	10.4282
ETS1	101090461	protein_coding	XP_019667104.1; XP_011284790.1; XP_023095067.1; XP_023095065.1; XP_011284789.1; XP_023095066.1	ETS proto-oncogene 1, transcription factor	down	-2.82228	8.7786e-09	1.95915e-06	8.11368	9.61025
CYYR1	101099236	protein_coding	XP_003991543.2	cysteine and tyrosine rich 1	down	-2.80212	1.92506e-05	0.000719233	5.49801	6.98383
ENTPD1	101096356	protein_coding	XP_006938097.1; XP_019669173.1; XP_023096553.1; XP_019669174.1; XP_023096552.1; XP_023096554.1	ectonucleoside triphosphate diphosphohydrolase 1	down	-2.78471	1.5387e-06	0.000104767	7.95373	9.43123
LOC101090552	101090552	protein_coding	XP_023096406.1; XP_023096407.1; XP_023096405.1; XP_019668987.1	synaptotagmin-15	down	-2.74813	0.000200879	0.00404124	7.00642	8.46527
RGS5	101082542	protein_coding	XP_003999590.1; XP_023103851.1	regulator of G protein signaling 5	down	-2.72628	5.28035e-09	1.35973e-06	11.076	12.5228
LOC105261111	105261111	protein_coding	XP_006939414.1; XP_006939415.1; XP_019671860.1; XP_023098321.1; XP_023098324.1; XP_023098323.1; XP_023098322.1; XP_023098320.1; XP_019671856.1	A-kinase anchor protein 2	down	-2.71375	6.69022e-12	5.59904e-09	7.99842	9.43874
SLC6A15	101095111	protein_coding	XP_023113050.1; XP_011282443.1; XP_019690855.1	solute carrier family 6 member 15	down	-2.68365	0.000126214	0.00291389	8.64626	10.0703
CD300LG	101084243	protein_coding	XP_023099467.1; XP_023099459.1; XP_023099461.1; XP_023099463.1; XP_023099462.1; XP_023099466.1; XP_023099464.1; XP_023099465.1	CD300 molecule like family member g	down	-2.667	5.22343e-08	8.48832e-06	7.08879	8.50292
ADGRL4	101093625	protein_coding	XP_019692849.1; XP_019692850.1; XP_003990299.3; XP_019692847.1; XP_019692848.1	adhesion G protein-coupled receptor L4	down	-2.63289	6.52804e-05	0.00175669	6.30453	7.69984
OLFM3	101091466	protein_coding	XP_011283129.1; XP_003990424.1	olfactomedin 3	down	-2.60533	0.000347448	0.00599545	4.84776	6.22742
CC2H3orf52	101095123	protein_coding	XP_019695264.1; XP_019695263.1; XP_006936126.2	chromosome C2 C3orf52 homolog	down	-2.58026	0.002529	0.0251105	6.65083	8.0177
LOC111559161	111559161	protein_coding	XP_023105493.1	complement factor H-like	down	-2.57954	1.38554e-05	0.00056841	4.44217	5.81424
SEMA7A	101088844	protein_coding	XP_011281325.2	semaphorin 7A (John Milton Hagen blood group)	down	-2.57678	2.20827e-07	2.47734e-05	7.85396	9.21942
AFAP1L1	101088217	protein_coding	XP_023116330.1	actin filament associated protein 1 like 1	down	-2.56456	9.35813e-06	0.000421066	7.93095	9.28945
PLCB1	101092262	protein_coding	XP_023107220.1; XP_023107219.1; XP_023107218.1	phospholipase C beta 1	down	-2.56378	0.000587044	0.00871867	5.93608	7.29324
IFNAR1	101092535	protein_coding	XP_023094563.1	interferon alpha and beta receptor subunit 1	down	-2.56331	3.21997e-09	9.48467e-07	9.58985	10.948
REL	101099543	protein_coding	XP_003984077.1	REL proto-oncogene, NF-kB subunit	down	-2.55642	1.8311e-05	0.000694989	4.95682	6.30971
TOP2A	101083813	protein_coding	XP_003996880.1	DNA topoisomerase II alpha	down	-2.54116	7.06509e-06	0.000337873	8.38325	9.72844
ABCA6	101089558	protein_coding	XP_006940589.2	ATP binding cassette subfamily A member 6	down	-2.53143	8.46396e-07	6.81105e-05	7.66999	9.00905
LOC101098422	101098422	protein_coding	XP_019676034.1; XP_023102430.1; XP_023102428.1; XP_023102426.1; XP_023102429.1; XP_019676036.1; XP_023102427.1	NXPE family member 3-like	down	-2.52592	4.16724e-06	0.00022796	5.48457	6.8148
NR2C2	101100195	protein_coding	XP_023105820.1; XP_023105819.1	nuclear receptor subfamily 2 group C member 2	down	-2.52297	0.000109239	0.00261579	9.9604	11.2955
CD180	101085598	protein_coding	XP_003981082.1; XP_019690599.1	CD180 molecule	down	-2.52273	0.000927073	0.0122554	4.09514	5.43115
SLC38A1	101083092	protein_coding	XP_006933698.2; XP_011282184.1	solute carrier family 38 member 1	down	-2.51609	1.61114e-06	0.000107555	6.34462	7.67452
GAN	101085089	protein_coding	XP_023101895.1	gigaxonin	down	-2.50047	1.96716e-09	6.21251e-07	5.20479	6.53522
EDIL3	101097205	protein_coding	XP_011282720.1; XP_011282716.1	EGF like repeats and discoidin domains 3	down	-2.48277	6.05681e-05	0.00167292	8.62655	9.93825
ZNF366	101092235	protein_coding	XP_003981104.1; XP_019690886.1	zinc finger protein 366	down	-2.48125	4.98987e-08	8.18828e-06	5.87671	7.18684
LOC111556534	111556534	protein_coding	XP_023094775.1	basic proline-rich protein-like	down	-2.48098	7.64314e-07	6.39655e-05	5.2819	6.58846
LPP	101096257	protein_coding	XP_023116078.1; XP_019695552.1; XP_023116079.1; XP_019695553.1; XP_023116077.1	LIM domain containing preferred translocation partner in lipoma	down	-2.46206	1.11185e-09	4.32796e-07	7.08576	8.38495
CALCRL	101086333	protein_coding	XP_011283720.1; XP_011283721.1	calcitonin receptor like receptor	down	-2.45645	3.02499e-07	3.16452e-05	8.61175	9.90763
CASP8	100142684	protein_coding	XP_019694021.1; XP_019694022.1; XP_019694024.1; XP_006935535.1; XP_019694023.1	caspase 8	down	-2.44404	0.000161707	0.00351356	5.02469	6.3157
STOX2	101089095	protein_coding	XP_023108087.1; XP_019683805.2; XP_023108086.1; XP_011279679.2	storkhead box 2	down	-2.43946	1.83786e-09	5.93179e-07	7.30919	8.59596
STEAP4	101101204	protein_coding	XP_003982778.1	STEAP4 metalloreductase	down	-2.43891	0.000955284	0.0125016	5.12326	6.4099
LOC101093701	101093701	protein_coding	XP_023114647.1; XP_011283186.1; XP_019692949.1; XP_006934949.1	guanylate-binding protein 6-like	down	-2.4246	7.21006e-06	0.000342846	8.23501	9.51241
NFAT5	101097442	protein_coding	XP_023101404.1	nuclear factor of activated T-cells 5	down	-2.42424	2.13859e-07	2.45176e-05	9.79721	11.0747
PRLR	101101444	protein_coding	XP_003981512.1	prolactin receptor	down	-2.42269	4.39221e-05	0.0013391	6.82961	8.10591
CCR1	100191004	protein_coding	NP_001129441.1; XP_019670187.1; XP_019670185.1; XP_006928702.1	C-C motif chemokine receptor 1	down	-2.38484	0.00579436	0.0444683	3.84175	5.0971
ROBO4	101084985	protein_coding	XP_006936824.1; XP_019667055.1; XP_019667053.1; XP_019667052.1; XP_019667054.1; XP_019667057.1	roundabout guidance receptor 4	down	-2.38462	4.58974e-05	0.00137923	9.15235	10.4058
COL28A1	101096712	protein_coding	XP_006929265.2	collagen type XXVIII alpha 1 chain	down	-2.37296	0.00211869	0.0221365	6.03804	7.2835
CDH5	101084501	protein_coding	XP_006941627.3	cadherin 5	down	-2.36649	0.000360126	0.00615708	9.40985	10.6525
LOC111561893	111561893	lncRNA	.	uncharacterized LOC111561893	down	-2.36577	0.0023272	0.0238097	3.53492	4.77814
SNTB2	101082361	protein_coding	XP_023101896.1	syntrophin beta 2	down	-2.36536	1.6008e-10	7.88063e-08	8.28951	9.53119
F8	101092751	protein_coding	XP_004001103.1; XP_019680074.1; XP_019680077.1	coagulation factor VIII	down	-2.36387	2.01425e-06	0.000128681	8.04783	9.28845
TFPI	101098813	protein_coding	XP_019693916.1; XP_023115307.1; XP_006935478.1	tissue factor pathway inhibitor	down	-2.35409	0.00159178	0.0179123	4.4698	5.69749
RASGRP3	101085456	protein_coding	XP_011279446.1; XP_011279449.1; XP_019683253.1; XP_011279447.1; XP_019683252.1; XP_011279443.1; XP_019683251.1; XP_011279448.1	RAS guanyl releasing protein 3	down	-2.35268	3.67147e-06	0.000204844	7.38644	8.61923
PEG10	101094251	protein_coding	NP_001278018.1; NP_001278019.1	paternally expressed 10	down	-2.33707	2.25708e-14	5.39699e-11	9.69645	10.9212
SPOCK3	101095008	protein_coding	XP_023108459.1; XP_023108460.1; XP_023108461.1; XP_023108458.1	SPARC/osteonectin, cwcv and kazal like domains proteoglycan 3	down	-2.33638	0.00038134	0.00644083	6.97134	8.19541
ARRB1	101101078	protein_coding	XP_019667369.1; XP_023095197.1; XP_023095196.1; XP_023095198.1; XP_023095194.1; XP_023095195.1; XP_006936984.1; XP_006936981.1	arrestin beta 1	down	-2.33493	0.000144749	0.00325209	9.73596	10.9591
MGA	101084202	protein_coding	XP_019688199.2; XP_019688198.2; XP_011281359.2; XP_019688197.2; XP_019688202.2; XP_019688201.2; XP_019688196.2; XP_019688200.2; XP_019688203.2	MGA, MAX dimerization protein	down	-2.31235	0.000966648	0.0125827	10.5237	11.7332
ST8SIA4	101084341	protein_coding	XP_003981214.2	ST8 alpha-N-acetyl-neuraminide alpha-2,8-sialyltransferase 4	down	-2.30937	1.01061e-06	7.75943e-05	5.96849	7.17792
CXHXorf36	101092998	protein_coding	XP_023104698.1	chromosome X CXorf36 homolog	down	-2.29903	0.00502956	0.040669	5.8979	7.09753
LOC102901600	102901600	protein_coding	XP_006934952.1	guanylate-binding protein 6-like	down	-2.29244	0.0011292	0.0139693	6.16443	7.36093
CCNT1	101090703	protein_coding	XP_003988667.2	cyclin T1	down	-2.2924	5.138e-09	1.34375e-06	6.68756	7.88461
MRC1	101092193	protein_coding	XP_011281924.1	mannose receptor C-type 1	down	-2.29137	7.45465e-06	0.000350494	7.80615	9.00212
MFNG	101097256	protein_coding	XP_003989290.1	MFNG O-fucosylpeptide 3-beta-N-acetylglucosaminyltransferase	down	-2.28981	2.7031e-05	0.000940984	6.22331	7.4204
SCN3A	101082587	protein_coding	XP_019693750.1; XP_019693753.1; XP_011283647.1; XP_019693751.1	sodium voltage-gated channel alpha subunit 3	down	-2.28652	0.000215015	0.00425405	4.12604	5.32794
LOC101096008	101096008	protein_coding	XP_023095008.1	von Willebrand factor A domain-containing protein 5A	down	-2.27884	1.01409e-05	0.000451431	7.08393	8.27288
TMOD3	101093777	protein_coding	XP_003987184.1	tropomodulin 3	down	-2.27877	2.06923e-11	1.44312e-08	8.7092	9.89722
DKK2	101090100	protein_coding	XP_003985155.1	dickkopf WNT signaling pathway inhibitor 2	down	-2.26911	0.000764261	0.0107048	6.11063	7.29221
RAD54L2	101097464	protein_coding	XP_006928890.1; XP_019677810.1; XP_023104946.1; XP_023104944.1	RAD54 like 2	down	-2.26823	3.27181e-19	2.73818e-15	8.47376	9.65371
LOC102900361	102900361	lncRNA	.	uncharacterized LOC102900361	down	-2.26784	5.35691e-06	0.000275043	4.45421	5.63427
OMD	102900129	protein_coding	XP_006939071.1	osteomodulin	down	-2.26405	0.000290648	0.0052517	7.42925	8.60768
WDFY2	101092480	protein_coding	XP_019681564.2; XP_003980409.2	WD repeat and FYVE domain containing 2	down	-2.26092	1.72035e-10	8.2272e-08	6.55208	7.7249
LOC111559448	111559448	lncRNA	.	uncharacterized LOC111559448	down	-2.25509	1.39282e-05	0.000570002	7.60269	8.77552
ADAMTS12	101098689	protein_coding	XP_023094923.1; XP_023094927.1; XP_023094924.1	ADAM metallopeptidase with thrombospondin type 1 motif 12	down	-2.24222	2.41484e-05	0.000863665	10.051	11.2159
LOC109491837	109491837	lncRNA	.	uncharacterized LOC109491837	down	-2.22476	1.15966e-05	0.000502862	5.67009	6.8184
CD84	101090079	protein_coding	XP_006943099.1	CD84 molecule	down	-2.22342	0.00442316	0.0373885	3.94877	5.10983
LOC109496991	109496991	lncRNA	.	uncharacterized LOC109496991	down	-2.222	0.000204171	0.00409761	5.73477	6.88389
MECOM	101088775	protein_coding	XP_023116185.1; XP_019666019.1; XP_019666020.1; XP_019666017.1; XP_003991976.1; XP_019666018.1	MDS1 and EVI1 complex locus	down	-2.22095	0.000456279	0.00741475	6.31271	7.46296
ADGRF5	101101312	protein_coding	XP_006931849.2; XP_023109814.1; XP_019686247.2; XP_003986268.2; XP_006931850.2; XP_006931848.2; XP_006931852.2	adhesion G protein-coupled receptor F5	down	-2.22029	2.23491e-07	2.47734e-05	9.87238	11.0231
LOC111557779	111557779	lncRNA	.	uncharacterized LOC111557779	down	-2.21868	6.47141e-05	0.00175325	4.58516	5.7278
SHROOM4	101082043	protein_coding	XP_019679385.2	shroom family member 4	down	-2.21619	2.72471e-06	0.000160585	8.4691	9.61705
KDR	101090260	protein_coding	XP_011280181.2	kinase insert domain receptor	down	-2.20605	0.000282281	0.00514127	10.0949	11.2362
CDK6	100037415	protein_coding	XP_003982805.2	cyclin dependent kinase 6	down	-2.20601	6.61719e-11	3.81926e-08	7.24469	8.38567
SHANK3	101085990	protein_coding	XP_023113446.1; XP_023113444.1; XP_023113445.1	SH3 and multiple ankyrin repeat domains 3	down	-2.20512	3.59168e-07	3.55725e-05	9.99065	11.1315
DENND5B	101089115	protein_coding	XP_019690339.1; XP_019690338.1; XP_019690337.1; XP_019690335.1; XP_003988587.1; XP_003988588.1	DENN domain containing 5B	down	-2.205	0.000224756	0.00438458	9.35042	10.4914
EIF2AK2	101082744	protein_coding	XP_023107725.1; XP_019683233.1; XP_023107724.1	eukaryotic translation initiation factor 2 alpha kinase 2	down	-2.19814	0.00648893	0.0481862	7.11949	8.25449
GRPR	101096951	protein_coding	XP_019679147.1; XP_004000355.1	gastrin releasing peptide receptor	down	-2.19789	3.37211e-05	0.00110158	4.3461	5.46846
CSF2RB	101091636	protein_coding	XP_011282502.2	colony stimulating factor 2 receptor beta common subunit	down	-2.19743	0.00128299	0.0152628	6.79544	7.93106
SLC26A2	101087205	protein_coding	XP_011284417.1; XP_019666296.1	solute carrier family 26 member 2	down	-2.19422	4.52804e-08	7.57903e-06	7.22891	8.36233
PRR11	101094891	protein_coding	XP_019673155.2; XP_019673154.2; XP_023099438.1; XP_003996673.2	proline rich 11	down	-2.19319	0.0016039	0.0180054	4.39938	5.52742
LMBRD2	101099528	protein_coding	XP_019667455.1; XP_019667474.1; XP_003981506.1; XP_019667450.1; XP_006928114.1	LMBR1 domain containing 2	down	-2.1928	5.22663e-05	0.00150833	7.01677	8.14896
SEMA5A	101098118	protein_coding	XP_023095343.1; XP_023095369.1; XP_023095341.1; XP_023095360.1; XP_023095370.1; XP_023095345.1; XP_023095363.1; XP_023095353.1; XP_023095366.1	semaphorin 5A	down	-2.1914	0.000504428	0.00789076	8.96679	10.0985
LOC101095064	101095064	protein_coding	XP_023101319.1; XP_023101318.1	cadherin-11	down	-2.19043	1.97895e-05	0.000737066	10.7472	11.8784
SEMA6B	101082379	protein_coding	XP_023099835.1	semaphorin 6B	down	-2.17999	0.000448124	0.00730351	5.84918	6.97352
EBF1	101081441	protein_coding	XP_023115873.1	early B-cell factor 1	down	-2.17009	1.56263e-05	0.000612534	7.26376	8.38128
GALNT15	101096836	protein_coding	XP_019666291.1; XP_003992196.2	polypeptide N-acetylgalactosaminyltransferase 15	down	-2.16989	0.00485815	0.0398216	6.78391	7.90314
IPMK	101098826	protein_coding	XP_019668685.1; XP_019668687.1; XP_011285690.2; XP_019668684.1	inositol polyphosphate multikinase	down	-2.16835	0.00558286	0.0436052	7.15028	8.26575
KRAS	751104	protein_coding	XP_023112621.1; XP_023112622.1	KRAS proto-oncogene, GTPase	down	-2.16353	0.00526728	0.0420227	8.3478	9.46148
TMEM26	101081254	protein_coding	XP_003994013.4; XP_023096248.1	transmembrane protein 26	down	-2.16061	1.20931e-06	8.57689e-05	6.97953	8.09118
FLI1	101090716	protein_coding	XP_011284787.1; XP_019667105.1; XP_019667107.1; XP_019667108.1; XP_011284788.1	Fli-1 proto-oncogene, ETS transcription factor	down	-2.1589	1.5402e-05	0.000605161	7.37765	8.4883
PDGFB	100135774	protein_coding	XP_006934110.1; XP_006934111.1; XP_006934109.1; XP_003989319.1; XP_006934112.1	platelet derived growth factor subunit B	down	-2.15461	0.000575808	0.00858226	8.11677	9.22397
ELK4	101086621	protein_coding	XP_023103004.1; XP_003999465.2	ELK4, ETS transcription factor	down	-2.15406	8.35402e-14	1.55366e-10	9.20272	10.3095
FAM124B	101085651	protein_coding	XP_003991263.1	family with sequence similarity 124 member B	down	-2.14986	0.000953013	0.0125012	5.35422	6.4572
ACVR2B	101086087	protein_coding	XP_006936591.1; XP_023116499.1; XP_006936592.1	activin A receptor type 2B	down	-2.14465	9.11946e-08	1.30463e-05	6.20609	7.30417
MYCT1	109499976	protein_coding	XP_019686955.1	MYC target 1	down	-2.14446	0.00115201	0.0141465	7.25756	8.35801
TM4SF18	101101583	protein_coding	XP_006936399.1; XP_006936400.1; XP_006936398.1; XP_023116235.1	transmembrane 4 L six family member 18	down	-2.13696	0.000560873	0.00851896	6.588	7.68288
LRRN3	101082555	protein_coding	XP_006929376.1	leucine rich repeat neuronal 3	down	-2.13376	0.000393284	0.00656965	6.2515	7.34399
VGLL3	101084819	protein_coding	XP_023094635.1	vestigial like family member 3	down	-2.13054	0.00268635	0.0261571	8.685	9.776
LOC109497529	109497529	lncRNA	.	uncharacterized LOC109497529	down	-2.12625	0.00441848	0.0373885	3.92069	5.00352
LOC109492197	109492197	lncRNA	.	uncharacterized LOC109492197	down	-2.12599	0.000106774	0.00257892	4.91748	5.99733
EPAS1	101085621	protein_coding	XP_023107419.1; XP_023107418.1	endothelial PAS domain protein 1	down	-2.12413	8.64617e-08	1.25843e-05	10.6378	11.7248
LOC111561755	111561755	lncRNA	.	uncharacterized LOC111561755	down	-2.12223	0.000317149	0.00557609	8.83044	9.91574
LOC111558238	111558238	lncRNA	.	uncharacterized LOC111558238	down	-2.12048	0.000269113	0.00500491	4.58199	5.66464
IGSF9B	101095043	protein_coding	XP_019667133.1; XP_019667134.1; XP_011284773.1	immunoglobulin superfamily member 9B	down	-2.11901	0.000177112	0.00373626	4.75943	5.84125
FLVCR1	493854	protein_coding	NP_001009302.1	feline leukemia virus subgroup C cellular receptor 1	down	-2.11082	4.70291e-07	4.45808e-05	5.58556	6.66315
SLCO1A2	101087585	protein_coding	XP_003988529.1; XP_019690207.1; XP_019690205.1; XP_019690203.1; XP_019690206.1; XP_019690210.1; XP_019690204.1; XP_019690211.1; XP_019690208.1; XP_019690209.1	solute carrier organic anion transporter family member 1A2	down	-2.11018	3.40492e-05	0.00110879	5.99721	7.07605
LOC102902521	102902521	lncRNA	.	uncharacterized LOC102902521	down	-2.10924	0.00110717	0.0138008	4.16323	5.23796
CPEB4	101089920	protein_coding	XP_011283696.1; XP_019694276.1; XP_003981305.1; XP_006927972.1	cytoplasmic polyadenylation element binding protein 4	down	-2.09411	0.000601705	0.00890481	7.91859	8.98466
MTMR9	101083335	protein_coding	XP_011279865.1; XP_019684234.1	myotubularin related protein 9	down	-2.09311	2.17946e-06	0.000136119	6.03976	7.10452
CD109	101098303	protein_coding	XP_023109907.1; XP_023109906.1; XP_023109908.1; XP_023109910.1; XP_023109909.1	CD109 molecule	down	-2.08855	0.000418619	0.00690329	9.87275	10.9351
PPP1R12B	101098766	protein_coding	XP_019677547.1; XP_019677542.1; XP_019677544.1; XP_019677546.1; XP_019677545.1; XP_019677543.1; XP_011289238.2; XP_003999425.4; XP_011289244.1; XP_019677548.1; XP_011289242.1; XP_011289241.1	protein phosphatase 1 regulatory subunit 12B	down	-2.08791	1.16664e-09	4.438e-07	10.4123	11.4744
LOC111559194	111559194	protein_coding	XP_023105560.1; XP_023105561.1; XP_023105562.1	iduronate 2-sulfatase-like	down	-2.08607	8.29579e-07	6.77593e-05	5.65081	6.70835
PRTG	101090020	protein_coding	XP_023111091.1; XP_023111092.1	protogenin	down	-2.08564	7.75285e-05	0.00201162	5.12751	6.19128
B4GALT5	101081792	protein_coding	XP_023106884.1	beta-1,4-galactosyltransferase 5	down	-2.0847	7.10411e-14	1.48636e-10	7.66782	8.72718
P2RY6	101099073	protein_coding	XP_006937032.1; XP_006937031.1; XP_019667417.1; XP_023095224.1; XP_019667416.1	pyrimidinergic receptor P2Y6	down	-2.08373	0.00106018	0.0133725	5.31244	6.36956
ZNF74	101082523	protein_coding	XP_019670476.2; XP_006938770.2	zinc finger protein 74	down	-2.08328	4.61887e-07	4.44314e-05	7.29742	8.35582
DAG1	100174781	protein_coding	XP_023096426.1; XP_023096432.1; XP_023096418.1; NP_001124311.1; XP_006928808.2	dystroglycan 1	down	-2.07782	0.00060721	0.0089625	11.4491	12.5043
MBTD1	101087949	protein_coding	XP_006940263.1; XP_019673237.1; XP_019673225.1; XP_019673238.1; XP_019673230.1; XP_019673235.1; XP_019673232.1; XP_019673234.1; XP_019673223.1; XP_019673224.1; XP_019673229.1; XP_006940259.1; XP_019673226.1; XP_019673222.1; XP_006940261.1; XP_019673227.1; XP_019673231.1; XP_019673228.1; XP_019673233.1	mbt domain containing 1	down	-2.07467	0.000571048	0.00854093	9.80789	10.861
NRROS	101082086	protein_coding	XP_003991803.1; XP_006936218.2	negative regulator of reactive oxygen species	down	-2.07082	0.000460922	0.00745135	5.91754	6.96726
PANK3	101085099	protein_coding	XP_003981376.1; XP_023115571.1; XP_019694729.1; XP_023115564.1	pantothenate kinase 3	down	-2.07081	0.0003854	0.00648324	6.6352	7.68647
FILIP1	101094101	protein_coding	XP_003986366.1; XP_023109912.1; XP_006931914.1	filamin A interacting protein 1	down	-2.06338	0.000511896	0.00796776	6.96273	8.00724
LOC111558215	111558215	lncRNA	.	uncharacterized LOC111558215	down	-2.06255	0.000475975	0.00761027	4.06456	5.10723
CHST15	101098166	protein_coding	XP_019669523.1; XP_023096824.1; XP_011285907.1; XP_023096823.1; XP_023096822.1	carbohydrate sulfotransferase 15	down	-2.05937	2.50008e-05	0.000890349	6.37392	7.41719
FLT4	101094727	protein_coding	XP_006927560.1; XP_006927561.1	fms related tyrosine kinase 4	down	-2.05105	0.000163783	0.00354187	8.5636	9.59975
MYSM1	101100317	protein_coding	XP_019692672.1; XP_019692670.1; XP_019692669.1; XP_011283271.2; XP_011283270.2; XP_019692671.1	Myb like, SWIRM and MPN domains 1	down	-2.04865	3.50895e-11	2.17529e-08	8.23908	9.27399
TET2	101092848	protein_coding	XP_006930999.3	tet methylcytosine dioxygenase 2	down	-2.03976	3.32057e-07	3.34817e-05	8.62836	9.65676
ANGPT1	101087130	protein_coding	XP_006943410.1; XP_004000103.1; XP_019678596.1	angiopoietin 1	down	-2.03865	0.000474687	0.00760318	6.27546	7.3029
MPEG1	101098745	protein_coding	XP_003993456.1	macrophage expressed 1	down	-2.03453	0.0038303	0.0337429	7.16467	8.18828
CD163	101094606	protein_coding	XP_011282066.3	CD163 molecule	down	-2.02732	0.00611993	0.0461421	7.84384	8.86335
EXOC8	101088434	protein_coding	XP_006937843.1	exocyst complex component 8	down	-2.02554	3.18014e-06	0.000181052	7.27919	8.2982
DACH2	101095555	protein_coding	XP_019679611.1	dachshund family transcription factor 2	down	-2.0245	0.00613807	0.0462463	4.87455	5.88673
LOC111559154	111559154	lncRNA	.	uncharacterized LOC111559154	down	-2.0242	4.70776e-05	0.00140026	9.6903	10.7077
THSD4	101094183	protein_coding	XP_023110865.1; XP_019687701.1; XP_023110864.1	thrombospondin type 1 domain containing 4	down	-2.01007	0.000158146	0.00346926	6.38074	7.38668
LOC102899736	102899736	lncRNA	.	uncharacterized LOC102899736	down	-2.00754	0.00455166	0.0381501	3.98347	4.98925
KLHL3	101083647	protein_coding	XP_019688176.1; XP_019688166.1; XP_019688114.1; XP_019688141.1; XP_019688157.1; XP_019688134.1; XP_019688152.1; XP_019688127.1; XP_019688172.1; XP_019688177.1; XP_023111340.1	kelch like family member 3	down	-2.0046	1.50677e-05	0.000600484	6.77057	7.77552
LOC111557795	111557795	lncRNA	.	uncharacterized LOC111557795	down	-2.00291	6.3611e-05	0.00173222	5.74134	6.74006
LOC111562263	111562263	lncRNA	.	uncharacterized LOC111562263	up	2.01547	0.00568235	0.044033	5.01121	3.9921
LOC109492563	109492563	lncRNA	.	uncharacterized LOC109492563	up	2.03474	0.00103118	0.0130856	5.76515	4.75005
LOC109502587	109502587	lncRNA	.	uncharacterized LOC109502587	up	2.04845	0.000306785	0.00546273	5.16211	4.13726
LOC109493976	109493976	lncRNA	.	uncharacterized LOC109493976	up	2.05595	0.00502452	0.0406479	6.71027	5.66784
LOC111557824	111557824	lncRNA	.	uncharacterized LOC111557824	up	2.0567	0.00301657	0.0284298	8.73934	7.69847
LOC109500675	109500675	lncRNA	.	uncharacterized LOC109500675	up	2.0857	0.00267437	0.026086	6.59089	5.53014
ND3	807938	protein_coding	.	.	up	2.11286	0.000720715	0.0102318	10.8304	9.75107
LRRC3B	101086594	protein_coding	XP_011284571.1; XP_019666353.1; XP_019666354.1; XP_011284572.1	leucine rich repeat containing 3B	up	2.15154	0.00279084	0.0268938	6.59957	5.49844
LOC109501185	109501185	lncRNA	.	uncharacterized LOC109501185	up	2.16804	0.000176579	0.00373626	8.75753	7.64102
PRR19	101085256	protein_coding	XP_003997811.3	proline rich 19	up	2.18174	0.00289927	0.0276057	5.33981	4.21915
LOC101099262	101099262	protein_coding	XP_003998487.1	olfactory receptor 10AC1-like	up	2.21874	0.00654191	0.0484292	4.75745	3.60621
HMX1	111560212	protein_coding	XP_023109109.1	H6 family homeobox 1	up	2.2387	0.000667633	0.00972508	5.75221	4.58856
LOC109501752	109501752	lncRNA	.	uncharacterized LOC109501752	up	2.2606	0.00237334	0.0240466	4.63605	3.445
LOC109499951	109499951	lncRNA	.	uncharacterized LOC109499951	up	2.31522	0.00333172	0.0305905	5.23847	4.03598
LOC109502831	109502831	lncRNA	.	uncharacterized LOC109502831	up	2.72203	0.00308221	0.0288696	4.71962	3.27869
LOC109494624	109494624	lncRNA	.	uncharacterized LOC109494624	up	2.88629	0.000316206	0.00556815	4.81474	3.28021
LOC102902204	102902204	lncRNA	.	uncharacterized LOC102902204	up	3.01342	4.19553e-06	0.000228745	5.12443	3.54633
LOC102901929	102901929	pseudogene	.	.	up	3.04198	4.69019e-07	4.45808e-05	5.54122	3.9162
LOC111557932	111557932	rRNA	.	Eukaryotic 18S ribosomal RNA	up	3.42471	0.000117126	0.00273424	15.9323	14.1563
LOC111559206	111559206	rRNA	.	Eukaryotic 18S ribosomal RNA	up	3.44289	1.55993e-06	0.000105556	15.1709	13.3873

## Sheet: Additional_file_2-2
Differentially Expressed Genes (DEGs) in dehydrated for 5 min (D5) compared to fresh (F) ovarian tissue using a cutoff of |fold change| ≥ 2 and q-value < 0.05
Gene_Symbol	Entrez_Gene_ID	Type	Protein_ID	Product	Regulation(D5vsF)	Fold_change(D5vsF)	p-value(D5vsF)	q-value(D5vsF)	D5_mean_normalized_counts	F_mean_normalized_counts
LOC105261111	105261111	protein_coding	XP_006939414.1; XP_006939415.1; XP_019671860.1; XP_023098321.1; XP_023098324.1; XP_023098323.1; XP_023098322.1; XP_023098320.1; XP_019671856.1	A-kinase anchor protein 2	down	-2.0666	5.35047e-07	0.00161891	8.39184	9.43874
ETS1	101090461	protein_coding	XP_019667104.1; XP_011284790.1; XP_023095067.1; XP_023095065.1; XP_011284789.1; XP_023095066.1	ETS proto-oncogene 1, transcription factor	down	-2.299	3.73228e-06	0.00714599	8.40863	9.61025
ZNF366	101092235	protein_coding	XP_003981104.1; XP_019690886.1	zinc finger protein 366	down	-2.08763	8.08445e-06	0.0104072	6.12751	7.18684
RCSD1	101080857	protein_coding	XP_011289169.2	RCSD domain containing 1	down	-2.05232	1.12779e-05	0.0104072	7.07499	8.11382
CLIC5	101099207	protein_coding	XP_011280672.1	chloride intracellular channel 5	down	-2.07415	6.54629e-05	0.0241584	6.55942	7.61126
F8	101092751	protein_coding	XP_004001103.1; XP_019680074.1; XP_019680077.1	coagulation factor VIII	down	-2.01883	0.000101189	0.0311871	8.27427	9.28845
PLA2G4D	101082829	protein_coding	XP_011281374.1	phospholipase A2 group IVD	down	-3.02609	0.000174159	0.0386523	7.59246	9.19025
ENTPD1	101096356	protein_coding	XP_006938097.1; XP_019669173.1; XP_023096553.1; XP_019669174.1; XP_023096552.1; XP_023096554.1	ectonucleoside triphosphate diphosphohydrolase 1	down	-2.17283	0.000263211	0.0480604	8.31157	9.43123

## Sheet: Additional_file_2-3
Differentially Expressed Genes (DEGs) in ovarian tissue dehydrated for 10 min (D10) compared to 5 min (D5) using a cutoff of |fold change| ≥ 2 and q-value < 0.05
Gene_Symbol	Entrez_Gene_ID	Type	Protein_ID	Product	Regulation(D10vsD5)	Fold_change(D10vsD5)	p-value(D10vsD5)	q-value(D10vsD5)	D10_mean_normalized_counts	D5_mean_normalized_counts
AP4E1	101083086	protein_coding	XP_023111136.1; XP_023111134.1; XP_023111135.1	adaptor related protein complex 4 epsilon 1 subunit	down	-2.99529	1.12819e-07	0.000655331	7.28634	8.86885
IHH	101100146	protein_coding	XP_019694701.2	indian hedgehog	down	-9.04534	8.87943e-06	0.0132736	4.30537	7.48272
GRIK3	101090033	protein_coding	XP_019692224.2; XP_019692226.2; XP_003989915.2	glutamate ionotropic receptor kainate type subunit 3	down	-3.39629	1.19525e-05	0.0148774	3.97076	5.73798
LRRN3	101082555	protein_coding	XP_006929376.1	leucine rich repeat neuronal 3	down	-2.43851	3.00406e-05	0.0277195	6.2515	7.53695
SLC6A6	101101373	protein_coding	XP_003982572.1; XP_019680686.1; XP_023105824.1; XP_019680687.1	solute carrier family 6 member 6	down	-2.03072	2.99032e-05	0.0277195	6.56368	7.58556
NR5A2	101094231	protein_coding	XP_019677505.1; XP_023103287.1; XP_006942904.1; XP_023103286.1	nuclear receptor subfamily 5 group A member 2	down	-3.48435	4.56534e-05	0.0345894	6.16009	7.9592
PPP3R1	101090344	protein_coding	XP_019682866.1; XP_023107495.1	protein phosphatase 3 regulatory subunit B, alpha	down	-2.72281	5.66476e-05	0.0394857	9.37921	10.8245
