# Supplementary material for: Initial response of ovarian tissue transcriptome to vitrification or microwave-assisted dehydration in the domestic cat model
Source: BMC Genomics. 2020 Nov 25;21:828. doi: 10.1186/s12864-020-07236-z (PMC7690003; doi:10.1186/s12864-020-07236-z)
Supplement: Supplementary file 3 — Additional file 3. Differentially expressed genes (DEGs) from at least one comparison pair using cutoff of |fold change| ≥ 2 and q-value < 0.05 with corresponding DEG analysis data from the rest of comparison groups. [file 12864_2020_7236_MOESM3_ESM.xlsx]

## Sheet: Additional_file_3
Differentially expressed genes (DEGs) from at least one comparison pair using cutoff of |fold change| ≥ 2 and q-value < 0.05 with corresponding DEG analysis data from the rest of comparison groups
Gene_Symbol	Entrez_Gene_ID	Type	Protein_ID	Product	VvsF_fold_change	VvsF_p-value	VvaF_q-value	D10vsF_fold_change	D10vsF_p-value	D10vsF_q-value	D5vsF_fold_change	D5vsF_p-value	D5vsF_q-value	D10vsD5_fold_change	D10vsD5_p-value	D10vsD5_q-value	V_mean_normalized_counts	F_mean_normalized_counts	D10_mean_normalized_counts	D5_mean_normalized_counts
LOC109494431	109494431	lncRNA	.	uncharacterized LOC109494431	-2.37204	0.00684682	0.0494262	-1.80388	0.0636963	0.208844	-1.27517	0.441491	NA	-1.41462	0.27738	0.799386	4.87188	6.12885	5.27894	5.77881
WDFY2	101092480	protein_coding	XP_019681564.2; XP_003980409.2	WD repeat and FYVE domain containing 2	-1.53747	0.000570685	0.0107859	-2.26092	1.72034e-10	8.22713e-08	-1.26178	0.0613652	0.426658	-1.79185	5.84885e-06	0.0101922	7.09898	7.7249	6.55208	7.38919
CPB2	101082116	protein_coding	XP_019682228.1	carboxypeptidase B2	2.47902	0.00693268	0.0496956	1.91643	0.0540887	0.188455	1.97143	0.0442301	NA	-1.0287	0.932427	0.989704	6.1544	4.83774	5.78155	5.82429
LOC109492563	109492563	lncRNA	.	uncharacterized LOC109492563	2.09344	0.000606333	0.01119	2.03473	0.00103118	0.0130856	1.79128	0.00724958	NA	1.13591	0.544885	0.920367	5.81334	4.75005	5.76515	5.57898
SOX1	111560205	protein_coding	XP_023109060.1	SRY-box 1	2.44727	0.00144083	0.0192076	2.12119	0.00765439	0.0532485	1.76184	0.0451289	NA	1.20396	0.504428	0.904336	6.22897	4.93203	6.02057	5.75534
LOC105260444	105260444	protein_coding	XP_023095181.1	uncharacterized LOC105260444	-3.5614	9.01611e-06	0.000869381	-1.32251	0.306455	0.526583	-1.67013	0.062407	NA	1.26284	0.401276	0.860576	3.68676	5.52615	5.12224	4.78131
OBSCN	101101539	protein_coding	XP_023109492.1	obscurin, cytoskeletal calmodulin and titin-interacting RhoGEF	-2.00941	1.27407e-05	0.00106627	-1.57832	0.0042801	0.0366876	-1.29747	0.102608	0.499982	-1.21647	0.220557	0.761518	8.75034	9.75805	9.10014	9.38269
FLT4	101094727	protein_coding	XP_006927560.1; XP_006927561.1	fms related tyrosine kinase 4	-1.54067	0.0230496	0.103906	-2.05105	0.000163782	0.00354183	-1.72686	0.00410415	0.158083	-1.18773	0.367761	0.843506	8.97465	9.59975	8.5636	8.81141
LOC109500675	109500675	lncRNA	.	uncharacterized LOC109500675	1.95717	0.00605165	0.0457303	2.0857	0.00267438	0.0260861	1.79934	0.0165925	0.269585	1.15915	0.541249	0.918563	6.5031	5.53014	6.59089	6.38027
KLHL3	101083647	protein_coding	XP_019688176.1; XP_019688166.1; XP_019688114.1; XP_019688141.1; XP_019688157.1; XP_019688134.1; XP_019688152.1; XP_019688127.1; XP_019688172.1; XP_019688177.1; XP_023111340.1	kelch like family member 3	-1.66498	0.00138241	0.0187319	-2.0046	1.50676e-05	0.00060048	-1.27393	0.127147	0.535958	-1.57355	0.00498325	0.258132	7.03706	7.77552	6.77057	7.42516
PCDH12	101081023	protein_coding	XP_003980917.2	protocadherin 12	-1.66126	0.0668315	0.196388	-3.08049	5.18009e-05	0.00150008	-2.72527	0.000305479	0.052131	-1.13034	0.660646	0.94316	8.19468	8.92836	7.30537	7.48115
LOC109501471	109501471	lncRNA	.	uncharacterized LOC109501471	2.81495	0.0033121	0.0320864	2.15081	0.0313497	0.132441	1.54037	0.229285	NA	1.3963	0.338507	0.833434	4.92376	3.42682	4.52312	4.03704
CD180	101085598	protein_coding	XP_003981082.1; XP_019690599.1	CD180 molecule	-2.36868	0.00181226	0.0219968	-2.52273	0.000927065	0.0122553	-1.86757	0.0226098	NA	-1.35081	0.292487	0.807965	4.18127	5.43115	4.09514	4.52886
ZNF366	101092235	protein_coding	XP_003981104.1; XP_019690886.1	zinc finger protein 366	-1.19549	0.268842	0.464527	-2.48125	4.98982e-08	8.1882e-06	-2.08763	8.08442e-06	0.0104071	-1.18855	0.311166	0.818967	6.92397	7.18684	5.87671	6.12751
RASGRF2	101091172	protein_coding	XP_023113676.1; XP_023113659.1; XP_023113655.1; XP_023113683.1; XP_023113667.1	Ras protein specific guanine nucleotide releasing factor 2	-1.44898	0.119395	0.278976	-3.047	7.44655e-06	0.000350491	-1.50927	0.0850687	NA	-2.01886	0.00525602	0.25937	5.37611	5.91185	4.31222	5.32078
EDIL3	101097205	protein_coding	XP_011282720.1; XP_011282716.1	EGF like repeats and discoidin domains 3	-1.32472	0.213869	0.403589	-2.48278	6.05674e-05	0.0016729	-1.23899	0.343505	0.718579	-2.00387	0.00218348	0.18763	9.53255	9.93825	8.62655	9.62929
ST8SIA4	101084341	protein_coding	XP_003981214.2	ST8 alpha-N-acetyl-neuraminide alpha-2,8-sialyltransferase 4	-1.57608	0.00675323	0.0489332	-2.30937	1.0106e-06	7.75936e-05	-1.47506	0.0206464	0.294269	-1.56561	0.00952546	0.309928	6.51637	7.17792	5.96849	6.61984
CPEB4	101089920	protein_coding	XP_011283696.1; XP_019694276.1; XP_003981305.1; XP_006927972.1	cytoplasmic polyadenylation element binding protein 4	-1.6724	0.0167367	0.0864626	-2.09411	0.000601699	0.00890472	-1.39643	0.120085	0.526508	-1.49961	0.0603881	0.557101	8.24225	8.98466	7.91859	8.50305
LOC111561893	111561893	lncRNA	.	uncharacterized LOC111561893	-1.58808	0.0887962	0.234354	-2.36577	0.00232719	0.0238096	-1.27269	0.370663	NA	-1.85887	0.030269	0.435563	4.08627	4.77814	3.53492	4.42563
PANK3	101085099	protein_coding	XP_003981376.1; XP_023115571.1; XP_019694729.1; XP_023115564.1	pantothenate kinase 3	-1.13514	0.532039	0.702728	-2.07081	0.000385397	0.00648319	-1.60962	0.019599	0.289371	-1.28652	0.222099	0.763221	7.49987	7.68647	6.6352	6.99785
PTTG1	101084421	protein_coding	XP_006928019.1; XP_019694989.1; XP_019694983.1; XP_006928016.1; XP_003981373.1; XP_006928018.1	pituitary tumor-transforming 1	2.10395	0.000662222	0.0118422	1.58294	0.0356171	0.144069	1.61848	0.0275885	0.324426	-1.02246	0.919009	0.988546	10.6428	9.56933	10.2319	10.2639
EBF1	101081441	protein_coding	XP_023115873.1	early B-cell factor 1	-1.56531	0.0119287	0.0699344	-2.17009	1.56261e-05	0.000612529	-1.56073	0.0125642	0.251548	-1.39043	0.0673751	0.569388	7.73116	8.38128	7.26376	7.73781
SLC26A2	101087205	protein_coding	XP_011284417.1; XP_019666296.1	solute carrier family 26 member 2	-1.55588	0.00187782	0.0225151	-2.19422	4.528e-08	7.57896e-06	-1.63193	0.000588461	0.0741248	-1.34455	0.0409989	0.488344	7.72107	8.36233	7.22891	7.65527
LOC105260921	105260921	lncRNA	.	uncharacterized LOC105260921	-1.89582	0.0171642	0.0878307	-3.01541	4.00293e-05	0.00126179	-1.62378	0.0708701	0.447297	-1.85703	0.0213307	0.395435	9.47662	10.3998	8.80769	9.70071
AFAP1L1	101088217	protein_coding	XP_023116330.1	actin filament associated protein 1 like 1	-1.30519	0.208102	0.396676	-2.56456	9.35802e-06	0.00042106	-1.93907	0.0017908	0.114662	-1.32257	0.189615	0.74117	8.9039	9.28945	7.93095	8.33376
C7	101094482	protein_coding	XP_019667043.1; XP_003981557.1; XP_019667038.1	complement C7	-2.06663	0.00143218	0.0191531	-1.13712	0.572431	0.752083	-1.76842	0.0122864	0.24786	1.55517	0.0524642	0.529567	11.449	12.4965	12.3111	11.674
LOC109491962	109491962	lncRNA	.	uncharacterized LOC109491962	2.03172	0.000290399	0.00717977	1.37412	0.108085	0.287656	1.47414	0.0490663	0.392026	-1.07279	0.71961	0.957828	6.92371	5.89225	6.35558	6.45904
LMBRD2	101099528	protein_coding	XP_019667455.1; XP_019667474.1; XP_003981506.1; XP_019667450.1; XP_006928114.1	LMBR1 domain containing 2	-1.83605	0.00166227	0.0207172	-2.1928	5.22658e-05	0.00150832	-1.65533	0.00905938	0.222225	-1.32469	0.149648	0.699599	7.26951	8.14896	7.01677	7.42049
PRLR	101101444	protein_coding	XP_003981512.1	prolactin receptor	-1.73108	0.0108032	0.0656108	-2.42269	4.39216e-05	0.00133909	-1.68584	0.0153104	0.263309	-1.43708	0.0956171	0.62541	7.31112	8.10591	6.82961	7.35263
ADAMTS12	101098689	protein_coding	XP_023094923.1; XP_023094927.1; XP_023094924.1	ADAM metallopeptidase with thrombospondin type 1 motif 12	-1.65836	0.00811442	0.0547929	-2.24222	2.4148e-05	0.000863653	-1.63011	0.0105533	0.23635	-1.3755	0.0956813	0.62541	10.4858	11.2159	10.051	10.511
SEMA5A	101098118	protein_coding	XP_023095343.1; XP_023095369.1; XP_023095341.1; XP_023095360.1; XP_023095370.1; XP_023095345.1; XP_023095363.1; XP_023095353.1; XP_023095366.1	semaphorin 5A	-1.80636	0.00868819	0.0570957	-2.1914	0.000504422	0.00789066	-1.68504	0.0205825	0.294043	-1.30051	0.244547	0.781234	9.24495	10.0985	8.96679	9.34616
MIDN	109496730	protein_coding	XP_023098579.1; XP_023098575.1; XP_023098572.1; XP_023098578.1	midnolin	-2.08546	0.00321735	0.0314924	-1.64769	0.0451652	0.168181	-1.15657	0.558915	0.841744	-1.42464	0.155948	0.708983	7.75112	8.81228	8.09285	8.60247
LOC111557779	111557779	lncRNA	.	uncharacterized LOC111557779	-2.8089	3.12819e-07	0.000118999	-2.21868	6.47136e-05	0.00175324	-1.80868	0.0024178	NA	-1.22668	0.321509	0.82186	4.22374	5.7278	4.58516	4.8747
SEMA6B	101082379	protein_coding	XP_023099835.1	semaphorin 6B	-1.3352	0.186612	0.370475	-2.17999	0.000448121	0.00730345	-1.67073	0.0197483	0.290653	-1.30481	0.235252	0.773054	6.55168	6.97352	5.84918	6.23273
FBN3	101094160	protein_coding	XP_023100316.1	fibrillin 3	-2.04741	2.40994e-05	0.00155495	-1.46647	0.0234679	0.110277	-1.25516	0.177332	0.584645	-1.16835	0.358672	0.838871	7.05211	8.08656	7.53355	7.75827
NWD1	101095083	protein_coding	XP_019674679.2	NACHT and WD repeat domain containing 1	-3.51013	0.00158589	0.0202074	-1.8283	0.129028	0.319006	-1.77422	0.149183	0.558254	-1.03048	0.939791	0.991847	10.8361	12.6476	11.7771	11.8204
LOC105261320	105261320	lncRNA	.	uncharacterized LOC105261320	-2.0796	0.000289806	0.00717571	-1.87182	0.00192614	0.020773	-1.89532	0.00151399	NA	1.01255	0.952671	0.993006	4.49655	5.55758	4.64982	4.63946
LOC102900361	102900361	lncRNA	.	uncharacterized LOC102900361	-1.20674	0.262892	0.457696	-2.26784	5.35688e-06	0.000275041	-1.37169	0.0634415	NA	-1.65332	0.00621461	0.276265	5.36638	5.63427	4.45421	5.1793
CCR1	100191004	protein_coding	NP_001129441.1; XP_019670187.1; XP_019670185.1; XP_006928702.1	C-C motif chemokine receptor 1	-1.99287	0.026135	0.11231	-2.38484	0.00579432	0.044468	-1.16355	0.618772	NA	-2.04963	0.0233842	0.403234	4.09389	5.0971	3.84175	4.87805
DAG1	100174781	protein_coding	XP_023096426.1; XP_023096432.1; XP_023096418.1; NP_001124311.1; XP_006928808.2	dystroglycan 1	-1.703	0.012551	0.0720186	-2.07782	0.000607202	0.00896238	-1.25706	0.283366	0.673928	-1.65292	0.0184888	0.373765	11.7361	12.5043	11.4491	12.1742
RAD54L2	101097464	protein_coding	XP_006928890.1; XP_019677810.1; XP_023104946.1; XP_023104944.1	RAD54 like 2	-1.52684	2.79808e-06	0.000424437	-2.26823	3.27178e-19	2.73815e-15	-1.42635	8.43984e-05	0.0287819	-1.59024	4.52803e-07	0.00197264	9.042	9.65371	8.47376	9.14172
LOC111559448	111559448	lncRNA	.	uncharacterized LOC111559448	-2.14639	4.3345e-05	0.00225367	-2.25509	1.39281e-05	0.000569996	-1.48972	0.0323591	0.344585	-1.51377	0.0271811	0.421703	7.67063	8.77552	7.60269	8.20033
EFCAB12	101097551	protein_coding	XP_023105804.1; XP_023105805.1	EF-hand calcium binding domain 12	2.55093	0.00299788	0.030273	1.78374	0.0683046	0.217685	1.59749	0.140484	NA	1.11659	0.72584	0.960255	6.2758	4.91839	5.75671	5.59942
NR2C2	101100195	protein_coding	XP_023105820.1; XP_023105819.1	nuclear receptor subfamily 2 group C member 2	-1.39353	0.165002	0.34257	-2.52297	0.000109237	0.00261575	-1.29206	0.283658	0.674032	-1.95267	0.00515359	0.258276	10.8167	11.2955	9.9604	10.9258
SLC6A6	101101373	protein_coding	XP_003982572.1; XP_019680686.1; XP_023105824.1; XP_019680687.1	solute carrier family 6 member 6	-1.86802	0.000169671	0.00509866	-3.10418	1.9105e-11	1.39035e-08	-1.52861	0.0104812	0.235976	-2.03072	2.99031e-05	0.0277195	7.2909	8.1968	6.56368	7.58556
CACNA2D1	101099450	protein_coding	XP_019680950.1; XP_011278654.1; XP_011278655.1; XP_011278652.1; XP_019680951.1; XP_011278650.1; XP_019680949.1; XP_011278653.1; XP_011278651.1	calcium voltage-gated channel auxiliary subunit alpha2delta 1	-2.09098	0.00478244	0.0401446	-1.64499	0.056883	0.194427	-1.3836	0.214019	0.619841	-1.18892	0.508127	0.905936	9.23918	10.3036	9.58562	9.83529
STEAP4	101101204	protein_coding	XP_003982778.1	STEAP4 metalloreductase	-1.06721	0.805467	0.890659	-2.43891	0.000955277	0.0125015	-2.0651	0.00683297	NA	-1.18101	0.543584	0.920247	6.30996	6.4099	5.12326	5.36087
CDK6	100037415	protein_coding	XP_003982805.2	cyclin dependent kinase 6	-1.96316	1.99878e-08	1.67278e-05	-2.20601	6.61712e-11	3.81922e-08	-1.33161	0.0162179	0.269217	-1.65665	3.47825e-05	0.030306	7.40932	8.38567	7.24469	7.97235
PEG10	101094251	protein_coding	NP_001278018.1; NP_001278019.1	paternally expressed 10	-1.96175	1.25092e-09	3.24849e-06	-2.33707	2.25704e-14	5.39692e-11	-1.70791	1.38749e-06	0.00323331	-1.36838	0.0049016	0.257275	9.948	10.9212	9.69645	10.1486
COL28A1	101096712	protein_coding	XP_006929265.2	collagen type XXVIII alpha 1 chain	-1.52521	0.130492	0.295359	-2.37296	0.00211867	0.0221363	-1.40386	0.224227	0.62873	-1.69031	0.0627285	0.561312	6.67008	7.2835	6.03804	6.79421
LOC109497486	109497486	lncRNA	.	uncharacterized LOC109497486	-2.1144	7.60054e-07	0.00019572	-1.72049	0.000334625	0.0058253	-1.26072	0.124633	0.533361	-1.36468	0.0401343	0.485343	8.47553	9.55661	8.77387	9.22246
LOC109497529	109497529	lncRNA	.	uncharacterized LOC109497529	-1.47861	0.127317	0.290926	-2.12625	0.00441845	0.0373887	1.09197	0.726619	NA	-2.32179	0.0014509	0.163788	4.42809	5.00352	3.92069	5.13133
LRRN3	101082555	protein_coding	XP_006929376.1	leucine rich repeat neuronal 3	-1.46698	0.0703073	0.202721	-2.13376	0.000393281	0.0065696	1.14283	0.525926	0.825679	-2.43852	3.00404e-05	0.0277195	6.79102	7.34399	6.2515	7.53695
TFEC	101085109	protein_coding	XP_003983021.2; XP_019681292.1; XP_019681294.1; XP_019681290.1	transcription factor EC	-2.48025	0.00152318	0.0197826	-3.39821	3.5262e-05	0.00113941	-1.49848	0.148947	NA	-2.26777	0.00628002	0.276976	3.95809	5.28128	3.51608	4.69067
LOC109497801	109497801	lncRNA	.	uncharacterized LOC109497801	2.4522	0.0041195	0.0367941	1.86939	0.0476678	0.174277	1.79428	0.0642056	NA	1.04186	0.894241	0.986975	5.17643	3.88618	4.77925	4.71311
WEE2	101093092	protein_coding	XP_023106407.1; XP_023106408.1	WEE1 homolog 2	2.91479	0.00120363	0.0172768	1.6715	0.123184	0.310754	2.18032	0.0187711	NA	-1.30441	0.418508	0.86787	6.30303	4.76202	5.49696	5.87991
KEL	101098291	protein_coding	XP_023106431.1; XP_023106430.1; XP_023106433.1; XP_023106432.1; XP_023106424.1; XP_023106421.1; XP_023106425.1; XP_023106423.1; XP_023106422.1; XP_023106427.1; XP_023106428.1; XP_023106426.1; XP_023106429.1	Kell blood group, metallo-endopeptidase	-2.30083	0.00264839	0.028196	-1.19214	0.521804	0.715723	-1.08548	0.764562	0.923392	-1.09826	0.732991	0.961249	5.40164	6.60686	6.35199	6.48558
LOC109497670	109497670	lncRNA	.	uncharacterized LOC109497670	2.23606	0.00391816	0.0356231	1.59501	0.0953361	0.266133	1.68897	0.0609179	0.425027	-1.05891	0.837116	0.978534	7.3838	6.21906	6.89426	6.97682
GIMAP2	101100797	protein_coding	XP_003983285.2	GTPase, IMAP family member 2	-2.00867	0.00417836	0.0371151	-1.81567	0.0144048	0.0811262	-1.61627	0.0457911	NA	-1.12337	0.643434	0.939699	3.85224	4.87838	4.0174	4.17542
CNPY1	101088149	protein_coding	XP_006929599.2; XP_023106555.1; XP_023106556.1; XP_023106554.1; XP_006929600.2	canopy FGF signaling regulator 1	2.80561	0.00221648	0.0251242	1.65896	0.137839	0.332874	2.26958	0.0154995	NA	-1.36807	0.348279	0.837289	5.71825	4.2248	4.95803	5.41027
B4GALT5	101081792	protein_coding	XP_023106884.1	beta-1,4-galactosyltransferase 5	-1.49433	3.17009e-05	0.00183602	-2.08471	7.10405e-14	1.48634e-10	-1.50045	2.73895e-05	0.0141014	-1.38939	0.000917868	0.135142	8.14405	8.72718	7.66782	8.14037
PLCB1	101092262	protein_coding	XP_023107220.1; XP_023107219.1; XP_023107218.1	phospholipase C beta 1	-1.60616	0.0809997	0.220882	-2.56378	0.000587038	0.00871858	-1.7547	0.0387505	0.363875	-1.4611	0.168607	0.717321	6.60549	7.29324	5.93608	6.48112
CD93	101086798	protein_coding	XP_011279281.2; XP_011279283.2	CD93 molecule	-1.5732	0.069569	0.201487	-3.23637	2.88732e-06	0.000167805	-2.28151	0.000980665	0.0902082	-1.41852	0.165231	0.713812	8.26054	8.91571	7.22182	7.725
EPAS1	101085621	protein_coding	XP_023107419.1; XP_023107418.1	endothelial PAS domain protein 1	-1.26378	0.0957884	0.24463	-2.12413	8.64606e-08	1.25842e-05	-1.72383	0.000108044	0.0315528	-1.23222	0.138254	0.684417	11.3868	11.7248	10.6378	10.9391
LHCGR	101088154	protein_coding	XP_023107436.1; XP_023107434.1; XP_023107435.1; XP_023107439.1; XP_023107437.1; XP_023107438.1	luteinizing hormone/choriogonadotropin receptor	-2.21075	0.00405438	0.0363677	-1.55496	0.109616	0.290125	-1.25367	0.412413	0.763553	-1.24033	0.435186	0.875893	8.91847	10.0634	9.42676	9.7372
GTF2A1L	101083579	protein_coding	XP_011279330.1	general transcription factor IIA subunit 1 like	2.08219	0.000682819	0.0120942	1.41876	0.106006	0.284576	1.65549	0.0197134	0.290446	-1.16685	0.474629	0.8924	9.00043	7.94113	8.44592	8.66852
REL	101099543	protein_coding	XP_003984077.1	REL proto-oncogene, NF-kB subunit	-1.54452	0.0412772	0.146396	-2.55642	1.83109e-05	0.000694984	-1.55669	0.038246	NA	-1.64221	0.0254094	0.413524	5.67208	6.30971	4.95682	5.67057
PPP3R1	101090344	protein_coding	XP_019682866.1; XP_023107495.1	protein phosphatase 3 regulatory subunit B, alpha	2.2234	0.00131399	0.0182823	-1.10481	0.688978	0.83291	2.46451	0.000286748	0.0502783	-2.72281	5.66472e-05	0.0394853	10.6758	9.52318	9.37921	10.8245
FIGLA	101095648	protein_coding	XP_023107521.1	folliculogenesis specific bHLH transcription factor	2.18551	1.12548e-05	0.00101375	1.73156	0.00205616	0.0216999	1.47965	0.0278846	0.324637	1.17025	0.377015	0.846579	10.7815	9.65303	10.4452	10.2183
EIF2AK2	101082744	protein_coding	XP_023107725.1; XP_019683233.1; XP_023107724.1	eukaryotic translation initiation factor 2 alpha kinase 2	-1.49233	0.165222	0.342738	-2.19814	0.00648887	0.0481858	-1.56428	0.121123	0.528239	-1.40521	0.240654	0.779051	7.67577	8.25449	7.11949	7.6084
RASGRP3	101085456	protein_coding	XP_011279446.1; XP_011279449.1; XP_019683253.1; XP_011279447.1; XP_019683252.1; XP_011279443.1; XP_019683251.1; XP_011279448.1	RAS guanyl releasing protein 3	-1.17328	0.383128	0.575138	-2.35268	3.67143e-06	0.000204842	-1.68509	0.0045504	0.165122	-1.39618	0.0722352	0.579145	8.38711	8.61923	7.38644	7.86637
LOC109498488	109498488	lncRNA	.	uncharacterized LOC109498488	-2.04381	0.000143399	0.00467879	-1.56703	0.0167397	0.0893617	-1.13571	0.49688	0.812464	-1.37978	0.0866769	0.610769	7.96184	8.99209	8.34526	8.80925
LOC111556246	111556246	protein_coding	XP_023105332.1	testis-specific gene 10 protein-like	3.01502	0.000266927	0.00682938	2.08534	0.0159973	0.0868514	2.48176	0.00277822	NA	-1.1901	0.559415	0.922391	6.09461	4.51411	5.5581	5.80898
LOC102902162	102902162	lncRNA	.	uncharacterized LOC102902162	2.14277	0.00601963	0.0456532	1.91547	0.0196736	0.0988583	1.51756	0.136151	NA	1.2622	0.397667	0.858998	5.8957	4.79621	5.72878	5.3964
LOC102901929	102901929	pseudogene	.	.	1.61524	0.0343303	0.131199	3.04198	4.69023e-07	4.4581e-05	1.76671	0.011891	NA	1.72183	0.0099195	0.310698	4.63578	3.9162	5.54122	4.76463
STOX2	101089095	protein_coding	XP_023108087.1; XP_019683805.2; XP_023108086.1; XP_011279679.2	storkhead box 2	-1.82805	4.11675e-05	0.00218075	-2.43947	1.83784e-09	5.93174e-07	-1.83523	3.75051e-05	0.0174799	-1.32924	0.0571478	0.548984	7.72167	8.59596	7.30919	7.71962
LOC102900622	102900622	pseudogene	.	.	-2.34998	0.00034226	0.00796765	-1.32684	0.215621	0.431862	1.02838	0.900114	NA	-1.3645	0.17381	0.723946	3.58689	4.83373	4.43498	4.86645
LOC109498742	109498742	lncRNA	.	uncharacterized LOC109498742	2.3357	0.00560757	0.04401	1.73368	0.0738242	0.228152	1.98218	0.0258612	NA	-1.14333	0.659808	0.94316	6.40913	5.18381	5.97693	6.17064
STC1	101083584	protein_coding	XP_006930699.1; XP_003984739.1	stanniocalcin 1	-2.9146	0.00589863	0.0450544	-1.59263	0.230923	0.450121	-1.54903	0.259935	0.656046	-1.02815	0.94304	0.991937	10.8233	12.3666	11.6952	11.7352
MTMR9	101083335	protein_coding	XP_011279865.1; XP_019684234.1	myotubularin related protein 9	-1.30273	0.0820913	0.222987	-2.09311	2.17944e-06	0.000136118	-1.36627	0.04097	0.371976	-1.53199	0.00677517	0.280879	6.71875	7.10452	6.03976	6.64919
SPOCK3	101095008	protein_coding	XP_023108459.1; XP_023108460.1; XP_023108461.1; XP_023108458.1	SPARC/osteonectin, cwcv and kazal like domains proteoglycan 3	-1.1862	0.471687	0.652217	-2.33638	0.000381336	0.00644077	-1.92618	0.00593052	0.187179	-1.21296	0.421189	0.869187	7.9475	8.19541	6.97134	7.24861
FAM198B	101087989	protein_coding	XP_003984963.2; XP_011279899.1	family with sequence similarity 198 member B	-1.49578	0.0935077	0.241397	-3.51459	2.19351e-07	2.47731e-05	-1.76697	0.0179207	0.277793	-1.98905	0.00472777	0.253866	7.74594	8.32957	6.51811	7.50825
MND1	101100885	protein_coding	XP_011279916.2; XP_023108524.1; XP_023108523.1	meiotic nuclear divisions 1	2.0811	4.01025e-06	0.000524403	1.7081	0.000783034	0.0108713	1.5748	0.00440189	0.165006	1.08465	0.608162	0.932964	8.63827	7.57886	8.35153	8.23375
DKK2	101090100	protein_coding	XP_003985155.1	dickkopf WNT signaling pathway inhibitor 2	-1.50699	0.0892532	0.234962	-2.26911	0.000764255	0.0107047	-1.50716	0.0894521	0.479768	-1.50556	0.0944654	0.624269	6.69693	7.29221	6.11063	6.70031
TET2	101092848	protein_coding	XP_006930999.3	tet methylcytosine dioxygenase 2	-1.54418	0.00179171	0.0218176	-2.03976	3.32053e-07	3.34814e-05	-1.44847	0.00774781	0.207132	-1.40821	0.0144909	0.346867	9.02812	9.65676	8.62836	9.12208
KDR	101090260	protein_coding	XP_011280181.2	kinase insert domain receptor	-1.41952	0.107645	0.262402	-2.20605	0.000282277	0.00514125	-1.72041	0.0127366	0.252243	-1.28228	0.254105	0.786787	10.7305	11.2362	10.0949	10.4535
CORIN	101096889	protein_coding	XP_019685108.1; XP_019685107.1; XP_019685105.1; XP_019685110.1; XP_023108908.1; XP_003985450.3	corin, serine peptidase	-6.91924	0.00101369	0.0156812	-3.25463	0.043801	0.16464	-1.3087	0.644571	0.880034	-2.48691	0.119843	0.658172	4.33231	7.12677	5.42553	6.73757
GABRB1	101097640	protein_coding	XP_011280194.2	gamma-aminobutyric acid type A receptor beta1 subunit	-2.85274	0.000220569	0.00602045	-1.57021	0.102412	0.278819	-1.22579	0.456093	NA	-1.28098	0.373407	0.845285	3.8476	5.36128	4.71386	5.06215
CPZ	101098630	protein_coding	XP_003985597.3	carboxypeptidase Z	-2.02024	0.0065869	0.0481544	-1.18324	0.513715	0.709628	-1.27482	0.346107	0.720023	1.0774	0.772791	0.969158	6.49155	7.50792	7.26441	7.15656
HMX1	111560212	protein_coding	XP_023109109.1	H6 family homeobox 1	1.79508	0.0138245	0.0764183	2.2387	0.000667637	0.00972514	1.21006	0.430948	NA	1.85008	0.0087954	0.299353	5.44101	4.58856	5.75221	4.87194
LOC109499628	109499628	lncRNA	.	uncharacterized LOC109499628	2.12153	0.00188267	0.0225408	1.87797	0.0100287	0.0632245	1.58447	0.0618757	NA	1.18524	0.472948	0.891607	4.94977	3.85952	4.77206	4.52377
CLIC5	101099207	protein_coding	XP_011280672.1	chloride intracellular channel 5	-1.43717	0.0451182	0.154309	-2.924	6.70548e-09	1.60338e-06	-2.07415	6.54626e-05	0.0241583	-1.40973	0.0672078	0.569388	7.08586	7.61126	6.06308	6.55942
ADGRF5	101101312	protein_coding	XP_006931849.2; XP_023109814.1; XP_019686247.2; XP_003986268.2; XP_006931850.2; XP_006931848.2; XP_006931852.2	adhesion G protein-coupled receptor F5	-1.48724	0.00984866	0.0620623	-2.22029	2.23488e-07	2.47731e-05	-1.74288	0.000305732	0.052131	-1.27392	0.116474	0.655981	10.4499	11.0231	9.87238	10.2216
B3GAT2	101087404	protein_coding	XP_003986348.1	beta-1,3-glucuronyltransferase 2	2.01807	0.00634874	0.047187	1.49797	0.118121	0.303814	1.55074	0.0894016	0.479768	-1.03523	0.892752	0.986975	6.86974	5.85362	6.43658	6.48741
CD109	101098303	protein_coding	XP_023109907.1; XP_023109906.1; XP_023109908.1; XP_023109910.1; XP_023109909.1	CD109 molecule	-1.00429	0.98361	0.99131	-2.08855	0.000418614	0.00690321	-1.26895	0.253422	0.651112	-1.64589	0.0170189	0.364337	10.9289	10.9351	9.87275	10.5918
FILIP1	101094101	protein_coding	XP_003986366.1; XP_023109912.1; XP_006931914.1	filamin A interacting protein 1	-1.57897	0.0276423	0.1161	-2.06338	0.000511891	0.00796772	-1.61467	0.0210146	0.296753	-1.2779	0.241811	0.780524	7.34469	8.00724	6.96273	7.31394
MRAP2	101083426	protein_coding	XP_003986394.1; XP_019686478.1	melanocortin 2 receptor accessory protein 2	2.01963	0.000213132	0.00587711	1.63473	0.0103927	0.0647098	1.67491	0.00702211	NA	-1.02458	0.89705	0.987166	6.32503	5.29963	6.0158	6.04945
LOC101093938	101093938	protein_coding	XP_023110058.1; XP_023110059.1; XP_023110060.1; XP_023110057.1	nephrocan-like	2.20721	0.000204879	0.00576347	1.73263	0.0110497	0.0676729	1.80808	0.00597588	NA	-1.04354	0.838611	0.978534	5.67345	4.51323	5.3166	5.37663
SMPDL3A	101080538	protein_coding	XP_003986567.1; XP_019686722.1	sphingomyelin phosphodiesterase acid like 3A	-2.01204	0.00146115	0.0193947	-1.78834	0.00813967	0.0553603	-1.166	0.481078	0.803539	-1.53374	0.0520401	0.529024	6.31439	7.32596	6.49021	7.10363
LOC109499893	109499893	lncRNA	.	uncharacterized LOC109499893	-2.7141	0.00576428	0.0446463	1.18451	0.631924	0.793122	-1.5488	0.22014	NA	1.83457	0.0886323	0.613071	4.14489	5.58231	5.82646	4.95252
LOC111560606	111560606	pseudogene	.	.	2.13398	0.00216165	0.024748	1.83999	0.0141593	0.0801755	1.76418	0.0223671	NA	1.04297	0.863202	0.981034	6.05652	4.95409	5.83755	5.77504
LOC109499951	109499951	lncRNA	.	uncharacterized LOC109499951	1.842	0.0333128	0.129161	2.31522	0.00333174	0.0305906	1.79034	0.0430939	NA	1.29317	0.356109	0.838612	4.92	4.03598	5.23847	4.86802
MYCT1	109499976	protein_coding	XP_019686955.1	MYC target 1	-1.21437	0.405489	0.595357	-2.14447	0.001152	0.0141466	-1.82845	0.00998836	0.232375	-1.17283	0.498705	0.901002	8.07635	8.35801	7.25756	7.48672
LOC105259844	105259844	pseudogene	.	.	-2.65994	0.00413689	0.0368511	-5.84961	4.7693e-07	4.48475e-05	-3.48712	0.000280451	NA	-1.67749	0.14772	0.697227	5.10267	6.52252	3.98152	4.71856
LOC111558978	111558978	protein_coding	XP_023105357.1	neurogenic locus notch homolog protein 4-like	-2.28944	0.0142633	0.0779093	-3.09446	0.000966702	0.0125827	-2.51699	0.0065474	NA	-1.22943	0.553185	0.922391	4.77747	5.98155	4.34256	4.64938
LOC109500450	109500450	lncRNA	.	uncharacterized LOC109500450	2.28409	0.00313756	0.0310492	1.78093	0.0413799	0.158494	1.35143	0.291965	NA	1.31781	0.322182	0.82186	5.19669	4.00193	4.83426	4.43104
ANKRD34C	101086231	protein_coding	XP_019687316.1; XP_011281006.1; XP_023110559.1; XP_006932248.1; XP_006932247.1; XP_023110560.1	ankyrin repeat domain 34C	2.16353	0.00103073	0.0158279	1.42706	0.136714	0.33107	1.8258	0.0109501	NA	-1.27942	0.291649	0.807965	5.92007	4.79012	5.31956	5.67052
LOC102902521	102902521	lncRNA	.	uncharacterized LOC102902521	-1.57664	0.0398934	0.143187	-2.10924	0.00110717	0.0138008	-1.29695	0.236768	NA	-1.62631	0.0360948	0.468346	4.57446	5.23796	4.16323	4.86462
SEMA7A	101088844	protein_coding	XP_011281325.2	semaphorin 7A (John Milton Hagen blood group)	-1.58214	0.0115973	0.0687868	-2.57678	2.20825e-07	2.47731e-05	-1.43179	0.0482483	0.388914	-1.7997	0.00132753	0.155259	8.55625	9.21942	7.85396	8.70144
REC114	109500579	protein_coding	XP_019687643.2	REC114 meiotic recombination protein	2.26926	0.000355868	0.00814846	1.94865	0.00368522	0.0328014	1.72612	0.0175388	0.276718	1.12892	0.596386	0.930529	8.69377	7.51097	8.47283	8.29822
THSD4	101094183	protein_coding	XP_023110865.1; XP_019687701.1; XP_023110864.1	thrombospondin type 1 domain containing 4	-1.90079	0.00047921	0.00975792	-2.01007	0.000158145	0.00346923	-1.79287	0.0015053	0.109052	-1.12115	0.540974	0.918462	6.45972	7.38668	6.38074	6.54594
PRTG	101090020	protein_coding	XP_023111091.1; XP_023111092.1	protogenin	-1.24599	0.220694	0.411532	-2.08564	7.75281e-05	0.00201163	-1.25991	0.19976	NA	-1.65538	0.00728901	0.286242	5.86726	6.19128	5.12751	5.85693
BCL2L10	101082064	protein_coding	XP_023111996.1	BCL2 like 10	2.18653	8.8324e-05	0.00350324	1.39047	0.103192	0.279941	1.39793	0.0972029	0.489939	-1.00537	0.978674	0.9961	6.76376	5.63104	6.10529	6.11252
TMOD3	101093777	protein_coding	XP_003987184.1	tropomodulin 3	-1.51293	0.000704184	0.0123	-2.27877	2.06921e-11	1.4431e-08	-1.70058	1.44223e-05	0.0104071	-1.33999	0.0177459	0.372761	9.29879	9.89722	8.7092	9.1308
GLDN	101094676	protein_coding	XP_003987188.5	gliomedin	2.13884	0.000699045	0.0122391	1.67944	0.0213356	0.103777	1.70395	0.0178717	0.277793	-1.0146	0.94825	0.992169	7.28857	6.18887	6.93684	6.95836
AP4E1	101083086	protein_coding	XP_023111136.1; XP_023111134.1; XP_023111135.1	adaptor related protein complex 4 epsilon 1 subunit	-2.37115	2.73614e-05	0.00170251	-3.14475	2.98786e-08	5.37751e-06	-1.0499	0.812114	0.939593	-2.99529	1.12819e-07	0.000655326	7.69188	8.93915	7.28634	8.86885
CB3H15orf48	101090364	protein_coding	XP_011281153.1; XP_019688062.1	chromosome B3 C15orf48 homolog	2.3847	9.99808e-05	0.00376355	1.63428	0.0290292	0.126811	1.63963	0.0278402	0.324637	-1.00327	0.988292	0.997631	7.09515	5.83988	6.54536	6.54948
PLA2G4D	101082829	protein_coding	XP_011281374.1	phospholipase A2 group IVD	-1.14424	0.646752	0.786154	-5.29589	1.82603e-08	3.63541e-06	-3.02609	0.000174158	0.038652	-1.75008	0.0596903	0.555381	8.99491	9.19025	6.78604	7.59246
MGA	101084202	protein_coding	XP_019688199.2; XP_019688198.2; XP_011281359.2; XP_019688197.2; XP_019688202.2; XP_019688201.2; XP_019688196.2; XP_019688200.2; XP_019688203.2	MGA, MAX dimerization protein	-1.82965	0.0173619	0.088305	-2.31235	0.000966633	0.0125827	-1.51571	0.101463	0.498766	-1.52559	0.0964175	0.627164	10.8617	11.7332	10.5237	11.1334
OIP5	101084630	protein_coding	XP_003987382.1	Opa interacting protein 5	2.04435	6.62202e-06	0.000710326	1.78714	0.000274165	0.00505394	1.49334	0.0122746	0.24786	1.19674	0.254409	0.787028	7.32941	6.29198	7.13152	6.87227
LOC109500809	109500809	lncRNA	.	uncharacterized LOC109500809	-2.12288	0.00132151	0.0182956	-1.29137	0.269097	0.488847	-1.20063	0.427951	NA	-1.07558	0.753997	0.965319	5.1463	6.24306	5.8758	5.97924
LOC102899228	102899228	lncRNA	.	uncharacterized LOC102899228	-2.12064	1.71819e-05	0.00127387	-1.53081	0.0144751	0.08144	1.04422	0.80236	0.936073	-1.59851	0.00706122	0.284608	6.88891	7.97367	7.36022	8.03545
LOC109500908	109500908	lncRNA	.	uncharacterized LOC109500908	2.40294	0.00580126	0.0447885	1.42083	0.272021	0.49196	1.57045	0.157352	0.566307	-1.1053	0.752799	0.965086	6.79575	5.53044	6.03415	6.17909
ACBD7	101090024	protein_coding	XP_003988172.1; XP_019689535.1; XP_019689536.1	acyl-CoA binding domain containing 7	2.17283	0.000372712	0.0083604	1.87708	0.00408669	0.0354779	1.60344	0.0318289	NA	1.17066	0.465628	0.888679	6.42066	5.30173	6.20334	5.97394
ST8SIA6	101100974	protein_coding	XP_023112171.1	ST8 alpha-N-acetyl-neuraminide alpha-2,8-sialyltransferase 6	2.01228	0.00496519	0.0411219	1.6255	0.0524776	0.184764	1.56405	0.074161	NA	1.03929	0.876304	0.983852	6.2336	5.21895	5.92206	5.86596
MRC1	101092193	protein_coding	XP_011281924.1	mannose receptor C-type 1	-1.60391	0.0103509	0.0639781	-2.29137	7.45457e-06	0.000350491	-1.59119	0.0117496	0.243595	-1.44004	0.0494662	0.518914	8.31816	9.00212	7.80615	8.33136
CD163	101094606	protein_coding	XP_011282066.3	CD163 molecule	-1.6326	0.0568559	0.178476	-2.02732	0.00611987	0.0461416	-1.50402	0.112782	0.516851	-1.34793	0.247502	0.78223	8.15452	8.86335	7.84384	8.27389
DPPA3	111556274	protein_coding	XP_023112518.1	developmental pluripotency associated 3	2.06772	0.00315569	0.0311439	1.55212	0.0746878	0.230014	1.66284	0.0390824	0.365138	-1.07134	0.779135	0.969382	8.09473	7.04527	7.67877	7.77892
OLR1	101086238	protein_coding	XP_019690062.1; XP_006933573.1; XP_019690061.1	oxidized low density lipoprotein receptor 1	-2.69487	0.0032012	0.0313898	-1.805	0.0766675	0.233703	-1.78457	0.0821139	NA	-1.01145	0.973061	0.99567	4.43565	5.87492	5.01612	5.0392
PTPRO	101098147	protein_coding	XP_023112565.1; XP_023112566.1	protein tyrosine phosphatase, receptor type O	-3.79169	0.000948438	0.0150047	-1.96886	0.0921122	0.260517	-1.59479	0.245488	0.646143	-1.23456	0.600741	0.932488	6.33817	8.26226	7.28557	7.58864
LOC111561448	111561448	protein_coding	XP_023113516.1	translation initiation factor IF-2-like	-1.64755	0.105651	0.259195	-3.66192	5.8775e-05	0.00164787	-2.42419	0.00483374	NA	-1.51057	0.214066	0.758073	4.67776	5.40101	3.51921	4.12148
SLCO1A2	101087585	protein_coding	XP_003988529.1; XP_019690207.1; XP_019690205.1; XP_019690203.1; XP_019690206.1; XP_019690210.1; XP_019690204.1; XP_019690211.1; XP_019690208.1; XP_019690209.1	solute carrier organic anion transporter family member 1A2	-1.47845	0.0274406	0.115504	-2.11018	3.4049e-05	0.00110878	-1.77937	0.00126041	0.100379	-1.18591	0.351424	0.837289	6.51283	7.07605	5.99721	6.24816
KRAS	751104	protein_coding	XP_023112621.1; XP_023112622.1	KRAS proto-oncogene, GTPase	-1.74526	0.0438554	0.151288	-2.16353	0.00526722	0.0420222	-1.55909	0.107965	0.508786	-1.38769	0.236619	0.775052	8.65768	9.46148	8.3478	8.82103
DENND5B	101089115	protein_coding	XP_019690339.1; XP_019690338.1; XP_019690337.1; XP_019690335.1; XP_003988587.1; XP_003988588.1	DENN domain containing 5B	-1.1203	0.595507	0.749838	-2.205	0.000224754	0.00438453	-1.1106	0.623987	0.869762	-1.98541	0.00137726	0.157895	10.3279	10.4914	9.35042	10.3404
SLC38A1	101083092	protein_coding	XP_006933698.2; XP_011282184.1	solute carrier family 38 member 1	-1.46681	0.0433663	0.150627	-2.51609	1.61113e-06	0.000107554	-1.64846	0.00860055	0.217515	-1.52632	0.0291277	0.431769	7.11851	7.67452	6.34462	6.95504
CCNT1	101090703	protein_coding	XP_003988667.2	cyclin T1	-1.56755	0.00128518	0.0180768	-2.2924	5.13795e-09	1.34373e-06	-1.58345	0.00102149	0.0911491	-1.44772	0.00994771	0.310698	7.23088	7.88461	6.68756	7.2221
GTSF1	101094111	protein_coding	XP_019690598.1; XP_003988850.1	gametocyte specific factor 1	2.32874	0.000316908	0.00754714	1.91666	0.00559416	0.043612	1.77538	0.0145057	0.258758	1.07958	0.744156	0.96408	10.7713	9.55155	10.4901	10.3796
GPR182	101080809	protein_coding	XP_003989028.3	G protein-coupled receptor 182	-1.61185	0.0644842	0.192395	-3.67877	8.54093e-07	6.8401e-05	-2.34722	0.00105646	NA	-1.56729	0.0940105	0.623374	6.18772	6.88152	5.00559	5.6496
PTPRB	101100899	protein_coding	XP_019690780.1; XP_019690779.1; XP_003989090.1; XP_019690778.1; XP_006933952.1; XP_006933953.1	protein tyrosine phosphatase, receptor type B	-1.55841	0.0585209	0.181292	-3.7495	2.16195e-08	4.20775e-06	-1.87583	0.0073789	0.206343	-1.99885	0.00342527	0.211762	8.52125	9.16248	7.25618	8.25482
SLC6A15	101095111	protein_coding	XP_023113050.1; XP_011282443.1; XP_019690855.1	solute carrier family 6 member 15	-2.85321	4.65507e-05	0.00233984	-2.68365	0.000126212	0.00291384	-1.23857	0.405144	0.757518	-2.16673	0.00268357	0.196443	8.55756	10.0703	8.64626	9.76131
LOC109501752	109501752	lncRNA	.	uncharacterized LOC109501752	2.43822	0.000810661	0.0135945	2.2606	0.00237335	0.0240467	1.77571	0.0342572	NA	1.27307	0.347077	0.837055	4.75406	3.445	4.63605	4.29804
LOC109501185	109501185	lncRNA	.	uncharacterized LOC109501185	1.46469	0.0647798	0.192748	2.16804	0.000176581	0.00373627	1.31833	0.181629	0.588125	1.64453	0.0156974	0.357106	8.19354	7.64102	8.75753	8.03943
CSF2RB	101091636	protein_coding	XP_011282502.2	colony stimulating factor 2 receptor beta common subunit	-1.62015	0.047443	0.158925	-2.19743	0.00128298	0.0152626	-1.71137	0.0274636	0.323774	-1.28401	0.308682	0.817686	7.2321	7.93106	6.79544	7.1551
MFNG	101097256	protein_coding	XP_003989290.1	MFNG O-fucosylpeptide 3-beta-N-acetylglucosaminyltransferase	-1.3449	0.127699	0.291365	-2.28981	2.70308e-05	0.00094098	-1.47761	0.0453603	0.385904	-1.54967	0.0274611	0.421703	6.98879	7.4204	6.22331	6.85527
LOC109501928	109501928	lncRNA	.	uncharacterized LOC109501928	-2.20712	0.0017091	0.0211278	-1.3751	0.195479	0.407412	-1.8244	0.0161635	NA	1.32674	0.267069	0.795949	3.91858	5.06134	4.60337	4.19526
PDGFB	100135774	protein_coding	XP_006934110.1; XP_006934111.1; XP_006934109.1; XP_003989319.1; XP_006934112.1	platelet derived growth factor subunit B	-1.43025	0.107585	0.26231	-2.15461	0.000575802	0.00858216	-1.91068	0.00365264	0.149331	-1.12767	0.590961	0.929204	8.70678	9.22397	8.11677	8.28963
ENTHD1	101097819	protein_coding	XP_023113271.1; XP_019691179.2; XP_006934127.3; XP_023113268.1; XP_019691180.2; XP_023113267.1; XP_019691178.2; XP_019691175.2; XP_023113265.1; XP_006934124.3; XP_023113266.1; XP_019691181.2; XP_023113270.1; XP_006934123.3	ENTH domain containing 1	2.15414	0.000838211	0.013941	1.47638	0.0942943	0.264235	1.41746	0.134011	NA	1.04157	0.859421	0.980404	6.12459	5.0159	5.58204	5.5265
SHANK3	101085990	protein_coding	XP_023113446.1; XP_023113444.1; XP_023113445.1	SH3 and multiple ankyrin repeat domains 3	-1.56054	0.00413126	0.0368511	-2.20512	3.59164e-07	3.55721e-05	-1.67403	0.000902464	0.0858385	-1.31725	0.0764883	0.587692	10.489	11.1315	9.99065	10.3882
LOC109502090	109502090	lncRNA	.	uncharacterized LOC109502090	2.18464	0.000457348	0.00952744	1.93206	0.00352727	0.0317076	1.71884	0.0168779	NA	1.12405	0.5889	0.928955	5.07347	3.93835	4.89727	4.73544
LOC109502223	109502223	protein_coding	XP_023114235.1	ubiquitin-40S ribosomal protein S27a-like	-2.00985	4.53436e-05	0.00229412	-1.56503	0.0080513	0.0550501	-1.42368	0.0345314	NA	-1.09928	0.584403	0.927933	4.78822	5.8119	5.17122	5.29491
GRIK3	101090033	protein_coding	XP_019692224.2; XP_019692226.2; XP_003989915.2	glutamate ionotropic receptor kainate type subunit 3	1.07101	0.795106	0.884807	-3.17253	3.60032e-05	0.00115445	1.07053	0.796712	NA	-3.39629	1.19524e-05	0.0148774	5.72793	5.63881	3.97076	5.73798
MYSM1	101100317	protein_coding	XP_019692672.1; XP_019692670.1; XP_019692669.1; XP_011283271.2; XP_011283270.2; XP_019692671.1	Myb like, SWIRM and MPN domains 1	-1.70829	6.45527e-07	0.000174879	-2.04865	3.50892e-11	2.17527e-08	-1.42945	0.000876426	0.0853025	-1.43317	0.000946909	0.135474	8.49898	9.27399	8.23908	8.75761
LOC111561755	111561755	lncRNA	.	uncharacterized LOC111561755	-2.56332	6.70294e-06	0.000710326	-2.12223	0.000317145	0.00557603	-1.23963	0.303017	0.688814	-1.71199	0.0101261	0.312868	8.55646	9.91574	8.83044	9.60588
ADGRL4	101093625	protein_coding	XP_019692849.1; XP_019692850.1; XP_003990299.3; XP_019692847.1; XP_019692848.1	adhesion G protein-coupled receptor L4	-1.19296	0.461681	0.644102	-2.63289	6.52797e-05	0.00175668	-1.79849	0.0148105	0.260152	-1.46395	0.118049	0.655981	7.4438	7.69984	6.30453	6.85294
LOC101093701	101093701	protein_coding	XP_023114647.1; XP_011283186.1; XP_019692949.1; XP_006934949.1	guanylate-binding protein 6-like	-1.24574	0.263627	0.458362	-2.4246	7.20998e-06	0.000342843	-1.47657	0.04761	0.388914	-1.64205	0.0121081	0.325691	9.19449	9.51241	8.23501	8.95
LOC102901600	102901600	protein_coding	XP_006934952.1	guanylate-binding protein 6-like	1.08615	0.742621	0.85003	-2.29245	0.00112919	0.0139692	-2.0554	0.00457587	0.165122	-1.11533	0.671025	0.944566	7.47829	7.36093	6.16443	6.31937
LOC109502478	109502478	pseudogene	.	.	-3.18338	0.00582097	0.0448373	-3.13855	0.00647136	0.0480959	-1.29662	0.53529	0.830397	-2.42055	0.0354128	0.464797	6.90391	8.57594	6.92652	8.20096
LRRC39	101087083	protein_coding	XP_003990412.1; XP_019693065.1	leucine rich repeat containing 39	2.10799	0.00449077	0.0389262	1.34281	0.262053	0.481846	1.76332	0.030768	0.337496	-1.31316	0.29912	0.812447	9.26176	8.18558	8.61049	9.00344
OLFM3	101091466	protein_coding	XP_011283129.1; XP_003990424.1	olfactomedin 3	-1.6328	0.0618997	0.187288	-2.60533	0.000347445	0.0059954	-2.21765	0.00270647	NA	-1.17481	0.554973	0.922391	5.5121	6.22742	4.84776	5.07715
LOC102901373	102901373	lncRNA	.	uncharacterized LOC102901373	2.54529	0.000331621	0.00780686	1.73403	0.036157	0.145585	2.00099	0.00802644	NA	-1.15396	0.578745	0.926207	6.31487	4.95609	5.75846	5.96373
SLC6A17	101081318	protein_coding	XP_019693147.1; XP_011283362.1; XP_019693148.1	solute carrier family 6 member 17	2.09072	0.00143072	0.0191531	1.63924	0.0360138	0.145288	1.68876	0.0255438	NA	-1.03021	0.895736	0.987166	5.02777	3.948	4.67777	4.72406
LOC109502562	109502562	lncRNA	.	uncharacterized LOC109502562	2.30962	0.00640951	0.0474694	1.69032	0.0875773	0.252867	1.60795	0.122174	0.52979	1.05123	0.870705	0.98192	9.37255	8.16492	8.92167	8.84979
LOC109502587	109502587	lncRNA	.	uncharacterized LOC109502587	1.7747	0.00395574	0.035753	2.04845	0.000306786	0.00546276	1.6591	0.0117233	NA	1.23468	0.266669	0.795949	4.9657	4.13726	5.16211	4.84924
LOC102902109	102902109	lncRNA	.	uncharacterized LOC102902109	-2.12859	0.00194923	0.0231228	-1.16503	0.521622	0.715707	1.05937	0.807207	NA	-1.2342	0.37704	0.846579	4.52187	5.61415	5.39739	5.69793
LYPD1	101088178	protein_coding	XP_011283540.1	LY6/PLAUR domain containing 1	2.01293	0.00022914	0.00616615	1.72181	0.00425319	0.0365264	1.59141	0.0145249	0.258758	1.08194	0.67786	0.946494	9.3029	8.29262	9.07681	8.96313
LYPD6B	101084896	protein_coding	XP_023115082.1; XP_019693648.1; XP_019693646.1; XP_019693647.1; XP_003990823.1; XP_019693645.1	LY6/PLAUR domain containing 6B	2.02201	0.00218873	0.0249731	1.50898	0.0736906	0.227925	1.63222	0.0331345	0.345001	-1.08167	0.732551	0.961249	9.76972	8.75336	9.3472	9.4606
DAPL1	111556305	protein_coding	XP_023115116.1	death associated protein like 1	2.03561	0.00641225	0.0474694	1.92149	0.0123623	0.0733183	1.7753	0.0279547	0.324637	1.08235	0.760472	0.967348	7.45575	6.4304	7.37131	7.25706
SCN3A	101082587	protein_coding	XP_019693750.1; XP_019693753.1; XP_011283647.1; XP_019693751.1	sodium voltage-gated channel alpha subunit 3	-1.44796	0.0829985	0.224649	-2.28652	0.000215014	0.00425402	-1.70907	0.0135058	NA	-1.33787	0.206391	0.754273	4.78629	5.32794	4.12604	4.54342
CALCRL	101086333	protein_coding	XP_011283720.1; XP_011283721.1	calcitonin receptor like receptor	-1.85268	0.000427245	0.0091331	-2.45645	3.02495e-07	3.16448e-05	-1.61296	0.00629452	0.192429	-1.52295	0.0167165	0.361481	9.01715	9.90763	8.61175	9.21792
TFPI	101098813	protein_coding	XP_019693916.1; XP_023115307.1; XP_006935478.1	tissue factor pathway inhibitor	-1.20106	0.48609	0.664015	-2.35409	0.00159177	0.0179124	-1.99987	0.00980698	NA	-1.17712	0.556482	0.922391	5.42414	5.69749	4.4698	4.69501
CASP8	100142684	protein_coding	XP_019694021.1; XP_019694022.1; XP_019694024.1; XP_006935535.1; XP_019694023.1	caspase 8	-1.23994	0.350956	0.545078	-2.44404	0.000161706	0.00351354	-1.9625	0.00399538	NA	-1.24537	0.363192	0.840626	5.99682	6.3157	5.02469	5.3385
LOC109502831	109502831	lncRNA	.	uncharacterized LOC109502831	2.8373	0.00196943	0.0232964	2.72203	0.00308222	0.0288697	2.46362	0.00780832	NA	1.10489	0.758006	0.967142	4.78554	3.27869	4.71962	4.57962
IHH	101100146	protein_coding	XP_019694701.2	indian hedgehog	1.81596	0.223483	0.414385	-2.89032	0.0329299	0.136127	3.12953	0.0197721	0.290697	-9.04534	8.87935e-06	0.0132735	6.69595	5.83641	4.30537	7.48272
PAX3	101082767	protein_coding	XP_011283959.1; XP_019694290.1	paired box 3	2.0387	0.000942674	0.0149701	1.44749	0.0873981	0.25248	1.61623	0.0262259	0.315841	-1.11657	0.608191	0.932964	7.74953	6.71908	7.25321	7.41241
FAM124B	101085651	protein_coding	XP_003991263.1	family with sequence similarity 124 member B	-1.07058	0.763269	0.863508	-2.14987	0.000953006	0.0125011	-1.66111	0.0268228	NA	-1.29423	0.271456	0.796773	6.35291	6.4572	5.35422	5.72003
SPHKAP	101092205	protein_coding	XP_019694360.2; XP_019694359.2; XP_023115537.1	SPHK1 interactor, AKAP domain containing	-2.01509	0.0021428	0.0246165	-1.21195	0.393606	0.608823	-1.46379	0.0921833	NA	1.20779	0.407018	0.861496	5.28798	6.2991	6.02133	5.74841
SLC16A14	101090129	protein_coding	XP_023115557.1	solute carrier family 16 member 14	-1.64611	0.0482798	0.160946	-3.242	5.5994e-06	0.000282297	-2.01744	0.00574534	NA	-1.60699	0.0709909	0.578968	5.79607	6.52025	4.82745	5.50935
IFNAR1	101092535	protein_coding	XP_023094563.1	interferon alpha and beta receptor subunit 1	-1.69712	0.000860049	0.0141683	-2.56331	3.21992e-09	9.4846e-07	-1.99176	1.43526e-05	0.0104071	-1.28696	0.113222	0.651365	10.1841	10.948	9.58985	9.95387
CYYR1	101099236	protein_coding	XP_003991543.2	cysteine and tyrosine rich 1	-1.49354	0.0903079	0.236376	-2.80212	1.92504e-05	0.000719226	-2.11938	0.00166305	0.111436	-1.32214	0.252987	0.785978	6.39878	6.98383	5.49801	5.89896
LOC109503371	109503371	lncRNA	.	uncharacterized LOC109503371	-2.24761	0.000300899	0.00734584	-1.93064	0.00325881	0.0301193	-1.31776	0.208991	NA	-1.4651	0.090422	0.615938	4.90374	6.07195	5.13034	5.67679
VGLL3	101084819	protein_coding	XP_023094635.1	vestigial like family member 3	-1.94515	0.00824435	0.0554018	-2.13054	0.00268632	0.0261568	-1.54452	0.0841943	0.47107	-1.37942	0.202189	0.748289	8.81543	9.776	8.685	9.14859
MORC1	101084566	protein_coding	XP_019695230.1	MORC family CW-type zinc finger 1	2.06281	0.00316	0.031168	1.43732	0.140807	0.337268	1.60194	0.0553672	0.412565	-1.11453	0.65814	0.94316	7.57521	6.53057	7.05308	7.20922
CC2H3orf52	101095123	protein_coding	XP_019695264.1; XP_019695263.1; XP_006936126.2	chromosome C2 C3orf52 homolog	-1.33802	0.351253	0.545336	-2.58027	0.00252897	0.0251104	1.03137	0.921168	0.97515	-2.6612	0.00181965	0.182007	7.59634	8.0177	6.65083	8.0625
LOC101097085	101097085	protein_coding	XP_011284257.2	cell surface glycoprotein CD200 receptor 1-like	-2.29949	0.00224975	0.0253578	-1.85163	0.0226878	0.107883	-1.41934	0.186301	NA	-1.30457	0.333672	0.830771	3.69782	4.92399	4.02359	4.40777
NRROS	101082086	protein_coding	XP_003991803.1; XP_006936218.2	negative regulator of reactive oxygen species	-1.42251	0.0857589	0.229192	-2.07082	0.000460918	0.00745132	-1.82502	0.00361369	0.148588	-1.13469	0.548538	0.921283	6.45181	6.96726	5.91754	6.0979
LPP	101096257	protein_coding	XP_023116078.1; XP_019695552.1; XP_023116079.1; XP_019695553.1; XP_023116077.1	LIM domain containing preferred translocation partner in lipoma	-1.86342	2.1412e-05	0.00146214	-2.46206	1.11184e-09	4.32791e-07	-1.7459	0.000141935	0.0349523	-1.4102	0.0212476	0.395156	7.4826	8.38495	7.08576	7.58208
HRG	101082002	protein_coding	XP_019695564.1; XP_003991881.1	histidine rich glycoprotein	2.34113	0.00110462	0.0164474	1.46636	0.146014	0.345194	1.81501	0.0228857	NA	-1.23777	0.411832	0.864144	6.52575	5.29229	5.84504	6.15573
LOC111562263	111562263	lncRNA	.	uncharacterized LOC111562263	1.27465	0.346635	0.541745	2.01547	0.00568238	0.0440332	1.94181	0.00880529	NA	1.03794	0.878698	0.984408	4.34496	3.9921	5.01121	4.95395
MECOM	101088775	protein_coding	XP_023116185.1; XP_019666019.1; XP_019666020.1; XP_019666017.1; XP_003991976.1; XP_019666018.1	MDS1 and EVI1 complex locus	-1.23059	0.356791	0.550438	-2.22095	0.000456275	0.00741469	-1.64824	0.0271792	0.322616	-1.34746	0.192969	0.743626	7.16173	7.46296	6.31271	6.7392
TM4SF18	101101583	protein_coding	XP_006936399.1; XP_006936400.1; XP_006936398.1; XP_023116235.1	transmembrane 4 L six family member 18	-1.19205	0.420388	0.608375	-2.13696	0.000560868	0.00851889	-1.64281	0.0234178	0.305954	-1.3008	0.234876	0.772583	7.42681	7.68288	6.588	6.96633
GYG1	101082176	protein_coding	XP_023116243.1; XP_023116242.1; XP_019666146.1	glycogenin 1	2.00028	0.00012443	0.00424177	1.58315	0.0110031	0.0674615	1.50889	0.022804	0.30194	1.04922	0.790293	0.971814	13.5825	12.5822	13.245	13.1757
LOC109491458	109491458	lncRNA	.	uncharacterized LOC109491458	2.06704	0.00495623	0.0410883	1.92325	0.0117167	0.0705699	1.85911	0.0168269	NA	1.0345	0.893979	0.986975	5.86577	4.81201	5.75512	5.70882
SLCO2A1	101087090	protein_coding	XP_023116315.1	solute carrier organic anion transporter family member 2A1	-1.82288	0.0636727	0.190859	-2.94068	0.000902215	0.0119851	-2.22257	0.0137638	0.254505	-1.3231	0.390498	0.855384	7.36358	8.23181	6.67638	7.07966
GALNT15	101096836	protein_coding	XP_019666291.1; XP_003992196.2	polypeptide N-acetylgalactosaminyltransferase 15	-1.30265	0.33407	0.529965	-2.16989	0.00485811	0.0398213	-1.63385	0.0734401	0.453203	-1.32809	0.303805	0.815301	7.52127	7.90314	6.78391	7.19439
LRRC3B	101086594	protein_coding	XP_011284571.1; XP_019666353.1; XP_019666354.1; XP_011284572.1	leucine rich repeat containing 3B	1.53732	0.0944673	0.242887	2.15154	0.00279086	0.0268936	1.4969	0.117335	NA	1.43733	0.153353	0.706322	6.11817	5.49844	6.59957	6.0758
ACVR2B	101086087	protein_coding	XP_006936591.1; XP_023116499.1; XP_006936592.1	activin A receptor type 2B	-1.84522	1.36488e-05	0.00110364	-2.14465	9.11939e-08	1.30462e-05	-1.31929	0.0466747	0.387533	-1.62561	0.000747223	0.129173	6.41927	7.30417	6.20609	6.90673
LOC109491622	109491622	lncRNA	.	uncharacterized LOC109491622	-2.40554	0.000261458	0.00676396	-1.86793	0.008795	0.0582551	-1.53873	0.067537	NA	-1.21394	0.423532	0.869314	4.48244	5.74968	4.85318	5.13111
LOC111556534	111556534	protein_coding	XP_023094775.1	basic proline-rich protein-like	-2.17594	1.76149e-05	0.00129885	-2.48098	7.64307e-07	6.39649e-05	-1.89201	0.000408232	NA	-1.31129	0.149758	0.699599	5.46351	6.58846	5.2819	5.67305
CD1H11orf65	101089713	protein_coding	XP_019666808.1; XP_019666809.1; XP_006936666.1; XP_006936664.1; XP_006936663.1; XP_011284635.1	chromosome D1 C11orf65 homolog	2.3759	0.00394631	0.0357488	1.93832	0.0276024	0.122549	1.3402	0.330204	0.708057	1.44629	0.218882	0.76028	8.86646	7.61823	8.57197	8.03964
LOC102902204	102902204	lncRNA	.	uncharacterized LOC102902204	2.14378	0.00165728	0.0207135	3.01342	4.19556e-06	0.000228747	1.73828	0.0249275	NA	1.73357	0.0156825	0.357106	4.63483	3.54633	5.12443	4.33434
SCN4B	101087863	protein_coding	XP_023094922.1; XP_003992450.1	sodium voltage-gated channel beta subunit 4	-2.50391	0.00157688	0.0201326	-1.62505	0.0944651	0.264319	-1.70217	0.0669508	0.438007	1.04746	0.873164	0.982515	9.47088	10.7953	10.0949	10.0278
LOC109491837	109491837	lncRNA	.	uncharacterized LOC109491837	-1.92816	0.000269041	0.00683093	-2.22476	1.15966e-05	0.000502858	-1.59051	0.0096567	NA	-1.39877	0.0695339	0.575628	5.8664	6.8184	5.67009	6.15323
LOC101096008	101096008	protein_coding	XP_023095008.1	von Willebrand factor A domain-containing protein 5A	-1.45878	0.041355	0.14649	-2.27884	1.01408e-05	0.000451427	-1.68106	0.00512422	0.174998	-1.3556	0.104936	0.642071	7.72545	8.27288	7.08393	7.52284
ROBO4	101084985	protein_coding	XP_006936824.1; XP_019667055.1; XP_019667053.1; XP_019667052.1; XP_019667054.1; XP_019667057.1	roundabout guidance receptor 4	-1.51021	0.0528411	0.170443	-2.38462	4.58968e-05	0.00137921	-1.67693	0.015218	0.262688	-1.42202	0.0990353	0.631232	9.81052	10.4058	9.15235	9.65996
ETS1	101090461	protein_coding	XP_019667104.1; XP_011284790.1; XP_023095067.1; XP_023095065.1; XP_011284789.1; XP_023095066.1	ETS proto-oncogene 1, transcription factor	-1.73508	0.00214821	0.0246448	-2.82228	8.77847e-09	1.95912e-06	-2.299	3.73225e-06	0.00714596	-1.22762	0.257618	0.78898	8.81351	9.61025	8.11368	8.40863
FLI1	101090716	protein_coding	XP_011284787.1; XP_019667105.1; XP_019667107.1; XP_019667108.1; XP_011284788.1	Fli-1 proto-oncogene, ETS transcription factor	-1.39652	0.058842	0.181818	-2.1589	1.54019e-05	0.000605156	-1.58291	0.00952216	0.227924	-1.36388	0.0827059	0.603279	8.00424	8.4883	7.37765	7.82496
IGSF9B	101095043	protein_coding	XP_019667133.1; XP_019667134.1; XP_011284773.1	immunoglobulin superfamily member 9B	-1.20268	0.336635	0.53252	-2.11901	0.000177111	0.00373627	-1.3176	0.154141	NA	-1.60824	0.0191726	0.375395	5.56992	5.84125	4.75943	5.44013
ARRB1	101101078	protein_coding	XP_019667369.1; XP_023095197.1; XP_023095196.1; XP_023095198.1; XP_023095194.1; XP_023095195.1; XP_006936984.1; XP_006936981.1	arrestin beta 1	-1.81789	0.00736362	0.0516132	-2.33493	0.000144747	0.00325205	-1.48612	0.0756137	0.457659	-1.57116	0.0429975	0.500183	10.0965	10.9591	9.73596	10.3875
LOC109491960	109491960	lncRNA	.	uncharacterized LOC109491960	-2.38019	0.00375907	0.0347016	-2.05225	0.0160613	0.0870696	-1.59068	0.114525	NA	-1.29017	0.40141	0.860576	3.8577	5.13712	4.09792	4.46374
P2RY6	101099073	protein_coding	XP_006937032.1; XP_006937031.1; XP_019667417.1; XP_023095224.1; XP_019667416.1	pyrimidinergic receptor P2Y6	-1.50596	0.0635817	0.190654	-2.08373	0.00106017	0.0133724	-1.49516	0.0688782	NA	-1.39365	0.143043	0.69041	5.76874	6.36956	5.31244	5.79104
P2RY2	101099323	protein_coding	XP_019667423.1; XP_006937029.1; XP_019667424.1; XP_019667425.1; XP_019667426.1	purinergic receptor P2Y2	-1.94242	0.0758664	0.212101	-3.4533	0.00111177	0.0138154	-2.78113	0.00670649	NA	-1.24169	0.57509	0.925377	5.07848	6.043	4.2607	4.56781
TMEM41B	101085920	protein_coding	XP_006937148.2; XP_023095321.1	transmembrane protein 41B	-2.29595	0.00179968	0.021871	-1.75182	0.0351443	0.142605	-1.34856	0.260786	0.656046	-1.29903	0.325888	0.822958	8.29288	9.49162	8.68258	9.0606
LOC101093140	101093140	pseudogene	.	.	2.1943	0.00527628	0.0424925	1.44849	0.189653	0.399901	1.52093	0.137476	0.548221	-1.05001	0.862454	0.981034	7.94412	6.80981	7.34531	7.41619
MPEG1	101098745	protein_coding	XP_003993456.1	macrophage expressed 1	-1.926	0.00752252	0.052376	-2.03453	0.00383026	0.0337426	-1.4614	0.121227	0.528367	-1.39218	0.178973	0.731821	7.2398	8.18828	7.16467	7.64049
LOC111556692	111556692	lncRNA	.	uncharacterized LOC111556692	2.14777	1.04646e-05	0.000967719	1.88445	0.000280654	0.005133	1.6648	0.00354836	0.148099	1.13194	0.469678	0.890309	6.97643	5.86525	6.78147	6.60456
ATL3	101094700	protein_coding	XP_003993588.1; XP_023095747.1	atlastin GTPase 3	-2.00974	0.000268475	0.00682938	-1.6687	0.00750774	0.0527034	-1.26923	0.21305	0.618791	-1.31474	0.153193	0.706042	10.4797	11.4863	10.7478	11.1424
NAALADL1	101082777	protein_coding	XP_023095810.1	N-acetylated alpha-linked acidic dipeptidase like 1	2.00581	0.00166367	0.0207192	1.39683	0.141822	0.33873	1.41718	0.12381	NA	-1.01457	0.94803	0.992169	5.11807	4.10687	4.60082	4.60361
LOC109492197	109492197	lncRNA	.	uncharacterized LOC109492197	-2.07246	0.000155984	0.00490683	-2.12599	0.000106774	0.0025789	-1.55247	0.0206513	NA	-1.36942	0.113427	0.651408	4.94001	5.99733	4.91748	5.36909
CD1H11orf80	101100085	protein_coding	XP_019668290.1; XP_019668294.1; XP_023095862.1; XP_019668286.1; XP_011285348.1; XP_019668291.1; XP_019668293.1; XP_019668287.1; XP_011285347.1; XP_019668280.1; XP_019668284.1; XP_023095859.1; XP_023095857.1; XP_023095858.1; XP_023095860.1; XP_023095861.1	chromosome D1 C11orf80 homolog	2.33376	0.000565617	0.0107217	1.76476	0.0212015	0.10337	1.67725	0.035911	0.355097	1.05217	0.835681	0.978208	7.8279	6.60462	7.42311	7.35019
LOC109492954	109492954	lncRNA	.	uncharacterized LOC109492954	-2.06514	3.0459e-06	0.000439503	-1.4046	0.0246696	0.113878	-1.31195	0.0698846	NA	-1.07062	0.65846	0.94316	4.8819	5.92914	5.44569	5.53923
EXOC8	101088434	protein_coding	XP_006937843.1	exocyst complex component 8	-1.49544	0.00738999	0.0516962	-2.02554	3.18011e-06	0.00018105	-1.7651	0.000165904	0.0375597	-1.14755	0.368099	0.843506	7.71429	8.2982	7.27919	7.47616
IPMK	101098826	protein_coding	XP_019668685.1; XP_019668687.1; XP_011285690.2; XP_019668684.1	inositol polyphosphate multikinase	-1.67317	0.0646602	0.192667	-2.16835	0.0055828	0.0436047	-1.29079	0.359076	0.728892	-1.67987	0.0635641	0.562051	7.52351	8.26575	7.15028	7.89779
TMEM26	101081254	protein_coding	XP_003994013.4; XP_023096248.1	transmembrane protein 26	-1.61299	0.00236205	0.0261996	-2.16061	1.2093e-06	8.57682e-05	-1.24089	0.168435	0.576092	-1.74117	0.000497013	0.0995511	7.3997	8.09118	6.97953	7.78041
LOC101090552	101090552	protein_coding	XP_023096406.1; XP_023096407.1; XP_023096405.1; XP_019668987.1	synaptotagmin-15	-2.22256	0.00323136	0.0315926	-2.74813	0.000200876	0.00404118	-2.00886	0.0100917	0.232841	-1.36801	0.250736	0.783792	7.3108	8.46527	7.00642	7.45805
FXYD4	109492905	protein_coding	XP_023096463.1; XP_023096464.1	FXYD domain containing ion transport regulator 4	2.26142	0.00161352	0.020398	1.98659	0.00807686	0.0551573	1.6732	0.0472021	0.388914	1.1873	0.505607	0.9049	7.77353	6.59608	7.58471	7.33701
ENTPD1	101096356	protein_coding	XP_006938097.1; XP_019669173.1; XP_023096553.1; XP_019669174.1; XP_023096552.1; XP_023096554.1	ectonucleoside triphosphate diphosphohydrolase 1	-1.34118	0.16643	0.344169	-2.78472	1.53868e-06	0.000104767	-2.17283	0.00026321	0.0480602	-1.28161	0.24581	0.781397	9.00666	9.43123	7.95373	8.31157
CRTAC1	101082013	protein_coding	XP_019669215.1; XP_019669216.1; XP_019669214.1; XP_003994332.1; XP_006938124.1; XP_006938122.1; XP_019669213.1	cartilage acidic protein 1	-2.01043	0.000107084	0.00390494	-1.406	0.058606	0.198412	-1.29372	0.152843	0.563113	-1.08678	0.644301	0.940011	10.0928	11.1007	10.6091	10.7292
SLC18A2	101086507	protein_coding	XP_023096757.1	solute carrier family 18 member A2	2.00746	0.000324202	0.00769716	1.5054	0.0350055	0.142128	1.55717	0.0224269	0.300645	-1.03439	0.861474	0.981034	10.0538	9.04796	9.63805	9.68685
CHST15	101098166	protein_coding	XP_019669523.1; XP_023096824.1; XP_011285907.1; XP_023096823.1; XP_023096822.1	carbohydrate sulfotransferase 15	-1.31137	0.108113	0.2631	-2.05937	2.50006e-05	0.000890342	-1.5236	0.0130225	0.252924	-1.35165	0.0815522	0.599982	7.02401	7.41719	6.37392	6.81068
LOC101095921	101095921	protein_coding	XP_023097916.1	serine/arginine repetitive matrix protein 1-like	-2.19329	0.00676268	0.0489592	-1.4459	0.201083	0.414397	1.0131	0.963827	0.990841	-1.46484	0.185745	0.739869	5.51009	6.6418	6.1115	6.66103
LOC109493224	109493224	lncRNA	.	uncharacterized LOC109493224	2.20547	0.00119939	0.017276	1.2049	0.457978	0.664381	1.68771	0.0339873	NA	-1.40071	0.169625	0.718323	5.58799	4.43306	4.71003	5.19534
LOC111557367	111557367	protein_coding	XP_023097929.1	piwi-like protein 3	2.3188	0.00627518	0.0468985	1.49215	0.1941	0.405734	1.86972	0.0421361	0.376806	-1.25304	0.463244	0.887926	8.64907	7.43515	8.01209	8.33766
ZNF74	101082523	protein_coding	XP_019670476.2; XP_006938770.2	zinc finger protein 74	-1.55315	0.00227816	0.025609	-2.08328	4.61883e-07	4.4431e-05	-1.58575	0.00142218	0.106337	-1.31375	0.0628224	0.561312	7.71773	8.35582	7.29742	7.69288
LOC109493511	109493511	lncRNA	.	uncharacterized LOC109493511	-2.08112	0.000597314	0.0111166	-2.90765	1.08021e-06	7.9672e-05	-1.27718	0.244307	NA	-2.27661	0.000189396	0.06108	5.24243	6.30762	4.7756	5.95417
MBP	101096421	protein_coding	XP_023097888.1; XP_019671021.1; XP_019671020.1; XP_019671019.1; XP_019671023.1; XP_019671018.1	myelin basic protein	-2.24983	0.000663017	0.0118437	-1.35002	0.205801	0.420824	-1.96256	0.00460774	0.165122	1.45373	0.116871	0.655981	6.82905	8.00062	7.56639	7.02946
OMD	102900129	protein_coding	XP_006939071.1	osteomodulin	-1.6817	0.0207348	0.0981017	-2.26405	0.000290645	0.00525172	-1.39832	0.135474	0.545748	-1.61912	0.0329357	0.452652	7.85667	8.60768	7.42925	8.12544
LOC109493782	109493782	pseudogene	.	.	-2.27961	0.00466335	0.0395216	-1.62223	0.093991	0.263742	1.44884	0.190817	NA	-2.35035	0.00294603	0.201324	4.56852	5.76027	5.07	6.29606
LOC109493798	109493798	lncRNA	.	uncharacterized LOC109493798	-2.26071	4.7579e-06	0.000581298	-1.95176	0.000168307	0.00363256	-1.27537	0.157055	NA	-1.53036	0.0181287	0.373165	4.79347	5.97764	5.01963	5.6245
MELK	101099597	protein_coding	XP_023098219.1; XP_023098220.1	maternal embryonic leucine zipper kinase	2.22884	0.000497852	0.00993212	1.32992	0.216542	0.432567	1.58427	0.045907	0.386888	-1.19125	0.447185	0.882235	9.12834	7.97113	8.3824	8.63535
LOC109493910	109493910	lncRNA	.	uncharacterized LOC109493910	2.38445	0.00575091	0.0445849	2.243	0.0106762	0.0659647	2.29618	0.0084573	NA	-1.02371	0.938502	0.991352	4.76205	3.49402	4.66342	4.69357
LOC105261111	105261111	protein_coding	XP_006939414.1; XP_006939415.1; XP_019671860.1; XP_023098321.1; XP_023098324.1; XP_023098323.1; XP_023098322.1; XP_023098320.1; XP_019671856.1	A-kinase anchor protein 2	-1.52815	0.00328712	0.0319697	-2.71375	6.69013e-12	5.59897e-09	-2.0666	5.35044e-07	0.0016189	-1.31315	0.0626983	0.561312	8.82495	9.43874	7.99842	8.39184
LOC493739	493739	protein_coding	XP_019671056.1; NP_001009233.1	Fel d 4 allergen	2.04256	0.000125599	0.00427293	1.67754	0.00553296	0.0434384	1.56494	0.0163345	0.269217	1.07195	0.708744	0.954671	9.31435	8.28273	9.02924	8.92888
LOC102899736	102899736	lncRNA	.	uncharacterized LOC102899736	-1.27135	0.308272	0.505436	-2.00754	0.00455164	0.0381499	-1.37099	0.184289	NA	-1.4643	0.127105	0.669256	4.6531	4.98925	3.98347	4.54523
LOC111557535	111557535	lncRNA	.	uncharacterized LOC111557535	-2.20988	0.00505127	0.0415879	-1.92408	0.0205352	0.101272	-1.83641	0.0308979	NA	-1.04774	0.870945	0.98192	4.68369	5.84253	4.89336	4.9602
LOC109493976	109493976	lncRNA	.	uncharacterized LOC109493976	2.40798	0.000601367	0.0111469	2.05595	0.00502455	0.0406481	1.58348	0.074492	0.455989	1.29837	0.305385	0.815301	6.94161	5.66784	6.71027	6.33623
LOC109496991	109496991	lncRNA	.	uncharacterized LOC109496991	-1.72664	0.0102044	0.0634951	-2.222	0.000204169	0.00409758	-1.83407	0.00447013	0.165122	-1.21151	0.378475	0.847432	6.09241	6.88389	5.73477	6.007
LOC111557824	111557824	lncRNA	.	uncharacterized LOC111557824	2.40451	0.000304238	0.00740124	2.0567	0.0030166	0.0284301	1.69326	0.0303858	0.336028	1.21464	0.422638	0.869314	8.96562	7.69847	8.73934	8.45907
LOC101092714	101092714	protein_coding	XP_019672761.1; XP_019672759.1; XP_019672766.1; XP_019672762.1; XP_019672767.1	zinc finger protein 501-like	-2.0599	0.00040721	0.00879468	-1.57361	0.0261491	0.118165	-1.15297	0.482932	0.804426	-1.36482	0.127769	0.671039	6.67738	7.7227	7.06922	7.51729
LOC111557932	111557932	rRNA	.	Eukaryotic 18S ribosomal RNA	1.95081	0.0365245	0.13637	3.42471	0.000117129	0.00273432	1.26768	0.457981	0.790432	2.70156	0.00187156	0.182007	15.1204	14.1563	15.9323	14.4985
LOC109494267	109494267	lncRNA	.	uncharacterized LOC109494267	-2.78667	0.000561246	0.0106962	-1.32395	0.325159	0.543816	-1.09789	0.740815	NA	-1.2059	0.513493	0.90755	3.40935	4.89749	4.49976	4.75711
CCT6B	101097435	protein_coding	XP_019673072.1; XP_019673074.1; XP_019673075.1; XP_006940144.1	chaperonin containing TCP1 subunit 6B	2.01994	0.000955941	0.0150535	1.52623	0.0491923	0.177644	1.76784	0.00770644	NA	-1.15831	0.48645	0.897349	6.39252	5.37431	5.98577	6.19701
PRR11	101094891	protein_coding	XP_019673155.2; XP_019673154.2; XP_023099438.1; XP_003996673.2	proline rich 11	-1.25996	0.336834	0.532555	-2.19319	0.00160389	0.0180053	-1.73543	0.0243177	NA	-1.26378	0.357656	0.838831	5.18655	5.52742	4.39938	4.73385
MBTD1	101087949	protein_coding	XP_006940263.1; XP_019673237.1; XP_019673225.1; XP_019673238.1; XP_019673230.1; XP_019673235.1; XP_019673232.1; XP_019673234.1; XP_019673223.1; XP_019673224.1; XP_019673229.1; XP_006940259.1; XP_019673226.1; XP_019673222.1; XP_006940261.1; XP_019673227.1; XP_019673231.1; XP_019673228.1; XP_019673233.1	mbt domain containing 1	-1.42607	0.0935751	0.241409	-2.07467	0.000571042	0.00854088	-1.087	0.693419	0.89995	-1.90862	0.00228201	0.18763	10.3488	10.861	9.80789	10.7408
TOP2A	101083813	protein_coding	XP_003996880.1	DNA topoisomerase II alpha	-1.4261	0.0863934	0.230212	-2.54116	7.06501e-06	0.000337869	-1.48106	0.0578578	0.418071	-1.71577	0.00940409	0.308396	9.21559	9.72844	8.38325	9.16166
CD300LG	101084243	protein_coding	XP_023099467.1; XP_023099459.1; XP_023099461.1; XP_023099463.1; XP_023099462.1; XP_023099466.1; XP_023099464.1; XP_023099465.1	CD300 molecule like family member g	-1.43332	0.0435162	0.150749	-2.667	5.22337e-08	8.48823e-06	-1.81262	0.000887785	0.085607	-1.47135	0.0331654	0.453642	7.98164	8.50292	7.08879	7.64505
ABCA6	101089558	protein_coding	XP_006940589.2	ATP binding cassette subfamily A member 6	-2.13902	5.26964e-05	0.00252731	-2.53143	8.46386e-07	6.81096e-05	-1.62636	0.00957627	0.227924	-1.5565	0.0193524	0.377644	7.9096	9.00905	7.66999	8.30709
LOC111557795	111557795	lncRNA	.	uncharacterized LOC111557795	-1.86742	0.000284709	0.00707041	-2.00291	6.36105e-05	0.00173222	-1.66035	0.00314874	NA	-1.20632	0.288795	0.805207	5.82661	6.74006	5.74134	6.01029
LOC102900794	102900794	lncRNA	.	uncharacterized LOC102900794	2.12167	0.00660375	0.0481889	2.01336	0.0119551	0.0715478	1.58127	0.1024	NA	1.27325	0.374642	0.845285	5.09118	3.9988	5.00283	4.6576
NLRP9	101087797	protein_coding	XP_019674652.2	NLR family pyrin domain containing 9	2.3783	0.00165562	0.0207113	1.19891	0.511131	0.707894	1.74719	0.0429407	0.380616	-1.45732	0.171675	0.721915	8.98746	7.73671	7.99855	8.54186
LOC101096188	101096188	protein_coding	XP_006940998.3	sialic acid-binding Ig-like lectin 5	-2.2792	0.0141152	0.0773521	-2.95847	0.00147006	0.0168196	-1.63754	0.138424	NA	-1.80666	0.0862248	0.609731	4.27801	5.47929	3.90923	4.76304
C5AR1	101098593	protein_coding	XP_006941142.1; XP_023101312.1	complement C5a receptor 1	-2.29077	0.00340589	0.0327255	-1.17386	0.559949	0.742371	-1.32463	0.308142	NA	1.12844	0.664039	0.943546	3.89249	5.10278	4.86403	4.69149
PRR19	101085256	protein_coding	XP_003997811.3	proline rich 19	2.00883	0.00769039	0.0531743	2.18174	0.00289929	0.0276055	1.63558	0.0625962	NA	1.33392	0.259963	0.790743	5.22794	4.21915	5.33981	4.92256
LOC109494624	109494624	lncRNA	.	uncharacterized LOC109494624	2.06229	0.0147941	0.0795356	2.88628	0.000316208	0.00556817	1.71898	0.0715705	NA	1.67907	0.0670232	0.569388	4.33785	3.28021	4.81474	4.07674
PLLP	101084409	protein_coding	XP_003998117.2	plasmolipin	2.03467	0.00263226	0.0281451	1.83205	0.0103958	0.0647098	1.60862	0.044273	0.38324	1.1389	0.581472	0.926972	9.54925	8.52392	9.3972	9.20963
LOC102899552	102899552	lncRNA	.	uncharacterized LOC102899552	2.00675	9.47954e-05	0.00367288	1.54468	0.0161531	0.087357	1.39681	0.0651179	NA	1.10586	0.571935	0.925237	6.41623	5.39999	6.03436	5.88978
LOC101095064	101095064	protein_coding	XP_023101319.1; XP_023101318.1	cadherin-11	-1.65684	0.00597413	0.0453903	-2.19043	1.97893e-05	0.00073706	-1.46752	0.0367404	0.357537	-1.49261	0.0293294	0.432281	11.1498	11.8784	10.7472	11.325
CDH5	101084501	protein_coding	XP_006941627.3	cadherin 5	-1.33367	0.232537	0.423991	-2.36649	0.000360121	0.006157	-1.75295	0.0200054	0.292284	-1.35001	0.214205	0.758073	10.2368	10.6525	9.40985	9.8426
SNTB2	101082361	protein_coding	XP_023101896.1	syntrophin beta 2	-1.86139	3.53661e-06	0.000485212	-2.36536	1.60078e-10	7.88054e-08	-1.63479	0.000241914	0.0472907	-1.44689	0.00628207	0.276976	8.6324	9.53119	8.28951	8.8221
NFAT5	101097442	protein_coding	XP_023101404.1	nuclear factor of activated T-cells 5	-1.90861	0.000150695	0.00483198	-2.42424	2.13856e-07	2.45173e-05	-1.52559	0.0132327	0.252924	-1.58905	0.00671327	0.280879	10.1416	11.0747	9.79721	10.4654
GAN	101085089	protein_coding	XP_023101895.1	gigaxonin	-1.42392	0.0147181	0.0793239	-2.50047	1.96714e-09	6.21246e-07	-1.48458	0.00674052	NA	-1.68429	0.000819615	0.129173	6.01978	6.53522	5.20479	5.96052
SLC7A5	101090409	protein_coding	XP_011288585.2	solute carrier family 7 member 5	-1.2725	0.214728	0.404697	-2.96783	2.81618e-08	5.12362e-06	-1.72748	0.00499124	0.171891	-1.71801	0.00590818	0.271959	8.59337	8.94216	7.37314	8.15481
ZNF469	101096690	protein_coding	XP_023100818.1	zinc finger protein 469	-2.03876	9.11044e-05	0.00357121	-1.59806	0.00984892	0.0626237	-1.34433	0.102195	0.499588	-1.18874	0.342896	0.834514	7.02921	8.05719	7.38084	7.63186
LOC109495065	109495065	lncRNA	.	uncharacterized LOC109495065	2.15949	0.000891298	0.0144624	1.57246	0.0544081	0.189189	1.47149	0.101	NA	1.06861	0.773798	0.969158	5.64737	4.52853	5.1857	5.08793
LOC109495033	109495033	protein_coding	XP_019675792.1	uncharacterized LOC109495033	-2.43011	7.97697e-06	0.000809203	-1.53822	0.0230587	0.109151	-1.35228	0.104162	NA	-1.1375	0.508923	0.906614	3.64956	4.94642	4.31989	4.49866
LOC101099262	101099262	protein_coding	XP_003998487.1	olfactory receptor 10AC1-like	1.71409	0.0675701	0.198002	2.21874	0.00654195	0.0484295	1.28664	0.40111	NA	1.72444	0.0590821	0.555381	4.38524	3.60621	4.75745	3.98023
LOC111558238	111558238	lncRNA	.	uncharacterized LOC111558238	-2.36463	3.00966e-05	0.00179663	-2.12048	0.000269111	0.00500487	-1.46021	0.0584914	NA	-1.45217	0.0760349	0.586269	4.41584	5.66464	4.58199	5.11807
KPNA7	101095459	protein_coding	XP_023102560.1	karyopherin subunit alpha 7	2.23287	0.00067137	0.0119547	1.50104	0.0856292	0.249263	1.77705	0.0149422	0.26148	-1.18388	0.474731	0.8924	11.1765	10.0174	10.6033	10.8469
SMYHC	493696	protein_coding	XP_019675781.1; XP_019675782.1; NP_001009221.1; XP_023101970.1	superfast myosin heavy chain	2.17895	0.00320469	0.0313954	1.38515	0.222092	0.439406	1.556	0.096431	NA	-1.12334	0.659876	0.94316	6.44528	5.31975	5.79046	5.95832
LOC101098422	101098422	protein_coding	XP_019676034.1; XP_023102430.1; XP_023102428.1; XP_023102426.1; XP_023102429.1; XP_019676036.1; XP_023102427.1	NXPE family member 3-like	-1.80295	0.00287334	0.0294611	-2.52592	4.1672e-06	0.000227959	-1.39695	0.0891036	0.478804	-1.80817	0.0035115	0.213956	5.95967	6.8148	5.48457	6.33183
ITGAX	101087698	protein_coding	XP_006942175.2	integrin subunit alpha X	-2.43289	0.00014142	0.00464136	-1.92785	0.00486404	0.0398504	-1.43518	0.119339	0.525183	-1.34328	0.207312	0.754543	6.23949	7.52543	6.57718	7.00196
LOC109495229	109495229	lncRNA	.	uncharacterized LOC109495229	-2.12296	0.000757219	0.0129462	-1.49372	0.0705648	0.221905	-1.30282	0.231139	NA	-1.14652	0.540125	0.918098	5.55184	6.63674	6.05892	6.26045
SLC5A11	101097034	protein_coding	XP_023102330.1; XP_023102328.1; XP_019676335.1; XP_003998804.1	solute carrier family 5 member 11	2.17284	0.00318934	0.0313587	1.46899	0.147071	0.3465	1.92652	0.0129371	NA	-1.31145	0.300642	0.81298	6.5605	5.4333	5.99425	6.38506
CACNG3	101098273	protein_coding	XP_003998810.1; XP_019676348.1	calcium voltage-gated channel auxiliary subunit gamma 3	2.15825	0.000598327	0.0111166	1.86115	0.00587786	0.044883	1.5147	0.0668694	NA	1.22873	0.353978	0.838612	6.2285	5.10558	6.01126	5.7121
LOC102899477	102899477	lncRNA	.	uncharacterized LOC102899477	2.13332	0.00236204	0.0261996	1.99827	0.00557512	0.0435699	2.1053	0.00284027	0.137414	-1.05356	0.832364	0.977538	6.75751	5.66378	6.66001	6.73456
PLA2G10	101081105	protein_coding	XP_023102638.1	phospholipase A2 group X	3.62932	0.000390707	0.00860315	1.93209	0.070743	0.222145	2.66802	0.00700052	0.201358	-1.3809	0.373245	0.845285	7.96486	6.10423	7.05465	7.52059
LOC111558215	111558215	lncRNA	.	uncharacterized LOC111558215	-1.31754	0.159536	0.335846	-2.06255	0.000475972	0.00761023	-1.82436	0.0030928	NA	-1.13056	0.571846	0.925237	4.71214	5.10723	4.06456	4.25029
LOC111559154	111559154	lncRNA	.	uncharacterized LOC111559154	-1.99952	6.32007e-05	0.00277652	-2.0242	4.70771e-05	0.00140026	-1.53921	0.0127254	0.252243	-1.31509	0.114287	0.651433	9.70724	10.7077	9.6903	10.0854
RCSD1	101080857	protein_coding	XP_011289169.2	RCSD domain containing 1	-1.79405	0.000337168	0.00787101	-1.88169	0.000111228	0.0026424	-2.05232	1.12779e-05	0.0104071	1.09068	0.600157	0.932488	7.26758	8.11382	7.20229	7.07499
FLVCR1	493854	protein_coding	NP_001009302.1	feline leukemia virus subgroup C cellular receptor 1	-1.60209	0.00108714	0.0163417	-2.11082	4.70288e-07	4.4581e-05	-1.50169	0.00483094	NA	-1.40563	0.0243935	0.407166	5.97602	6.66315	5.58556	6.07839
NR5A2	101094231	protein_coding	XP_019677505.1; XP_023103287.1; XP_006942904.1; XP_023103286.1	nuclear receptor subfamily 5 group A member 2	-1.78148	0.057519	0.179622	-3.40117	6.38534e-05	0.00173503	1.02446	0.936488	0.981557	-3.48435	4.56531e-05	0.0345892	7.09003	7.92417	6.16009	7.9592
IGFN1	101099100	protein_coding	XP_023103210.1; XP_023103211.1	immunoglobulin-like and fibronectin type III domain containing 1	-2.44967	0.00177896	0.0216941	1.00826	0.976053	0.988156	-1.52845	0.128432	NA	1.54108	0.122197	0.661718	3.59185	4.89068	4.89556	4.27467
PPP1R12B	101098766	protein_coding	XP_019677547.1; XP_019677542.1; XP_019677544.1; XP_019677546.1; XP_019677545.1; XP_019677543.1; XP_011289238.2; XP_003999425.4; XP_011289244.1; XP_019677548.1; XP_011289242.1; XP_011289241.1	protein phosphatase 1 regulatory subunit 12B	-1.69452	1.27393e-05	0.00106627	-2.08791	1.16663e-09	4.43795e-07	-1.505	0.00071552	0.0783911	-1.38731	0.00687391	0.280879	10.7131	11.4744	10.4123	10.8845
ZBED6	109495711	protein_coding	XP_019677588.1	zinc finger BED-type containing 6	-2.04698	8.11409e-06	0.000818155	-2.84875	7.79628e-11	4.20949e-08	-1.75677	0.000446155	0.0639554	-1.62158	0.0027188	0.196443	9.39359	10.4282	8.91786	9.61508
ELK4	101086621	protein_coding	XP_023103004.1; XP_003999465.2	ELK4, ETS transcription factor	-1.57473	9.03765e-06	0.000869381	-2.15406	8.35393e-14	1.55364e-10	-1.56431	1.23337e-05	0.0104071	-1.377	0.0019333	0.182495	9.65313	10.3095	9.20272	9.66388
RGS5	101082542	protein_coding	XP_003999590.1; XP_023103851.1	regulator of G protein signaling 5	-1.45524	0.0288553	0.119107	-2.72628	5.28025e-09	1.35971e-06	-1.87392	0.000254684	0.0478237	-1.45485	0.0291569	0.431769	11.9813	12.5228	11.076	11.6167
CD84	101090079	protein_coding	XP_006943099.1	CD84 molecule	-1.66475	0.0628297	0.18922	-2.22342	0.00442313	0.0373887	-1.35359	0.265892	NA	-1.64261	0.0806733	0.596948	4.36419	5.10983	3.94877	4.67131
TSACC	109495830	protein_coding	XP_019677976.1; XP_019677977.2; XP_019677974.2	TSSK6 activating cochaperone	2.11358	0.00451464	0.0390119	1.87393	0.0176434	0.0924304	1.76245	0.0323104	NA	1.06325	0.814075	0.973716	6.12134	5.03437	5.9419	5.85349
LOC111559161	111559161	protein_coding	XP_023105493.1	complement factor H-like	-2.2413	0.000160725	0.00497266	-2.57954	1.38553e-05	0.000568405	-1.59938	0.0255657	NA	-1.61284	0.0315911	0.444315	4.64029	5.81424	4.44217	5.13944
MOS	101081699	protein_coding	XP_003999891.1	MOS proto-oncogene, serine/threonine kinase	2.02072	0.00190044	0.0226563	1.46499	0.0937012	0.26337	1.57942	0.0444366	0.383526	-1.07811	0.739434	0.963078	7.20127	6.18434	6.73558	6.84229
TTPA	101085268	protein_coding	XP_023104332.1; XP_023104334.1; XP_023104330.1; XP_023104333.1; XP_023104335.1; XP_011289677.2; XP_023104336.1; XP_023104337.1; XP_023104331.1	alpha tocopherol transfer protein	-2.78832	0.00126176	0.0178675	-1.6006	0.133413	0.326043	-1.56437	0.15266	NA	-1.02316	0.942311	0.991914	4.28606	5.76716	5.09355	5.11855
PI15	101082374	protein_coding	XP_003999953.1	peptidase inhibitor 15	-2.0713	0.000373231	0.0083604	-3.00539	8.03596e-08	1.21177e-05	-1.73163	0.0072748	0.204944	-1.73558	0.00724769	0.286242	9.16476	10.2163	8.62906	9.42397
ANGPT1	101087130	protein_coding	XP_006943410.1; XP_004000103.1; XP_019678596.1	angiopoietin 1	-1.26776	0.238618	0.430666	-2.03865	0.000474684	0.00760312	-1.42429	0.0799081	0.463148	-1.43135	0.0802713	0.594984	6.95692	7.3029	6.27546	6.79076
GRPR	101096951	protein_coding	XP_019679147.1; XP_004000355.1	gastrin releasing peptide receptor	-1.58158	0.0115628	0.0686546	-2.19789	3.37209e-05	0.00110157	-1.04859	0.788615	NA	-2.09603	0.000104678	0.0517271	4.80571	5.46846	4.3461	5.402
CXHXorf36	101092998	protein_coding	XP_023104698.1	chromosome X CXorf36 homolog	-1.20608	0.524063	0.696117	-2.29903	0.00502951	0.0406686	-1.89043	0.0312775	0.3398	-1.21614	0.512384	0.90755	6.82358	7.09753	5.8979	6.17784
SHROOM4	101082043	protein_coding	XP_019679385.2	shroom family member 4	-1.43955	0.0311399	0.12422	-2.21619	2.72468e-06	0.000160583	-1.77464	0.000704588	0.0783911	-1.24881	0.191659	0.742155	9.08998	9.61705	8.4691	8.78966
LOC111558695	111558695	lncRNA	.	uncharacterized LOC111558695	2.97075	7.53696e-06	0.000783563	1.94615	0.00622152	0.0467186	2.23525	0.000945703	0.0887438	-1.14855	0.56846	0.923923	9.97963	8.40808	9.36913	9.56918
DACH2	101095555	protein_coding	XP_019679611.1	dachshund family transcription factor 2	-2.04465	0.00525375	0.0424925	-2.0245	0.00613803	0.0462461	1.1789	0.510782	NA	-2.38668	0.000703625	0.128775	4.8644	5.88673	4.87455	6.12563
LOC109496564	109496564	lncRNA	.	uncharacterized LOC109496564	-2.02137	0.000208565	0.00580859	-1.61795	0.0104076	0.0647595	-1.21854	0.280039	NA	-1.32778	0.136399	0.68282	4.45748	5.48367	4.78271	5.19772
LOC109496389	109496389	lncRNA	.	uncharacterized LOC109496389	-2.2808	0.00221702	0.0251242	-1.2228	0.437518	0.64698	-1.07543	0.77681	NA	-1.13703	0.621974	0.937057	3.5058	4.69865	4.42347	4.5997
LOC102899439	102899439	lncRNA	.	uncharacterized LOC102899439	2.19508	0.00135351	0.0185091	1.66553	0.04063	0.156987	1.77305	0.0209134	NA	-1.06455	0.795671	0.971814	5.30588	4.17096	4.90423	4.99326
F8	101092751	protein_coding	XP_004001103.1; XP_019680074.1; XP_019680077.1	coagulation factor VIII	-1.13354	0.486178	0.664081	-2.36387	2.01423e-06	0.00012868	-2.01883	0.000101189	0.031187	-1.17091	0.385526	0.85321	9.10654	9.28845	8.04783	8.27427
LOC111559194	111559194	protein_coding	XP_023105560.1; XP_023105561.1; XP_023105562.1	iduronate 2-sulfatase-like	-1.33792	0.0433521	0.150627	-2.08607	8.29573e-07	6.77588e-05	-1.52763	0.00361804	0.148588	-1.36556	0.0406596	0.487338	6.28281	6.70835	5.65081	6.10116
LOC111559206	111559206	rRNA	.	Eukaryotic 18S ribosomal RNA	1.88386	0.0138713	0.0765758	3.44288	1.55997e-06	0.000105555	1.29808	0.3108	0.693594	2.6523	0.000150719	0.0558816	14.301	13.3873	15.1709	13.7637
LOC111559204	111559204	lncRNA	.	uncharacterized LOC111559204	3.20521	0.00464485	0.0394647	2.33264	0.039575	0.154012	1.24889	0.589261	0.854461	1.86777	0.12894	0.671721	10.9717	9.29131	10.5132	9.61186
ND2	807935	protein_coding	.	.	3.34972	0.000954301	0.0150535	2.27666	0.0245557	0.113659	2.36405	0.0187101	0.284066	-1.03838	0.918013	0.988546	16.7616	15.0176	16.2045	16.2589
COX1	807934	protein_coding	.	.	2.43576	0.00613705	0.0461672	1.71188	0.0979663	0.270588	1.8528	0.0576574	0.41749	-1.08232	0.807618	0.972468	18.9529	17.6686	18.4441	18.5583
COX2	807936	protein_coding	.	.	2.95621	8.90637e-07	0.0002225	1.94602	0.00253959	0.0251525	1.97422	0.00204357	0.118443	-1.01449	0.947984	0.992169	16.2401	14.6764	15.6369	15.6577
ATP6	807932	protein_coding	.	.	2.19357	5.98912e-05	0.00270935	1.55841	0.0234214	0.11012	1.68526	0.00766866	0.207132	-1.0814	0.689295	0.949313	13.8478	12.7144	13.3545	13.4674
ND3	807938	protein_coding	.	.	2.94341	1.05018e-06	0.000247887	2.11286	0.000720722	0.0102319	2.12555	0.000652447	0.0760931	-1.00601	0.978373	0.9961	11.3087	9.75107	10.8304	10.8391
ND4L	807937	protein_coding	.	.	2.11427	2.50264e-05	0.00158872	1.37127	0.0762447	0.23288	1.7407	0.00182742	0.114897	-1.26941	0.179094	0.731821	9.50147	8.42039	8.87649	9.22103
ND5	807929	protein_coding	.	.	2.36041	0.000110827	0.00393846	1.61231	0.0315635	0.132942	1.77817	0.00957999	0.227924	-1.10287	0.659407	0.94316	15.0984	13.8593	14.5485	14.6897
.	.	rRNA	.	s-rRNA	3.59835	2.39706e-07	0.000100305	1.84871	0.0132175	0.0767111	1.99337	0.00540412	0.180409	-1.07825	0.76113	0.967437	11.7887	9.94107	10.8278	10.9364
.	.	rRNA	.	l-rRNA	3.31937	3.49755e-09	5.322e-06	1.42072	0.0839091	0.246734	1.66234	0.0123619	0.24857	-1.17007	0.439417	0.878713	14.0962	12.3653	12.8719	13.0985
.	.	tRNA	.	tRNA-Ser	4.7399	0.0027554	0.0287537	3.9428	0.00851646	0.057065	3.66916	0.0127007	NA	1.07458	0.886466	0.986282	4.9314	2.67626	4.65991	4.55859
.	.	tRNA	.	tRNA-Asp	2.22998	0.00534806	0.0428305	1.24141	0.459498	0.665951	1.62465	0.0942398	NA	-1.30871	0.351433	0.837289	5.95868	4.7938	5.11005	5.49967
