# Supplementary material for: Initial response of ovarian tissue transcriptome to vitrification or microwave-assisted dehydration in the domestic cat model
Source: BMC Genomics. 2020 Nov 25;21:828. doi: 10.1186/s12864-020-07236-z (PMC7690003; doi:10.1186/s12864-020-07236-z)
Supplement: Supplementary file 4 — Additional file 4. Web session interactive view with data table of Enrichment Map network for comparison pair V vs. F. For description and legend refer to Fig. 3a. [file 12864_2020_7236_MOESM4_ESM.zip]

Archive with 35 entries (25 files):
- web_session/.DS_Store
- web_session/404.html
- web_session/bower_components/
- web_session/bower_components/sass-bootstrap/
- web_session/bower_components/sass-bootstrap/fonts/
- web_session/bower_components/sass-bootstrap/fonts/glyphicons-halflings-regular.eot
- web_session/bower_components/sass-bootstrap/fonts/glyphicons-halflings-regular.svg
- web_session/bower_components/sass-bootstrap/fonts/glyphicons-halflings-regular.ttf
- web_session/bower_components/sass-bootstrap/fonts/glyphicons-halflings-regular.woff
- web_session/data/
- web_session/data/.DS_Store
- web_session/data/networks.js
- web_session/data/styles.js
- web_session/favicon.ico
- web_session/images/
- web_session/images/cy3logo.svg
- web_session/images/cy3logo_orange.svg
- web_session/images/small_fit.svg
- web_session/index.html
- web_session/robots.txt
- web_session/scripts/
- web_session/scripts/1d327552.scripts.js
- web_session/scripts/3e4be17b.app.js
- web_session/scripts/65d77273.vendor.js
- web_session/scripts/controllers/
- web_session/scripts/controllers/d3d07913.main.js
- web_session/scripts/custom.js
- web_session/scripts/services/
- web_session/scripts/services/22f5c459.network.js
- web_session/scripts/services/ac1aeeaa.visual-styles.js
- web_session/styles/
- web_session/styles/dc4be20e.vendor.css
- web_session/styles/dcab8a36.main.css
- web_session/views/
- web_session/views/main.html
