# Supplementary material for: Initial response of ovarian tissue transcriptome to vitrification or microwave-assisted dehydration in the domestic cat model
Source: BMC Genomics. 2020 Nov 25;21:828. doi: 10.1186/s12864-020-07236-z (PMC7690003; doi:10.1186/s12864-020-07236-z)
Supplement: Supplementary file 4 — Additional file 4. Web session interactive view with data table of Enrichment Map network for comparison pair V vs. F. For description and legend refer to Fig. 3a. [file 12864_2020_7236_MOESM4_ESM.zip › web_session/data/networks.js]

var networks = {"Figure3a_Mitochondrial_respiration_cluster": {
  "format_version" : "1.0",
  "generated_by" : "cytoscape-3.8.0",
  "target_cytoscapejs_version" : "~2.1",
  "data" : {
    "shared_name" : "VvsF_updown(1)",
    "__clusterAttribute" : "",
    "__clusterType" : "",
    "__Annotations" : [ "" ],
    "name" : "Figure3a_Mitochondrial_respiration_cluster",
    "__clusterParams" : [ "" ],
    "SUID" : 313,
    "selected" : false
  },
  "elements" : {
    "nodes" : [ {
      "data" : {
        "id" : "96",
        "EnrichmentMap_Name" : "GO:0045277~RESPIRATORY CHAIN COMPLEX IV",
        "EnrichmentMap_Formatted_name" : "\nGO:0045277~RESPIRATORY \nCHAIN COMPLEX IV ",
        "EnrichmentMap_pvalue_VvsF_updown_" : 0.010411156,
        "EnrichmentMap_GS_DESCR" : "GO:0045277~respiratory chain complex IV",
        "EnrichmentMap_GS_Type" : "ENR",
        "EnrichmentMap_NES_VvsF_updown_" : 1.0,
        "shared_name" : "GO:0045277~RESPIRATORY CHAIN COMPLEX IV",
        "EnrichmentMap_fdr_qvalue_VvsF_updown_" : 0.176025767,
        "EnrichmentMap_gs_size" : 2,
        "EnrichmentMap_Colouring_VvsF_updown_" : 0.989588844,
        "EnrichmentMap_Genes" : [ "\"807934", "807936\"" ],
        "name" : "GO:0045277~RESPIRATORY CHAIN COMPLEX IV",
        "SUID" : 96,
        "DEGs_VvsF" : "UP",
        "__mclCluster" : 2,
        "EnrichmentMap_david_category" : "GOTERM_CC_DIRECT",
        "selected" : false
      },
      "position" : {
        "x" : -7.411112463451786,
        "y" : -39.047357523021276
      },
      "selected" : false
    }, {
      "data" : {
        "id" : "92",
        "EnrichmentMap_Name" : "OXIDOREDUCTASE",
        "EnrichmentMap_Formatted_name" : "OXIDOREDUCTASE\n",
        "EnrichmentMap_pvalue_VvsF_updown_" : 0.001759766,
        "EnrichmentMap_GS_DESCR" : "Oxidoreductase",
        "EnrichmentMap_GS_Type" : "ENR",
        "EnrichmentMap_NES_VvsF_updown_" : 1.0,
        "shared_name" : "OXIDOREDUCTASE",
        "EnrichmentMap_fdr_qvalue_VvsF_updown_" : 0.012470965,
        "EnrichmentMap_gs_size" : 5,
        "EnrichmentMap_Colouring_VvsF_updown_" : 0.998240234,
        "EnrichmentMap_Genes" : [ "\"807929", "807934", "807935", "807937", "807938\"" ],
        "name" : "OXIDOREDUCTASE",
        "SUID" : 92,
        "DEGs_VvsF" : "UP",
        "__mclCluster" : 1,
        "EnrichmentMap_david_category" : "UP_KEYWORDS",
        "selected" : false
      },
      "position" : {
        "x" : -106.83717590382116,
        "y" : 189.61747074064
      },
      "selected" : false
    }, {
      "data" : {
        "id" : "89",
        "EnrichmentMap_Name" : "GO:0042773~ATP SYNTHESIS COUPLED ELECTRON TRANSPORT",
        "EnrichmentMap_Formatted_name" : "GO:0042773~ATP \nSYNTHESIS \nCOUPLED ELECTRON \nTRANSPORT ",
        "EnrichmentMap_pvalue_VvsF_updown_" : 0.007069491,
        "EnrichmentMap_GS_DESCR" : "GO:0042773~ATP synthesis coupled electron transport",
        "EnrichmentMap_GS_Type" : "ENR",
        "EnrichmentMap_NES_VvsF_updown_" : 1.0,
        "shared_name" : "GO:0042773~ATP SYNTHESIS COUPLED ELECTRON TRANSPORT",
        "EnrichmentMap_fdr_qvalue_VvsF_updown_" : 0.483044048,
        "EnrichmentMap_gs_size" : 2,
        "EnrichmentMap_Colouring_VvsF_updown_" : 0.992930509,
        "EnrichmentMap_Genes" : [ "\"807929", "807937\"" ],
        "name" : "GO:0042773~ATP SYNTHESIS COUPLED ELECTRON TRANSPORT",
        "SUID" : 89,
        "DEGs_VvsF" : "UP",
        "__mclCluster" : 1,
        "EnrichmentMap_david_category" : "GOTERM_BP_DIRECT",
        "selected" : false
      },
      "position" : {
        "x" : -480.5789775814597,
        "y" : 139.40381590547818
      },
      "selected" : false
    }, {
      "data" : {
        "id" : "88",
        "EnrichmentMap_Name" : "FCA04260:CARDIAC MUSCLE CONTRACTION",
        "EnrichmentMap_Formatted_name" : "\nFCA04260:CARDIAC \nMUSCLE \nCONTRACTION ",
        "EnrichmentMap_pvalue_VvsF_updown_" : 5.05E-4,
        "EnrichmentMap_GS_DESCR" : "fca04260:Cardiac muscle contraction",
        "EnrichmentMap_GS_Type" : "ENR",
        "EnrichmentMap_NES_VvsF_updown_" : 1.0,
        "shared_name" : "FCA04260:CARDIAC MUSCLE CONTRACTION",
        "EnrichmentMap_fdr_qvalue_VvsF_updown_" : 0.008550027,
        "EnrichmentMap_gs_size" : 4,
        "EnrichmentMap_Colouring_VvsF_updown_" : 0.999495,
        "EnrichmentMap_Genes" : [ "807934", "807936\"", "101098273", "\"493696" ],
        "name" : "FCA04260:CARDIAC MUSCLE CONTRACTION",
        "SUID" : 88,
        "DEGs_VvsF" : "UP",
        "__mclCluster" : 2,
        "EnrichmentMap_david_category" : "KEGG_PATHWAY",
        "selected" : false
      },
      "position" : {
        "x" : -127.21226817290807,
        "y" : -238.86603128364123
      },
      "selected" : false
    }, {
      "data" : {
        "id" : "87",
        "EnrichmentMap_Name" : "GO:0005747~MITOCHONDRIAL RESPIRATORY CHAIN COMPLEX I",
        "EnrichmentMap_Formatted_name" : "\nGO:0005747~MITOCHONDRIAL \nRESPIRATORY \nCHAIN COMPLEX I ",
        "EnrichmentMap_pvalue_VvsF_updown_" : 1.51E-4,
        "EnrichmentMap_GS_DESCR" : "GO:0005747~mitochondrial respiratory chain complex I",
        "EnrichmentMap_GS_Type" : "ENR",
        "EnrichmentMap_NES_VvsF_updown_" : 1.0,
        "shared_name" : "GO:0005747~MITOCHONDRIAL RESPIRATORY CHAIN COMPLEX I",
        "EnrichmentMap_fdr_qvalue_VvsF_updown_" : 0.0055747,
        "EnrichmentMap_gs_size" : 4,
        "EnrichmentMap_Colouring_VvsF_updown_" : 0.999849,
        "EnrichmentMap_Genes" : [ "\"807929", "807935", "807937", "807938\"" ],
        "name" : "GO:0005747~MITOCHONDRIAL RESPIRATORY CHAIN COMPLEX I",
        "SUID" : 87,
        "DEGs_VvsF" : "UP",
        "__mclCluster" : 1,
        "EnrichmentMap_david_category" : "GOTERM_CC_DIRECT",
        "selected" : false
      },
      "position" : {
        "x" : -438.6356093876485,
        "y" : 185.43508421528804
      },
      "selected" : false
    }, {
      "data" : {
        "id" : "82",
        "EnrichmentMap_Name" : "IPR001750:NADH:UBIQUINONE/PLASTOQUINONE OXIDOREDUCTASE",
        "EnrichmentMap_Formatted_name" : "\nIPR001750:NADH:UBIQUINONE/PLASTOQUINONE \nOXIDOREDUCTASE ",
        "EnrichmentMap_pvalue_VvsF_updown_" : 0.00832314,
        "EnrichmentMap_GS_DESCR" : "IPR001750:NADH:ubiquinone/plastoquinone oxidoreductase",
        "EnrichmentMap_GS_Type" : "ENR",
        "EnrichmentMap_NES_VvsF_updown_" : 1.0,
        "shared_name" : "IPR001750:NADH:UBIQUINONE/PLASTOQUINONE OXIDOREDUCTASE",
        "EnrichmentMap_fdr_qvalue_VvsF_updown_" : 0.57365783,
        "EnrichmentMap_gs_size" : 2,
        "EnrichmentMap_Colouring_VvsF_updown_" : 0.99167686,
        "EnrichmentMap_Genes" : [ "\"807929", "807935\"" ],
        "name" : "IPR001750:NADH:UBIQUINONE/PLASTOQUINONE OXIDOREDUCTASE",
        "SUID" : 82,
        "DEGs_VvsF" : "UP",
        "__mclCluster" : 1,
        "EnrichmentMap_david_category" : "INTERPRO",
        "selected" : false
      },
      "position" : {
        "x" : -24.860794652717345,
        "y" : 79.28106426395755
      },
      "selected" : false
    }, {
      "data" : {
        "id" : "80",
        "EnrichmentMap_Name" : "TRANSPORT",
        "EnrichmentMap_Formatted_name" : "TRANSPORT\n",
        "EnrichmentMap_pvalue_VvsF_updown_" : 1.06E-5,
        "EnrichmentMap_GS_DESCR" : "Transport",
        "EnrichmentMap_GS_Type" : "ENR",
        "EnrichmentMap_NES_VvsF_updown_" : 1.0,
        "shared_name" : "TRANSPORT",
        "EnrichmentMap_fdr_qvalue_VvsF_updown_" : 1.01E-4,
        "EnrichmentMap_gs_size" : 10,
        "EnrichmentMap_Colouring_VvsF_updown_" : 0.9999894,
        "EnrichmentMap_Genes" : [ "\"807929", "807934", "807935", "807936", "807937", "807938\"", "807932", "101095459", "493739", "101098273" ],
        "name" : "TRANSPORT",
        "SUID" : 80,
        "DEGs_VvsF" : "UP",
        "__mclCluster" : 1,
        "EnrichmentMap_david_category" : "UP_KEYWORDS",
        "selected" : false
      },
      "position" : {
        "x" : -307.6043933430075,
        "y" : 243.62157455237656
      },
      "selected" : false
    }, {
      "data" : {
        "id" : "79",
        "EnrichmentMap_Name" : "FCA00190:OXIDATIVE PHOSPHORYLATION",
        "EnrichmentMap_Formatted_name" : "FCA00190:OXIDATIVE \nPHOSPHORYLATION",
        "EnrichmentMap_pvalue_VvsF_updown_" : 1.65E-7,
        "EnrichmentMap_GS_DESCR" : "fca00190:Oxidative phosphorylation",
        "EnrichmentMap_GS_Type" : "ENR",
        "EnrichmentMap_NES_VvsF_updown_" : 1.0,
        "shared_name" : "FCA00190:OXIDATIVE PHOSPHORYLATION",
        "EnrichmentMap_fdr_qvalue_VvsF_updown_" : 4.21E-6,
        "EnrichmentMap_gs_size" : 7,
        "EnrichmentMap_Colouring_VvsF_updown_" : 0.999999835,
        "EnrichmentMap_Genes" : [ "\"807929", "807934", "807935", "807936", "807937", "807938\"", "807932" ],
        "name" : "FCA00190:OXIDATIVE PHOSPHORYLATION",
        "SUID" : 79,
        "DEGs_VvsF" : "UP",
        "__mclCluster" : 1,
        "EnrichmentMap_david_category" : "KEGG_PATHWAY",
        "selected" : false
      },
      "position" : {
        "x" : -328.2156593342071,
        "y" : -274.5075536290189
      },
      "selected" : false
    }, {
      "data" : {
        "id" : "78",
        "EnrichmentMap_Name" : "MITOCHONDRION",
        "EnrichmentMap_Formatted_name" : "MITOCHONDRION\n",
        "EnrichmentMap_pvalue_VvsF_updown_" : 6.94E-7,
        "EnrichmentMap_GS_DESCR" : "Mitochondrion",
        "EnrichmentMap_GS_Type" : "ENR",
        "EnrichmentMap_NES_VvsF_updown_" : 1.0,
        "shared_name" : "MITOCHONDRION",
        "EnrichmentMap_fdr_qvalue_VvsF_updown_" : 1.32E-5,
        "EnrichmentMap_gs_size" : 7,
        "EnrichmentMap_Colouring_VvsF_updown_" : 0.999999306,
        "EnrichmentMap_Genes" : [ "\"807929", "807934", "807935", "807936", "807937", "807938\"", "807932" ],
        "name" : "MITOCHONDRION",
        "SUID" : 78,
        "DEGs_VvsF" : "UP",
        "__mclCluster" : 1,
        "EnrichmentMap_david_category" : "UP_KEYWORDS",
        "selected" : false
      },
      "position" : {
        "x" : -462.7929066602432,
        "y" : -197.32925111537878
      },
      "selected" : false
    }, {
      "data" : {
        "id" : "76",
        "EnrichmentMap_Name" : "ELECTRON TRANSPORT",
        "EnrichmentMap_Formatted_name" : "ELECTRON \nTRANSPORT ",
        "EnrichmentMap_pvalue_VvsF_updown_" : 1.48E-8,
        "EnrichmentMap_GS_DESCR" : "Electron transport",
        "EnrichmentMap_GS_Type" : "ENR",
        "EnrichmentMap_NES_VvsF_updown_" : 1.0,
        "shared_name" : "ELECTRON TRANSPORT",
        "EnrichmentMap_fdr_qvalue_VvsF_updown_" : 4.21E-7,
        "EnrichmentMap_gs_size" : 6,
        "EnrichmentMap_Colouring_VvsF_updown_" : 0.9999999852,
        "EnrichmentMap_Genes" : [ "\"807929", "807934", "807935", "807936", "807937", "807938\"" ],
        "name" : "ELECTRON TRANSPORT",
        "SUID" : 76,
        "DEGs_VvsF" : "UP",
        "__mclCluster" : 1,
        "EnrichmentMap_david_category" : "UP_KEYWORDS",
        "selected" : false
      },
      "position" : {
        "x" : -56.71654633676371,
        "y" : 137.41309617476355
      },
      "selected" : false
    }, {
      "data" : {
        "id" : "75",
        "EnrichmentMap_Name" : "FCA05016:HUNTINGTON'S DISEASE",
        "EnrichmentMap_Formatted_name" : "\nFCA05016:HUNTINGTON'S \nDISEASE ",
        "EnrichmentMap_pvalue_VvsF_updown_" : 0.062235788,
        "EnrichmentMap_GS_DESCR" : "fca05016:Huntington's disease",
        "EnrichmentMap_GS_Type" : "ENR",
        "EnrichmentMap_NES_VvsF_updown_" : 1.0,
        "shared_name" : "FCA05016:HUNTINGTON'S DISEASE",
        "EnrichmentMap_fdr_qvalue_VvsF_updown_" : 0.373844297,
        "EnrichmentMap_gs_size" : 3,
        "EnrichmentMap_Colouring_VvsF_updown_" : 0.937764212,
        "EnrichmentMap_Genes" : [ "\"807932", "807934", "807936\"" ],
        "name" : "FCA05016:HUNTINGTON'S DISEASE",
        "SUID" : 75,
        "DEGs_VvsF" : "UP",
        "__mclCluster" : 2,
        "EnrichmentMap_david_category" : "KEGG_PATHWAY",
        "selected" : false
      },
      "position" : {
        "x" : -42.99674265179533,
        "y" : -151.150410581344
      },
      "selected" : false
    }, {
      "data" : {
        "id" : "74",
        "EnrichmentMap_Name" : "FCA01100:METABOLIC PATHWAYS",
        "EnrichmentMap_Formatted_name" : "\nFCA01100:METABOLIC \nPATHWAYS ",
        "EnrichmentMap_pvalue_VvsF_updown_" : 0.007503385,
        "EnrichmentMap_GS_DESCR" : "fca01100:Metabolic pathways",
        "EnrichmentMap_GS_Type" : "ENR",
        "EnrichmentMap_NES_VvsF_updown_" : 1.0,
        "shared_name" : "FCA01100:METABOLIC PATHWAYS",
        "EnrichmentMap_fdr_qvalue_VvsF_updown_" : 0.073946346,
        "EnrichmentMap_gs_size" : 8,
        "EnrichmentMap_Colouring_VvsF_updown_" : 0.992496615,
        "EnrichmentMap_Genes" : [ "101081105", "\"807929", "807934", "807935", "807936", "807937", "807938\"", "807932" ],
        "name" : "FCA01100:METABOLIC PATHWAYS",
        "SUID" : 74,
        "DEGs_VvsF" : "UP",
        "__mclCluster" : 1,
        "EnrichmentMap_david_category" : "KEGG_PATHWAY",
        "selected" : false
      },
      "position" : {
        "x" : -508.10989259384405,
        "y" : -130.84113001593735
      },
      "selected" : false
    }, {
      "data" : {
        "id" : "73",
        "EnrichmentMap_Name" : "TRANSMEMBRANE REGION",
        "EnrichmentMap_Formatted_name" : "TRANSMEMBRANE \nREGION ",
        "EnrichmentMap_pvalue_VvsF_updown_" : 0.007842577,
        "EnrichmentMap_GS_DESCR" : "transmembrane region",
        "EnrichmentMap_GS_Type" : "ENR",
        "EnrichmentMap_NES_VvsF_updown_" : 1.0,
        "shared_name" : "TRANSMEMBRANE REGION",
        "EnrichmentMap_fdr_qvalue_VvsF_updown_" : 0.132138252,
        "EnrichmentMap_gs_size" : 7,
        "EnrichmentMap_Colouring_VvsF_updown_" : 0.992157423,
        "EnrichmentMap_Genes" : [ "\"807929", "807934", "807935", "807936", "807937", "807938\"", "807932" ],
        "name" : "TRANSMEMBRANE REGION",
        "SUID" : 73,
        "DEGs_VvsF" : "UP",
        "__mclCluster" : 1,
        "EnrichmentMap_david_category" : "UP_SEQ_FEATURE",
        "selected" : false
      },
      "position" : {
        "x" : -401.30969289128217,
        "y" : -246.04140401509517
      },
      "selected" : false
    }, {
      "data" : {
        "id" : "72",
        "EnrichmentMap_Name" : "UBIQUINONE",
        "EnrichmentMap_Formatted_name" : "UBIQUINONE\n",
        "EnrichmentMap_pvalue_VvsF_updown_" : 1.86E-6,
        "EnrichmentMap_GS_DESCR" : "Ubiquinone",
        "EnrichmentMap_GS_Type" : "ENR",
        "EnrichmentMap_NES_VvsF_updown_" : 1.0,
        "shared_name" : "UBIQUINONE",
        "EnrichmentMap_fdr_qvalue_VvsF_updown_" : 2.64E-5,
        "EnrichmentMap_gs_size" : 4,
        "EnrichmentMap_Colouring_VvsF_updown_" : 0.99999814,
        "EnrichmentMap_Genes" : [ "\"807929", "807935", "807937", "807938\"" ],
        "name" : "UBIQUINONE",
        "SUID" : 72,
        "DEGs_VvsF" : "UP",
        "__mclCluster" : 1,
        "EnrichmentMap_david_category" : "UP_KEYWORDS",
        "selected" : false
      },
      "position" : {
        "x" : -382.7286537387454,
        "y" : 221.05157420947734
      },
      "selected" : false
    }, {
      "data" : {
        "id" : "71",
        "EnrichmentMap_Name" : "COPPER",
        "EnrichmentMap_Formatted_name" : "COPPER\n",
        "EnrichmentMap_pvalue_VvsF_updown_" : 0.031257304,
        "EnrichmentMap_GS_DESCR" : "Copper",
        "EnrichmentMap_GS_Type" : "ENR",
        "EnrichmentMap_NES_VvsF_updown_" : 1.0,
        "shared_name" : "COPPER",
        "EnrichmentMap_fdr_qvalue_VvsF_updown_" : 0.182188037,
        "EnrichmentMap_gs_size" : 2,
        "EnrichmentMap_Colouring_VvsF_updown_" : 0.968742696,
        "EnrichmentMap_Genes" : [ "\"807934", "807936\"" ],
        "name" : "COPPER",
        "SUID" : 71,
        "DEGs_VvsF" : "UP",
        "__mclCluster" : 2,
        "EnrichmentMap_david_category" : "UP_KEYWORDS",
        "selected" : false
      },
      "position" : {
        "x" : -18.56519276068866,
        "y" : -96.13351473426954
      },
      "selected" : false
    }, {
      "data" : {
        "id" : "70",
        "EnrichmentMap_Name" : "GO:0070469~RESPIRATORY CHAIN",
        "EnrichmentMap_Formatted_name" : "\nGO:0070469~RESPIRATORY \nCHAIN ",
        "EnrichmentMap_pvalue_VvsF_updown_" : 0.018150345,
        "EnrichmentMap_GS_DESCR" : "GO:0070469~respiratory chain",
        "EnrichmentMap_GS_Type" : "ENR",
        "EnrichmentMap_NES_VvsF_updown_" : 1.0,
        "shared_name" : "GO:0070469~RESPIRATORY CHAIN",
        "EnrichmentMap_fdr_qvalue_VvsF_updown_" : 0.202210652,
        "EnrichmentMap_gs_size" : 2,
        "EnrichmentMap_Colouring_VvsF_updown_" : 0.981849655,
        "EnrichmentMap_Genes" : [ "\"807929", "807934\"" ],
        "name" : "GO:0070469~RESPIRATORY CHAIN",
        "SUID" : 70,
        "DEGs_VvsF" : "UP",
        "__mclCluster" : 1,
        "EnrichmentMap_david_category" : "GOTERM_CC_DIRECT",
        "selected" : false
      },
      "position" : {
        "x" : -233.20968256123535,
        "y" : 243.69370617114936
      },
      "selected" : false
    }, {
      "data" : {
        "id" : "68",
        "EnrichmentMap_Name" : "FCA05012:PARKINSON'S DISEASE",
        "EnrichmentMap_Formatted_name" : "\nFCA05012:PARKINSON'S \nDISEASE ",
        "EnrichmentMap_pvalue_VvsF_updown_" : 6.56E-9,
        "EnrichmentMap_GS_DESCR" : "fca05012:Parkinson's disease",
        "EnrichmentMap_GS_Type" : "ENR",
        "EnrichmentMap_NES_VvsF_updown_" : 1.0,
        "shared_name" : "FCA05012:PARKINSON'S DISEASE",
        "EnrichmentMap_fdr_qvalue_VvsF_updown_" : 3.34E-7,
        "EnrichmentMap_gs_size" : 8,
        "EnrichmentMap_Colouring_VvsF_updown_" : 0.99999999344,
        "EnrichmentMap_Genes" : [ "\"807929", "807934", "807935", "807936", "807937", "807938\"", "101086507", "807932" ],
        "name" : "FCA05012:PARKINSON'S DISEASE",
        "SUID" : 68,
        "DEGs_VvsF" : "UP",
        "__mclCluster" : 1,
        "EnrichmentMap_david_category" : "KEGG_PATHWAY",
        "selected" : false
      },
      "position" : {
        "x" : -531.5363458200666,
        "y" : -51.75437505080538
      },
      "selected" : false
    }, {
      "data" : {
        "id" : "67",
        "EnrichmentMap_Name" : "GO:0004129~CYTOCHROME-C OXIDASE ACTIVITY",
        "EnrichmentMap_Formatted_name" : "\nGO:0004129~CYTOCHROME-C \nOXIDASE ACTIVITY ",
        "EnrichmentMap_pvalue_VvsF_updown_" : 0.042475145,
        "EnrichmentMap_GS_DESCR" : "GO:0004129~cytochrome-c oxidase activity",
        "EnrichmentMap_GS_Type" : "ENR",
        "EnrichmentMap_NES_VvsF_updown_" : 1.0,
        "shared_name" : "GO:0004129~CYTOCHROME-C OXIDASE ACTIVITY",
        "EnrichmentMap_fdr_qvalue_VvsF_updown_" : 0.598069299,
        "EnrichmentMap_gs_size" : 2,
        "EnrichmentMap_Colouring_VvsF_updown_" : 0.957524855,
        "EnrichmentMap_Genes" : [ "\"807934", "807936\"" ],
        "name" : "GO:0004129~CYTOCHROME-C OXIDASE ACTIVITY",
        "SUID" : 67,
        "DEGs_VvsF" : "UP",
        "__mclCluster" : 2,
        "EnrichmentMap_david_category" : "GOTERM_MF_DIRECT",
        "selected" : false
      },
      "position" : {
        "x" : -79.27153141786027,
        "y" : -199.1910096482462
      },
      "selected" : false
    }, {
      "data" : {
        "id" : "63",
        "EnrichmentMap_Name" : "MITOCHONDRION INNER MEMBRANE",
        "EnrichmentMap_Formatted_name" : "MITOCHONDRION \nINNER MEMBRANE ",
        "EnrichmentMap_pvalue_VvsF_updown_" : 5.1E-6,
        "EnrichmentMap_GS_DESCR" : "Mitochondrion inner membrane",
        "EnrichmentMap_GS_Type" : "ENR",
        "EnrichmentMap_NES_VvsF_updown_" : 1.0,
        "shared_name" : "MITOCHONDRION INNER MEMBRANE",
        "EnrichmentMap_fdr_qvalue_VvsF_updown_" : 5.81E-5,
        "EnrichmentMap_gs_size" : 5,
        "EnrichmentMap_Colouring_VvsF_updown_" : 0.9999949,
        "EnrichmentMap_Genes" : [ "\"807929", "807934", "807935", "807932", "807936\"" ],
        "name" : "MITOCHONDRION INNER MEMBRANE",
        "SUID" : 63,
        "DEGs_VvsF" : "UP",
        "__mclCluster" : 1,
        "EnrichmentMap_david_category" : "UP_KEYWORDS",
        "selected" : false
      },
      "position" : {
        "x" : -188.93081637304897,
        "y" : -268.15681162019854
      },
      "selected" : false
    }, {
      "data" : {
        "id" : "62",
        "EnrichmentMap_Name" : "GO:0005743~MITOCHONDRIAL INNER MEMBRANE",
        "EnrichmentMap_Formatted_name" : "\nGO:0005743~MITOCHONDRIAL \nINNER MEMBRANE ",
        "EnrichmentMap_pvalue_VvsF_updown_" : 0.061732368,
        "EnrichmentMap_GS_DESCR" : "GO:0005743~mitochondrial inner membrane",
        "EnrichmentMap_GS_Type" : "ENR",
        "EnrichmentMap_NES_VvsF_updown_" : 1.0,
        "shared_name" : "GO:0005743~MITOCHONDRIAL INNER MEMBRANE",
        "EnrichmentMap_fdr_qvalue_VvsF_updown_" : 0.445345815,
        "EnrichmentMap_gs_size" : 3,
        "EnrichmentMap_Colouring_VvsF_updown_" : 0.938267632,
        "EnrichmentMap_Genes" : [ "\"807929", "807934", "807936\"" ],
        "name" : "GO:0005743~MITOCHONDRIAL INNER MEMBRANE",
        "SUID" : 62,
        "DEGs_VvsF" : "UP",
        "__mclCluster" : 1,
        "EnrichmentMap_david_category" : "GOTERM_CC_DIRECT",
        "selected" : false
      },
      "position" : {
        "x" : -9.336876178560829,
        "y" : 21.11950123529391
      },
      "selected" : false
    }, {
      "data" : {
        "id" : "104",
        "EnrichmentMap_Name" : "RESPIRATORY CHAIN",
        "EnrichmentMap_Formatted_name" : "RESPIRATORY \nCHAIN ",
        "EnrichmentMap_pvalue_VvsF_updown_" : 2.37E-9,
        "EnrichmentMap_GS_DESCR" : "Respiratory chain",
        "EnrichmentMap_GS_Type" : "ENR",
        "EnrichmentMap_NES_VvsF_updown_" : 1.0,
        "shared_name" : "RESPIRATORY CHAIN",
        "EnrichmentMap_fdr_qvalue_VvsF_updown_" : 1.35E-7,
        "EnrichmentMap_gs_size" : 6,
        "EnrichmentMap_Colouring_VvsF_updown_" : 0.99999999763,
        "EnrichmentMap_Genes" : [ "\"807929", "807934", "807935", "807936", "807937", "807938\"" ],
        "name" : "RESPIRATORY CHAIN",
        "SUID" : 104,
        "DEGs_VvsF" : "UP",
        "__mclCluster" : 1,
        "EnrichmentMap_david_category" : "UP_KEYWORDS",
        "selected" : false
      },
      "position" : {
        "x" : -169.26414878572422,
        "y" : 226.2268587280766
      },
      "selected" : false
    }, {
      "data" : {
        "id" : "102",
        "EnrichmentMap_Name" : "NAD",
        "EnrichmentMap_Formatted_name" : "NAD\n",
        "EnrichmentMap_pvalue_VvsF_updown_" : 6.18E-4,
        "EnrichmentMap_GS_DESCR" : "NAD",
        "EnrichmentMap_GS_Type" : "ENR",
        "EnrichmentMap_NES_VvsF_updown_" : 1.0,
        "shared_name" : "NAD",
        "EnrichmentMap_fdr_qvalue_VvsF_updown_" : 0.005019001,
        "EnrichmentMap_gs_size" : 4,
        "EnrichmentMap_Colouring_VvsF_updown_" : 0.999382,
        "EnrichmentMap_Genes" : [ "\"807929", "807935", "807937", "807938\"" ],
        "name" : "NAD",
        "SUID" : 102,
        "DEGs_VvsF" : "UP",
        "__mclCluster" : 1,
        "EnrichmentMap_david_category" : "UP_KEYWORDS",
        "selected" : false
      },
      "position" : {
        "x" : -530.7429129316441,
        "y" : 22.636139529519482
      },
      "selected" : false
    }, {
      "data" : {
        "id" : "99",
        "EnrichmentMap_Name" : "GO:0008137~NADH DEHYDROGENASE (UBIQUINONE) ACTIVITY",
        "EnrichmentMap_Formatted_name" : "GO:0008137~NADH \nDEHYDROGENASE \n(UBIQUINONE) \nACTIVITY ",
        "EnrichmentMap_pvalue_VvsF_updown_" : 6.82E-5,
        "EnrichmentMap_GS_DESCR" : "GO:0008137~NADH dehydrogenase (ubiquinone) activity",
        "EnrichmentMap_GS_Type" : "ENR",
        "EnrichmentMap_NES_VvsF_updown_" : 1.0,
        "shared_name" : "GO:0008137~NADH DEHYDROGENASE (UBIQUINONE) ACTIVITY",
        "EnrichmentMap_fdr_qvalue_VvsF_updown_" : 0.002861287,
        "EnrichmentMap_gs_size" : 4,
        "EnrichmentMap_Colouring_VvsF_updown_" : 0.9999318,
        "EnrichmentMap_Genes" : [ "\"807929", "807935", "807937", "807938\"" ],
        "name" : "GO:0008137~NADH DEHYDROGENASE (UBIQUINONE) ACTIVITY",
        "SUID" : 99,
        "DEGs_VvsF" : "UP",
        "__mclCluster" : 1,
        "EnrichmentMap_david_category" : "GOTERM_MF_DIRECT",
        "selected" : false
      },
      "position" : {
        "x" : -512.5332610801516,
        "y" : 86.3741237216953
      },
      "selected" : false
    }, {
      "data" : {
        "id" : "98",
        "EnrichmentMap_Name" : "FCA05010:ALZHEIMER'S DISEASE",
        "EnrichmentMap_Formatted_name" : "\nFCA05010:ALZHEIMER'S \nDISEASE ",
        "EnrichmentMap_pvalue_VvsF_updown_" : 0.005099009,
        "EnrichmentMap_GS_DESCR" : "fca05010:Alzheimer's disease",
        "EnrichmentMap_GS_Type" : "ENR",
        "EnrichmentMap_NES_VvsF_updown_" : 1.0,
        "shared_name" : "FCA05010:ALZHEIMER'S DISEASE",
        "EnrichmentMap_fdr_qvalue_VvsF_updown_" : 0.063099951,
        "EnrichmentMap_gs_size" : 4,
        "EnrichmentMap_Colouring_VvsF_updown_" : 0.994900991,
        "EnrichmentMap_Genes" : [ "807934", "807932", "807936\"", "\"101090344" ],
        "name" : "FCA05010:ALZHEIMER'S DISEASE",
        "SUID" : 98,
        "DEGs_VvsF" : "UP",
        "__mclCluster" : 2,
        "EnrichmentMap_david_category" : "KEGG_PATHWAY",
        "selected" : false
      },
      "position" : {
        "x" : -256.1033534248055,
        "y" : -280.6058786811459
      },
      "selected" : false
    } ],
    "edges" : [ {
      "data" : {
        "id" : "306",
        "source" : "96",
        "target" : "98",
        "shared_name" : "GO:0045277~RESPIRATORY CHAIN COMPLEX IV (Geneset_Overlap_VvsF_updown) FCA05010:ALZHEIMER'S DISEASE",
        "EnrichmentMap_Overlap_size" : 1,
        "EnrichmentMap_similarity_coefficient" : 0.5,
        "shared_interaction" : "Geneset_Overlap",
        "EnrichmentMap_Data_Set" : "VvsF_updown",
        "name" : "GO:0045277~RESPIRATORY CHAIN COMPLEX IV (Geneset_Overlap_VvsF_updown) FCA05010:ALZHEIMER'S DISEASE",
        "interaction" : "Geneset_Overlap",
        "SUID" : 306,
        "__mclCluster" : 1,
        "selected" : false,
        "EnrichmentMap_Overlap_genes" : [ "807936\"" ]
      },
      "selected" : false
    }, {
      "data" : {
        "id" : "307",
        "source" : "96",
        "target" : "62",
        "shared_name" : "GO:0045277~RESPIRATORY CHAIN COMPLEX IV (Geneset_Overlap_VvsF_updown) GO:0005743~MITOCHONDRIAL INNER MEMBRANE",
        "EnrichmentMap_Overlap_size" : 1,
        "EnrichmentMap_similarity_coefficient" : 0.5,
        "shared_interaction" : "Geneset_Overlap",
        "EnrichmentMap_Data_Set" : "VvsF_updown",
        "name" : "GO:0045277~RESPIRATORY CHAIN COMPLEX IV (Geneset_Overlap_VvsF_updown) GO:0005743~MITOCHONDRIAL INNER MEMBRANE",
        "interaction" : "Geneset_Overlap",
        "SUID" : 307,
        "selected" : false,
        "EnrichmentMap_Overlap_genes" : [ "807936\"" ]
      },
      "selected" : false
    }, {
      "data" : {
        "id" : "301",
        "source" : "92",
        "target" : "99",
        "shared_name" : "OXIDOREDUCTASE (Geneset_Overlap_VvsF_updown) GO:0008137~NADH DEHYDROGENASE (UBIQUINONE) ACTIVITY",
        "EnrichmentMap_Overlap_size" : 4,
        "EnrichmentMap_similarity_coefficient" : 1.0,
        "shared_interaction" : "Geneset_Overlap",
        "EnrichmentMap_Data_Set" : "VvsF_updown",
        "name" : "OXIDOREDUCTASE (Geneset_Overlap_VvsF_updown) GO:0008137~NADH DEHYDROGENASE (UBIQUINONE) ACTIVITY",
        "interaction" : "Geneset_Overlap",
        "SUID" : 301,
        "__mclCluster" : 1,
        "selected" : false,
        "EnrichmentMap_Overlap_genes" : [ "\"807929", "807935", "807937", "807938\"" ]
      },
      "selected" : false
    }, {
      "data" : {
        "id" : "302",
        "source" : "92",
        "target" : "104",
        "shared_name" : "OXIDOREDUCTASE (Geneset_Overlap_VvsF_updown) RESPIRATORY CHAIN",
        "EnrichmentMap_Overlap_size" : 5,
        "EnrichmentMap_similarity_coefficient" : 1.0,
        "shared_interaction" : "Geneset_Overlap",
        "EnrichmentMap_Data_Set" : "VvsF_updown",
        "name" : "OXIDOREDUCTASE (Geneset_Overlap_VvsF_updown) RESPIRATORY CHAIN",
        "interaction" : "Geneset_Overlap",
        "SUID" : 302,
        "__mclCluster" : 1,
        "selected" : false,
        "EnrichmentMap_Overlap_genes" : [ "\"807929", "807934", "807935", "807937", "807938\"" ]
      },
      "selected" : false
    }, {
      "data" : {
        "id" : "303",
        "source" : "92",
        "target" : "62",
        "shared_name" : "OXIDOREDUCTASE (Geneset_Overlap_VvsF_updown) GO:0005743~MITOCHONDRIAL INNER MEMBRANE",
        "EnrichmentMap_Overlap_size" : 2,
        "EnrichmentMap_similarity_coefficient" : 0.6666666666666666,
        "shared_interaction" : "Geneset_Overlap",
        "EnrichmentMap_Data_Set" : "VvsF_updown",
        "name" : "OXIDOREDUCTASE (Geneset_Overlap_VvsF_updown) GO:0005743~MITOCHONDRIAL INNER MEMBRANE",
        "interaction" : "Geneset_Overlap",
        "SUID" : 303,
        "__mclCluster" : 1,
        "selected" : false,
        "EnrichmentMap_Overlap_genes" : [ "\"807929", "807934" ]
      },
      "selected" : false
    }, {
      "data" : {
        "id" : "304",
        "source" : "92",
        "target" : "102",
        "shared_name" : "OXIDOREDUCTASE (Geneset_Overlap_VvsF_updown) NAD",
        "EnrichmentMap_Overlap_size" : 4,
        "EnrichmentMap_similarity_coefficient" : 1.0,
        "shared_interaction" : "Geneset_Overlap",
        "EnrichmentMap_Data_Set" : "VvsF_updown",
        "name" : "OXIDOREDUCTASE (Geneset_Overlap_VvsF_updown) NAD",
        "interaction" : "Geneset_Overlap",
        "SUID" : 304,
        "__mclCluster" : 1,
        "selected" : false,
        "EnrichmentMap_Overlap_genes" : [ "\"807929", "807935", "807937", "807938\"" ]
      },
      "selected" : false
    }, {
      "data" : {
        "id" : "293",
        "source" : "89",
        "target" : "62",
        "shared_name" : "GO:0042773~ATP SYNTHESIS COUPLED ELECTRON TRANSPORT (Geneset_Overlap_VvsF_updown) GO:0005743~MITOCHONDRIAL INNER MEMBRANE",
        "EnrichmentMap_Overlap_size" : 1,
        "EnrichmentMap_similarity_coefficient" : 0.5,
        "shared_interaction" : "Geneset_Overlap",
        "EnrichmentMap_Data_Set" : "VvsF_updown",
        "name" : "GO:0042773~ATP SYNTHESIS COUPLED ELECTRON TRANSPORT (Geneset_Overlap_VvsF_updown) GO:0005743~MITOCHONDRIAL INNER MEMBRANE",
        "interaction" : "Geneset_Overlap",
        "SUID" : 293,
        "__mclCluster" : 1,
        "selected" : false,
        "EnrichmentMap_Overlap_genes" : [ "\"807929" ]
      },
      "selected" : false
    }, {
      "data" : {
        "id" : "294",
        "source" : "89",
        "target" : "92",
        "shared_name" : "GO:0042773~ATP SYNTHESIS COUPLED ELECTRON TRANSPORT (Geneset_Overlap_VvsF_updown) OXIDOREDUCTASE",
        "EnrichmentMap_Overlap_size" : 1,
        "EnrichmentMap_similarity_coefficient" : 0.5,
        "shared_interaction" : "Geneset_Overlap",
        "EnrichmentMap_Data_Set" : "VvsF_updown",
        "name" : "GO:0042773~ATP SYNTHESIS COUPLED ELECTRON TRANSPORT (Geneset_Overlap_VvsF_updown) OXIDOREDUCTASE",
        "interaction" : "Geneset_Overlap",
        "SUID" : 294,
        "__mclCluster" : 1,
        "selected" : false,
        "EnrichmentMap_Overlap_genes" : [ "\"807929" ]
      },
      "selected" : false
    }, {
      "data" : {
        "id" : "295",
        "source" : "89",
        "target" : "102",
        "shared_name" : "GO:0042773~ATP SYNTHESIS COUPLED ELECTRON TRANSPORT (Geneset_Overlap_VvsF_updown) NAD",
        "EnrichmentMap_Overlap_size" : 1,
        "EnrichmentMap_similarity_coefficient" : 0.5,
        "shared_interaction" : "Geneset_Overlap",
        "EnrichmentMap_Data_Set" : "VvsF_updown",
        "name" : "GO:0042773~ATP SYNTHESIS COUPLED ELECTRON TRANSPORT (Geneset_Overlap_VvsF_updown) NAD",
        "interaction" : "Geneset_Overlap",
        "SUID" : 295,
        "__mclCluster" : 1,
        "selected" : false,
        "EnrichmentMap_Overlap_genes" : [ "\"807929" ]
      },
      "selected" : false
    }, {
      "data" : {
        "id" : "296",
        "source" : "89",
        "target" : "104",
        "shared_name" : "GO:0042773~ATP SYNTHESIS COUPLED ELECTRON TRANSPORT (Geneset_Overlap_VvsF_updown) RESPIRATORY CHAIN",
        "EnrichmentMap_Overlap_size" : 1,
        "EnrichmentMap_similarity_coefficient" : 0.5,
        "shared_interaction" : "Geneset_Overlap",
        "EnrichmentMap_Data_Set" : "VvsF_updown",
        "name" : "GO:0042773~ATP SYNTHESIS COUPLED ELECTRON TRANSPORT (Geneset_Overlap_VvsF_updown) RESPIRATORY CHAIN",
        "interaction" : "Geneset_Overlap",
        "SUID" : 296,
        "__mclCluster" : 1,
        "selected" : false,
        "EnrichmentMap_Overlap_genes" : [ "\"807929" ]
      },
      "selected" : false
    }, {
      "data" : {
        "id" : "297",
        "source" : "89",
        "target" : "99",
        "shared_name" : "GO:0042773~ATP SYNTHESIS COUPLED ELECTRON TRANSPORT (Geneset_Overlap_VvsF_updown) GO:0008137~NADH DEHYDROGENASE (UBIQUINONE) ACTIVITY",
        "EnrichmentMap_Overlap_size" : 1,
        "EnrichmentMap_similarity_coefficient" : 0.5,
        "shared_interaction" : "Geneset_Overlap",
        "EnrichmentMap_Data_Set" : "VvsF_updown",
        "name" : "GO:0042773~ATP SYNTHESIS COUPLED ELECTRON TRANSPORT (Geneset_Overlap_VvsF_updown) GO:0008137~NADH DEHYDROGENASE (UBIQUINONE) ACTIVITY",
        "interaction" : "Geneset_Overlap",
        "SUID" : 297,
        "__mclCluster" : 1,
        "selected" : false,
        "EnrichmentMap_Overlap_genes" : [ "\"807929" ]
      },
      "selected" : false
    }, {
      "data" : {
        "id" : "290",
        "source" : "88",
        "target" : "96",
        "shared_name" : "FCA04260:CARDIAC MUSCLE CONTRACTION (Geneset_Overlap_VvsF_updown) GO:0045277~RESPIRATORY CHAIN COMPLEX IV",
        "EnrichmentMap_Overlap_size" : 1,
        "EnrichmentMap_similarity_coefficient" : 0.5,
        "shared_interaction" : "Geneset_Overlap",
        "EnrichmentMap_Data_Set" : "VvsF_updown",
        "name" : "FCA04260:CARDIAC MUSCLE CONTRACTION (Geneset_Overlap_VvsF_updown) GO:0045277~RESPIRATORY CHAIN COMPLEX IV",
        "interaction" : "Geneset_Overlap",
        "SUID" : 290,
        "__mclCluster" : 1,
        "selected" : false,
        "EnrichmentMap_Overlap_genes" : [ "807936\"" ]
      },
      "selected" : false
    }, {
      "data" : {
        "id" : "291",
        "source" : "88",
        "target" : "62",
        "shared_name" : "FCA04260:CARDIAC MUSCLE CONTRACTION (Geneset_Overlap_VvsF_updown) GO:0005743~MITOCHONDRIAL INNER MEMBRANE",
        "EnrichmentMap_Overlap_size" : 2,
        "EnrichmentMap_similarity_coefficient" : 0.6666666666666666,
        "shared_interaction" : "Geneset_Overlap",
        "EnrichmentMap_Data_Set" : "VvsF_updown",
        "name" : "FCA04260:CARDIAC MUSCLE CONTRACTION (Geneset_Overlap_VvsF_updown) GO:0005743~MITOCHONDRIAL INNER MEMBRANE",
        "interaction" : "Geneset_Overlap",
        "SUID" : 291,
        "selected" : false,
        "EnrichmentMap_Overlap_genes" : [ "807934", "807936\"" ]
      },
      "selected" : false
    }, {
      "data" : {
        "id" : "292",
        "source" : "88",
        "target" : "98",
        "shared_name" : "FCA04260:CARDIAC MUSCLE CONTRACTION (Geneset_Overlap_VvsF_updown) FCA05010:ALZHEIMER'S DISEASE",
        "EnrichmentMap_Overlap_size" : 2,
        "EnrichmentMap_similarity_coefficient" : 0.5,
        "shared_interaction" : "Geneset_Overlap",
        "EnrichmentMap_Data_Set" : "VvsF_updown",
        "name" : "FCA04260:CARDIAC MUSCLE CONTRACTION (Geneset_Overlap_VvsF_updown) FCA05010:ALZHEIMER'S DISEASE",
        "interaction" : "Geneset_Overlap",
        "SUID" : 292,
        "__mclCluster" : 1,
        "selected" : false,
        "EnrichmentMap_Overlap_genes" : [ "807934", "807936\"" ]
      },
      "selected" : false
    }, {
      "data" : {
        "id" : "285",
        "source" : "87",
        "target" : "99",
        "shared_name" : "GO:0005747~MITOCHONDRIAL RESPIRATORY CHAIN COMPLEX I (Geneset_Overlap_VvsF_updown) GO:0008137~NADH DEHYDROGENASE (UBIQUINONE) ACTIVITY",
        "EnrichmentMap_Overlap_size" : 4,
        "EnrichmentMap_similarity_coefficient" : 1.0,
        "shared_interaction" : "Geneset_Overlap",
        "EnrichmentMap_Data_Set" : "VvsF_updown",
        "name" : "GO:0005747~MITOCHONDRIAL RESPIRATORY CHAIN COMPLEX I (Geneset_Overlap_VvsF_updown) GO:0008137~NADH DEHYDROGENASE (UBIQUINONE) ACTIVITY",
        "interaction" : "Geneset_Overlap",
        "SUID" : 285,
        "__mclCluster" : 1,
        "selected" : false,
        "EnrichmentMap_Overlap_genes" : [ "\"807929", "807935", "807937", "807938\"" ]
      },
      "selected" : false
    }, {
      "data" : {
        "id" : "286",
        "source" : "87",
        "target" : "92",
        "shared_name" : "GO:0005747~MITOCHONDRIAL RESPIRATORY CHAIN COMPLEX I (Geneset_Overlap_VvsF_updown) OXIDOREDUCTASE",
        "EnrichmentMap_Overlap_size" : 4,
        "EnrichmentMap_similarity_coefficient" : 1.0,
        "shared_interaction" : "Geneset_Overlap",
        "EnrichmentMap_Data_Set" : "VvsF_updown",
        "name" : "GO:0005747~MITOCHONDRIAL RESPIRATORY CHAIN COMPLEX I (Geneset_Overlap_VvsF_updown) OXIDOREDUCTASE",
        "interaction" : "Geneset_Overlap",
        "SUID" : 286,
        "__mclCluster" : 1,
        "selected" : false,
        "EnrichmentMap_Overlap_genes" : [ "\"807929", "807935", "807937", "807938\"" ]
      },
      "selected" : false
    }, {
      "data" : {
        "id" : "287",
        "source" : "87",
        "target" : "102",
        "shared_name" : "GO:0005747~MITOCHONDRIAL RESPIRATORY CHAIN COMPLEX I (Geneset_Overlap_VvsF_updown) NAD",
        "EnrichmentMap_Overlap_size" : 4,
        "EnrichmentMap_similarity_coefficient" : 1.0,
        "shared_interaction" : "Geneset_Overlap",
        "EnrichmentMap_Data_Set" : "VvsF_updown",
        "name" : "GO:0005747~MITOCHONDRIAL RESPIRATORY CHAIN COMPLEX I (Geneset_Overlap_VvsF_updown) NAD",
        "interaction" : "Geneset_Overlap",
        "SUID" : 287,
        "__mclCluster" : 1,
        "selected" : false,
        "EnrichmentMap_Overlap_genes" : [ "\"807929", "807935", "807937", "807938\"" ]
      },
      "selected" : false
    }, {
      "data" : {
        "id" : "288",
        "source" : "87",
        "target" : "89",
        "shared_name" : "GO:0005747~MITOCHONDRIAL RESPIRATORY CHAIN COMPLEX I (Geneset_Overlap_VvsF_updown) GO:0042773~ATP SYNTHESIS COUPLED ELECTRON TRANSPORT",
        "EnrichmentMap_Overlap_size" : 1,
        "EnrichmentMap_similarity_coefficient" : 0.5,
        "shared_interaction" : "Geneset_Overlap",
        "EnrichmentMap_Data_Set" : "VvsF_updown",
        "name" : "GO:0005747~MITOCHONDRIAL RESPIRATORY CHAIN COMPLEX I (Geneset_Overlap_VvsF_updown) GO:0042773~ATP SYNTHESIS COUPLED ELECTRON TRANSPORT",
        "interaction" : "Geneset_Overlap",
        "SUID" : 288,
        "__mclCluster" : 1,
        "selected" : false,
        "EnrichmentMap_Overlap_genes" : [ "\"807929" ]
      },
      "selected" : false
    }, {
      "data" : {
        "id" : "289",
        "source" : "87",
        "target" : "104",
        "shared_name" : "GO:0005747~MITOCHONDRIAL RESPIRATORY CHAIN COMPLEX I (Geneset_Overlap_VvsF_updown) RESPIRATORY CHAIN",
        "EnrichmentMap_Overlap_size" : 4,
        "EnrichmentMap_similarity_coefficient" : 1.0,
        "shared_interaction" : "Geneset_Overlap",
        "EnrichmentMap_Data_Set" : "VvsF_updown",
        "name" : "GO:0005747~MITOCHONDRIAL RESPIRATORY CHAIN COMPLEX I (Geneset_Overlap_VvsF_updown) RESPIRATORY CHAIN",
        "interaction" : "Geneset_Overlap",
        "SUID" : 289,
        "__mclCluster" : 1,
        "selected" : false,
        "EnrichmentMap_Overlap_genes" : [ "\"807929", "807935", "807937", "807938\"" ]
      },
      "selected" : false
    }, {
      "data" : {
        "id" : "274",
        "source" : "82",
        "target" : "87",
        "shared_name" : "IPR001750:NADH:UBIQUINONE/PLASTOQUINONE OXIDOREDUCTASE (Geneset_Overlap_VvsF_updown) GO:0005747~MITOCHONDRIAL RESPIRATORY CHAIN COMPLEX I",
        "EnrichmentMap_Overlap_size" : 1,
        "EnrichmentMap_similarity_coefficient" : 0.5,
        "shared_interaction" : "Geneset_Overlap",
        "EnrichmentMap_Data_Set" : "VvsF_updown",
        "name" : "IPR001750:NADH:UBIQUINONE/PLASTOQUINONE OXIDOREDUCTASE (Geneset_Overlap_VvsF_updown) GO:0005747~MITOCHONDRIAL RESPIRATORY CHAIN COMPLEX I",
        "interaction" : "Geneset_Overlap",
        "SUID" : 274,
        "__mclCluster" : 1,
        "selected" : false,
        "EnrichmentMap_Overlap_genes" : [ "\"807929" ]
      },
      "selected" : false
    }, {
      "data" : {
        "id" : "275",
        "source" : "82",
        "target" : "104",
        "shared_name" : "IPR001750:NADH:UBIQUINONE/PLASTOQUINONE OXIDOREDUCTASE (Geneset_Overlap_VvsF_updown) RESPIRATORY CHAIN",
        "EnrichmentMap_Overlap_size" : 1,
        "EnrichmentMap_similarity_coefficient" : 0.5,
        "shared_interaction" : "Geneset_Overlap",
        "EnrichmentMap_Data_Set" : "VvsF_updown",
        "name" : "IPR001750:NADH:UBIQUINONE/PLASTOQUINONE OXIDOREDUCTASE (Geneset_Overlap_VvsF_updown) RESPIRATORY CHAIN",
        "interaction" : "Geneset_Overlap",
        "SUID" : 275,
        "__mclCluster" : 1,
        "selected" : false,
        "EnrichmentMap_Overlap_genes" : [ "\"807929" ]
      },
      "selected" : false
    }, {
      "data" : {
        "id" : "276",
        "source" : "82",
        "target" : "92",
        "shared_name" : "IPR001750:NADH:UBIQUINONE/PLASTOQUINONE OXIDOREDUCTASE (Geneset_Overlap_VvsF_updown) OXIDOREDUCTASE",
        "EnrichmentMap_Overlap_size" : 1,
        "EnrichmentMap_similarity_coefficient" : 0.5,
        "shared_interaction" : "Geneset_Overlap",
        "EnrichmentMap_Data_Set" : "VvsF_updown",
        "name" : "IPR001750:NADH:UBIQUINONE/PLASTOQUINONE OXIDOREDUCTASE (Geneset_Overlap_VvsF_updown) OXIDOREDUCTASE",
        "interaction" : "Geneset_Overlap",
        "SUID" : 276,
        "__mclCluster" : 1,
        "selected" : false,
        "EnrichmentMap_Overlap_genes" : [ "\"807929" ]
      },
      "selected" : false
    }, {
      "data" : {
        "id" : "277",
        "source" : "82",
        "target" : "62",
        "shared_name" : "IPR001750:NADH:UBIQUINONE/PLASTOQUINONE OXIDOREDUCTASE (Geneset_Overlap_VvsF_updown) GO:0005743~MITOCHONDRIAL INNER MEMBRANE",
        "EnrichmentMap_Overlap_size" : 1,
        "EnrichmentMap_similarity_coefficient" : 0.5,
        "shared_interaction" : "Geneset_Overlap",
        "EnrichmentMap_Data_Set" : "VvsF_updown",
        "name" : "IPR001750:NADH:UBIQUINONE/PLASTOQUINONE OXIDOREDUCTASE (Geneset_Overlap_VvsF_updown) GO:0005743~MITOCHONDRIAL INNER MEMBRANE",
        "interaction" : "Geneset_Overlap",
        "SUID" : 277,
        "__mclCluster" : 1,
        "selected" : false,
        "EnrichmentMap_Overlap_genes" : [ "\"807929" ]
      },
      "selected" : false
    }, {
      "data" : {
        "id" : "278",
        "source" : "82",
        "target" : "102",
        "shared_name" : "IPR001750:NADH:UBIQUINONE/PLASTOQUINONE OXIDOREDUCTASE (Geneset_Overlap_VvsF_updown) NAD",
        "EnrichmentMap_Overlap_size" : 1,
        "EnrichmentMap_similarity_coefficient" : 0.5,
        "shared_interaction" : "Geneset_Overlap",
        "EnrichmentMap_Data_Set" : "VvsF_updown",
        "name" : "IPR001750:NADH:UBIQUINONE/PLASTOQUINONE OXIDOREDUCTASE (Geneset_Overlap_VvsF_updown) NAD",
        "interaction" : "Geneset_Overlap",
        "SUID" : 278,
        "__mclCluster" : 1,
        "selected" : false,
        "EnrichmentMap_Overlap_genes" : [ "\"807929" ]
      },
      "selected" : false
    }, {
      "data" : {
        "id" : "279",
        "source" : "82",
        "target" : "99",
        "shared_name" : "IPR001750:NADH:UBIQUINONE/PLASTOQUINONE OXIDOREDUCTASE (Geneset_Overlap_VvsF_updown) GO:0008137~NADH DEHYDROGENASE (UBIQUINONE) ACTIVITY",
        "EnrichmentMap_Overlap_size" : 1,
        "EnrichmentMap_similarity_coefficient" : 0.5,
        "shared_interaction" : "Geneset_Overlap",
        "EnrichmentMap_Data_Set" : "VvsF_updown",
        "name" : "IPR001750:NADH:UBIQUINONE/PLASTOQUINONE OXIDOREDUCTASE (Geneset_Overlap_VvsF_updown) GO:0008137~NADH DEHYDROGENASE (UBIQUINONE) ACTIVITY",
        "interaction" : "Geneset_Overlap",
        "SUID" : 279,
        "__mclCluster" : 1,
        "selected" : false,
        "EnrichmentMap_Overlap_genes" : [ "\"807929" ]
      },
      "selected" : false
    }, {
      "data" : {
        "id" : "280",
        "source" : "82",
        "target" : "89",
        "shared_name" : "IPR001750:NADH:UBIQUINONE/PLASTOQUINONE OXIDOREDUCTASE (Geneset_Overlap_VvsF_updown) GO:0042773~ATP SYNTHESIS COUPLED ELECTRON TRANSPORT",
        "EnrichmentMap_Overlap_size" : 1,
        "EnrichmentMap_similarity_coefficient" : 0.5,
        "shared_interaction" : "Geneset_Overlap",
        "EnrichmentMap_Data_Set" : "VvsF_updown",
        "name" : "IPR001750:NADH:UBIQUINONE/PLASTOQUINONE OXIDOREDUCTASE (Geneset_Overlap_VvsF_updown) GO:0042773~ATP SYNTHESIS COUPLED ELECTRON TRANSPORT",
        "interaction" : "Geneset_Overlap",
        "SUID" : 280,
        "__mclCluster" : 1,
        "selected" : false,
        "EnrichmentMap_Overlap_genes" : [ "\"807929" ]
      },
      "selected" : false
    }, {
      "data" : {
        "id" : "262",
        "source" : "80",
        "target" : "98",
        "shared_name" : "TRANSPORT (Geneset_Overlap_VvsF_updown) FCA05010:ALZHEIMER'S DISEASE",
        "EnrichmentMap_Overlap_size" : 2,
        "EnrichmentMap_similarity_coefficient" : 0.5,
        "shared_interaction" : "Geneset_Overlap",
        "EnrichmentMap_Data_Set" : "VvsF_updown",
        "name" : "TRANSPORT (Geneset_Overlap_VvsF_updown) FCA05010:ALZHEIMER'S DISEASE",
        "interaction" : "Geneset_Overlap",
        "SUID" : 262,
        "selected" : false,
        "EnrichmentMap_Overlap_genes" : [ "807932", "807934" ]
      },
      "selected" : false
    }, {
      "data" : {
        "id" : "263",
        "source" : "80",
        "target" : "104",
        "shared_name" : "TRANSPORT (Geneset_Overlap_VvsF_updown) RESPIRATORY CHAIN",
        "EnrichmentMap_Overlap_size" : 6,
        "EnrichmentMap_similarity_coefficient" : 1.0,
        "shared_interaction" : "Geneset_Overlap",
        "EnrichmentMap_Data_Set" : "VvsF_updown",
        "name" : "TRANSPORT (Geneset_Overlap_VvsF_updown) RESPIRATORY CHAIN",
        "interaction" : "Geneset_Overlap",
        "SUID" : 263,
        "__mclCluster" : 1,
        "selected" : false,
        "EnrichmentMap_Overlap_genes" : [ "\"807929", "807934", "807935", "807936", "807937", "807938\"" ]
      },
      "selected" : false
    }, {
      "data" : {
        "id" : "264",
        "source" : "80",
        "target" : "99",
        "shared_name" : "TRANSPORT (Geneset_Overlap_VvsF_updown) GO:0008137~NADH DEHYDROGENASE (UBIQUINONE) ACTIVITY",
        "EnrichmentMap_Overlap_size" : 4,
        "EnrichmentMap_similarity_coefficient" : 1.0,
        "shared_interaction" : "Geneset_Overlap",
        "EnrichmentMap_Data_Set" : "VvsF_updown",
        "name" : "TRANSPORT (Geneset_Overlap_VvsF_updown) GO:0008137~NADH DEHYDROGENASE (UBIQUINONE) ACTIVITY",
        "interaction" : "Geneset_Overlap",
        "SUID" : 264,
        "__mclCluster" : 1,
        "selected" : false,
        "EnrichmentMap_Overlap_genes" : [ "\"807929", "807935", "807937", "807938\"" ]
      },
      "selected" : false
    }, {
      "data" : {
        "id" : "265",
        "source" : "80",
        "target" : "88",
        "shared_name" : "TRANSPORT (Geneset_Overlap_VvsF_updown) FCA04260:CARDIAC MUSCLE CONTRACTION",
        "EnrichmentMap_Overlap_size" : 2,
        "EnrichmentMap_similarity_coefficient" : 0.5,
        "shared_interaction" : "Geneset_Overlap",
        "EnrichmentMap_Data_Set" : "VvsF_updown",
        "name" : "TRANSPORT (Geneset_Overlap_VvsF_updown) FCA04260:CARDIAC MUSCLE CONTRACTION",
        "interaction" : "Geneset_Overlap",
        "SUID" : 265,
        "selected" : false,
        "EnrichmentMap_Overlap_genes" : [ "807934", "101098273" ]
      },
      "selected" : false
    }, {
      "data" : {
        "id" : "266",
        "source" : "80",
        "target" : "89",
        "shared_name" : "TRANSPORT (Geneset_Overlap_VvsF_updown) GO:0042773~ATP SYNTHESIS COUPLED ELECTRON TRANSPORT",
        "EnrichmentMap_Overlap_size" : 1,
        "EnrichmentMap_similarity_coefficient" : 0.5,
        "shared_interaction" : "Geneset_Overlap",
        "EnrichmentMap_Data_Set" : "VvsF_updown",
        "name" : "TRANSPORT (Geneset_Overlap_VvsF_updown) GO:0042773~ATP SYNTHESIS COUPLED ELECTRON TRANSPORT",
        "interaction" : "Geneset_Overlap",
        "SUID" : 266,
        "__mclCluster" : 1,
        "selected" : false,
        "EnrichmentMap_Overlap_genes" : [ "\"807929" ]
      },
      "selected" : false
    }, {
      "data" : {
        "id" : "267",
        "source" : "80",
        "target" : "87",
        "shared_name" : "TRANSPORT (Geneset_Overlap_VvsF_updown) GO:0005747~MITOCHONDRIAL RESPIRATORY CHAIN COMPLEX I",
        "EnrichmentMap_Overlap_size" : 4,
        "EnrichmentMap_similarity_coefficient" : 1.0,
        "shared_interaction" : "Geneset_Overlap",
        "EnrichmentMap_Data_Set" : "VvsF_updown",
        "name" : "TRANSPORT (Geneset_Overlap_VvsF_updown) GO:0005747~MITOCHONDRIAL RESPIRATORY CHAIN COMPLEX I",
        "interaction" : "Geneset_Overlap",
        "SUID" : 267,
        "__mclCluster" : 1,
        "selected" : false,
        "EnrichmentMap_Overlap_genes" : [ "\"807929", "807935", "807937", "807938\"" ]
      },
      "selected" : false
    }, {
      "data" : {
        "id" : "268",
        "source" : "80",
        "target" : "82",
        "shared_name" : "TRANSPORT (Geneset_Overlap_VvsF_updown) IPR001750:NADH:UBIQUINONE/PLASTOQUINONE OXIDOREDUCTASE",
        "EnrichmentMap_Overlap_size" : 1,
        "EnrichmentMap_similarity_coefficient" : 0.5,
        "shared_interaction" : "Geneset_Overlap",
        "EnrichmentMap_Data_Set" : "VvsF_updown",
        "name" : "TRANSPORT (Geneset_Overlap_VvsF_updown) IPR001750:NADH:UBIQUINONE/PLASTOQUINONE OXIDOREDUCTASE",
        "interaction" : "Geneset_Overlap",
        "SUID" : 268,
        "__mclCluster" : 1,
        "selected" : false,
        "EnrichmentMap_Overlap_genes" : [ "\"807929" ]
      },
      "selected" : false
    }, {
      "data" : {
        "id" : "269",
        "source" : "80",
        "target" : "62",
        "shared_name" : "TRANSPORT (Geneset_Overlap_VvsF_updown) GO:0005743~MITOCHONDRIAL INNER MEMBRANE",
        "EnrichmentMap_Overlap_size" : 2,
        "EnrichmentMap_similarity_coefficient" : 0.6666666666666666,
        "shared_interaction" : "Geneset_Overlap",
        "EnrichmentMap_Data_Set" : "VvsF_updown",
        "name" : "TRANSPORT (Geneset_Overlap_VvsF_updown) GO:0005743~MITOCHONDRIAL INNER MEMBRANE",
        "interaction" : "Geneset_Overlap",
        "SUID" : 269,
        "__mclCluster" : 1,
        "selected" : false,
        "EnrichmentMap_Overlap_genes" : [ "\"807929", "807934" ]
      },
      "selected" : false
    }, {
      "data" : {
        "id" : "270",
        "source" : "80",
        "target" : "102",
        "shared_name" : "TRANSPORT (Geneset_Overlap_VvsF_updown) NAD",
        "EnrichmentMap_Overlap_size" : 4,
        "EnrichmentMap_similarity_coefficient" : 1.0,
        "shared_interaction" : "Geneset_Overlap",
        "EnrichmentMap_Data_Set" : "VvsF_updown",
        "name" : "TRANSPORT (Geneset_Overlap_VvsF_updown) NAD",
        "interaction" : "Geneset_Overlap",
        "SUID" : 270,
        "__mclCluster" : 1,
        "selected" : false,
        "EnrichmentMap_Overlap_genes" : [ "\"807929", "807935", "807937", "807938\"" ]
      },
      "selected" : false
    }, {
      "data" : {
        "id" : "271",
        "source" : "80",
        "target" : "92",
        "shared_name" : "TRANSPORT (Geneset_Overlap_VvsF_updown) OXIDOREDUCTASE",
        "EnrichmentMap_Overlap_size" : 5,
        "EnrichmentMap_similarity_coefficient" : 1.0,
        "shared_interaction" : "Geneset_Overlap",
        "EnrichmentMap_Data_Set" : "VvsF_updown",
        "name" : "TRANSPORT (Geneset_Overlap_VvsF_updown) OXIDOREDUCTASE",
        "interaction" : "Geneset_Overlap",
        "SUID" : 271,
        "__mclCluster" : 1,
        "selected" : false,
        "EnrichmentMap_Overlap_genes" : [ "\"807929", "807934", "807935", "807937", "807938\"" ]
      },
      "selected" : false
    }, {
      "data" : {
        "id" : "251",
        "source" : "79",
        "target" : "98",
        "shared_name" : "FCA00190:OXIDATIVE PHOSPHORYLATION (Geneset_Overlap_VvsF_updown) FCA05010:ALZHEIMER'S DISEASE",
        "EnrichmentMap_Overlap_size" : 2,
        "EnrichmentMap_similarity_coefficient" : 0.5,
        "shared_interaction" : "Geneset_Overlap",
        "EnrichmentMap_Data_Set" : "VvsF_updown",
        "name" : "FCA00190:OXIDATIVE PHOSPHORYLATION (Geneset_Overlap_VvsF_updown) FCA05010:ALZHEIMER'S DISEASE",
        "interaction" : "Geneset_Overlap",
        "SUID" : 251,
        "selected" : false,
        "EnrichmentMap_Overlap_genes" : [ "807932", "807934" ]
      },
      "selected" : false
    }, {
      "data" : {
        "id" : "252",
        "source" : "79",
        "target" : "102",
        "shared_name" : "FCA00190:OXIDATIVE PHOSPHORYLATION (Geneset_Overlap_VvsF_updown) NAD",
        "EnrichmentMap_Overlap_size" : 4,
        "EnrichmentMap_similarity_coefficient" : 1.0,
        "shared_interaction" : "Geneset_Overlap",
        "EnrichmentMap_Data_Set" : "VvsF_updown",
        "name" : "FCA00190:OXIDATIVE PHOSPHORYLATION (Geneset_Overlap_VvsF_updown) NAD",
        "interaction" : "Geneset_Overlap",
        "SUID" : 252,
        "__mclCluster" : 1,
        "selected" : false,
        "EnrichmentMap_Overlap_genes" : [ "\"807929", "807935", "807937", "807938\"" ]
      },
      "selected" : false
    }, {
      "data" : {
        "id" : "253",
        "source" : "79",
        "target" : "62",
        "shared_name" : "FCA00190:OXIDATIVE PHOSPHORYLATION (Geneset_Overlap_VvsF_updown) GO:0005743~MITOCHONDRIAL INNER MEMBRANE",
        "EnrichmentMap_Overlap_size" : 2,
        "EnrichmentMap_similarity_coefficient" : 0.6666666666666666,
        "shared_interaction" : "Geneset_Overlap",
        "EnrichmentMap_Data_Set" : "VvsF_updown",
        "name" : "FCA00190:OXIDATIVE PHOSPHORYLATION (Geneset_Overlap_VvsF_updown) GO:0005743~MITOCHONDRIAL INNER MEMBRANE",
        "interaction" : "Geneset_Overlap",
        "SUID" : 253,
        "__mclCluster" : 1,
        "selected" : false,
        "EnrichmentMap_Overlap_genes" : [ "\"807929", "807934" ]
      },
      "selected" : false
    }, {
      "data" : {
        "id" : "254",
        "source" : "79",
        "target" : "80",
        "shared_name" : "FCA00190:OXIDATIVE PHOSPHORYLATION (Geneset_Overlap_VvsF_updown) TRANSPORT",
        "EnrichmentMap_Overlap_size" : 7,
        "EnrichmentMap_similarity_coefficient" : 1.0,
        "shared_interaction" : "Geneset_Overlap",
        "EnrichmentMap_Data_Set" : "VvsF_updown",
        "name" : "FCA00190:OXIDATIVE PHOSPHORYLATION (Geneset_Overlap_VvsF_updown) TRANSPORT",
        "interaction" : "Geneset_Overlap",
        "SUID" : 254,
        "__mclCluster" : 1,
        "selected" : false,
        "EnrichmentMap_Overlap_genes" : [ "\"807929", "807932", "807934", "807935", "807936", "807937", "807938\"" ]
      },
      "selected" : false
    }, {
      "data" : {
        "id" : "255",
        "source" : "79",
        "target" : "92",
        "shared_name" : "FCA00190:OXIDATIVE PHOSPHORYLATION (Geneset_Overlap_VvsF_updown) OXIDOREDUCTASE",
        "EnrichmentMap_Overlap_size" : 5,
        "EnrichmentMap_similarity_coefficient" : 1.0,
        "shared_interaction" : "Geneset_Overlap",
        "EnrichmentMap_Data_Set" : "VvsF_updown",
        "name" : "FCA00190:OXIDATIVE PHOSPHORYLATION (Geneset_Overlap_VvsF_updown) OXIDOREDUCTASE",
        "interaction" : "Geneset_Overlap",
        "SUID" : 255,
        "__mclCluster" : 1,
        "selected" : false,
        "EnrichmentMap_Overlap_genes" : [ "\"807929", "807934", "807935", "807937", "807938\"" ]
      },
      "selected" : false
    }, {
      "data" : {
        "id" : "256",
        "source" : "79",
        "target" : "78",
        "shared_name" : "FCA00190:OXIDATIVE PHOSPHORYLATION (Geneset_Overlap_VvsF_updown) MITOCHONDRION",
        "EnrichmentMap_Overlap_size" : 7,
        "EnrichmentMap_similarity_coefficient" : 1.0,
        "shared_interaction" : "Geneset_Overlap",
        "EnrichmentMap_Data_Set" : "VvsF_updown",
        "name" : "FCA00190:OXIDATIVE PHOSPHORYLATION (Geneset_Overlap_VvsF_updown) MITOCHONDRION",
        "interaction" : "Geneset_Overlap",
        "SUID" : 256,
        "__mclCluster" : 1,
        "selected" : false,
        "EnrichmentMap_Overlap_genes" : [ "\"807929", "807932", "807934", "807935", "807936", "807937", "807938\"" ]
      },
      "selected" : false
    }, {
      "data" : {
        "id" : "257",
        "source" : "79",
        "target" : "82",
        "shared_name" : "FCA00190:OXIDATIVE PHOSPHORYLATION (Geneset_Overlap_VvsF_updown) IPR001750:NADH:UBIQUINONE/PLASTOQUINONE OXIDOREDUCTASE",
        "EnrichmentMap_Overlap_size" : 1,
        "EnrichmentMap_similarity_coefficient" : 0.5,
        "shared_interaction" : "Geneset_Overlap",
        "EnrichmentMap_Data_Set" : "VvsF_updown",
        "name" : "FCA00190:OXIDATIVE PHOSPHORYLATION (Geneset_Overlap_VvsF_updown) IPR001750:NADH:UBIQUINONE/PLASTOQUINONE OXIDOREDUCTASE",
        "interaction" : "Geneset_Overlap",
        "SUID" : 257,
        "__mclCluster" : 1,
        "selected" : false,
        "EnrichmentMap_Overlap_genes" : [ "\"807929" ]
      },
      "selected" : false
    }, {
      "data" : {
        "id" : "258",
        "source" : "79",
        "target" : "87",
        "shared_name" : "FCA00190:OXIDATIVE PHOSPHORYLATION (Geneset_Overlap_VvsF_updown) GO:0005747~MITOCHONDRIAL RESPIRATORY CHAIN COMPLEX I",
        "EnrichmentMap_Overlap_size" : 4,
        "EnrichmentMap_similarity_coefficient" : 1.0,
        "shared_interaction" : "Geneset_Overlap",
        "EnrichmentMap_Data_Set" : "VvsF_updown",
        "name" : "FCA00190:OXIDATIVE PHOSPHORYLATION (Geneset_Overlap_VvsF_updown) GO:0005747~MITOCHONDRIAL RESPIRATORY CHAIN COMPLEX I",
        "interaction" : "Geneset_Overlap",
        "SUID" : 258,
        "__mclCluster" : 1,
        "selected" : false,
        "EnrichmentMap_Overlap_genes" : [ "\"807929", "807935", "807937", "807938\"" ]
      },
      "selected" : false
    }, {
      "data" : {
        "id" : "259",
        "source" : "79",
        "target" : "104",
        "shared_name" : "FCA00190:OXIDATIVE PHOSPHORYLATION (Geneset_Overlap_VvsF_updown) RESPIRATORY CHAIN",
        "EnrichmentMap_Overlap_size" : 6,
        "EnrichmentMap_similarity_coefficient" : 1.0,
        "shared_interaction" : "Geneset_Overlap",
        "EnrichmentMap_Data_Set" : "VvsF_updown",
        "name" : "FCA00190:OXIDATIVE PHOSPHORYLATION (Geneset_Overlap_VvsF_updown) RESPIRATORY CHAIN",
        "interaction" : "Geneset_Overlap",
        "SUID" : 259,
        "__mclCluster" : 1,
        "selected" : false,
        "EnrichmentMap_Overlap_genes" : [ "\"807929", "807934", "807935", "807936", "807937", "807938\"" ]
      },
      "selected" : false
    }, {
      "data" : {
        "id" : "260",
        "source" : "79",
        "target" : "89",
        "shared_name" : "FCA00190:OXIDATIVE PHOSPHORYLATION (Geneset_Overlap_VvsF_updown) GO:0042773~ATP SYNTHESIS COUPLED ELECTRON TRANSPORT",
        "EnrichmentMap_Overlap_size" : 1,
        "EnrichmentMap_similarity_coefficient" : 0.5,
        "shared_interaction" : "Geneset_Overlap",
        "EnrichmentMap_Data_Set" : "VvsF_updown",
        "name" : "FCA00190:OXIDATIVE PHOSPHORYLATION (Geneset_Overlap_VvsF_updown) GO:0042773~ATP SYNTHESIS COUPLED ELECTRON TRANSPORT",
        "interaction" : "Geneset_Overlap",
        "SUID" : 260,
        "__mclCluster" : 1,
        "selected" : false,
        "EnrichmentMap_Overlap_genes" : [ "\"807929" ]
      },
      "selected" : false
    }, {
      "data" : {
        "id" : "261",
        "source" : "79",
        "target" : "99",
        "shared_name" : "FCA00190:OXIDATIVE PHOSPHORYLATION (Geneset_Overlap_VvsF_updown) GO:0008137~NADH DEHYDROGENASE (UBIQUINONE) ACTIVITY",
        "EnrichmentMap_Overlap_size" : 4,
        "EnrichmentMap_similarity_coefficient" : 1.0,
        "shared_interaction" : "Geneset_Overlap",
        "EnrichmentMap_Data_Set" : "VvsF_updown",
        "name" : "FCA00190:OXIDATIVE PHOSPHORYLATION (Geneset_Overlap_VvsF_updown) GO:0008137~NADH DEHYDROGENASE (UBIQUINONE) ACTIVITY",
        "interaction" : "Geneset_Overlap",
        "SUID" : 261,
        "__mclCluster" : 1,
        "selected" : false,
        "EnrichmentMap_Overlap_genes" : [ "\"807929", "807935", "807937", "807938\"" ]
      },
      "selected" : false
    }, {
      "data" : {
        "id" : "241",
        "source" : "78",
        "target" : "92",
        "shared_name" : "MITOCHONDRION (Geneset_Overlap_VvsF_updown) OXIDOREDUCTASE",
        "EnrichmentMap_Overlap_size" : 5,
        "EnrichmentMap_similarity_coefficient" : 1.0,
        "shared_interaction" : "Geneset_Overlap",
        "EnrichmentMap_Data_Set" : "VvsF_updown",
        "name" : "MITOCHONDRION (Geneset_Overlap_VvsF_updown) OXIDOREDUCTASE",
        "interaction" : "Geneset_Overlap",
        "SUID" : 241,
        "__mclCluster" : 1,
        "selected" : false,
        "EnrichmentMap_Overlap_genes" : [ "\"807929", "807934", "807935", "807937", "807938\"" ]
      },
      "selected" : false
    }, {
      "data" : {
        "id" : "242",
        "source" : "78",
        "target" : "104",
        "shared_name" : "MITOCHONDRION (Geneset_Overlap_VvsF_updown) RESPIRATORY CHAIN",
        "EnrichmentMap_Overlap_size" : 6,
        "EnrichmentMap_similarity_coefficient" : 1.0,
        "shared_interaction" : "Geneset_Overlap",
        "EnrichmentMap_Data_Set" : "VvsF_updown",
        "name" : "MITOCHONDRION (Geneset_Overlap_VvsF_updown) RESPIRATORY CHAIN",
        "interaction" : "Geneset_Overlap",
        "SUID" : 242,
        "__mclCluster" : 1,
        "selected" : false,
        "EnrichmentMap_Overlap_genes" : [ "\"807929", "807934", "807935", "807936", "807937", "807938\"" ]
      },
      "selected" : false
    }, {
      "data" : {
        "id" : "243",
        "source" : "78",
        "target" : "89",
        "shared_name" : "MITOCHONDRION (Geneset_Overlap_VvsF_updown) GO:0042773~ATP SYNTHESIS COUPLED ELECTRON TRANSPORT",
        "EnrichmentMap_Overlap_size" : 1,
        "EnrichmentMap_similarity_coefficient" : 0.5,
        "shared_interaction" : "Geneset_Overlap",
        "EnrichmentMap_Data_Set" : "VvsF_updown",
        "name" : "MITOCHONDRION (Geneset_Overlap_VvsF_updown) GO:0042773~ATP SYNTHESIS COUPLED ELECTRON TRANSPORT",
        "interaction" : "Geneset_Overlap",
        "SUID" : 243,
        "__mclCluster" : 1,
        "selected" : false,
        "EnrichmentMap_Overlap_genes" : [ "\"807929" ]
      },
      "selected" : false
    }, {
      "data" : {
        "id" : "244",
        "source" : "78",
        "target" : "87",
        "shared_name" : "MITOCHONDRION (Geneset_Overlap_VvsF_updown) GO:0005747~MITOCHONDRIAL RESPIRATORY CHAIN COMPLEX I",
        "EnrichmentMap_Overlap_size" : 4,
        "EnrichmentMap_similarity_coefficient" : 1.0,
        "shared_interaction" : "Geneset_Overlap",
        "EnrichmentMap_Data_Set" : "VvsF_updown",
        "name" : "MITOCHONDRION (Geneset_Overlap_VvsF_updown) GO:0005747~MITOCHONDRIAL RESPIRATORY CHAIN COMPLEX I",
        "interaction" : "Geneset_Overlap",
        "SUID" : 244,
        "__mclCluster" : 1,
        "selected" : false,
        "EnrichmentMap_Overlap_genes" : [ "\"807929", "807935", "807937", "807938\"" ]
      },
      "selected" : false
    }, {
      "data" : {
        "id" : "245",
        "source" : "78",
        "target" : "99",
        "shared_name" : "MITOCHONDRION (Geneset_Overlap_VvsF_updown) GO:0008137~NADH DEHYDROGENASE (UBIQUINONE) ACTIVITY",
        "EnrichmentMap_Overlap_size" : 4,
        "EnrichmentMap_similarity_coefficient" : 1.0,
        "shared_interaction" : "Geneset_Overlap",
        "EnrichmentMap_Data_Set" : "VvsF_updown",
        "name" : "MITOCHONDRION (Geneset_Overlap_VvsF_updown) GO:0008137~NADH DEHYDROGENASE (UBIQUINONE) ACTIVITY",
        "interaction" : "Geneset_Overlap",
        "SUID" : 245,
        "__mclCluster" : 1,
        "selected" : false,
        "EnrichmentMap_Overlap_genes" : [ "\"807929", "807935", "807937", "807938\"" ]
      },
      "selected" : false
    }, {
      "data" : {
        "id" : "246",
        "source" : "78",
        "target" : "82",
        "shared_name" : "MITOCHONDRION (Geneset_Overlap_VvsF_updown) IPR001750:NADH:UBIQUINONE/PLASTOQUINONE OXIDOREDUCTASE",
        "EnrichmentMap_Overlap_size" : 1,
        "EnrichmentMap_similarity_coefficient" : 0.5,
        "shared_interaction" : "Geneset_Overlap",
        "EnrichmentMap_Data_Set" : "VvsF_updown",
        "name" : "MITOCHONDRION (Geneset_Overlap_VvsF_updown) IPR001750:NADH:UBIQUINONE/PLASTOQUINONE OXIDOREDUCTASE",
        "interaction" : "Geneset_Overlap",
        "SUID" : 246,
        "__mclCluster" : 1,
        "selected" : false,
        "EnrichmentMap_Overlap_genes" : [ "\"807929" ]
      },
      "selected" : false
    }, {
      "data" : {
        "id" : "247",
        "source" : "78",
        "target" : "80",
        "shared_name" : "MITOCHONDRION (Geneset_Overlap_VvsF_updown) TRANSPORT",
        "EnrichmentMap_Overlap_size" : 7,
        "EnrichmentMap_similarity_coefficient" : 1.0,
        "shared_interaction" : "Geneset_Overlap",
        "EnrichmentMap_Data_Set" : "VvsF_updown",
        "name" : "MITOCHONDRION (Geneset_Overlap_VvsF_updown) TRANSPORT",
        "interaction" : "Geneset_Overlap",
        "SUID" : 247,
        "__mclCluster" : 1,
        "selected" : false,
        "EnrichmentMap_Overlap_genes" : [ "\"807929", "807932", "807934", "807935", "807936", "807937", "807938\"" ]
      },
      "selected" : false
    }, {
      "data" : {
        "id" : "248",
        "source" : "78",
        "target" : "98",
        "shared_name" : "MITOCHONDRION (Geneset_Overlap_VvsF_updown) FCA05010:ALZHEIMER'S DISEASE",
        "EnrichmentMap_Overlap_size" : 2,
        "EnrichmentMap_similarity_coefficient" : 0.5,
        "shared_interaction" : "Geneset_Overlap",
        "EnrichmentMap_Data_Set" : "VvsF_updown",
        "name" : "MITOCHONDRION (Geneset_Overlap_VvsF_updown) FCA05010:ALZHEIMER'S DISEASE",
        "interaction" : "Geneset_Overlap",
        "SUID" : 248,
        "selected" : false,
        "EnrichmentMap_Overlap_genes" : [ "807932", "807934" ]
      },
      "selected" : false
    }, {
      "data" : {
        "id" : "249",
        "source" : "78",
        "target" : "62",
        "shared_name" : "MITOCHONDRION (Geneset_Overlap_VvsF_updown) GO:0005743~MITOCHONDRIAL INNER MEMBRANE",
        "EnrichmentMap_Overlap_size" : 2,
        "EnrichmentMap_similarity_coefficient" : 0.6666666666666666,
        "shared_interaction" : "Geneset_Overlap",
        "EnrichmentMap_Data_Set" : "VvsF_updown",
        "name" : "MITOCHONDRION (Geneset_Overlap_VvsF_updown) GO:0005743~MITOCHONDRIAL INNER MEMBRANE",
        "interaction" : "Geneset_Overlap",
        "SUID" : 249,
        "__mclCluster" : 1,
        "selected" : false,
        "EnrichmentMap_Overlap_genes" : [ "\"807929", "807934" ]
      },
      "selected" : false
    }, {
      "data" : {
        "id" : "250",
        "source" : "78",
        "target" : "102",
        "shared_name" : "MITOCHONDRION (Geneset_Overlap_VvsF_updown) NAD",
        "EnrichmentMap_Overlap_size" : 4,
        "EnrichmentMap_similarity_coefficient" : 1.0,
        "shared_interaction" : "Geneset_Overlap",
        "EnrichmentMap_Data_Set" : "VvsF_updown",
        "name" : "MITOCHONDRION (Geneset_Overlap_VvsF_updown) NAD",
        "interaction" : "Geneset_Overlap",
        "SUID" : 250,
        "__mclCluster" : 1,
        "selected" : false,
        "EnrichmentMap_Overlap_genes" : [ "\"807929", "807935", "807937", "807938\"" ]
      },
      "selected" : false
    }, {
      "data" : {
        "id" : "229",
        "source" : "76",
        "target" : "102",
        "shared_name" : "ELECTRON TRANSPORT (Geneset_Overlap_VvsF_updown) NAD",
        "EnrichmentMap_Overlap_size" : 4,
        "EnrichmentMap_similarity_coefficient" : 1.0,
        "shared_interaction" : "Geneset_Overlap",
        "EnrichmentMap_Data_Set" : "VvsF_updown",
        "name" : "ELECTRON TRANSPORT (Geneset_Overlap_VvsF_updown) NAD",
        "interaction" : "Geneset_Overlap",
        "SUID" : 229,
        "__mclCluster" : 1,
        "selected" : false,
        "EnrichmentMap_Overlap_genes" : [ "\"807929", "807935", "807937", "807938\"" ]
      },
      "selected" : false
    }, {
      "data" : {
        "id" : "230",
        "source" : "76",
        "target" : "80",
        "shared_name" : "ELECTRON TRANSPORT (Geneset_Overlap_VvsF_updown) TRANSPORT",
        "EnrichmentMap_Overlap_size" : 6,
        "EnrichmentMap_similarity_coefficient" : 1.0,
        "shared_interaction" : "Geneset_Overlap",
        "EnrichmentMap_Data_Set" : "VvsF_updown",
        "name" : "ELECTRON TRANSPORT (Geneset_Overlap_VvsF_updown) TRANSPORT",
        "interaction" : "Geneset_Overlap",
        "SUID" : 230,
        "__mclCluster" : 1,
        "selected" : false,
        "EnrichmentMap_Overlap_genes" : [ "\"807929", "807934", "807935", "807936", "807937", "807938\"" ]
      },
      "selected" : false
    }, {
      "data" : {
        "id" : "231",
        "source" : "76",
        "target" : "79",
        "shared_name" : "ELECTRON TRANSPORT (Geneset_Overlap_VvsF_updown) FCA00190:OXIDATIVE PHOSPHORYLATION",
        "EnrichmentMap_Overlap_size" : 6,
        "EnrichmentMap_similarity_coefficient" : 1.0,
        "shared_interaction" : "Geneset_Overlap",
        "EnrichmentMap_Data_Set" : "VvsF_updown",
        "name" : "ELECTRON TRANSPORT (Geneset_Overlap_VvsF_updown) FCA00190:OXIDATIVE PHOSPHORYLATION",
        "interaction" : "Geneset_Overlap",
        "SUID" : 231,
        "__mclCluster" : 1,
        "selected" : false,
        "EnrichmentMap_Overlap_genes" : [ "\"807929", "807934", "807935", "807936", "807937", "807938\"" ]
      },
      "selected" : false
    }, {
      "data" : {
        "id" : "232",
        "source" : "76",
        "target" : "82",
        "shared_name" : "ELECTRON TRANSPORT (Geneset_Overlap_VvsF_updown) IPR001750:NADH:UBIQUINONE/PLASTOQUINONE OXIDOREDUCTASE",
        "EnrichmentMap_Overlap_size" : 1,
        "EnrichmentMap_similarity_coefficient" : 0.5,
        "shared_interaction" : "Geneset_Overlap",
        "EnrichmentMap_Data_Set" : "VvsF_updown",
        "name" : "ELECTRON TRANSPORT (Geneset_Overlap_VvsF_updown) IPR001750:NADH:UBIQUINONE/PLASTOQUINONE OXIDOREDUCTASE",
        "interaction" : "Geneset_Overlap",
        "SUID" : 232,
        "__mclCluster" : 1,
        "selected" : false,
        "EnrichmentMap_Overlap_genes" : [ "\"807929" ]
      },
      "selected" : false
    }, {
      "data" : {
        "id" : "233",
        "source" : "76",
        "target" : "104",
        "shared_name" : "ELECTRON TRANSPORT (Geneset_Overlap_VvsF_updown) RESPIRATORY CHAIN",
        "EnrichmentMap_Overlap_size" : 6,
        "EnrichmentMap_similarity_coefficient" : 1.0,
        "shared_interaction" : "Geneset_Overlap",
        "EnrichmentMap_Data_Set" : "VvsF_updown",
        "name" : "ELECTRON TRANSPORT (Geneset_Overlap_VvsF_updown) RESPIRATORY CHAIN",
        "interaction" : "Geneset_Overlap",
        "SUID" : 233,
        "__mclCluster" : 1,
        "selected" : false,
        "EnrichmentMap_Overlap_genes" : [ "\"807929", "807934", "807935", "807936", "807937", "807938\"" ]
      },
      "selected" : false
    }, {
      "data" : {
        "id" : "234",
        "source" : "76",
        "target" : "62",
        "shared_name" : "ELECTRON TRANSPORT (Geneset_Overlap_VvsF_updown) GO:0005743~MITOCHONDRIAL INNER MEMBRANE",
        "EnrichmentMap_Overlap_size" : 2,
        "EnrichmentMap_similarity_coefficient" : 0.6666666666666666,
        "shared_interaction" : "Geneset_Overlap",
        "EnrichmentMap_Data_Set" : "VvsF_updown",
        "name" : "ELECTRON TRANSPORT (Geneset_Overlap_VvsF_updown) GO:0005743~MITOCHONDRIAL INNER MEMBRANE",
        "interaction" : "Geneset_Overlap",
        "SUID" : 234,
        "__mclCluster" : 1,
        "selected" : false,
        "EnrichmentMap_Overlap_genes" : [ "\"807929", "807934" ]
      },
      "selected" : false
    }, {
      "data" : {
        "id" : "235",
        "source" : "76",
        "target" : "78",
        "shared_name" : "ELECTRON TRANSPORT (Geneset_Overlap_VvsF_updown) MITOCHONDRION",
        "EnrichmentMap_Overlap_size" : 6,
        "EnrichmentMap_similarity_coefficient" : 1.0,
        "shared_interaction" : "Geneset_Overlap",
        "EnrichmentMap_Data_Set" : "VvsF_updown",
        "name" : "ELECTRON TRANSPORT (Geneset_Overlap_VvsF_updown) MITOCHONDRION",
        "interaction" : "Geneset_Overlap",
        "SUID" : 235,
        "__mclCluster" : 1,
        "selected" : false,
        "EnrichmentMap_Overlap_genes" : [ "\"807929", "807934", "807935", "807936", "807937", "807938\"" ]
      },
      "selected" : false
    }, {
      "data" : {
        "id" : "236",
        "source" : "76",
        "target" : "87",
        "shared_name" : "ELECTRON TRANSPORT (Geneset_Overlap_VvsF_updown) GO:0005747~MITOCHONDRIAL RESPIRATORY CHAIN COMPLEX I",
        "EnrichmentMap_Overlap_size" : 4,
        "EnrichmentMap_similarity_coefficient" : 1.0,
        "shared_interaction" : "Geneset_Overlap",
        "EnrichmentMap_Data_Set" : "VvsF_updown",
        "name" : "ELECTRON TRANSPORT (Geneset_Overlap_VvsF_updown) GO:0005747~MITOCHONDRIAL RESPIRATORY CHAIN COMPLEX I",
        "interaction" : "Geneset_Overlap",
        "SUID" : 236,
        "__mclCluster" : 1,
        "selected" : false,
        "EnrichmentMap_Overlap_genes" : [ "\"807929", "807935", "807937", "807938\"" ]
      },
      "selected" : false
    }, {
      "data" : {
        "id" : "237",
        "source" : "76",
        "target" : "92",
        "shared_name" : "ELECTRON TRANSPORT (Geneset_Overlap_VvsF_updown) OXIDOREDUCTASE",
        "EnrichmentMap_Overlap_size" : 5,
        "EnrichmentMap_similarity_coefficient" : 1.0,
        "shared_interaction" : "Geneset_Overlap",
        "EnrichmentMap_Data_Set" : "VvsF_updown",
        "name" : "ELECTRON TRANSPORT (Geneset_Overlap_VvsF_updown) OXIDOREDUCTASE",
        "interaction" : "Geneset_Overlap",
        "SUID" : 237,
        "__mclCluster" : 1,
        "selected" : false,
        "EnrichmentMap_Overlap_genes" : [ "\"807929", "807934", "807935", "807937", "807938\"" ]
      },
      "selected" : false
    }, {
      "data" : {
        "id" : "238",
        "source" : "76",
        "target" : "99",
        "shared_name" : "ELECTRON TRANSPORT (Geneset_Overlap_VvsF_updown) GO:0008137~NADH DEHYDROGENASE (UBIQUINONE) ACTIVITY",
        "EnrichmentMap_Overlap_size" : 4,
        "EnrichmentMap_similarity_coefficient" : 1.0,
        "shared_interaction" : "Geneset_Overlap",
        "EnrichmentMap_Data_Set" : "VvsF_updown",
        "name" : "ELECTRON TRANSPORT (Geneset_Overlap_VvsF_updown) GO:0008137~NADH DEHYDROGENASE (UBIQUINONE) ACTIVITY",
        "interaction" : "Geneset_Overlap",
        "SUID" : 238,
        "__mclCluster" : 1,
        "selected" : false,
        "EnrichmentMap_Overlap_genes" : [ "\"807929", "807935", "807937", "807938\"" ]
      },
      "selected" : false
    }, {
      "data" : {
        "id" : "239",
        "source" : "76",
        "target" : "89",
        "shared_name" : "ELECTRON TRANSPORT (Geneset_Overlap_VvsF_updown) GO:0042773~ATP SYNTHESIS COUPLED ELECTRON TRANSPORT",
        "EnrichmentMap_Overlap_size" : 1,
        "EnrichmentMap_similarity_coefficient" : 0.5,
        "shared_interaction" : "Geneset_Overlap",
        "EnrichmentMap_Data_Set" : "VvsF_updown",
        "name" : "ELECTRON TRANSPORT (Geneset_Overlap_VvsF_updown) GO:0042773~ATP SYNTHESIS COUPLED ELECTRON TRANSPORT",
        "interaction" : "Geneset_Overlap",
        "SUID" : 239,
        "__mclCluster" : 1,
        "selected" : false,
        "EnrichmentMap_Overlap_genes" : [ "\"807929" ]
      },
      "selected" : false
    }, {
      "data" : {
        "id" : "225",
        "source" : "75",
        "target" : "88",
        "shared_name" : "FCA05016:HUNTINGTON'S DISEASE (Geneset_Overlap_VvsF_updown) FCA04260:CARDIAC MUSCLE CONTRACTION",
        "EnrichmentMap_Overlap_size" : 2,
        "EnrichmentMap_similarity_coefficient" : 0.6666666666666666,
        "shared_interaction" : "Geneset_Overlap",
        "EnrichmentMap_Data_Set" : "VvsF_updown",
        "name" : "FCA05016:HUNTINGTON'S DISEASE (Geneset_Overlap_VvsF_updown) FCA04260:CARDIAC MUSCLE CONTRACTION",
        "interaction" : "Geneset_Overlap",
        "SUID" : 225,
        "__mclCluster" : 1,
        "selected" : false,
        "EnrichmentMap_Overlap_genes" : [ "807934", "807936\"" ]
      },
      "selected" : false
    }, {
      "data" : {
        "id" : "226",
        "source" : "75",
        "target" : "62",
        "shared_name" : "FCA05016:HUNTINGTON'S DISEASE (Geneset_Overlap_VvsF_updown) GO:0005743~MITOCHONDRIAL INNER MEMBRANE",
        "EnrichmentMap_Overlap_size" : 2,
        "EnrichmentMap_similarity_coefficient" : 0.6666666666666666,
        "shared_interaction" : "Geneset_Overlap",
        "EnrichmentMap_Data_Set" : "VvsF_updown",
        "name" : "FCA05016:HUNTINGTON'S DISEASE (Geneset_Overlap_VvsF_updown) GO:0005743~MITOCHONDRIAL INNER MEMBRANE",
        "interaction" : "Geneset_Overlap",
        "SUID" : 226,
        "selected" : false,
        "EnrichmentMap_Overlap_genes" : [ "807934", "807936\"" ]
      },
      "selected" : false
    }, {
      "data" : {
        "id" : "227",
        "source" : "75",
        "target" : "98",
        "shared_name" : "FCA05016:HUNTINGTON'S DISEASE (Geneset_Overlap_VvsF_updown) FCA05010:ALZHEIMER'S DISEASE",
        "EnrichmentMap_Overlap_size" : 2,
        "EnrichmentMap_similarity_coefficient" : 0.6666666666666666,
        "shared_interaction" : "Geneset_Overlap",
        "EnrichmentMap_Data_Set" : "VvsF_updown",
        "name" : "FCA05016:HUNTINGTON'S DISEASE (Geneset_Overlap_VvsF_updown) FCA05010:ALZHEIMER'S DISEASE",
        "interaction" : "Geneset_Overlap",
        "SUID" : 227,
        "__mclCluster" : 1,
        "selected" : false,
        "EnrichmentMap_Overlap_genes" : [ "807934", "807936\"" ]
      },
      "selected" : false
    }, {
      "data" : {
        "id" : "228",
        "source" : "75",
        "target" : "96",
        "shared_name" : "FCA05016:HUNTINGTON'S DISEASE (Geneset_Overlap_VvsF_updown) GO:0045277~RESPIRATORY CHAIN COMPLEX IV",
        "EnrichmentMap_Overlap_size" : 1,
        "EnrichmentMap_similarity_coefficient" : 0.5,
        "shared_interaction" : "Geneset_Overlap",
        "EnrichmentMap_Data_Set" : "VvsF_updown",
        "name" : "FCA05016:HUNTINGTON'S DISEASE (Geneset_Overlap_VvsF_updown) GO:0045277~RESPIRATORY CHAIN COMPLEX IV",
        "interaction" : "Geneset_Overlap",
        "SUID" : 228,
        "__mclCluster" : 1,
        "selected" : false,
        "EnrichmentMap_Overlap_genes" : [ "807936\"" ]
      },
      "selected" : false
    }, {
      "data" : {
        "id" : "211",
        "source" : "74",
        "target" : "78",
        "shared_name" : "FCA01100:METABOLIC PATHWAYS (Geneset_Overlap_VvsF_updown) MITOCHONDRION",
        "EnrichmentMap_Overlap_size" : 7,
        "EnrichmentMap_similarity_coefficient" : 1.0,
        "shared_interaction" : "Geneset_Overlap",
        "EnrichmentMap_Data_Set" : "VvsF_updown",
        "name" : "FCA01100:METABOLIC PATHWAYS (Geneset_Overlap_VvsF_updown) MITOCHONDRION",
        "interaction" : "Geneset_Overlap",
        "SUID" : 211,
        "__mclCluster" : 1,
        "selected" : false,
        "EnrichmentMap_Overlap_genes" : [ "\"807929", "807932", "807934", "807935", "807936", "807937", "807938\"" ]
      },
      "selected" : false
    }, {
      "data" : {
        "id" : "212",
        "source" : "74",
        "target" : "92",
        "shared_name" : "FCA01100:METABOLIC PATHWAYS (Geneset_Overlap_VvsF_updown) OXIDOREDUCTASE",
        "EnrichmentMap_Overlap_size" : 5,
        "EnrichmentMap_similarity_coefficient" : 1.0,
        "shared_interaction" : "Geneset_Overlap",
        "EnrichmentMap_Data_Set" : "VvsF_updown",
        "name" : "FCA01100:METABOLIC PATHWAYS (Geneset_Overlap_VvsF_updown) OXIDOREDUCTASE",
        "interaction" : "Geneset_Overlap",
        "SUID" : 212,
        "__mclCluster" : 1,
        "selected" : false,
        "EnrichmentMap_Overlap_genes" : [ "\"807929", "807934", "807935", "807937", "807938\"" ]
      },
      "selected" : false
    }, {
      "data" : {
        "id" : "213",
        "source" : "74",
        "target" : "73",
        "shared_name" : "FCA01100:METABOLIC PATHWAYS (Geneset_Overlap_VvsF_updown) TRANSMEMBRANE REGION",
        "EnrichmentMap_Overlap_size" : 7,
        "EnrichmentMap_similarity_coefficient" : 1.0,
        "shared_interaction" : "Geneset_Overlap",
        "EnrichmentMap_Data_Set" : "VvsF_updown",
        "name" : "FCA01100:METABOLIC PATHWAYS (Geneset_Overlap_VvsF_updown) TRANSMEMBRANE REGION",
        "interaction" : "Geneset_Overlap",
        "SUID" : 213,
        "__mclCluster" : 1,
        "selected" : false,
        "EnrichmentMap_Overlap_genes" : [ "\"807929", "807932", "807934", "807935", "807936", "807937", "807938\"" ]
      },
      "selected" : false
    }, {
      "data" : {
        "id" : "214",
        "source" : "74",
        "target" : "82",
        "shared_name" : "FCA01100:METABOLIC PATHWAYS (Geneset_Overlap_VvsF_updown) IPR001750:NADH:UBIQUINONE/PLASTOQUINONE OXIDOREDUCTASE",
        "EnrichmentMap_Overlap_size" : 1,
        "EnrichmentMap_similarity_coefficient" : 0.5,
        "shared_interaction" : "Geneset_Overlap",
        "EnrichmentMap_Data_Set" : "VvsF_updown",
        "name" : "FCA01100:METABOLIC PATHWAYS (Geneset_Overlap_VvsF_updown) IPR001750:NADH:UBIQUINONE/PLASTOQUINONE OXIDOREDUCTASE",
        "interaction" : "Geneset_Overlap",
        "SUID" : 214,
        "__mclCluster" : 1,
        "selected" : false,
        "EnrichmentMap_Overlap_genes" : [ "\"807929" ]
      },
      "selected" : false
    }, {
      "data" : {
        "id" : "215",
        "source" : "74",
        "target" : "99",
        "shared_name" : "FCA01100:METABOLIC PATHWAYS (Geneset_Overlap_VvsF_updown) GO:0008137~NADH DEHYDROGENASE (UBIQUINONE) ACTIVITY",
        "EnrichmentMap_Overlap_size" : 4,
        "EnrichmentMap_similarity_coefficient" : 1.0,
        "shared_interaction" : "Geneset_Overlap",
        "EnrichmentMap_Data_Set" : "VvsF_updown",
        "name" : "FCA01100:METABOLIC PATHWAYS (Geneset_Overlap_VvsF_updown) GO:0008137~NADH DEHYDROGENASE (UBIQUINONE) ACTIVITY",
        "interaction" : "Geneset_Overlap",
        "SUID" : 215,
        "__mclCluster" : 1,
        "selected" : false,
        "EnrichmentMap_Overlap_genes" : [ "\"807929", "807935", "807937", "807938\"" ]
      },
      "selected" : false
    }, {
      "data" : {
        "id" : "216",
        "source" : "74",
        "target" : "104",
        "shared_name" : "FCA01100:METABOLIC PATHWAYS (Geneset_Overlap_VvsF_updown) RESPIRATORY CHAIN",
        "EnrichmentMap_Overlap_size" : 6,
        "EnrichmentMap_similarity_coefficient" : 1.0,
        "shared_interaction" : "Geneset_Overlap",
        "EnrichmentMap_Data_Set" : "VvsF_updown",
        "name" : "FCA01100:METABOLIC PATHWAYS (Geneset_Overlap_VvsF_updown) RESPIRATORY CHAIN",
        "interaction" : "Geneset_Overlap",
        "SUID" : 216,
        "__mclCluster" : 1,
        "selected" : false,
        "EnrichmentMap_Overlap_genes" : [ "\"807929", "807934", "807935", "807936", "807937", "807938\"" ]
      },
      "selected" : false
    }, {
      "data" : {
        "id" : "217",
        "source" : "74",
        "target" : "89",
        "shared_name" : "FCA01100:METABOLIC PATHWAYS (Geneset_Overlap_VvsF_updown) GO:0042773~ATP SYNTHESIS COUPLED ELECTRON TRANSPORT",
        "EnrichmentMap_Overlap_size" : 1,
        "EnrichmentMap_similarity_coefficient" : 0.5,
        "shared_interaction" : "Geneset_Overlap",
        "EnrichmentMap_Data_Set" : "VvsF_updown",
        "name" : "FCA01100:METABOLIC PATHWAYS (Geneset_Overlap_VvsF_updown) GO:0042773~ATP SYNTHESIS COUPLED ELECTRON TRANSPORT",
        "interaction" : "Geneset_Overlap",
        "SUID" : 217,
        "__mclCluster" : 1,
        "selected" : false,
        "EnrichmentMap_Overlap_genes" : [ "\"807929" ]
      },
      "selected" : false
    }, {
      "data" : {
        "id" : "218",
        "source" : "74",
        "target" : "87",
        "shared_name" : "FCA01100:METABOLIC PATHWAYS (Geneset_Overlap_VvsF_updown) GO:0005747~MITOCHONDRIAL RESPIRATORY CHAIN COMPLEX I",
        "EnrichmentMap_Overlap_size" : 4,
        "EnrichmentMap_similarity_coefficient" : 1.0,
        "shared_interaction" : "Geneset_Overlap",
        "EnrichmentMap_Data_Set" : "VvsF_updown",
        "name" : "FCA01100:METABOLIC PATHWAYS (Geneset_Overlap_VvsF_updown) GO:0005747~MITOCHONDRIAL RESPIRATORY CHAIN COMPLEX I",
        "interaction" : "Geneset_Overlap",
        "SUID" : 218,
        "__mclCluster" : 1,
        "selected" : false,
        "EnrichmentMap_Overlap_genes" : [ "\"807929", "807935", "807937", "807938\"" ]
      },
      "selected" : false
    }, {
      "data" : {
        "id" : "219",
        "source" : "74",
        "target" : "80",
        "shared_name" : "FCA01100:METABOLIC PATHWAYS (Geneset_Overlap_VvsF_updown) TRANSPORT",
        "EnrichmentMap_Overlap_size" : 7,
        "EnrichmentMap_similarity_coefficient" : 0.875,
        "shared_interaction" : "Geneset_Overlap",
        "EnrichmentMap_Data_Set" : "VvsF_updown",
        "name" : "FCA01100:METABOLIC PATHWAYS (Geneset_Overlap_VvsF_updown) TRANSPORT",
        "interaction" : "Geneset_Overlap",
        "SUID" : 219,
        "__mclCluster" : 1,
        "selected" : false,
        "EnrichmentMap_Overlap_genes" : [ "\"807929", "807932", "807934", "807935", "807936", "807937", "807938\"" ]
      },
      "selected" : false
    }, {
      "data" : {
        "id" : "220",
        "source" : "74",
        "target" : "79",
        "shared_name" : "FCA01100:METABOLIC PATHWAYS (Geneset_Overlap_VvsF_updown) FCA00190:OXIDATIVE PHOSPHORYLATION",
        "EnrichmentMap_Overlap_size" : 7,
        "EnrichmentMap_similarity_coefficient" : 1.0,
        "shared_interaction" : "Geneset_Overlap",
        "EnrichmentMap_Data_Set" : "VvsF_updown",
        "name" : "FCA01100:METABOLIC PATHWAYS (Geneset_Overlap_VvsF_updown) FCA00190:OXIDATIVE PHOSPHORYLATION",
        "interaction" : "Geneset_Overlap",
        "SUID" : 220,
        "__mclCluster" : 1,
        "selected" : false,
        "EnrichmentMap_Overlap_genes" : [ "\"807929", "807932", "807934", "807935", "807936", "807937", "807938\"" ]
      },
      "selected" : false
    }, {
      "data" : {
        "id" : "221",
        "source" : "74",
        "target" : "76",
        "shared_name" : "FCA01100:METABOLIC PATHWAYS (Geneset_Overlap_VvsF_updown) ELECTRON TRANSPORT",
        "EnrichmentMap_Overlap_size" : 6,
        "EnrichmentMap_similarity_coefficient" : 1.0,
        "shared_interaction" : "Geneset_Overlap",
        "EnrichmentMap_Data_Set" : "VvsF_updown",
        "name" : "FCA01100:METABOLIC PATHWAYS (Geneset_Overlap_VvsF_updown) ELECTRON TRANSPORT",
        "interaction" : "Geneset_Overlap",
        "SUID" : 221,
        "__mclCluster" : 1,
        "selected" : false,
        "EnrichmentMap_Overlap_genes" : [ "\"807929", "807934", "807935", "807936", "807937", "807938\"" ]
      },
      "selected" : false
    }, {
      "data" : {
        "id" : "222",
        "source" : "74",
        "target" : "102",
        "shared_name" : "FCA01100:METABOLIC PATHWAYS (Geneset_Overlap_VvsF_updown) NAD",
        "EnrichmentMap_Overlap_size" : 4,
        "EnrichmentMap_similarity_coefficient" : 1.0,
        "shared_interaction" : "Geneset_Overlap",
        "EnrichmentMap_Data_Set" : "VvsF_updown",
        "name" : "FCA01100:METABOLIC PATHWAYS (Geneset_Overlap_VvsF_updown) NAD",
        "interaction" : "Geneset_Overlap",
        "SUID" : 222,
        "__mclCluster" : 1,
        "selected" : false,
        "EnrichmentMap_Overlap_genes" : [ "\"807929", "807935", "807937", "807938\"" ]
      },
      "selected" : false
    }, {
      "data" : {
        "id" : "223",
        "source" : "74",
        "target" : "98",
        "shared_name" : "FCA01100:METABOLIC PATHWAYS (Geneset_Overlap_VvsF_updown) FCA05010:ALZHEIMER'S DISEASE",
        "EnrichmentMap_Overlap_size" : 2,
        "EnrichmentMap_similarity_coefficient" : 0.5,
        "shared_interaction" : "Geneset_Overlap",
        "EnrichmentMap_Data_Set" : "VvsF_updown",
        "name" : "FCA01100:METABOLIC PATHWAYS (Geneset_Overlap_VvsF_updown) FCA05010:ALZHEIMER'S DISEASE",
        "interaction" : "Geneset_Overlap",
        "SUID" : 223,
        "selected" : false,
        "EnrichmentMap_Overlap_genes" : [ "807932", "807934" ]
      },
      "selected" : false
    }, {
      "data" : {
        "id" : "224",
        "source" : "74",
        "target" : "62",
        "shared_name" : "FCA01100:METABOLIC PATHWAYS (Geneset_Overlap_VvsF_updown) GO:0005743~MITOCHONDRIAL INNER MEMBRANE",
        "EnrichmentMap_Overlap_size" : 2,
        "EnrichmentMap_similarity_coefficient" : 0.6666666666666666,
        "shared_interaction" : "Geneset_Overlap",
        "EnrichmentMap_Data_Set" : "VvsF_updown",
        "name" : "FCA01100:METABOLIC PATHWAYS (Geneset_Overlap_VvsF_updown) GO:0005743~MITOCHONDRIAL INNER MEMBRANE",
        "interaction" : "Geneset_Overlap",
        "SUID" : 224,
        "__mclCluster" : 1,
        "selected" : false,
        "EnrichmentMap_Overlap_genes" : [ "\"807929", "807934" ]
      },
      "selected" : false
    }, {
      "data" : {
        "id" : "198",
        "source" : "73",
        "target" : "92",
        "shared_name" : "TRANSMEMBRANE REGION (Geneset_Overlap_VvsF_updown) OXIDOREDUCTASE",
        "EnrichmentMap_Overlap_size" : 5,
        "EnrichmentMap_similarity_coefficient" : 1.0,
        "shared_interaction" : "Geneset_Overlap",
        "EnrichmentMap_Data_Set" : "VvsF_updown",
        "name" : "TRANSMEMBRANE REGION (Geneset_Overlap_VvsF_updown) OXIDOREDUCTASE",
        "interaction" : "Geneset_Overlap",
        "SUID" : 198,
        "__mclCluster" : 1,
        "selected" : false,
        "EnrichmentMap_Overlap_genes" : [ "\"807929", "807934", "807935", "807937", "807938\"" ]
      },
      "selected" : false
    }, {
      "data" : {
        "id" : "199",
        "source" : "73",
        "target" : "87",
        "shared_name" : "TRANSMEMBRANE REGION (Geneset_Overlap_VvsF_updown) GO:0005747~MITOCHONDRIAL RESPIRATORY CHAIN COMPLEX I",
        "EnrichmentMap_Overlap_size" : 4,
        "EnrichmentMap_similarity_coefficient" : 1.0,
        "shared_interaction" : "Geneset_Overlap",
        "EnrichmentMap_Data_Set" : "VvsF_updown",
        "name" : "TRANSMEMBRANE REGION (Geneset_Overlap_VvsF_updown) GO:0005747~MITOCHONDRIAL RESPIRATORY CHAIN COMPLEX I",
        "interaction" : "Geneset_Overlap",
        "SUID" : 199,
        "__mclCluster" : 1,
        "selected" : false,
        "EnrichmentMap_Overlap_genes" : [ "\"807929", "807935", "807937", "807938\"" ]
      },
      "selected" : false
    }, {
      "data" : {
        "id" : "200",
        "source" : "73",
        "target" : "99",
        "shared_name" : "TRANSMEMBRANE REGION (Geneset_Overlap_VvsF_updown) GO:0008137~NADH DEHYDROGENASE (UBIQUINONE) ACTIVITY",
        "EnrichmentMap_Overlap_size" : 4,
        "EnrichmentMap_similarity_coefficient" : 1.0,
        "shared_interaction" : "Geneset_Overlap",
        "EnrichmentMap_Data_Set" : "VvsF_updown",
        "name" : "TRANSMEMBRANE REGION (Geneset_Overlap_VvsF_updown) GO:0008137~NADH DEHYDROGENASE (UBIQUINONE) ACTIVITY",
        "interaction" : "Geneset_Overlap",
        "SUID" : 200,
        "__mclCluster" : 1,
        "selected" : false,
        "EnrichmentMap_Overlap_genes" : [ "\"807929", "807935", "807937", "807938\"" ]
      },
      "selected" : false
    }, {
      "data" : {
        "id" : "201",
        "source" : "73",
        "target" : "82",
        "shared_name" : "TRANSMEMBRANE REGION (Geneset_Overlap_VvsF_updown) IPR001750:NADH:UBIQUINONE/PLASTOQUINONE OXIDOREDUCTASE",
        "EnrichmentMap_Overlap_size" : 1,
        "EnrichmentMap_similarity_coefficient" : 0.5,
        "shared_interaction" : "Geneset_Overlap",
        "EnrichmentMap_Data_Set" : "VvsF_updown",
        "name" : "TRANSMEMBRANE REGION (Geneset_Overlap_VvsF_updown) IPR001750:NADH:UBIQUINONE/PLASTOQUINONE OXIDOREDUCTASE",
        "interaction" : "Geneset_Overlap",
        "SUID" : 201,
        "__mclCluster" : 1,
        "selected" : false,
        "EnrichmentMap_Overlap_genes" : [ "\"807929" ]
      },
      "selected" : false
    }, {
      "data" : {
        "id" : "202",
        "source" : "73",
        "target" : "62",
        "shared_name" : "TRANSMEMBRANE REGION (Geneset_Overlap_VvsF_updown) GO:0005743~MITOCHONDRIAL INNER MEMBRANE",
        "EnrichmentMap_Overlap_size" : 2,
        "EnrichmentMap_similarity_coefficient" : 0.6666666666666666,
        "shared_interaction" : "Geneset_Overlap",
        "EnrichmentMap_Data_Set" : "VvsF_updown",
        "name" : "TRANSMEMBRANE REGION (Geneset_Overlap_VvsF_updown) GO:0005743~MITOCHONDRIAL INNER MEMBRANE",
        "interaction" : "Geneset_Overlap",
        "SUID" : 202,
        "__mclCluster" : 1,
        "selected" : false,
        "EnrichmentMap_Overlap_genes" : [ "\"807929", "807934" ]
      },
      "selected" : false
    }, {
      "data" : {
        "id" : "203",
        "source" : "73",
        "target" : "104",
        "shared_name" : "TRANSMEMBRANE REGION (Geneset_Overlap_VvsF_updown) RESPIRATORY CHAIN",
        "EnrichmentMap_Overlap_size" : 6,
        "EnrichmentMap_similarity_coefficient" : 1.0,
        "shared_interaction" : "Geneset_Overlap",
        "EnrichmentMap_Data_Set" : "VvsF_updown",
        "name" : "TRANSMEMBRANE REGION (Geneset_Overlap_VvsF_updown) RESPIRATORY CHAIN",
        "interaction" : "Geneset_Overlap",
        "SUID" : 203,
        "__mclCluster" : 1,
        "selected" : false,
        "EnrichmentMap_Overlap_genes" : [ "\"807929", "807934", "807935", "807936", "807937", "807938\"" ]
      },
      "selected" : false
    }, {
      "data" : {
        "id" : "204",
        "source" : "73",
        "target" : "76",
        "shared_name" : "TRANSMEMBRANE REGION (Geneset_Overlap_VvsF_updown) ELECTRON TRANSPORT",
        "EnrichmentMap_Overlap_size" : 6,
        "EnrichmentMap_similarity_coefficient" : 1.0,
        "shared_interaction" : "Geneset_Overlap",
        "EnrichmentMap_Data_Set" : "VvsF_updown",
        "name" : "TRANSMEMBRANE REGION (Geneset_Overlap_VvsF_updown) ELECTRON TRANSPORT",
        "interaction" : "Geneset_Overlap",
        "SUID" : 204,
        "__mclCluster" : 1,
        "selected" : false,
        "EnrichmentMap_Overlap_genes" : [ "\"807929", "807934", "807935", "807936", "807937", "807938\"" ]
      },
      "selected" : false
    }, {
      "data" : {
        "id" : "205",
        "source" : "73",
        "target" : "78",
        "shared_name" : "TRANSMEMBRANE REGION (Geneset_Overlap_VvsF_updown) MITOCHONDRION",
        "EnrichmentMap_Overlap_size" : 7,
        "EnrichmentMap_similarity_coefficient" : 1.0,
        "shared_interaction" : "Geneset_Overlap",
        "EnrichmentMap_Data_Set" : "VvsF_updown",
        "name" : "TRANSMEMBRANE REGION (Geneset_Overlap_VvsF_updown) MITOCHONDRION",
        "interaction" : "Geneset_Overlap",
        "SUID" : 205,
        "__mclCluster" : 1,
        "selected" : false,
        "EnrichmentMap_Overlap_genes" : [ "\"807929", "807932", "807934", "807935", "807936", "807937", "807938\"" ]
      },
      "selected" : false
    }, {
      "data" : {
        "id" : "206",
        "source" : "73",
        "target" : "98",
        "shared_name" : "TRANSMEMBRANE REGION (Geneset_Overlap_VvsF_updown) FCA05010:ALZHEIMER'S DISEASE",
        "EnrichmentMap_Overlap_size" : 2,
        "EnrichmentMap_similarity_coefficient" : 0.5,
        "shared_interaction" : "Geneset_Overlap",
        "EnrichmentMap_Data_Set" : "VvsF_updown",
        "name" : "TRANSMEMBRANE REGION (Geneset_Overlap_VvsF_updown) FCA05010:ALZHEIMER'S DISEASE",
        "interaction" : "Geneset_Overlap",
        "SUID" : 206,
        "selected" : false,
        "EnrichmentMap_Overlap_genes" : [ "807932", "807934" ]
      },
      "selected" : false
    }, {
      "data" : {
        "id" : "207",
        "source" : "73",
        "target" : "102",
        "shared_name" : "TRANSMEMBRANE REGION (Geneset_Overlap_VvsF_updown) NAD",
        "EnrichmentMap_Overlap_size" : 4,
        "EnrichmentMap_similarity_coefficient" : 1.0,
        "shared_interaction" : "Geneset_Overlap",
        "EnrichmentMap_Data_Set" : "VvsF_updown",
        "name" : "TRANSMEMBRANE REGION (Geneset_Overlap_VvsF_updown) NAD",
        "interaction" : "Geneset_Overlap",
        "SUID" : 207,
        "__mclCluster" : 1,
        "selected" : false,
        "EnrichmentMap_Overlap_genes" : [ "\"807929", "807935", "807937", "807938\"" ]
      },
      "selected" : false
    }, {
      "data" : {
        "id" : "208",
        "source" : "73",
        "target" : "79",
        "shared_name" : "TRANSMEMBRANE REGION (Geneset_Overlap_VvsF_updown) FCA00190:OXIDATIVE PHOSPHORYLATION",
        "EnrichmentMap_Overlap_size" : 7,
        "EnrichmentMap_similarity_coefficient" : 1.0,
        "shared_interaction" : "Geneset_Overlap",
        "EnrichmentMap_Data_Set" : "VvsF_updown",
        "name" : "TRANSMEMBRANE REGION (Geneset_Overlap_VvsF_updown) FCA00190:OXIDATIVE PHOSPHORYLATION",
        "interaction" : "Geneset_Overlap",
        "SUID" : 208,
        "__mclCluster" : 1,
        "selected" : false,
        "EnrichmentMap_Overlap_genes" : [ "\"807929", "807932", "807934", "807935", "807936", "807937", "807938\"" ]
      },
      "selected" : false
    }, {
      "data" : {
        "id" : "209",
        "source" : "73",
        "target" : "80",
        "shared_name" : "TRANSMEMBRANE REGION (Geneset_Overlap_VvsF_updown) TRANSPORT",
        "EnrichmentMap_Overlap_size" : 7,
        "EnrichmentMap_similarity_coefficient" : 1.0,
        "shared_interaction" : "Geneset_Overlap",
        "EnrichmentMap_Data_Set" : "VvsF_updown",
        "name" : "TRANSMEMBRANE REGION (Geneset_Overlap_VvsF_updown) TRANSPORT",
        "interaction" : "Geneset_Overlap",
        "SUID" : 209,
        "__mclCluster" : 1,
        "selected" : false,
        "EnrichmentMap_Overlap_genes" : [ "\"807929", "807932", "807934", "807935", "807936", "807937", "807938\"" ]
      },
      "selected" : false
    }, {
      "data" : {
        "id" : "210",
        "source" : "73",
        "target" : "89",
        "shared_name" : "TRANSMEMBRANE REGION (Geneset_Overlap_VvsF_updown) GO:0042773~ATP SYNTHESIS COUPLED ELECTRON TRANSPORT",
        "EnrichmentMap_Overlap_size" : 1,
        "EnrichmentMap_similarity_coefficient" : 0.5,
        "shared_interaction" : "Geneset_Overlap",
        "EnrichmentMap_Data_Set" : "VvsF_updown",
        "name" : "TRANSMEMBRANE REGION (Geneset_Overlap_VvsF_updown) GO:0042773~ATP SYNTHESIS COUPLED ELECTRON TRANSPORT",
        "interaction" : "Geneset_Overlap",
        "SUID" : 210,
        "__mclCluster" : 1,
        "selected" : false,
        "EnrichmentMap_Overlap_genes" : [ "\"807929" ]
      },
      "selected" : false
    }, {
      "data" : {
        "id" : "185",
        "source" : "72",
        "target" : "73",
        "shared_name" : "UBIQUINONE (Geneset_Overlap_VvsF_updown) TRANSMEMBRANE REGION",
        "EnrichmentMap_Overlap_size" : 4,
        "EnrichmentMap_similarity_coefficient" : 1.0,
        "shared_interaction" : "Geneset_Overlap",
        "EnrichmentMap_Data_Set" : "VvsF_updown",
        "name" : "UBIQUINONE (Geneset_Overlap_VvsF_updown) TRANSMEMBRANE REGION",
        "interaction" : "Geneset_Overlap",
        "SUID" : 185,
        "__mclCluster" : 1,
        "selected" : false,
        "EnrichmentMap_Overlap_genes" : [ "\"807929", "807935", "807937", "807938\"" ]
      },
      "selected" : false
    }, {
      "data" : {
        "id" : "186",
        "source" : "72",
        "target" : "78",
        "shared_name" : "UBIQUINONE (Geneset_Overlap_VvsF_updown) MITOCHONDRION",
        "EnrichmentMap_Overlap_size" : 4,
        "EnrichmentMap_similarity_coefficient" : 1.0,
        "shared_interaction" : "Geneset_Overlap",
        "EnrichmentMap_Data_Set" : "VvsF_updown",
        "name" : "UBIQUINONE (Geneset_Overlap_VvsF_updown) MITOCHONDRION",
        "interaction" : "Geneset_Overlap",
        "SUID" : 186,
        "__mclCluster" : 1,
        "selected" : false,
        "EnrichmentMap_Overlap_genes" : [ "\"807929", "807935", "807937", "807938\"" ]
      },
      "selected" : false
    }, {
      "data" : {
        "id" : "187",
        "source" : "72",
        "target" : "82",
        "shared_name" : "UBIQUINONE (Geneset_Overlap_VvsF_updown) IPR001750:NADH:UBIQUINONE/PLASTOQUINONE OXIDOREDUCTASE",
        "EnrichmentMap_Overlap_size" : 1,
        "EnrichmentMap_similarity_coefficient" : 0.5,
        "shared_interaction" : "Geneset_Overlap",
        "EnrichmentMap_Data_Set" : "VvsF_updown",
        "name" : "UBIQUINONE (Geneset_Overlap_VvsF_updown) IPR001750:NADH:UBIQUINONE/PLASTOQUINONE OXIDOREDUCTASE",
        "interaction" : "Geneset_Overlap",
        "SUID" : 187,
        "__mclCluster" : 1,
        "selected" : false,
        "EnrichmentMap_Overlap_genes" : [ "\"807929" ]
      },
      "selected" : false
    }, {
      "data" : {
        "id" : "188",
        "source" : "72",
        "target" : "89",
        "shared_name" : "UBIQUINONE (Geneset_Overlap_VvsF_updown) GO:0042773~ATP SYNTHESIS COUPLED ELECTRON TRANSPORT",
        "EnrichmentMap_Overlap_size" : 1,
        "EnrichmentMap_similarity_coefficient" : 0.5,
        "shared_interaction" : "Geneset_Overlap",
        "EnrichmentMap_Data_Set" : "VvsF_updown",
        "name" : "UBIQUINONE (Geneset_Overlap_VvsF_updown) GO:0042773~ATP SYNTHESIS COUPLED ELECTRON TRANSPORT",
        "interaction" : "Geneset_Overlap",
        "SUID" : 188,
        "__mclCluster" : 1,
        "selected" : false,
        "EnrichmentMap_Overlap_genes" : [ "\"807929" ]
      },
      "selected" : false
    }, {
      "data" : {
        "id" : "189",
        "source" : "72",
        "target" : "87",
        "shared_name" : "UBIQUINONE (Geneset_Overlap_VvsF_updown) GO:0005747~MITOCHONDRIAL RESPIRATORY CHAIN COMPLEX I",
        "EnrichmentMap_Overlap_size" : 4,
        "EnrichmentMap_similarity_coefficient" : 1.0,
        "shared_interaction" : "Geneset_Overlap",
        "EnrichmentMap_Data_Set" : "VvsF_updown",
        "name" : "UBIQUINONE (Geneset_Overlap_VvsF_updown) GO:0005747~MITOCHONDRIAL RESPIRATORY CHAIN COMPLEX I",
        "interaction" : "Geneset_Overlap",
        "SUID" : 189,
        "__mclCluster" : 1,
        "selected" : false,
        "EnrichmentMap_Overlap_genes" : [ "\"807929", "807935", "807937", "807938\"" ]
      },
      "selected" : false
    }, {
      "data" : {
        "id" : "190",
        "source" : "72",
        "target" : "104",
        "shared_name" : "UBIQUINONE (Geneset_Overlap_VvsF_updown) RESPIRATORY CHAIN",
        "EnrichmentMap_Overlap_size" : 4,
        "EnrichmentMap_similarity_coefficient" : 1.0,
        "shared_interaction" : "Geneset_Overlap",
        "EnrichmentMap_Data_Set" : "VvsF_updown",
        "name" : "UBIQUINONE (Geneset_Overlap_VvsF_updown) RESPIRATORY CHAIN",
        "interaction" : "Geneset_Overlap",
        "SUID" : 190,
        "__mclCluster" : 1,
        "selected" : false,
        "EnrichmentMap_Overlap_genes" : [ "\"807929", "807935", "807937", "807938\"" ]
      },
      "selected" : false
    }, {
      "data" : {
        "id" : "191",
        "source" : "72",
        "target" : "99",
        "shared_name" : "UBIQUINONE (Geneset_Overlap_VvsF_updown) GO:0008137~NADH DEHYDROGENASE (UBIQUINONE) ACTIVITY",
        "EnrichmentMap_Overlap_size" : 4,
        "EnrichmentMap_similarity_coefficient" : 1.0,
        "shared_interaction" : "Geneset_Overlap",
        "EnrichmentMap_Data_Set" : "VvsF_updown",
        "name" : "UBIQUINONE (Geneset_Overlap_VvsF_updown) GO:0008137~NADH DEHYDROGENASE (UBIQUINONE) ACTIVITY",
        "interaction" : "Geneset_Overlap",
        "SUID" : 191,
        "__mclCluster" : 1,
        "selected" : false,
        "EnrichmentMap_Overlap_genes" : [ "\"807929", "807935", "807937", "807938\"" ]
      },
      "selected" : false
    }, {
      "data" : {
        "id" : "192",
        "source" : "72",
        "target" : "79",
        "shared_name" : "UBIQUINONE (Geneset_Overlap_VvsF_updown) FCA00190:OXIDATIVE PHOSPHORYLATION",
        "EnrichmentMap_Overlap_size" : 4,
        "EnrichmentMap_similarity_coefficient" : 1.0,
        "shared_interaction" : "Geneset_Overlap",
        "EnrichmentMap_Data_Set" : "VvsF_updown",
        "name" : "UBIQUINONE (Geneset_Overlap_VvsF_updown) FCA00190:OXIDATIVE PHOSPHORYLATION",
        "interaction" : "Geneset_Overlap",
        "SUID" : 192,
        "__mclCluster" : 1,
        "selected" : false,
        "EnrichmentMap_Overlap_genes" : [ "\"807929", "807935", "807937", "807938\"" ]
      },
      "selected" : false
    }, {
      "data" : {
        "id" : "193",
        "source" : "72",
        "target" : "80",
        "shared_name" : "UBIQUINONE (Geneset_Overlap_VvsF_updown) TRANSPORT",
        "EnrichmentMap_Overlap_size" : 4,
        "EnrichmentMap_similarity_coefficient" : 1.0,
        "shared_interaction" : "Geneset_Overlap",
        "EnrichmentMap_Data_Set" : "VvsF_updown",
        "name" : "UBIQUINONE (Geneset_Overlap_VvsF_updown) TRANSPORT",
        "interaction" : "Geneset_Overlap",
        "SUID" : 193,
        "__mclCluster" : 1,
        "selected" : false,
        "EnrichmentMap_Overlap_genes" : [ "\"807929", "807935", "807937", "807938\"" ]
      },
      "selected" : false
    }, {
      "data" : {
        "id" : "194",
        "source" : "72",
        "target" : "76",
        "shared_name" : "UBIQUINONE (Geneset_Overlap_VvsF_updown) ELECTRON TRANSPORT",
        "EnrichmentMap_Overlap_size" : 4,
        "EnrichmentMap_similarity_coefficient" : 1.0,
        "shared_interaction" : "Geneset_Overlap",
        "EnrichmentMap_Data_Set" : "VvsF_updown",
        "name" : "UBIQUINONE (Geneset_Overlap_VvsF_updown) ELECTRON TRANSPORT",
        "interaction" : "Geneset_Overlap",
        "SUID" : 194,
        "__mclCluster" : 1,
        "selected" : false,
        "EnrichmentMap_Overlap_genes" : [ "\"807929", "807935", "807937", "807938\"" ]
      },
      "selected" : false
    }, {
      "data" : {
        "id" : "195",
        "source" : "72",
        "target" : "92",
        "shared_name" : "UBIQUINONE (Geneset_Overlap_VvsF_updown) OXIDOREDUCTASE",
        "EnrichmentMap_Overlap_size" : 4,
        "EnrichmentMap_similarity_coefficient" : 1.0,
        "shared_interaction" : "Geneset_Overlap",
        "EnrichmentMap_Data_Set" : "VvsF_updown",
        "name" : "UBIQUINONE (Geneset_Overlap_VvsF_updown) OXIDOREDUCTASE",
        "interaction" : "Geneset_Overlap",
        "SUID" : 195,
        "__mclCluster" : 1,
        "selected" : false,
        "EnrichmentMap_Overlap_genes" : [ "\"807929", "807935", "807937", "807938\"" ]
      },
      "selected" : false
    }, {
      "data" : {
        "id" : "196",
        "source" : "72",
        "target" : "74",
        "shared_name" : "UBIQUINONE (Geneset_Overlap_VvsF_updown) FCA01100:METABOLIC PATHWAYS",
        "EnrichmentMap_Overlap_size" : 4,
        "EnrichmentMap_similarity_coefficient" : 1.0,
        "shared_interaction" : "Geneset_Overlap",
        "EnrichmentMap_Data_Set" : "VvsF_updown",
        "name" : "UBIQUINONE (Geneset_Overlap_VvsF_updown) FCA01100:METABOLIC PATHWAYS",
        "interaction" : "Geneset_Overlap",
        "SUID" : 196,
        "__mclCluster" : 1,
        "selected" : false,
        "EnrichmentMap_Overlap_genes" : [ "\"807929", "807935", "807937", "807938\"" ]
      },
      "selected" : false
    }, {
      "data" : {
        "id" : "197",
        "source" : "72",
        "target" : "102",
        "shared_name" : "UBIQUINONE (Geneset_Overlap_VvsF_updown) NAD",
        "EnrichmentMap_Overlap_size" : 4,
        "EnrichmentMap_similarity_coefficient" : 1.0,
        "shared_interaction" : "Geneset_Overlap",
        "EnrichmentMap_Data_Set" : "VvsF_updown",
        "name" : "UBIQUINONE (Geneset_Overlap_VvsF_updown) NAD",
        "interaction" : "Geneset_Overlap",
        "SUID" : 197,
        "__mclCluster" : 1,
        "selected" : false,
        "EnrichmentMap_Overlap_genes" : [ "\"807929", "807935", "807937", "807938\"" ]
      },
      "selected" : false
    }, {
      "data" : {
        "id" : "180",
        "source" : "71",
        "target" : "75",
        "shared_name" : "COPPER (Geneset_Overlap_VvsF_updown) FCA05016:HUNTINGTON'S DISEASE",
        "EnrichmentMap_Overlap_size" : 1,
        "EnrichmentMap_similarity_coefficient" : 0.5,
        "shared_interaction" : "Geneset_Overlap",
        "EnrichmentMap_Data_Set" : "VvsF_updown",
        "name" : "COPPER (Geneset_Overlap_VvsF_updown) FCA05016:HUNTINGTON'S DISEASE",
        "interaction" : "Geneset_Overlap",
        "SUID" : 180,
        "__mclCluster" : 1,
        "selected" : false,
        "EnrichmentMap_Overlap_genes" : [ "807936\"" ]
      },
      "selected" : false
    }, {
      "data" : {
        "id" : "181",
        "source" : "71",
        "target" : "62",
        "shared_name" : "COPPER (Geneset_Overlap_VvsF_updown) GO:0005743~MITOCHONDRIAL INNER MEMBRANE",
        "EnrichmentMap_Overlap_size" : 1,
        "EnrichmentMap_similarity_coefficient" : 0.5,
        "shared_interaction" : "Geneset_Overlap",
        "EnrichmentMap_Data_Set" : "VvsF_updown",
        "name" : "COPPER (Geneset_Overlap_VvsF_updown) GO:0005743~MITOCHONDRIAL INNER MEMBRANE",
        "interaction" : "Geneset_Overlap",
        "SUID" : 181,
        "selected" : false,
        "EnrichmentMap_Overlap_genes" : [ "807936\"" ]
      },
      "selected" : false
    }, {
      "data" : {
        "id" : "182",
        "source" : "71",
        "target" : "98",
        "shared_name" : "COPPER (Geneset_Overlap_VvsF_updown) FCA05010:ALZHEIMER'S DISEASE",
        "EnrichmentMap_Overlap_size" : 1,
        "EnrichmentMap_similarity_coefficient" : 0.5,
        "shared_interaction" : "Geneset_Overlap",
        "EnrichmentMap_Data_Set" : "VvsF_updown",
        "name" : "COPPER (Geneset_Overlap_VvsF_updown) FCA05010:ALZHEIMER'S DISEASE",
        "interaction" : "Geneset_Overlap",
        "SUID" : 182,
        "__mclCluster" : 1,
        "selected" : false,
        "EnrichmentMap_Overlap_genes" : [ "807936\"" ]
      },
      "selected" : false
    }, {
      "data" : {
        "id" : "183",
        "source" : "71",
        "target" : "88",
        "shared_name" : "COPPER (Geneset_Overlap_VvsF_updown) FCA04260:CARDIAC MUSCLE CONTRACTION",
        "EnrichmentMap_Overlap_size" : 1,
        "EnrichmentMap_similarity_coefficient" : 0.5,
        "shared_interaction" : "Geneset_Overlap",
        "EnrichmentMap_Data_Set" : "VvsF_updown",
        "name" : "COPPER (Geneset_Overlap_VvsF_updown) FCA04260:CARDIAC MUSCLE CONTRACTION",
        "interaction" : "Geneset_Overlap",
        "SUID" : 183,
        "__mclCluster" : 1,
        "selected" : false,
        "EnrichmentMap_Overlap_genes" : [ "807936\"" ]
      },
      "selected" : false
    }, {
      "data" : {
        "id" : "184",
        "source" : "71",
        "target" : "96",
        "shared_name" : "COPPER (Geneset_Overlap_VvsF_updown) GO:0045277~RESPIRATORY CHAIN COMPLEX IV",
        "EnrichmentMap_Overlap_size" : 2,
        "EnrichmentMap_similarity_coefficient" : 1.0,
        "shared_interaction" : "Geneset_Overlap",
        "EnrichmentMap_Data_Set" : "VvsF_updown",
        "name" : "COPPER (Geneset_Overlap_VvsF_updown) GO:0045277~RESPIRATORY CHAIN COMPLEX IV",
        "interaction" : "Geneset_Overlap",
        "SUID" : 184,
        "__mclCluster" : 1,
        "selected" : false,
        "EnrichmentMap_Overlap_genes" : [ "\"807934", "807936\"" ]
      },
      "selected" : false
    }, {
      "data" : {
        "id" : "165",
        "source" : "70",
        "target" : "89",
        "shared_name" : "GO:0070469~RESPIRATORY CHAIN (Geneset_Overlap_VvsF_updown) GO:0042773~ATP SYNTHESIS COUPLED ELECTRON TRANSPORT",
        "EnrichmentMap_Overlap_size" : 1,
        "EnrichmentMap_similarity_coefficient" : 0.5,
        "shared_interaction" : "Geneset_Overlap",
        "EnrichmentMap_Data_Set" : "VvsF_updown",
        "name" : "GO:0070469~RESPIRATORY CHAIN (Geneset_Overlap_VvsF_updown) GO:0042773~ATP SYNTHESIS COUPLED ELECTRON TRANSPORT",
        "interaction" : "Geneset_Overlap",
        "SUID" : 165,
        "__mclCluster" : 1,
        "selected" : false,
        "EnrichmentMap_Overlap_genes" : [ "\"807929" ]
      },
      "selected" : false
    }, {
      "data" : {
        "id" : "166",
        "source" : "70",
        "target" : "104",
        "shared_name" : "GO:0070469~RESPIRATORY CHAIN (Geneset_Overlap_VvsF_updown) RESPIRATORY CHAIN",
        "EnrichmentMap_Overlap_size" : 1,
        "EnrichmentMap_similarity_coefficient" : 0.5,
        "shared_interaction" : "Geneset_Overlap",
        "EnrichmentMap_Data_Set" : "VvsF_updown",
        "name" : "GO:0070469~RESPIRATORY CHAIN (Geneset_Overlap_VvsF_updown) RESPIRATORY CHAIN",
        "interaction" : "Geneset_Overlap",
        "SUID" : 166,
        "__mclCluster" : 1,
        "selected" : false,
        "EnrichmentMap_Overlap_genes" : [ "\"807929" ]
      },
      "selected" : false
    }, {
      "data" : {
        "id" : "167",
        "source" : "70",
        "target" : "80",
        "shared_name" : "GO:0070469~RESPIRATORY CHAIN (Geneset_Overlap_VvsF_updown) TRANSPORT",
        "EnrichmentMap_Overlap_size" : 1,
        "EnrichmentMap_similarity_coefficient" : 0.5,
        "shared_interaction" : "Geneset_Overlap",
        "EnrichmentMap_Data_Set" : "VvsF_updown",
        "name" : "GO:0070469~RESPIRATORY CHAIN (Geneset_Overlap_VvsF_updown) TRANSPORT",
        "interaction" : "Geneset_Overlap",
        "SUID" : 167,
        "__mclCluster" : 1,
        "selected" : false,
        "EnrichmentMap_Overlap_genes" : [ "\"807929" ]
      },
      "selected" : false
    }, {
      "data" : {
        "id" : "168",
        "source" : "70",
        "target" : "87",
        "shared_name" : "GO:0070469~RESPIRATORY CHAIN (Geneset_Overlap_VvsF_updown) GO:0005747~MITOCHONDRIAL RESPIRATORY CHAIN COMPLEX I",
        "EnrichmentMap_Overlap_size" : 1,
        "EnrichmentMap_similarity_coefficient" : 0.5,
        "shared_interaction" : "Geneset_Overlap",
        "EnrichmentMap_Data_Set" : "VvsF_updown",
        "name" : "GO:0070469~RESPIRATORY CHAIN (Geneset_Overlap_VvsF_updown) GO:0005747~MITOCHONDRIAL RESPIRATORY CHAIN COMPLEX I",
        "interaction" : "Geneset_Overlap",
        "SUID" : 168,
        "__mclCluster" : 1,
        "selected" : false,
        "EnrichmentMap_Overlap_genes" : [ "\"807929" ]
      },
      "selected" : false
    }, {
      "data" : {
        "id" : "169",
        "source" : "70",
        "target" : "79",
        "shared_name" : "GO:0070469~RESPIRATORY CHAIN (Geneset_Overlap_VvsF_updown) FCA00190:OXIDATIVE PHOSPHORYLATION",
        "EnrichmentMap_Overlap_size" : 1,
        "EnrichmentMap_similarity_coefficient" : 0.5,
        "shared_interaction" : "Geneset_Overlap",
        "EnrichmentMap_Data_Set" : "VvsF_updown",
        "name" : "GO:0070469~RESPIRATORY CHAIN (Geneset_Overlap_VvsF_updown) FCA00190:OXIDATIVE PHOSPHORYLATION",
        "interaction" : "Geneset_Overlap",
        "SUID" : 169,
        "__mclCluster" : 1,
        "selected" : false,
        "EnrichmentMap_Overlap_genes" : [ "\"807929" ]
      },
      "selected" : false
    }, {
      "data" : {
        "id" : "170",
        "source" : "70",
        "target" : "76",
        "shared_name" : "GO:0070469~RESPIRATORY CHAIN (Geneset_Overlap_VvsF_updown) ELECTRON TRANSPORT",
        "EnrichmentMap_Overlap_size" : 1,
        "EnrichmentMap_similarity_coefficient" : 0.5,
        "shared_interaction" : "Geneset_Overlap",
        "EnrichmentMap_Data_Set" : "VvsF_updown",
        "name" : "GO:0070469~RESPIRATORY CHAIN (Geneset_Overlap_VvsF_updown) ELECTRON TRANSPORT",
        "interaction" : "Geneset_Overlap",
        "SUID" : 170,
        "__mclCluster" : 1,
        "selected" : false,
        "EnrichmentMap_Overlap_genes" : [ "\"807929" ]
      },
      "selected" : false
    }, {
      "data" : {
        "id" : "171",
        "source" : "70",
        "target" : "78",
        "shared_name" : "GO:0070469~RESPIRATORY CHAIN (Geneset_Overlap_VvsF_updown) MITOCHONDRION",
        "EnrichmentMap_Overlap_size" : 1,
        "EnrichmentMap_similarity_coefficient" : 0.5,
        "shared_interaction" : "Geneset_Overlap",
        "EnrichmentMap_Data_Set" : "VvsF_updown",
        "name" : "GO:0070469~RESPIRATORY CHAIN (Geneset_Overlap_VvsF_updown) MITOCHONDRION",
        "interaction" : "Geneset_Overlap",
        "SUID" : 171,
        "__mclCluster" : 1,
        "selected" : false,
        "EnrichmentMap_Overlap_genes" : [ "\"807929" ]
      },
      "selected" : false
    }, {
      "data" : {
        "id" : "172",
        "source" : "70",
        "target" : "73",
        "shared_name" : "GO:0070469~RESPIRATORY CHAIN (Geneset_Overlap_VvsF_updown) TRANSMEMBRANE REGION",
        "EnrichmentMap_Overlap_size" : 1,
        "EnrichmentMap_similarity_coefficient" : 0.5,
        "shared_interaction" : "Geneset_Overlap",
        "EnrichmentMap_Data_Set" : "VvsF_updown",
        "name" : "GO:0070469~RESPIRATORY CHAIN (Geneset_Overlap_VvsF_updown) TRANSMEMBRANE REGION",
        "interaction" : "Geneset_Overlap",
        "SUID" : 172,
        "__mclCluster" : 1,
        "selected" : false,
        "EnrichmentMap_Overlap_genes" : [ "\"807929" ]
      },
      "selected" : false
    }, {
      "data" : {
        "id" : "173",
        "source" : "70",
        "target" : "82",
        "shared_name" : "GO:0070469~RESPIRATORY CHAIN (Geneset_Overlap_VvsF_updown) IPR001750:NADH:UBIQUINONE/PLASTOQUINONE OXIDOREDUCTASE",
        "EnrichmentMap_Overlap_size" : 1,
        "EnrichmentMap_similarity_coefficient" : 0.5,
        "shared_interaction" : "Geneset_Overlap",
        "EnrichmentMap_Data_Set" : "VvsF_updown",
        "name" : "GO:0070469~RESPIRATORY CHAIN (Geneset_Overlap_VvsF_updown) IPR001750:NADH:UBIQUINONE/PLASTOQUINONE OXIDOREDUCTASE",
        "interaction" : "Geneset_Overlap",
        "SUID" : 173,
        "__mclCluster" : 1,
        "selected" : false,
        "EnrichmentMap_Overlap_genes" : [ "\"807929" ]
      },
      "selected" : false
    }, {
      "data" : {
        "id" : "174",
        "source" : "70",
        "target" : "99",
        "shared_name" : "GO:0070469~RESPIRATORY CHAIN (Geneset_Overlap_VvsF_updown) GO:0008137~NADH DEHYDROGENASE (UBIQUINONE) ACTIVITY",
        "EnrichmentMap_Overlap_size" : 1,
        "EnrichmentMap_similarity_coefficient" : 0.5,
        "shared_interaction" : "Geneset_Overlap",
        "EnrichmentMap_Data_Set" : "VvsF_updown",
        "name" : "GO:0070469~RESPIRATORY CHAIN (Geneset_Overlap_VvsF_updown) GO:0008137~NADH DEHYDROGENASE (UBIQUINONE) ACTIVITY",
        "interaction" : "Geneset_Overlap",
        "SUID" : 174,
        "__mclCluster" : 1,
        "selected" : false,
        "EnrichmentMap_Overlap_genes" : [ "\"807929" ]
      },
      "selected" : false
    }, {
      "data" : {
        "id" : "175",
        "source" : "70",
        "target" : "72",
        "shared_name" : "GO:0070469~RESPIRATORY CHAIN (Geneset_Overlap_VvsF_updown) UBIQUINONE",
        "EnrichmentMap_Overlap_size" : 1,
        "EnrichmentMap_similarity_coefficient" : 0.5,
        "shared_interaction" : "Geneset_Overlap",
        "EnrichmentMap_Data_Set" : "VvsF_updown",
        "name" : "GO:0070469~RESPIRATORY CHAIN (Geneset_Overlap_VvsF_updown) UBIQUINONE",
        "interaction" : "Geneset_Overlap",
        "SUID" : 175,
        "__mclCluster" : 1,
        "selected" : false,
        "EnrichmentMap_Overlap_genes" : [ "\"807929" ]
      },
      "selected" : false
    }, {
      "data" : {
        "id" : "176",
        "source" : "70",
        "target" : "62",
        "shared_name" : "GO:0070469~RESPIRATORY CHAIN (Geneset_Overlap_VvsF_updown) GO:0005743~MITOCHONDRIAL INNER MEMBRANE",
        "EnrichmentMap_Overlap_size" : 1,
        "EnrichmentMap_similarity_coefficient" : 0.5,
        "shared_interaction" : "Geneset_Overlap",
        "EnrichmentMap_Data_Set" : "VvsF_updown",
        "name" : "GO:0070469~RESPIRATORY CHAIN (Geneset_Overlap_VvsF_updown) GO:0005743~MITOCHONDRIAL INNER MEMBRANE",
        "interaction" : "Geneset_Overlap",
        "SUID" : 176,
        "__mclCluster" : 1,
        "selected" : false,
        "EnrichmentMap_Overlap_genes" : [ "\"807929" ]
      },
      "selected" : false
    }, {
      "data" : {
        "id" : "177",
        "source" : "70",
        "target" : "92",
        "shared_name" : "GO:0070469~RESPIRATORY CHAIN (Geneset_Overlap_VvsF_updown) OXIDOREDUCTASE",
        "EnrichmentMap_Overlap_size" : 1,
        "EnrichmentMap_similarity_coefficient" : 0.5,
        "shared_interaction" : "Geneset_Overlap",
        "EnrichmentMap_Data_Set" : "VvsF_updown",
        "name" : "GO:0070469~RESPIRATORY CHAIN (Geneset_Overlap_VvsF_updown) OXIDOREDUCTASE",
        "interaction" : "Geneset_Overlap",
        "SUID" : 177,
        "__mclCluster" : 1,
        "selected" : false,
        "EnrichmentMap_Overlap_genes" : [ "\"807929" ]
      },
      "selected" : false
    }, {
      "data" : {
        "id" : "178",
        "source" : "70",
        "target" : "102",
        "shared_name" : "GO:0070469~RESPIRATORY CHAIN (Geneset_Overlap_VvsF_updown) NAD",
        "EnrichmentMap_Overlap_size" : 1,
        "EnrichmentMap_similarity_coefficient" : 0.5,
        "shared_interaction" : "Geneset_Overlap",
        "EnrichmentMap_Data_Set" : "VvsF_updown",
        "name" : "GO:0070469~RESPIRATORY CHAIN (Geneset_Overlap_VvsF_updown) NAD",
        "interaction" : "Geneset_Overlap",
        "SUID" : 178,
        "__mclCluster" : 1,
        "selected" : false,
        "EnrichmentMap_Overlap_genes" : [ "\"807929" ]
      },
      "selected" : false
    }, {
      "data" : {
        "id" : "179",
        "source" : "70",
        "target" : "74",
        "shared_name" : "GO:0070469~RESPIRATORY CHAIN (Geneset_Overlap_VvsF_updown) FCA01100:METABOLIC PATHWAYS",
        "EnrichmentMap_Overlap_size" : 1,
        "EnrichmentMap_similarity_coefficient" : 0.5,
        "shared_interaction" : "Geneset_Overlap",
        "EnrichmentMap_Data_Set" : "VvsF_updown",
        "name" : "GO:0070469~RESPIRATORY CHAIN (Geneset_Overlap_VvsF_updown) FCA01100:METABOLIC PATHWAYS",
        "interaction" : "Geneset_Overlap",
        "SUID" : 179,
        "__mclCluster" : 1,
        "selected" : false,
        "EnrichmentMap_Overlap_genes" : [ "\"807929" ]
      },
      "selected" : false
    }, {
      "data" : {
        "id" : "162",
        "source" : "68",
        "target" : "92",
        "shared_name" : "FCA05012:PARKINSON'S DISEASE (Geneset_Overlap_VvsF_updown) OXIDOREDUCTASE",
        "EnrichmentMap_Overlap_size" : 5,
        "EnrichmentMap_similarity_coefficient" : 1.0,
        "shared_interaction" : "Geneset_Overlap",
        "EnrichmentMap_Data_Set" : "VvsF_updown",
        "name" : "FCA05012:PARKINSON'S DISEASE (Geneset_Overlap_VvsF_updown) OXIDOREDUCTASE",
        "interaction" : "Geneset_Overlap",
        "SUID" : 162,
        "__mclCluster" : 1,
        "selected" : false,
        "EnrichmentMap_Overlap_genes" : [ "\"807929", "807934", "807935", "807937", "807938\"" ]
      },
      "selected" : false
    }, {
      "data" : {
        "id" : "146",
        "source" : "68",
        "target" : "79",
        "shared_name" : "FCA05012:PARKINSON'S DISEASE (Geneset_Overlap_VvsF_updown) FCA00190:OXIDATIVE PHOSPHORYLATION",
        "EnrichmentMap_Overlap_size" : 7,
        "EnrichmentMap_similarity_coefficient" : 1.0,
        "shared_interaction" : "Geneset_Overlap",
        "EnrichmentMap_Data_Set" : "VvsF_updown",
        "name" : "FCA05012:PARKINSON'S DISEASE (Geneset_Overlap_VvsF_updown) FCA00190:OXIDATIVE PHOSPHORYLATION",
        "interaction" : "Geneset_Overlap",
        "SUID" : 146,
        "__mclCluster" : 1,
        "selected" : false,
        "EnrichmentMap_Overlap_genes" : [ "\"807929", "807932", "807934", "807935", "807936", "807937", "807938\"" ]
      },
      "selected" : false
    }, {
      "data" : {
        "id" : "147",
        "source" : "68",
        "target" : "80",
        "shared_name" : "FCA05012:PARKINSON'S DISEASE (Geneset_Overlap_VvsF_updown) TRANSPORT",
        "EnrichmentMap_Overlap_size" : 7,
        "EnrichmentMap_similarity_coefficient" : 0.875,
        "shared_interaction" : "Geneset_Overlap",
        "EnrichmentMap_Data_Set" : "VvsF_updown",
        "name" : "FCA05012:PARKINSON'S DISEASE (Geneset_Overlap_VvsF_updown) TRANSPORT",
        "interaction" : "Geneset_Overlap",
        "SUID" : 147,
        "__mclCluster" : 1,
        "selected" : false,
        "EnrichmentMap_Overlap_genes" : [ "\"807929", "807932", "807934", "807935", "807936", "807937", "807938\"" ]
      },
      "selected" : false
    }, {
      "data" : {
        "id" : "148",
        "source" : "68",
        "target" : "98",
        "shared_name" : "FCA05012:PARKINSON'S DISEASE (Geneset_Overlap_VvsF_updown) FCA05010:ALZHEIMER'S DISEASE",
        "EnrichmentMap_Overlap_size" : 2,
        "EnrichmentMap_similarity_coefficient" : 0.5,
        "shared_interaction" : "Geneset_Overlap",
        "EnrichmentMap_Data_Set" : "VvsF_updown",
        "name" : "FCA05012:PARKINSON'S DISEASE (Geneset_Overlap_VvsF_updown) FCA05010:ALZHEIMER'S DISEASE",
        "interaction" : "Geneset_Overlap",
        "SUID" : 148,
        "selected" : false,
        "EnrichmentMap_Overlap_genes" : [ "807932", "807934" ]
      },
      "selected" : false
    }, {
      "data" : {
        "id" : "149",
        "source" : "68",
        "target" : "70",
        "shared_name" : "FCA05012:PARKINSON'S DISEASE (Geneset_Overlap_VvsF_updown) GO:0070469~RESPIRATORY CHAIN",
        "EnrichmentMap_Overlap_size" : 1,
        "EnrichmentMap_similarity_coefficient" : 0.5,
        "shared_interaction" : "Geneset_Overlap",
        "EnrichmentMap_Data_Set" : "VvsF_updown",
        "name" : "FCA05012:PARKINSON'S DISEASE (Geneset_Overlap_VvsF_updown) GO:0070469~RESPIRATORY CHAIN",
        "interaction" : "Geneset_Overlap",
        "SUID" : 149,
        "__mclCluster" : 1,
        "selected" : false,
        "EnrichmentMap_Overlap_genes" : [ "\"807929" ]
      },
      "selected" : false
    }, {
      "data" : {
        "id" : "150",
        "source" : "68",
        "target" : "76",
        "shared_name" : "FCA05012:PARKINSON'S DISEASE (Geneset_Overlap_VvsF_updown) ELECTRON TRANSPORT",
        "EnrichmentMap_Overlap_size" : 6,
        "EnrichmentMap_similarity_coefficient" : 1.0,
        "shared_interaction" : "Geneset_Overlap",
        "EnrichmentMap_Data_Set" : "VvsF_updown",
        "name" : "FCA05012:PARKINSON'S DISEASE (Geneset_Overlap_VvsF_updown) ELECTRON TRANSPORT",
        "interaction" : "Geneset_Overlap",
        "SUID" : 150,
        "__mclCluster" : 1,
        "selected" : false,
        "EnrichmentMap_Overlap_genes" : [ "\"807929", "807934", "807935", "807936", "807937", "807938\"" ]
      },
      "selected" : false
    }, {
      "data" : {
        "id" : "151",
        "source" : "68",
        "target" : "104",
        "shared_name" : "FCA05012:PARKINSON'S DISEASE (Geneset_Overlap_VvsF_updown) RESPIRATORY CHAIN",
        "EnrichmentMap_Overlap_size" : 6,
        "EnrichmentMap_similarity_coefficient" : 1.0,
        "shared_interaction" : "Geneset_Overlap",
        "EnrichmentMap_Data_Set" : "VvsF_updown",
        "name" : "FCA05012:PARKINSON'S DISEASE (Geneset_Overlap_VvsF_updown) RESPIRATORY CHAIN",
        "interaction" : "Geneset_Overlap",
        "SUID" : 151,
        "__mclCluster" : 1,
        "selected" : false,
        "EnrichmentMap_Overlap_genes" : [ "\"807929", "807934", "807935", "807936", "807937", "807938\"" ]
      },
      "selected" : false
    }, {
      "data" : {
        "id" : "152",
        "source" : "68",
        "target" : "99",
        "shared_name" : "FCA05012:PARKINSON'S DISEASE (Geneset_Overlap_VvsF_updown) GO:0008137~NADH DEHYDROGENASE (UBIQUINONE) ACTIVITY",
        "EnrichmentMap_Overlap_size" : 4,
        "EnrichmentMap_similarity_coefficient" : 1.0,
        "shared_interaction" : "Geneset_Overlap",
        "EnrichmentMap_Data_Set" : "VvsF_updown",
        "name" : "FCA05012:PARKINSON'S DISEASE (Geneset_Overlap_VvsF_updown) GO:0008137~NADH DEHYDROGENASE (UBIQUINONE) ACTIVITY",
        "interaction" : "Geneset_Overlap",
        "SUID" : 152,
        "__mclCluster" : 1,
        "selected" : false,
        "EnrichmentMap_Overlap_genes" : [ "\"807929", "807935", "807937", "807938\"" ]
      },
      "selected" : false
    }, {
      "data" : {
        "id" : "153",
        "source" : "68",
        "target" : "87",
        "shared_name" : "FCA05012:PARKINSON'S DISEASE (Geneset_Overlap_VvsF_updown) GO:0005747~MITOCHONDRIAL RESPIRATORY CHAIN COMPLEX I",
        "EnrichmentMap_Overlap_size" : 4,
        "EnrichmentMap_similarity_coefficient" : 1.0,
        "shared_interaction" : "Geneset_Overlap",
        "EnrichmentMap_Data_Set" : "VvsF_updown",
        "name" : "FCA05012:PARKINSON'S DISEASE (Geneset_Overlap_VvsF_updown) GO:0005747~MITOCHONDRIAL RESPIRATORY CHAIN COMPLEX I",
        "interaction" : "Geneset_Overlap",
        "SUID" : 153,
        "__mclCluster" : 1,
        "selected" : false,
        "EnrichmentMap_Overlap_genes" : [ "\"807929", "807935", "807937", "807938\"" ]
      },
      "selected" : false
    }, {
      "data" : {
        "id" : "154",
        "source" : "68",
        "target" : "89",
        "shared_name" : "FCA05012:PARKINSON'S DISEASE (Geneset_Overlap_VvsF_updown) GO:0042773~ATP SYNTHESIS COUPLED ELECTRON TRANSPORT",
        "EnrichmentMap_Overlap_size" : 1,
        "EnrichmentMap_similarity_coefficient" : 0.5,
        "shared_interaction" : "Geneset_Overlap",
        "EnrichmentMap_Data_Set" : "VvsF_updown",
        "name" : "FCA05012:PARKINSON'S DISEASE (Geneset_Overlap_VvsF_updown) GO:0042773~ATP SYNTHESIS COUPLED ELECTRON TRANSPORT",
        "interaction" : "Geneset_Overlap",
        "SUID" : 154,
        "__mclCluster" : 1,
        "selected" : false,
        "EnrichmentMap_Overlap_genes" : [ "\"807929" ]
      },
      "selected" : false
    }, {
      "data" : {
        "id" : "155",
        "source" : "68",
        "target" : "74",
        "shared_name" : "FCA05012:PARKINSON'S DISEASE (Geneset_Overlap_VvsF_updown) FCA01100:METABOLIC PATHWAYS",
        "EnrichmentMap_Overlap_size" : 7,
        "EnrichmentMap_similarity_coefficient" : 0.875,
        "shared_interaction" : "Geneset_Overlap",
        "EnrichmentMap_Data_Set" : "VvsF_updown",
        "name" : "FCA05012:PARKINSON'S DISEASE (Geneset_Overlap_VvsF_updown) FCA01100:METABOLIC PATHWAYS",
        "interaction" : "Geneset_Overlap",
        "SUID" : 155,
        "__mclCluster" : 1,
        "selected" : false,
        "EnrichmentMap_Overlap_genes" : [ "\"807929", "807932", "807934", "807935", "807936", "807937", "807938\"" ]
      },
      "selected" : false
    }, {
      "data" : {
        "id" : "156",
        "source" : "68",
        "target" : "78",
        "shared_name" : "FCA05012:PARKINSON'S DISEASE (Geneset_Overlap_VvsF_updown) MITOCHONDRION",
        "EnrichmentMap_Overlap_size" : 7,
        "EnrichmentMap_similarity_coefficient" : 1.0,
        "shared_interaction" : "Geneset_Overlap",
        "EnrichmentMap_Data_Set" : "VvsF_updown",
        "name" : "FCA05012:PARKINSON'S DISEASE (Geneset_Overlap_VvsF_updown) MITOCHONDRION",
        "interaction" : "Geneset_Overlap",
        "SUID" : 156,
        "__mclCluster" : 1,
        "selected" : false,
        "EnrichmentMap_Overlap_genes" : [ "\"807929", "807932", "807934", "807935", "807936", "807937", "807938\"" ]
      },
      "selected" : false
    }, {
      "data" : {
        "id" : "157",
        "source" : "68",
        "target" : "73",
        "shared_name" : "FCA05012:PARKINSON'S DISEASE (Geneset_Overlap_VvsF_updown) TRANSMEMBRANE REGION",
        "EnrichmentMap_Overlap_size" : 7,
        "EnrichmentMap_similarity_coefficient" : 1.0,
        "shared_interaction" : "Geneset_Overlap",
        "EnrichmentMap_Data_Set" : "VvsF_updown",
        "name" : "FCA05012:PARKINSON'S DISEASE (Geneset_Overlap_VvsF_updown) TRANSMEMBRANE REGION",
        "interaction" : "Geneset_Overlap",
        "SUID" : 157,
        "__mclCluster" : 1,
        "selected" : false,
        "EnrichmentMap_Overlap_genes" : [ "\"807929", "807932", "807934", "807935", "807936", "807937", "807938\"" ]
      },
      "selected" : false
    }, {
      "data" : {
        "id" : "158",
        "source" : "68",
        "target" : "82",
        "shared_name" : "FCA05012:PARKINSON'S DISEASE (Geneset_Overlap_VvsF_updown) IPR001750:NADH:UBIQUINONE/PLASTOQUINONE OXIDOREDUCTASE",
        "EnrichmentMap_Overlap_size" : 1,
        "EnrichmentMap_similarity_coefficient" : 0.5,
        "shared_interaction" : "Geneset_Overlap",
        "EnrichmentMap_Data_Set" : "VvsF_updown",
        "name" : "FCA05012:PARKINSON'S DISEASE (Geneset_Overlap_VvsF_updown) IPR001750:NADH:UBIQUINONE/PLASTOQUINONE OXIDOREDUCTASE",
        "interaction" : "Geneset_Overlap",
        "SUID" : 158,
        "__mclCluster" : 1,
        "selected" : false,
        "EnrichmentMap_Overlap_genes" : [ "\"807929" ]
      },
      "selected" : false
    }, {
      "data" : {
        "id" : "159",
        "source" : "68",
        "target" : "62",
        "shared_name" : "FCA05012:PARKINSON'S DISEASE (Geneset_Overlap_VvsF_updown) GO:0005743~MITOCHONDRIAL INNER MEMBRANE",
        "EnrichmentMap_Overlap_size" : 2,
        "EnrichmentMap_similarity_coefficient" : 0.6666666666666666,
        "shared_interaction" : "Geneset_Overlap",
        "EnrichmentMap_Data_Set" : "VvsF_updown",
        "name" : "FCA05012:PARKINSON'S DISEASE (Geneset_Overlap_VvsF_updown) GO:0005743~MITOCHONDRIAL INNER MEMBRANE",
        "interaction" : "Geneset_Overlap",
        "SUID" : 159,
        "__mclCluster" : 1,
        "selected" : false,
        "EnrichmentMap_Overlap_genes" : [ "\"807929", "807934" ]
      },
      "selected" : false
    }, {
      "data" : {
        "id" : "160",
        "source" : "68",
        "target" : "102",
        "shared_name" : "FCA05012:PARKINSON'S DISEASE (Geneset_Overlap_VvsF_updown) NAD",
        "EnrichmentMap_Overlap_size" : 4,
        "EnrichmentMap_similarity_coefficient" : 1.0,
        "shared_interaction" : "Geneset_Overlap",
        "EnrichmentMap_Data_Set" : "VvsF_updown",
        "name" : "FCA05012:PARKINSON'S DISEASE (Geneset_Overlap_VvsF_updown) NAD",
        "interaction" : "Geneset_Overlap",
        "SUID" : 160,
        "__mclCluster" : 1,
        "selected" : false,
        "EnrichmentMap_Overlap_genes" : [ "\"807929", "807935", "807937", "807938\"" ]
      },
      "selected" : false
    }, {
      "data" : {
        "id" : "161",
        "source" : "68",
        "target" : "72",
        "shared_name" : "FCA05012:PARKINSON'S DISEASE (Geneset_Overlap_VvsF_updown) UBIQUINONE",
        "EnrichmentMap_Overlap_size" : 4,
        "EnrichmentMap_similarity_coefficient" : 1.0,
        "shared_interaction" : "Geneset_Overlap",
        "EnrichmentMap_Data_Set" : "VvsF_updown",
        "name" : "FCA05012:PARKINSON'S DISEASE (Geneset_Overlap_VvsF_updown) UBIQUINONE",
        "interaction" : "Geneset_Overlap",
        "SUID" : 161,
        "__mclCluster" : 1,
        "selected" : false,
        "EnrichmentMap_Overlap_genes" : [ "\"807929", "807935", "807937", "807938\"" ]
      },
      "selected" : false
    }, {
      "data" : {
        "id" : "140",
        "source" : "67",
        "target" : "75",
        "shared_name" : "GO:0004129~CYTOCHROME-C OXIDASE ACTIVITY (Geneset_Overlap_VvsF_updown) FCA05016:HUNTINGTON'S DISEASE",
        "EnrichmentMap_Overlap_size" : 1,
        "EnrichmentMap_similarity_coefficient" : 0.5,
        "shared_interaction" : "Geneset_Overlap",
        "EnrichmentMap_Data_Set" : "VvsF_updown",
        "name" : "GO:0004129~CYTOCHROME-C OXIDASE ACTIVITY (Geneset_Overlap_VvsF_updown) FCA05016:HUNTINGTON'S DISEASE",
        "interaction" : "Geneset_Overlap",
        "SUID" : 140,
        "__mclCluster" : 1,
        "selected" : false,
        "EnrichmentMap_Overlap_genes" : [ "807936\"" ]
      },
      "selected" : false
    }, {
      "data" : {
        "id" : "141",
        "source" : "67",
        "target" : "62",
        "shared_name" : "GO:0004129~CYTOCHROME-C OXIDASE ACTIVITY (Geneset_Overlap_VvsF_updown) GO:0005743~MITOCHONDRIAL INNER MEMBRANE",
        "EnrichmentMap_Overlap_size" : 1,
        "EnrichmentMap_similarity_coefficient" : 0.5,
        "shared_interaction" : "Geneset_Overlap",
        "EnrichmentMap_Data_Set" : "VvsF_updown",
        "name" : "GO:0004129~CYTOCHROME-C OXIDASE ACTIVITY (Geneset_Overlap_VvsF_updown) GO:0005743~MITOCHONDRIAL INNER MEMBRANE",
        "interaction" : "Geneset_Overlap",
        "SUID" : 141,
        "selected" : false,
        "EnrichmentMap_Overlap_genes" : [ "807936\"" ]
      },
      "selected" : false
    }, {
      "data" : {
        "id" : "142",
        "source" : "67",
        "target" : "98",
        "shared_name" : "GO:0004129~CYTOCHROME-C OXIDASE ACTIVITY (Geneset_Overlap_VvsF_updown) FCA05010:ALZHEIMER'S DISEASE",
        "EnrichmentMap_Overlap_size" : 1,
        "EnrichmentMap_similarity_coefficient" : 0.5,
        "shared_interaction" : "Geneset_Overlap",
        "EnrichmentMap_Data_Set" : "VvsF_updown",
        "name" : "GO:0004129~CYTOCHROME-C OXIDASE ACTIVITY (Geneset_Overlap_VvsF_updown) FCA05010:ALZHEIMER'S DISEASE",
        "interaction" : "Geneset_Overlap",
        "SUID" : 142,
        "__mclCluster" : 1,
        "selected" : false,
        "EnrichmentMap_Overlap_genes" : [ "807936\"" ]
      },
      "selected" : false
    }, {
      "data" : {
        "id" : "143",
        "source" : "67",
        "target" : "71",
        "shared_name" : "GO:0004129~CYTOCHROME-C OXIDASE ACTIVITY (Geneset_Overlap_VvsF_updown) COPPER",
        "EnrichmentMap_Overlap_size" : 2,
        "EnrichmentMap_similarity_coefficient" : 1.0,
        "shared_interaction" : "Geneset_Overlap",
        "EnrichmentMap_Data_Set" : "VvsF_updown",
        "name" : "GO:0004129~CYTOCHROME-C OXIDASE ACTIVITY (Geneset_Overlap_VvsF_updown) COPPER",
        "interaction" : "Geneset_Overlap",
        "SUID" : 143,
        "__mclCluster" : 1,
        "selected" : false,
        "EnrichmentMap_Overlap_genes" : [ "\"807934", "807936\"" ]
      },
      "selected" : false
    }, {
      "data" : {
        "id" : "144",
        "source" : "67",
        "target" : "96",
        "shared_name" : "GO:0004129~CYTOCHROME-C OXIDASE ACTIVITY (Geneset_Overlap_VvsF_updown) GO:0045277~RESPIRATORY CHAIN COMPLEX IV",
        "EnrichmentMap_Overlap_size" : 2,
        "EnrichmentMap_similarity_coefficient" : 1.0,
        "shared_interaction" : "Geneset_Overlap",
        "EnrichmentMap_Data_Set" : "VvsF_updown",
        "name" : "GO:0004129~CYTOCHROME-C OXIDASE ACTIVITY (Geneset_Overlap_VvsF_updown) GO:0045277~RESPIRATORY CHAIN COMPLEX IV",
        "interaction" : "Geneset_Overlap",
        "SUID" : 144,
        "__mclCluster" : 1,
        "selected" : false,
        "EnrichmentMap_Overlap_genes" : [ "\"807934", "807936\"" ]
      },
      "selected" : false
    }, {
      "data" : {
        "id" : "145",
        "source" : "67",
        "target" : "88",
        "shared_name" : "GO:0004129~CYTOCHROME-C OXIDASE ACTIVITY (Geneset_Overlap_VvsF_updown) FCA04260:CARDIAC MUSCLE CONTRACTION",
        "EnrichmentMap_Overlap_size" : 1,
        "EnrichmentMap_similarity_coefficient" : 0.5,
        "shared_interaction" : "Geneset_Overlap",
        "EnrichmentMap_Data_Set" : "VvsF_updown",
        "name" : "GO:0004129~CYTOCHROME-C OXIDASE ACTIVITY (Geneset_Overlap_VvsF_updown) FCA04260:CARDIAC MUSCLE CONTRACTION",
        "interaction" : "Geneset_Overlap",
        "SUID" : 145,
        "__mclCluster" : 1,
        "selected" : false,
        "EnrichmentMap_Overlap_genes" : [ "807936\"" ]
      },
      "selected" : false
    }, {
      "data" : {
        "id" : "106",
        "source" : "63",
        "target" : "62",
        "shared_name" : "MITOCHONDRION INNER MEMBRANE (Geneset_Overlap_VvsF_updown) GO:0005743~MITOCHONDRIAL INNER MEMBRANE",
        "EnrichmentMap_Overlap_size" : 3,
        "EnrichmentMap_similarity_coefficient" : 1.0,
        "shared_interaction" : "Geneset_Overlap",
        "EnrichmentMap_Data_Set" : "VvsF_updown",
        "name" : "MITOCHONDRION INNER MEMBRANE (Geneset_Overlap_VvsF_updown) GO:0005743~MITOCHONDRIAL INNER MEMBRANE",
        "interaction" : "Geneset_Overlap",
        "SUID" : 106,
        "__mclCluster" : 1,
        "selected" : false,
        "EnrichmentMap_Overlap_genes" : [ "\"807929", "807934", "807936\"" ]
      },
      "selected" : false
    }, {
      "data" : {
        "id" : "107",
        "source" : "63",
        "target" : "75",
        "shared_name" : "MITOCHONDRION INNER MEMBRANE (Geneset_Overlap_VvsF_updown) FCA05016:HUNTINGTON'S DISEASE",
        "EnrichmentMap_Overlap_size" : 2,
        "EnrichmentMap_similarity_coefficient" : 0.6666666666666666,
        "shared_interaction" : "Geneset_Overlap",
        "EnrichmentMap_Data_Set" : "VvsF_updown",
        "name" : "MITOCHONDRION INNER MEMBRANE (Geneset_Overlap_VvsF_updown) FCA05016:HUNTINGTON'S DISEASE",
        "interaction" : "Geneset_Overlap",
        "SUID" : 107,
        "selected" : false,
        "EnrichmentMap_Overlap_genes" : [ "807934", "807936\"" ]
      },
      "selected" : false
    }, {
      "data" : {
        "id" : "108",
        "source" : "63",
        "target" : "70",
        "shared_name" : "MITOCHONDRION INNER MEMBRANE (Geneset_Overlap_VvsF_updown) GO:0070469~RESPIRATORY CHAIN",
        "EnrichmentMap_Overlap_size" : 1,
        "EnrichmentMap_similarity_coefficient" : 0.5,
        "shared_interaction" : "Geneset_Overlap",
        "EnrichmentMap_Data_Set" : "VvsF_updown",
        "name" : "MITOCHONDRION INNER MEMBRANE (Geneset_Overlap_VvsF_updown) GO:0070469~RESPIRATORY CHAIN",
        "interaction" : "Geneset_Overlap",
        "SUID" : 108,
        "__mclCluster" : 1,
        "selected" : false,
        "EnrichmentMap_Overlap_genes" : [ "\"807929" ]
      },
      "selected" : false
    }, {
      "data" : {
        "id" : "109",
        "source" : "63",
        "target" : "98",
        "shared_name" : "MITOCHONDRION INNER MEMBRANE (Geneset_Overlap_VvsF_updown) FCA05010:ALZHEIMER'S DISEASE",
        "EnrichmentMap_Overlap_size" : 3,
        "EnrichmentMap_similarity_coefficient" : 0.75,
        "shared_interaction" : "Geneset_Overlap",
        "EnrichmentMap_Data_Set" : "VvsF_updown",
        "name" : "MITOCHONDRION INNER MEMBRANE (Geneset_Overlap_VvsF_updown) FCA05010:ALZHEIMER'S DISEASE",
        "interaction" : "Geneset_Overlap",
        "SUID" : 109,
        "selected" : false,
        "EnrichmentMap_Overlap_genes" : [ "807932", "807934", "807936\"" ]
      },
      "selected" : false
    }, {
      "data" : {
        "id" : "110",
        "source" : "63",
        "target" : "72",
        "shared_name" : "MITOCHONDRION INNER MEMBRANE (Geneset_Overlap_VvsF_updown) UBIQUINONE",
        "EnrichmentMap_Overlap_size" : 2,
        "EnrichmentMap_similarity_coefficient" : 0.5,
        "shared_interaction" : "Geneset_Overlap",
        "EnrichmentMap_Data_Set" : "VvsF_updown",
        "name" : "MITOCHONDRION INNER MEMBRANE (Geneset_Overlap_VvsF_updown) UBIQUINONE",
        "interaction" : "Geneset_Overlap",
        "SUID" : 110,
        "__mclCluster" : 1,
        "selected" : false,
        "EnrichmentMap_Overlap_genes" : [ "\"807929", "807935" ]
      },
      "selected" : false
    }, {
      "data" : {
        "id" : "111",
        "source" : "63",
        "target" : "68",
        "shared_name" : "MITOCHONDRION INNER MEMBRANE (Geneset_Overlap_VvsF_updown) FCA05012:PARKINSON'S DISEASE",
        "EnrichmentMap_Overlap_size" : 4,
        "EnrichmentMap_similarity_coefficient" : 0.8,
        "shared_interaction" : "Geneset_Overlap",
        "EnrichmentMap_Data_Set" : "VvsF_updown",
        "name" : "MITOCHONDRION INNER MEMBRANE (Geneset_Overlap_VvsF_updown) FCA05012:PARKINSON'S DISEASE",
        "interaction" : "Geneset_Overlap",
        "SUID" : 111,
        "__mclCluster" : 1,
        "selected" : false,
        "EnrichmentMap_Overlap_genes" : [ "\"807929", "807932", "807934", "807935" ]
      },
      "selected" : false
    }, {
      "data" : {
        "id" : "112",
        "source" : "63",
        "target" : "71",
        "shared_name" : "MITOCHONDRION INNER MEMBRANE (Geneset_Overlap_VvsF_updown) COPPER",
        "EnrichmentMap_Overlap_size" : 1,
        "EnrichmentMap_similarity_coefficient" : 0.5,
        "shared_interaction" : "Geneset_Overlap",
        "EnrichmentMap_Data_Set" : "VvsF_updown",
        "name" : "MITOCHONDRION INNER MEMBRANE (Geneset_Overlap_VvsF_updown) COPPER",
        "interaction" : "Geneset_Overlap",
        "SUID" : 112,
        "selected" : false,
        "EnrichmentMap_Overlap_genes" : [ "807936\"" ]
      },
      "selected" : false
    }, {
      "data" : {
        "id" : "113",
        "source" : "63",
        "target" : "80",
        "shared_name" : "MITOCHONDRION INNER MEMBRANE (Geneset_Overlap_VvsF_updown) TRANSPORT",
        "EnrichmentMap_Overlap_size" : 4,
        "EnrichmentMap_similarity_coefficient" : 0.8,
        "shared_interaction" : "Geneset_Overlap",
        "EnrichmentMap_Data_Set" : "VvsF_updown",
        "name" : "MITOCHONDRION INNER MEMBRANE (Geneset_Overlap_VvsF_updown) TRANSPORT",
        "interaction" : "Geneset_Overlap",
        "SUID" : 113,
        "__mclCluster" : 1,
        "selected" : false,
        "EnrichmentMap_Overlap_genes" : [ "\"807929", "807932", "807934", "807935" ]
      },
      "selected" : false
    }, {
      "data" : {
        "id" : "114",
        "source" : "63",
        "target" : "92",
        "shared_name" : "MITOCHONDRION INNER MEMBRANE (Geneset_Overlap_VvsF_updown) OXIDOREDUCTASE",
        "EnrichmentMap_Overlap_size" : 3,
        "EnrichmentMap_similarity_coefficient" : 0.6,
        "shared_interaction" : "Geneset_Overlap",
        "EnrichmentMap_Data_Set" : "VvsF_updown",
        "name" : "MITOCHONDRION INNER MEMBRANE (Geneset_Overlap_VvsF_updown) OXIDOREDUCTASE",
        "interaction" : "Geneset_Overlap",
        "SUID" : 114,
        "__mclCluster" : 1,
        "selected" : false,
        "EnrichmentMap_Overlap_genes" : [ "\"807929", "807934", "807935" ]
      },
      "selected" : false
    }, {
      "data" : {
        "id" : "115",
        "source" : "63",
        "target" : "96",
        "shared_name" : "MITOCHONDRION INNER MEMBRANE (Geneset_Overlap_VvsF_updown) GO:0045277~RESPIRATORY CHAIN COMPLEX IV",
        "EnrichmentMap_Overlap_size" : 1,
        "EnrichmentMap_similarity_coefficient" : 0.5,
        "shared_interaction" : "Geneset_Overlap",
        "EnrichmentMap_Data_Set" : "VvsF_updown",
        "name" : "MITOCHONDRION INNER MEMBRANE (Geneset_Overlap_VvsF_updown) GO:0045277~RESPIRATORY CHAIN COMPLEX IV",
        "interaction" : "Geneset_Overlap",
        "SUID" : 115,
        "selected" : false,
        "EnrichmentMap_Overlap_genes" : [ "807936\"" ]
      },
      "selected" : false
    }, {
      "data" : {
        "id" : "116",
        "source" : "63",
        "target" : "102",
        "shared_name" : "MITOCHONDRION INNER MEMBRANE (Geneset_Overlap_VvsF_updown) NAD",
        "EnrichmentMap_Overlap_size" : 2,
        "EnrichmentMap_similarity_coefficient" : 0.5,
        "shared_interaction" : "Geneset_Overlap",
        "EnrichmentMap_Data_Set" : "VvsF_updown",
        "name" : "MITOCHONDRION INNER MEMBRANE (Geneset_Overlap_VvsF_updown) NAD",
        "interaction" : "Geneset_Overlap",
        "SUID" : 116,
        "__mclCluster" : 1,
        "selected" : false,
        "EnrichmentMap_Overlap_genes" : [ "\"807929", "807935" ]
      },
      "selected" : false
    }, {
      "data" : {
        "id" : "117",
        "source" : "63",
        "target" : "74",
        "shared_name" : "MITOCHONDRION INNER MEMBRANE (Geneset_Overlap_VvsF_updown) FCA01100:METABOLIC PATHWAYS",
        "EnrichmentMap_Overlap_size" : 4,
        "EnrichmentMap_similarity_coefficient" : 0.8,
        "shared_interaction" : "Geneset_Overlap",
        "EnrichmentMap_Data_Set" : "VvsF_updown",
        "name" : "MITOCHONDRION INNER MEMBRANE (Geneset_Overlap_VvsF_updown) FCA01100:METABOLIC PATHWAYS",
        "interaction" : "Geneset_Overlap",
        "SUID" : 117,
        "__mclCluster" : 1,
        "selected" : false,
        "EnrichmentMap_Overlap_genes" : [ "\"807929", "807932", "807934", "807935" ]
      },
      "selected" : false
    }, {
      "data" : {
        "id" : "118",
        "source" : "63",
        "target" : "89",
        "shared_name" : "MITOCHONDRION INNER MEMBRANE (Geneset_Overlap_VvsF_updown) GO:0042773~ATP SYNTHESIS COUPLED ELECTRON TRANSPORT",
        "EnrichmentMap_Overlap_size" : 1,
        "EnrichmentMap_similarity_coefficient" : 0.5,
        "shared_interaction" : "Geneset_Overlap",
        "EnrichmentMap_Data_Set" : "VvsF_updown",
        "name" : "MITOCHONDRION INNER MEMBRANE (Geneset_Overlap_VvsF_updown) GO:0042773~ATP SYNTHESIS COUPLED ELECTRON TRANSPORT",
        "interaction" : "Geneset_Overlap",
        "SUID" : 118,
        "__mclCluster" : 1,
        "selected" : false,
        "EnrichmentMap_Overlap_genes" : [ "\"807929" ]
      },
      "selected" : false
    }, {
      "data" : {
        "id" : "119",
        "source" : "63",
        "target" : "87",
        "shared_name" : "MITOCHONDRION INNER MEMBRANE (Geneset_Overlap_VvsF_updown) GO:0005747~MITOCHONDRIAL RESPIRATORY CHAIN COMPLEX I",
        "EnrichmentMap_Overlap_size" : 2,
        "EnrichmentMap_similarity_coefficient" : 0.5,
        "shared_interaction" : "Geneset_Overlap",
        "EnrichmentMap_Data_Set" : "VvsF_updown",
        "name" : "MITOCHONDRION INNER MEMBRANE (Geneset_Overlap_VvsF_updown) GO:0005747~MITOCHONDRIAL RESPIRATORY CHAIN COMPLEX I",
        "interaction" : "Geneset_Overlap",
        "SUID" : 119,
        "__mclCluster" : 1,
        "selected" : false,
        "EnrichmentMap_Overlap_genes" : [ "\"807929", "807935" ]
      },
      "selected" : false
    }, {
      "data" : {
        "id" : "120",
        "source" : "63",
        "target" : "78",
        "shared_name" : "MITOCHONDRION INNER MEMBRANE (Geneset_Overlap_VvsF_updown) MITOCHONDRION",
        "EnrichmentMap_Overlap_size" : 4,
        "EnrichmentMap_similarity_coefficient" : 0.8,
        "shared_interaction" : "Geneset_Overlap",
        "EnrichmentMap_Data_Set" : "VvsF_updown",
        "name" : "MITOCHONDRION INNER MEMBRANE (Geneset_Overlap_VvsF_updown) MITOCHONDRION",
        "interaction" : "Geneset_Overlap",
        "SUID" : 120,
        "__mclCluster" : 1,
        "selected" : false,
        "EnrichmentMap_Overlap_genes" : [ "\"807929", "807932", "807934", "807935" ]
      },
      "selected" : false
    }, {
      "data" : {
        "id" : "121",
        "source" : "63",
        "target" : "73",
        "shared_name" : "MITOCHONDRION INNER MEMBRANE (Geneset_Overlap_VvsF_updown) TRANSMEMBRANE REGION",
        "EnrichmentMap_Overlap_size" : 4,
        "EnrichmentMap_similarity_coefficient" : 0.8,
        "shared_interaction" : "Geneset_Overlap",
        "EnrichmentMap_Data_Set" : "VvsF_updown",
        "name" : "MITOCHONDRION INNER MEMBRANE (Geneset_Overlap_VvsF_updown) TRANSMEMBRANE REGION",
        "interaction" : "Geneset_Overlap",
        "SUID" : 121,
        "__mclCluster" : 1,
        "selected" : false,
        "EnrichmentMap_Overlap_genes" : [ "\"807929", "807932", "807934", "807935" ]
      },
      "selected" : false
    }, {
      "data" : {
        "id" : "122",
        "source" : "63",
        "target" : "76",
        "shared_name" : "MITOCHONDRION INNER MEMBRANE (Geneset_Overlap_VvsF_updown) ELECTRON TRANSPORT",
        "EnrichmentMap_Overlap_size" : 3,
        "EnrichmentMap_similarity_coefficient" : 0.6,
        "shared_interaction" : "Geneset_Overlap",
        "EnrichmentMap_Data_Set" : "VvsF_updown",
        "name" : "MITOCHONDRION INNER MEMBRANE (Geneset_Overlap_VvsF_updown) ELECTRON TRANSPORT",
        "interaction" : "Geneset_Overlap",
        "SUID" : 122,
        "__mclCluster" : 1,
        "selected" : false,
        "EnrichmentMap_Overlap_genes" : [ "\"807929", "807934", "807935" ]
      },
      "selected" : false
    }, {
      "data" : {
        "id" : "123",
        "source" : "63",
        "target" : "79",
        "shared_name" : "MITOCHONDRION INNER MEMBRANE (Geneset_Overlap_VvsF_updown) FCA00190:OXIDATIVE PHOSPHORYLATION",
        "EnrichmentMap_Overlap_size" : 4,
        "EnrichmentMap_similarity_coefficient" : 0.8,
        "shared_interaction" : "Geneset_Overlap",
        "EnrichmentMap_Data_Set" : "VvsF_updown",
        "name" : "MITOCHONDRION INNER MEMBRANE (Geneset_Overlap_VvsF_updown) FCA00190:OXIDATIVE PHOSPHORYLATION",
        "interaction" : "Geneset_Overlap",
        "SUID" : 123,
        "__mclCluster" : 1,
        "selected" : false,
        "EnrichmentMap_Overlap_genes" : [ "\"807929", "807932", "807934", "807935" ]
      },
      "selected" : false
    }, {
      "data" : {
        "id" : "124",
        "source" : "63",
        "target" : "82",
        "shared_name" : "MITOCHONDRION INNER MEMBRANE (Geneset_Overlap_VvsF_updown) IPR001750:NADH:UBIQUINONE/PLASTOQUINONE OXIDOREDUCTASE",
        "EnrichmentMap_Overlap_size" : 1,
        "EnrichmentMap_similarity_coefficient" : 0.5,
        "shared_interaction" : "Geneset_Overlap",
        "EnrichmentMap_Data_Set" : "VvsF_updown",
        "name" : "MITOCHONDRION INNER MEMBRANE (Geneset_Overlap_VvsF_updown) IPR001750:NADH:UBIQUINONE/PLASTOQUINONE OXIDOREDUCTASE",
        "interaction" : "Geneset_Overlap",
        "SUID" : 124,
        "__mclCluster" : 1,
        "selected" : false,
        "EnrichmentMap_Overlap_genes" : [ "\"807929" ]
      },
      "selected" : false
    }, {
      "data" : {
        "id" : "125",
        "source" : "63",
        "target" : "99",
        "shared_name" : "MITOCHONDRION INNER MEMBRANE (Geneset_Overlap_VvsF_updown) GO:0008137~NADH DEHYDROGENASE (UBIQUINONE) ACTIVITY",
        "EnrichmentMap_Overlap_size" : 2,
        "EnrichmentMap_similarity_coefficient" : 0.5,
        "shared_interaction" : "Geneset_Overlap",
        "EnrichmentMap_Data_Set" : "VvsF_updown",
        "name" : "MITOCHONDRION INNER MEMBRANE (Geneset_Overlap_VvsF_updown) GO:0008137~NADH DEHYDROGENASE (UBIQUINONE) ACTIVITY",
        "interaction" : "Geneset_Overlap",
        "SUID" : 125,
        "__mclCluster" : 1,
        "selected" : false,
        "EnrichmentMap_Overlap_genes" : [ "\"807929", "807935" ]
      },
      "selected" : false
    }, {
      "data" : {
        "id" : "126",
        "source" : "63",
        "target" : "67",
        "shared_name" : "MITOCHONDRION INNER MEMBRANE (Geneset_Overlap_VvsF_updown) GO:0004129~CYTOCHROME-C OXIDASE ACTIVITY",
        "EnrichmentMap_Overlap_size" : 1,
        "EnrichmentMap_similarity_coefficient" : 0.5,
        "shared_interaction" : "Geneset_Overlap",
        "EnrichmentMap_Data_Set" : "VvsF_updown",
        "name" : "MITOCHONDRION INNER MEMBRANE (Geneset_Overlap_VvsF_updown) GO:0004129~CYTOCHROME-C OXIDASE ACTIVITY",
        "interaction" : "Geneset_Overlap",
        "SUID" : 126,
        "selected" : false,
        "EnrichmentMap_Overlap_genes" : [ "807936\"" ]
      },
      "selected" : false
    }, {
      "data" : {
        "id" : "127",
        "source" : "63",
        "target" : "88",
        "shared_name" : "MITOCHONDRION INNER MEMBRANE (Geneset_Overlap_VvsF_updown) FCA04260:CARDIAC MUSCLE CONTRACTION",
        "EnrichmentMap_Overlap_size" : 2,
        "EnrichmentMap_similarity_coefficient" : 0.5,
        "shared_interaction" : "Geneset_Overlap",
        "EnrichmentMap_Data_Set" : "VvsF_updown",
        "name" : "MITOCHONDRION INNER MEMBRANE (Geneset_Overlap_VvsF_updown) FCA04260:CARDIAC MUSCLE CONTRACTION",
        "interaction" : "Geneset_Overlap",
        "SUID" : 127,
        "selected" : false,
        "EnrichmentMap_Overlap_genes" : [ "807934", "807936\"" ]
      },
      "selected" : false
    }, {
      "data" : {
        "id" : "128",
        "source" : "63",
        "target" : "104",
        "shared_name" : "MITOCHONDRION INNER MEMBRANE (Geneset_Overlap_VvsF_updown) RESPIRATORY CHAIN",
        "EnrichmentMap_Overlap_size" : 3,
        "EnrichmentMap_similarity_coefficient" : 0.6,
        "shared_interaction" : "Geneset_Overlap",
        "EnrichmentMap_Data_Set" : "VvsF_updown",
        "name" : "MITOCHONDRION INNER MEMBRANE (Geneset_Overlap_VvsF_updown) RESPIRATORY CHAIN",
        "interaction" : "Geneset_Overlap",
        "SUID" : 128,
        "__mclCluster" : 1,
        "selected" : false,
        "EnrichmentMap_Overlap_genes" : [ "\"807929", "807934", "807935" ]
      },
      "selected" : false
    }, {
      "data" : {
        "id" : "312",
        "source" : "104",
        "target" : "62",
        "shared_name" : "RESPIRATORY CHAIN (Geneset_Overlap_VvsF_updown) GO:0005743~MITOCHONDRIAL INNER MEMBRANE",
        "EnrichmentMap_Overlap_size" : 2,
        "EnrichmentMap_similarity_coefficient" : 0.6666666666666666,
        "shared_interaction" : "Geneset_Overlap",
        "EnrichmentMap_Data_Set" : "VvsF_updown",
        "name" : "RESPIRATORY CHAIN (Geneset_Overlap_VvsF_updown) GO:0005743~MITOCHONDRIAL INNER MEMBRANE",
        "interaction" : "Geneset_Overlap",
        "SUID" : 312,
        "__mclCluster" : 1,
        "selected" : false,
        "EnrichmentMap_Overlap_genes" : [ "\"807929", "807934" ]
      },
      "selected" : false
    }, {
      "data" : {
        "id" : "311",
        "source" : "102",
        "target" : "104",
        "shared_name" : "NAD (Geneset_Overlap_VvsF_updown) RESPIRATORY CHAIN",
        "EnrichmentMap_Overlap_size" : 4,
        "EnrichmentMap_similarity_coefficient" : 1.0,
        "shared_interaction" : "Geneset_Overlap",
        "EnrichmentMap_Data_Set" : "VvsF_updown",
        "name" : "NAD (Geneset_Overlap_VvsF_updown) RESPIRATORY CHAIN",
        "interaction" : "Geneset_Overlap",
        "SUID" : 311,
        "__mclCluster" : 1,
        "selected" : false,
        "EnrichmentMap_Overlap_genes" : [ "\"807929", "807935", "807937", "807938\"" ]
      },
      "selected" : false
    }, {
      "data" : {
        "id" : "309",
        "source" : "99",
        "target" : "104",
        "shared_name" : "GO:0008137~NADH DEHYDROGENASE (UBIQUINONE) ACTIVITY (Geneset_Overlap_VvsF_updown) RESPIRATORY CHAIN",
        "EnrichmentMap_Overlap_size" : 4,
        "EnrichmentMap_similarity_coefficient" : 1.0,
        "shared_interaction" : "Geneset_Overlap",
        "EnrichmentMap_Data_Set" : "VvsF_updown",
        "name" : "GO:0008137~NADH DEHYDROGENASE (UBIQUINONE) ACTIVITY (Geneset_Overlap_VvsF_updown) RESPIRATORY CHAIN",
        "interaction" : "Geneset_Overlap",
        "SUID" : 309,
        "__mclCluster" : 1,
        "selected" : false,
        "EnrichmentMap_Overlap_genes" : [ "\"807929", "807935", "807937", "807938\"" ]
      },
      "selected" : false
    }, {
      "data" : {
        "id" : "310",
        "source" : "99",
        "target" : "102",
        "shared_name" : "GO:0008137~NADH DEHYDROGENASE (UBIQUINONE) ACTIVITY (Geneset_Overlap_VvsF_updown) NAD",
        "EnrichmentMap_Overlap_size" : 4,
        "EnrichmentMap_similarity_coefficient" : 1.0,
        "shared_interaction" : "Geneset_Overlap",
        "EnrichmentMap_Data_Set" : "VvsF_updown",
        "name" : "GO:0008137~NADH DEHYDROGENASE (UBIQUINONE) ACTIVITY (Geneset_Overlap_VvsF_updown) NAD",
        "interaction" : "Geneset_Overlap",
        "SUID" : 310,
        "__mclCluster" : 1,
        "selected" : false,
        "EnrichmentMap_Overlap_genes" : [ "\"807929", "807935", "807937", "807938\"" ]
      },
      "selected" : false
    }, {
      "data" : {
        "id" : "308",
        "source" : "98",
        "target" : "62",
        "shared_name" : "FCA05010:ALZHEIMER'S DISEASE (Geneset_Overlap_VvsF_updown) GO:0005743~MITOCHONDRIAL INNER MEMBRANE",
        "EnrichmentMap_Overlap_size" : 2,
        "EnrichmentMap_similarity_coefficient" : 0.6666666666666666,
        "shared_interaction" : "Geneset_Overlap",
        "EnrichmentMap_Data_Set" : "VvsF_updown",
        "name" : "FCA05010:ALZHEIMER'S DISEASE (Geneset_Overlap_VvsF_updown) GO:0005743~MITOCHONDRIAL INNER MEMBRANE",
        "interaction" : "Geneset_Overlap",
        "SUID" : 308,
        "selected" : false,
        "EnrichmentMap_Overlap_genes" : [ "807934", "807936\"" ]
      },
      "selected" : false
    } ]
  }
},"Figure3a_EnrichmentMap_VvsF": {
  "format_version" : "1.0",
  "generated_by" : "cytoscape-3.8.0",
  "target_cytoscapejs_version" : "~2.1",
  "data" : {
    "shared_name" : "VvsF_updown",
    "__clusterAttribute" : "__mclCluster",
    "__clusterType" : "mcl",
    "__Annotations" : [ "" ],
    "name" : "Figure3a_EnrichmentMap_VvsF",
    "__clusterParams" : [ "adjustLoops", "edgeCutOff=0.5", "undirectedEdges", "converter=None", "dataAttribute=EnrichmentMap::similarity_coefficient" ],
    "SUID" : 51,
    "selected" : true
  },
  "elements" : {
    "nodes" : [ {
      "data" : {
        "id" : "104",
        "EnrichmentMap_Name" : "RESPIRATORY CHAIN",
        "EnrichmentMap_Formatted_name" : "RESPIRATORY \nCHAIN ",
        "EnrichmentMap_pvalue_VvsF_updown_" : 2.37E-9,
        "EnrichmentMap_GS_DESCR" : "Respiratory chain",
        "EnrichmentMap_GS_Type" : "ENR",
        "EnrichmentMap_NES_VvsF_updown_" : 1.0,
        "shared_name" : "RESPIRATORY CHAIN",
        "EnrichmentMap_fdr_qvalue_VvsF_updown_" : 1.35E-7,
        "EnrichmentMap_gs_size" : 6,
        "EnrichmentMap_Colouring_VvsF_updown_" : 0.99999999763,
        "EnrichmentMap_Genes" : [ "\"807929", "807934", "807935", "807936", "807937", "807938\"" ],
        "name" : "RESPIRATORY CHAIN",
        "SUID" : 104,
        "DEGs_VvsF" : "UP",
        "__mclCluster" : 1,
        "EnrichmentMap_david_category" : "UP_KEYWORDS",
        "selected" : false
      },
      "position" : {
        "x" : -355.61490357670374,
        "y" : 4.692181328781366
      },
      "selected" : false
    }, {
      "data" : {
        "id" : "103",
        "EnrichmentMap_Name" : "GO:0043065~POSITIVE REGULATION OF APOPTOTIC PROCESS",
        "EnrichmentMap_Formatted_name" : "\nGO:0043065~POSITIVE \nREGULATION OF \nAPOPTOTIC \nPROCESS ",
        "EnrichmentMap_pvalue_VvsF_updown_" : 0.027102895,
        "EnrichmentMap_GS_DESCR" : "GO:0043065~positive regulation of apoptotic process",
        "EnrichmentMap_GS_Type" : "ENR",
        "EnrichmentMap_NES_VvsF_updown_" : 1.0,
        "shared_name" : "GO:0043065~POSITIVE REGULATION OF APOPTOTIC PROCESS",
        "EnrichmentMap_fdr_qvalue_VvsF_updown_" : 0.721316434,
        "EnrichmentMap_gs_size" : 3,
        "EnrichmentMap_Colouring_VvsF_updown_" : 0.972897105,
        "EnrichmentMap_Genes" : [ "\"101099597", "101082002", "101082064\"" ],
        "name" : "GO:0043065~POSITIVE REGULATION OF APOPTOTIC PROCESS",
        "SUID" : 103,
        "DEGs_VvsF" : "UP",
        "EnrichmentMap_david_category" : "GOTERM_BP_DIRECT",
        "selected" : false
      },
      "position" : {
        "x" : -311.36110859826465,
        "y" : 425.4417986384507
      },
      "selected" : false
    }, {
      "data" : {
        "id" : "102",
        "EnrichmentMap_Name" : "NAD",
        "EnrichmentMap_Formatted_name" : "NAD\n",
        "EnrichmentMap_pvalue_VvsF_updown_" : 6.18E-4,
        "EnrichmentMap_GS_DESCR" : "NAD",
        "EnrichmentMap_GS_Type" : "ENR",
        "EnrichmentMap_NES_VvsF_updown_" : 1.0,
        "shared_name" : "NAD",
        "EnrichmentMap_fdr_qvalue_VvsF_updown_" : 0.005019001,
        "EnrichmentMap_gs_size" : 4,
        "EnrichmentMap_Colouring_VvsF_updown_" : 0.999382,
        "EnrichmentMap_Genes" : [ "\"807929", "807935", "807937", "807938\"" ],
        "name" : "NAD",
        "SUID" : 102,
        "DEGs_VvsF" : "UP",
        "__mclCluster" : 1,
        "EnrichmentMap_david_category" : "UP_KEYWORDS",
        "selected" : false
      },
      "position" : {
        "x" : -335.01785767826624,
        "y" : 83.91297028446985
      },
      "selected" : false
    }, {
      "data" : {
        "id" : "101",
        "EnrichmentMap_Name" : "ATP-BINDING",
        "EnrichmentMap_Formatted_name" : "ATP-BINDING\n",
        "EnrichmentMap_pvalue_VvsF_updown_" : 0.03503163,
        "EnrichmentMap_GS_DESCR" : "ATP-binding",
        "EnrichmentMap_GS_Type" : "ENR",
        "EnrichmentMap_NES_VvsF_updown_" : 1.0,
        "shared_name" : "ATP-BINDING",
        "EnrichmentMap_fdr_qvalue_VvsF_updown_" : 0.18393539,
        "EnrichmentMap_gs_size" : 6,
        "EnrichmentMap_Colouring_VvsF_updown_" : 0.96496837,
        "EnrichmentMap_Genes" : [ "\"101093092", "101097435", "101081699", "493696", "101099597", "101087797\"" ],
        "name" : "ATP-BINDING",
        "SUID" : 101,
        "DEGs_VvsF" : "UP",
        "__mclCluster" : 4,
        "EnrichmentMap_david_category" : "UP_KEYWORDS",
        "selected" : false
      },
      "position" : {
        "x" : -217.99935621599187,
        "y" : 210.513500560337
      },
      "selected" : false
    }, {
      "data" : {
        "id" : "100",
        "EnrichmentMap_Name" : "FCA04114:OOCYTE MEIOSIS",
        "EnrichmentMap_Formatted_name" : "FCA04114:OOCYTE \nMEIOSIS ",
        "EnrichmentMap_pvalue_VvsF_updown_" : 0.022111542,
        "EnrichmentMap_GS_DESCR" : "fca04114:Oocyte meiosis",
        "EnrichmentMap_GS_Type" : "ENR",
        "EnrichmentMap_NES_VvsF_updown_" : 1.0,
        "shared_name" : "FCA04114:OOCYTE MEIOSIS",
        "EnrichmentMap_fdr_qvalue_VvsF_updown_" : 0.173088136,
        "EnrichmentMap_gs_size" : 3,
        "EnrichmentMap_Colouring_VvsF_updown_" : 0.977888458,
        "EnrichmentMap_Genes" : [ "\"101081699", "101090344", "101084421\"" ],
        "name" : "FCA04114:OOCYTE MEIOSIS",
        "SUID" : 100,
        "DEGs_VvsF" : "UP",
        "EnrichmentMap_david_category" : "KEGG_PATHWAY",
        "selected" : false
      },
      "position" : {
        "x" : -312.5934782894377,
        "y" : 381.11543616512057
      },
      "selected" : false
    }, {
      "data" : {
        "id" : "99",
        "EnrichmentMap_Name" : "GO:0008137~NADH DEHYDROGENASE (UBIQUINONE) ACTIVITY",
        "EnrichmentMap_Formatted_name" : "GO:0008137~NADH \nDEHYDROGENASE \n(UBIQUINONE) \nACTIVITY ",
        "EnrichmentMap_pvalue_VvsF_updown_" : 6.82E-5,
        "EnrichmentMap_GS_DESCR" : "GO:0008137~NADH dehydrogenase (ubiquinone) activity",
        "EnrichmentMap_GS_Type" : "ENR",
        "EnrichmentMap_NES_VvsF_updown_" : 1.0,
        "shared_name" : "GO:0008137~NADH DEHYDROGENASE (UBIQUINONE) ACTIVITY",
        "EnrichmentMap_fdr_qvalue_VvsF_updown_" : 0.002861287,
        "EnrichmentMap_gs_size" : 4,
        "EnrichmentMap_Colouring_VvsF_updown_" : 0.9999318,
        "EnrichmentMap_Genes" : [ "\"807929", "807935", "807937", "807938\"" ],
        "name" : "GO:0008137~NADH DEHYDROGENASE (UBIQUINONE) ACTIVITY",
        "SUID" : 99,
        "DEGs_VvsF" : "UP",
        "__mclCluster" : 1,
        "EnrichmentMap_david_category" : "GOTERM_MF_DIRECT",
        "selected" : false
      },
      "position" : {
        "x" : -253.4913379028756,
        "y" : 98.6535646715243
      },
      "selected" : false
    }, {
      "data" : {
        "id" : "98",
        "EnrichmentMap_Name" : "FCA05010:ALZHEIMER'S DISEASE",
        "EnrichmentMap_Formatted_name" : "\nFCA05010:ALZHEIMER'S \nDISEASE ",
        "EnrichmentMap_pvalue_VvsF_updown_" : 0.005099009,
        "EnrichmentMap_GS_DESCR" : "fca05010:Alzheimer's disease",
        "EnrichmentMap_GS_Type" : "ENR",
        "EnrichmentMap_NES_VvsF_updown_" : 1.0,
        "shared_name" : "FCA05010:ALZHEIMER'S DISEASE",
        "EnrichmentMap_fdr_qvalue_VvsF_updown_" : 0.063099951,
        "EnrichmentMap_gs_size" : 4,
        "EnrichmentMap_Colouring_VvsF_updown_" : 0.994900991,
        "EnrichmentMap_Genes" : [ "807934", "807932", "807936\"", "\"101090344" ],
        "name" : "FCA05010:ALZHEIMER'S DISEASE",
        "SUID" : 98,
        "DEGs_VvsF" : "UP",
        "__mclCluster" : 2,
        "EnrichmentMap_david_category" : "KEGG_PATHWAY",
        "selected" : false
      },
      "position" : {
        "x" : -176.4873553589303,
        "y" : -70.50660254573035
      },
      "selected" : false
    }, {
      "data" : {
        "id" : "97",
        "EnrichmentMap_Name" : "GO:0086002~CARDIAC MUSCLE CELL ACTION POTENTIAL INVOLVED IN CONTRACTION",
        "EnrichmentMap_Formatted_name" : "\nGO:0086002~CARDIAC \nMUSCLE CELL \nACTION POTENTIAL \nINVOLVED IN \nCONTRACTION ",
        "EnrichmentMap_pvalue_VvsF_updown_" : 0.009245965,
        "EnrichmentMap_GS_DESCR" : "GO:0086002~cardiac muscle cell action potential involved in contraction",
        "EnrichmentMap_GS_Type" : "ENR",
        "EnrichmentMap_NES_VvsF_updown_" : 1.0,
        "shared_name" : "GO:0086002~CARDIAC MUSCLE CELL ACTION POTENTIAL INVOLVED IN CONTRACTION",
        "EnrichmentMap_fdr_qvalue_VvsF_updown_" : 0.612281367,
        "EnrichmentMap_gs_size" : 2,
        "EnrichmentMap_Colouring_VvsF_updown_" : 0.990754035,
        "EnrichmentMap_Genes" : [ "\"101087863", "101099450\"" ],
        "name" : "GO:0086002~CARDIAC MUSCLE CELL ACTION POTENTIAL INVOLVED IN CONTRACTION",
        "SUID" : 97,
        "DEGs_VvsF" : "DOWN",
        "__mclCluster" : 5,
        "EnrichmentMap_david_category" : "GOTERM_BP_DIRECT",
        "selected" : false
      },
      "position" : {
        "x" : 101.7982418965309,
        "y" : 168.08420650532713
      },
      "selected" : false
    }, {
      "data" : {
        "id" : "96",
        "EnrichmentMap_Name" : "GO:0045277~RESPIRATORY CHAIN COMPLEX IV",
        "EnrichmentMap_Formatted_name" : "\nGO:0045277~RESPIRATORY \nCHAIN COMPLEX IV ",
        "EnrichmentMap_pvalue_VvsF_updown_" : 0.010411156,
        "EnrichmentMap_GS_DESCR" : "GO:0045277~respiratory chain complex IV",
        "EnrichmentMap_GS_Type" : "ENR",
        "EnrichmentMap_NES_VvsF_updown_" : 1.0,
        "shared_name" : "GO:0045277~RESPIRATORY CHAIN COMPLEX IV",
        "EnrichmentMap_fdr_qvalue_VvsF_updown_" : 0.176025767,
        "EnrichmentMap_gs_size" : 2,
        "EnrichmentMap_Colouring_VvsF_updown_" : 0.989588844,
        "EnrichmentMap_Genes" : [ "\"807934", "807936\"" ],
        "name" : "GO:0045277~RESPIRATORY CHAIN COMPLEX IV",
        "SUID" : 96,
        "DEGs_VvsF" : "UP",
        "__mclCluster" : 2,
        "EnrichmentMap_david_category" : "GOTERM_CC_DIRECT",
        "selected" : false
      },
      "position" : {
        "x" : -177.54669678959436,
        "y" : -151.27695777033972
      },
      "selected" : false
    }, {
      "data" : {
        "id" : "95",
        "EnrichmentMap_Name" : "GO:0009636~RESPONSE TO TOXIC SUBSTANCE",
        "EnrichmentMap_Formatted_name" : "\nGO:0009636~RESPONSE \nTO TOXIC \nSUBSTANCE ",
        "EnrichmentMap_pvalue_VvsF_updown_" : 0.057780787,
        "EnrichmentMap_GS_DESCR" : "GO:0009636~response to toxic substance",
        "EnrichmentMap_GS_Type" : "ENR",
        "EnrichmentMap_NES_VvsF_updown_" : 1.0,
        "shared_name" : "GO:0009636~RESPONSE TO TOXIC SUBSTANCE",
        "EnrichmentMap_fdr_qvalue_VvsF_updown_" : 0.70303867,
        "EnrichmentMap_gs_size" : 2,
        "EnrichmentMap_Colouring_VvsF_updown_" : 0.942219213,
        "EnrichmentMap_Genes" : [ "\"101096421", "101085268\"" ],
        "name" : "GO:0009636~RESPONSE TO TOXIC SUBSTANCE",
        "SUID" : 95,
        "DEGs_VvsF" : "DOWN",
        "__mclCluster" : 6,
        "EnrichmentMap_david_category" : "GOTERM_BP_DIRECT",
        "selected" : false
      },
      "position" : {
        "x" : 33.31519257019222,
        "y" : 348.98515859305485
      },
      "selected" : false
    }, {
      "data" : {
        "id" : "94",
        "EnrichmentMap_Name" : "NUCLEOTIDE-BINDING",
        "EnrichmentMap_Formatted_name" : "NUCLEOTIDE-BIND\nING\n",
        "EnrichmentMap_pvalue_VvsF_updown_" : 0.077521071,
        "EnrichmentMap_GS_DESCR" : "Nucleotide-binding",
        "EnrichmentMap_GS_Type" : "ENR",
        "EnrichmentMap_NES_VvsF_updown_" : 1.0,
        "shared_name" : "NUCLEOTIDE-BINDING",
        "EnrichmentMap_fdr_qvalue_VvsF_updown_" : 0.341719907,
        "EnrichmentMap_gs_size" : 6,
        "EnrichmentMap_Colouring_VvsF_updown_" : 0.922478929,
        "EnrichmentMap_Genes" : [ "\"101093092", "101097435", "101081699", "493696", "101099597", "101087797\"" ],
        "name" : "NUCLEOTIDE-BINDING",
        "SUID" : 94,
        "DEGs_VvsF" : "UP",
        "__mclCluster" : 4,
        "EnrichmentMap_david_category" : "UP_KEYWORDS",
        "selected" : false
      },
      "position" : {
        "x" : -324.7596768794442,
        "y" : 197.102376617606
      },
      "selected" : false
    }, {
      "data" : {
        "id" : "93",
        "EnrichmentMap_Name" : "GO:0007200~PHOSPHOLIPASE C-ACTIVATING G-PROTEIN COUPLED RECEPTOR SIGNALING PATHWAY",
        "EnrichmentMap_Formatted_name" : "\nGO:0007200~PHOSPHOLIPASE \nC-ACTIVATING \nG-PROTEIN \nCOUPLED RECEPTOR \nSIGNALING \nPATHWAY ",
        "EnrichmentMap_pvalue_VvsF_updown_" : 0.068253751,
        "EnrichmentMap_GS_DESCR" : "GO:0007200~phospholipase C-activating G-protein coupled receptor signaling pathway",
        "EnrichmentMap_GS_Type" : "ENR",
        "EnrichmentMap_NES_VvsF_updown_" : 1.0,
        "shared_name" : "GO:0007200~PHOSPHOLIPASE C-ACTIVATING G-PROTEIN COUPLED RECEPTOR SIGNALING PATHWAY",
        "EnrichmentMap_fdr_qvalue_VvsF_updown_" : 0.699350766,
        "EnrichmentMap_gs_size" : 2,
        "EnrichmentMap_Colouring_VvsF_updown_" : 0.931746249,
        "EnrichmentMap_Genes" : [ "101098593\"", "\"101088154" ],
        "name" : "GO:0007200~PHOSPHOLIPASE C-ACTIVATING G-PROTEIN COUPLED RECEPTOR SIGNALING PATHWAY",
        "SUID" : 93,
        "DEGs_VvsF" : "DOWN",
        "__mclCluster" : 3,
        "EnrichmentMap_david_category" : "GOTERM_BP_DIRECT",
        "selected" : false
      },
      "position" : {
        "x" : 180.8864521285239,
        "y" : -50.94723567297954
      },
      "selected" : false
    }, {
      "data" : {
        "id" : "92",
        "EnrichmentMap_Name" : "OXIDOREDUCTASE",
        "EnrichmentMap_Formatted_name" : "OXIDOREDUCTASE\n",
        "EnrichmentMap_pvalue_VvsF_updown_" : 0.001759766,
        "EnrichmentMap_GS_DESCR" : "Oxidoreductase",
        "EnrichmentMap_GS_Type" : "ENR",
        "EnrichmentMap_NES_VvsF_updown_" : 1.0,
        "shared_name" : "OXIDOREDUCTASE",
        "EnrichmentMap_fdr_qvalue_VvsF_updown_" : 0.012470965,
        "EnrichmentMap_gs_size" : 5,
        "EnrichmentMap_Colouring_VvsF_updown_" : 0.998240234,
        "EnrichmentMap_Genes" : [ "\"807929", "807934", "807935", "807937", "807938\"" ],
        "name" : "OXIDOREDUCTASE",
        "SUID" : 92,
        "DEGs_VvsF" : "UP",
        "__mclCluster" : 1,
        "EnrichmentMap_david_category" : "UP_KEYWORDS",
        "selected" : false
      },
      "position" : {
        "x" : -213.5047656372506,
        "y" : -9.097087164870977
      },
      "selected" : false
    }, {
      "data" : {
        "id" : "91",
        "EnrichmentMap_Name" : "TRANSMEMBRANE",
        "EnrichmentMap_Formatted_name" : "TRANSMEMBRANE\n",
        "EnrichmentMap_pvalue_VvsF_updown_" : 0.011092187,
        "EnrichmentMap_GS_DESCR" : "Transmembrane",
        "EnrichmentMap_GS_Type" : "ENR",
        "EnrichmentMap_NES_VvsF_updown_" : 1.0,
        "shared_name" : "TRANSMEMBRANE",
        "EnrichmentMap_fdr_qvalue_VvsF_updown_" : 0.062122977,
        "EnrichmentMap_gs_size" : 15,
        "EnrichmentMap_Colouring_VvsF_updown_" : 0.988907813,
        "EnrichmentMap_Genes" : [ "\"101088154", "101098147", "101085920", "101089558", "101100797", "101090552", "101095111", "101098291", "101087863", "101094700", "101097640", "101086238", "101087698", "101085598", "101098593\"" ],
        "name" : "TRANSMEMBRANE",
        "SUID" : 91,
        "DEGs_VvsF" : "DOWN",
        "__mclCluster" : 3,
        "EnrichmentMap_david_category" : "UP_KEYWORDS",
        "selected" : false
      },
      "position" : {
        "x" : 56.59241152845924,
        "y" : -98.24584899312407
      },
      "selected" : false
    }, {
      "data" : {
        "id" : "90",
        "EnrichmentMap_Name" : "MEMBRANE",
        "EnrichmentMap_Formatted_name" : "MEMBRANE\n",
        "EnrichmentMap_pvalue_VvsF_updown_" : 0.005040294,
        "EnrichmentMap_GS_DESCR" : "Membrane",
        "EnrichmentMap_GS_Type" : "ENR",
        "EnrichmentMap_NES_VvsF_updown_" : 1.0,
        "shared_name" : "MEMBRANE",
        "EnrichmentMap_fdr_qvalue_VvsF_updown_" : 0.109720566,
        "EnrichmentMap_gs_size" : 16,
        "EnrichmentMap_Colouring_VvsF_updown_" : 0.994959706,
        "EnrichmentMap_Genes" : [ "\"101088154", "101098147", "101083086", "101085920", "101089558", "101100797", "101090552", "101095111", "101098291", "101087863", "101094700", "101097640", "101086238", "101087698", "101085598", "101098593\"" ],
        "name" : "MEMBRANE",
        "SUID" : 90,
        "DEGs_VvsF" : "DOWN",
        "__mclCluster" : 3,
        "EnrichmentMap_david_category" : "UP_KEYWORDS",
        "selected" : false
      },
      "position" : {
        "x" : 118.96633065565582,
        "y" : -138.9346657204194
      },
      "selected" : false
    }, {
      "data" : {
        "id" : "89",
        "EnrichmentMap_Name" : "GO:0042773~ATP SYNTHESIS COUPLED ELECTRON TRANSPORT",
        "EnrichmentMap_Formatted_name" : "GO:0042773~ATP \nSYNTHESIS \nCOUPLED ELECTRON \nTRANSPORT ",
        "EnrichmentMap_pvalue_VvsF_updown_" : 0.007069491,
        "EnrichmentMap_GS_DESCR" : "GO:0042773~ATP synthesis coupled electron transport",
        "EnrichmentMap_GS_Type" : "ENR",
        "EnrichmentMap_NES_VvsF_updown_" : 1.0,
        "shared_name" : "GO:0042773~ATP SYNTHESIS COUPLED ELECTRON TRANSPORT",
        "EnrichmentMap_fdr_qvalue_VvsF_updown_" : 0.483044048,
        "EnrichmentMap_gs_size" : 2,
        "EnrichmentMap_Colouring_VvsF_updown_" : 0.992930509,
        "EnrichmentMap_Genes" : [ "\"807929", "807937\"" ],
        "name" : "GO:0042773~ATP SYNTHESIS COUPLED ELECTRON TRANSPORT",
        "SUID" : 89,
        "DEGs_VvsF" : "UP",
        "__mclCluster" : 1,
        "EnrichmentMap_david_category" : "GOTERM_BP_DIRECT",
        "selected" : false
      },
      "position" : {
        "x" : -282.2890673950631,
        "y" : 52.91484139347863
      },
      "selected" : false
    }, {
      "data" : {
        "id" : "88",
        "EnrichmentMap_Name" : "FCA04260:CARDIAC MUSCLE CONTRACTION",
        "EnrichmentMap_Formatted_name" : "\nFCA04260:CARDIAC \nMUSCLE \nCONTRACTION ",
        "EnrichmentMap_pvalue_VvsF_updown_" : 5.05E-4,
        "EnrichmentMap_GS_DESCR" : "fca04260:Cardiac muscle contraction",
        "EnrichmentMap_GS_Type" : "ENR",
        "EnrichmentMap_NES_VvsF_updown_" : 1.0,
        "shared_name" : "FCA04260:CARDIAC MUSCLE CONTRACTION",
        "EnrichmentMap_fdr_qvalue_VvsF_updown_" : 0.008550027,
        "EnrichmentMap_gs_size" : 4,
        "EnrichmentMap_Colouring_VvsF_updown_" : 0.999495,
        "EnrichmentMap_Genes" : [ "807934", "807936\"", "101098273", "\"493696" ],
        "name" : "FCA04260:CARDIAC MUSCLE CONTRACTION",
        "SUID" : 88,
        "DEGs_VvsF" : "UP",
        "__mclCluster" : 2,
        "EnrichmentMap_david_category" : "KEGG_PATHWAY",
        "selected" : false
      },
      "position" : {
        "x" : -252.6617175415475,
        "y" : -167.6685288152616
      },
      "selected" : false
    }, {
      "data" : {
        "id" : "87",
        "EnrichmentMap_Name" : "GO:0005747~MITOCHONDRIAL RESPIRATORY CHAIN COMPLEX I",
        "EnrichmentMap_Formatted_name" : "\nGO:0005747~MITOCHONDRIAL \nRESPIRATORY \nCHAIN COMPLEX I ",
        "EnrichmentMap_pvalue_VvsF_updown_" : 1.51E-4,
        "EnrichmentMap_GS_DESCR" : "GO:0005747~mitochondrial respiratory chain complex I",
        "EnrichmentMap_GS_Type" : "ENR",
        "EnrichmentMap_NES_VvsF_updown_" : 1.0,
        "shared_name" : "GO:0005747~MITOCHONDRIAL RESPIRATORY CHAIN COMPLEX I",
        "EnrichmentMap_fdr_qvalue_VvsF_updown_" : 0.0055747,
        "EnrichmentMap_gs_size" : 4,
        "EnrichmentMap_Colouring_VvsF_updown_" : 0.999849,
        "EnrichmentMap_Genes" : [ "\"807929", "807935", "807937", "807938\"" ],
        "name" : "GO:0005747~MITOCHONDRIAL RESPIRATORY CHAIN COMPLEX I",
        "SUID" : 87,
        "DEGs_VvsF" : "UP",
        "__mclCluster" : 1,
        "EnrichmentMap_david_category" : "GOTERM_CC_DIRECT",
        "selected" : false
      },
      "position" : {
        "x" : -296.860814221235,
        "y" : 100.43394492054773
      },
      "selected" : false
    }, {
      "data" : {
        "id" : "86",
        "EnrichmentMap_Name" : "SIGNAL",
        "EnrichmentMap_Formatted_name" : "SIGNAL\n",
        "EnrichmentMap_pvalue_VvsF_updown_" : 0.007585062,
        "EnrichmentMap_GS_DESCR" : "Signal",
        "EnrichmentMap_GS_Type" : "ENR",
        "EnrichmentMap_NES_VvsF_updown_" : 1.0,
        "shared_name" : "SIGNAL",
        "EnrichmentMap_fdr_qvalue_VvsF_updown_" : 0.083836752,
        "EnrichmentMap_gs_size" : 10,
        "EnrichmentMap_Colouring_VvsF_updown_" : 0.992414938,
        "EnrichmentMap_Genes" : [ "101087698", "101085598", "\"101083584", "101082374", "101082013", "101094160", "101094482", "101098630", "101080538\"", "101087863" ],
        "name" : "SIGNAL",
        "SUID" : 86,
        "DEGs_VvsF" : "DOWN",
        "__mclCluster" : 7,
        "EnrichmentMap_david_category" : "UP_KEYWORDS",
        "selected" : false
      },
      "position" : {
        "x" : -38.94228682540739,
        "y" : 199.73245048138838
      },
      "selected" : false
    }, {
      "data" : {
        "id" : "85",
        "EnrichmentMap_Name" : "GO:0006874~CELLULAR CALCIUM ION HOMEOSTASIS",
        "EnrichmentMap_Formatted_name" : "\nGO:0006874~CELLULAR \nCALCIUM ION \nHOMEOSTASIS ",
        "EnrichmentMap_pvalue_VvsF_updown_" : 0.097327137,
        "EnrichmentMap_GS_DESCR" : "GO:0006874~cellular calcium ion homeostasis",
        "EnrichmentMap_GS_Type" : "ENR",
        "EnrichmentMap_NES_VvsF_updown_" : 1.0,
        "shared_name" : "GO:0006874~CELLULAR CALCIUM ION HOMEOSTASIS",
        "EnrichmentMap_fdr_qvalue_VvsF_updown_" : 0.775087184,
        "EnrichmentMap_gs_size" : 2,
        "EnrichmentMap_Colouring_VvsF_updown_" : 0.902672863,
        "EnrichmentMap_Genes" : [ "\"101083584", "101098291\"" ],
        "name" : "GO:0006874~CELLULAR CALCIUM ION HOMEOSTASIS",
        "SUID" : 85,
        "DEGs_VvsF" : "DOWN",
        "EnrichmentMap_david_category" : "GOTERM_BP_DIRECT",
        "selected" : false
      },
      "position" : {
        "x" : -37.5656345808888,
        "y" : 272.0782676452909
      },
      "selected" : false
    }, {
      "data" : {
        "id" : "84",
        "EnrichmentMap_Name" : "TRANSMEMBRANE HELIX",
        "EnrichmentMap_Formatted_name" : "TRANSMEMBRANE \nHELIX ",
        "EnrichmentMap_pvalue_VvsF_updown_" : 0.010992449,
        "EnrichmentMap_GS_DESCR" : "Transmembrane helix",
        "EnrichmentMap_GS_Type" : "ENR",
        "EnrichmentMap_NES_VvsF_updown_" : 1.0,
        "shared_name" : "TRANSMEMBRANE HELIX",
        "EnrichmentMap_fdr_qvalue_VvsF_updown_" : 0.081250762,
        "EnrichmentMap_gs_size" : 15,
        "EnrichmentMap_Colouring_VvsF_updown_" : 0.989007551,
        "EnrichmentMap_Genes" : [ "\"101088154", "101098147", "101085920", "101089558", "101100797", "101090552", "101095111", "101098291", "101087863", "101094700", "101097640", "101086238", "101087698", "101085598", "101098593\"" ],
        "name" : "TRANSMEMBRANE HELIX",
        "SUID" : 84,
        "DEGs_VvsF" : "DOWN",
        "__mclCluster" : 3,
        "EnrichmentMap_david_category" : "UP_KEYWORDS",
        "selected" : false
      },
      "position" : {
        "x" : 48.86878010930364,
        "y" : -166.0448539476091
      },
      "selected" : false
    }, {
      "data" : {
        "id" : "83",
        "EnrichmentMap_Name" : "GO:0004869~CYSTEINE-TYPE ENDOPEPTIDASE INHIBITOR ACTIVITY",
        "EnrichmentMap_Formatted_name" : "\nGO:0004869~CYSTEINE-TYPE \nENDOPEPTIDASE \nINHIBITOR \nACTIVITY ",
        "EnrichmentMap_pvalue_VvsF_updown_" : 0.053503345,
        "EnrichmentMap_GS_DESCR" : "GO:0004869~cysteine-type endopeptidase inhibitor activity",
        "EnrichmentMap_GS_Type" : "ENR",
        "EnrichmentMap_NES_VvsF_updown_" : 1.0,
        "shared_name" : "GO:0004869~CYSTEINE-TYPE ENDOPEPTIDASE INHIBITOR ACTIVITY",
        "EnrichmentMap_fdr_qvalue_VvsF_updown_" : 0.536908117,
        "EnrichmentMap_gs_size" : 2,
        "EnrichmentMap_Colouring_VvsF_updown_" : 0.946496655,
        "EnrichmentMap_Genes" : [ "\"101084421", "101082002\"" ],
        "name" : "GO:0004869~CYSTEINE-TYPE ENDOPEPTIDASE INHIBITOR ACTIVITY",
        "SUID" : 83,
        "DEGs_VvsF" : "UP",
        "EnrichmentMap_david_category" : "GOTERM_MF_DIRECT",
        "selected" : false
      },
      "position" : {
        "x" : -227.24474280311017,
        "y" : 380.00570067535415
      },
      "selected" : false
    }, {
      "data" : {
        "id" : "82",
        "EnrichmentMap_Name" : "IPR001750:NADH:UBIQUINONE/PLASTOQUINONE OXIDOREDUCTASE",
        "EnrichmentMap_Formatted_name" : "\nIPR001750:NADH:UBIQUINONE/PLASTOQUINONE \nOXIDOREDUCTASE ",
        "EnrichmentMap_pvalue_VvsF_updown_" : 0.00832314,
        "EnrichmentMap_GS_DESCR" : "IPR001750:NADH:ubiquinone/plastoquinone oxidoreductase",
        "EnrichmentMap_GS_Type" : "ENR",
        "EnrichmentMap_NES_VvsF_updown_" : 1.0,
        "shared_name" : "IPR001750:NADH:UBIQUINONE/PLASTOQUINONE OXIDOREDUCTASE",
        "EnrichmentMap_fdr_qvalue_VvsF_updown_" : 0.57365783,
        "EnrichmentMap_gs_size" : 2,
        "EnrichmentMap_Colouring_VvsF_updown_" : 0.99167686,
        "EnrichmentMap_Genes" : [ "\"807929", "807935\"" ],
        "name" : "IPR001750:NADH:UBIQUINONE/PLASTOQUINONE OXIDOREDUCTASE",
        "SUID" : 82,
        "DEGs_VvsF" : "UP",
        "__mclCluster" : 1,
        "EnrichmentMap_david_category" : "INTERPRO",
        "selected" : false
      },
      "position" : {
        "x" : -227.094212658735,
        "y" : 63.89797280217004
      },
      "selected" : false
    }, {
      "data" : {
        "id" : "81",
        "EnrichmentMap_Name" : "GO:0042552~MYELINATION",
        "EnrichmentMap_Formatted_name" : "GO:0042552~MYEL\nINATION\n",
        "EnrichmentMap_pvalue_VvsF_updown_" : 0.048967573,
        "EnrichmentMap_GS_DESCR" : "GO:0042552~myelination",
        "EnrichmentMap_GS_Type" : "ENR",
        "EnrichmentMap_NES_VvsF_updown_" : 1.0,
        "shared_name" : "GO:0042552~MYELINATION",
        "EnrichmentMap_fdr_qvalue_VvsF_updown_" : 0.722040968,
        "EnrichmentMap_gs_size" : 2,
        "EnrichmentMap_Colouring_VvsF_updown_" : 0.951032427,
        "EnrichmentMap_Genes" : [ "\"101096421", "101098291\"" ],
        "name" : "GO:0042552~MYELINATION",
        "SUID" : 81,
        "DEGs_VvsF" : "DOWN",
        "__mclCluster" : 6,
        "EnrichmentMap_david_category" : "GOTERM_BP_DIRECT",
        "selected" : false
      },
      "position" : {
        "x" : -19.699305468639572,
        "y" : 316.4042194716711
      },
      "selected" : false
    }, {
      "data" : {
        "id" : "80",
        "EnrichmentMap_Name" : "TRANSPORT",
        "EnrichmentMap_Formatted_name" : "TRANSPORT\n",
        "EnrichmentMap_pvalue_VvsF_updown_" : 1.06E-5,
        "EnrichmentMap_GS_DESCR" : "Transport",
        "EnrichmentMap_GS_Type" : "ENR",
        "EnrichmentMap_NES_VvsF_updown_" : 1.0,
        "shared_name" : "TRANSPORT",
        "EnrichmentMap_fdr_qvalue_VvsF_updown_" : 1.01E-4,
        "EnrichmentMap_gs_size" : 10,
        "EnrichmentMap_Colouring_VvsF_updown_" : 0.9999894,
        "EnrichmentMap_Genes" : [ "\"807929", "807934", "807935", "807936", "807937", "807938\"", "807932", "101095459", "493739", "101098273" ],
        "name" : "TRANSPORT",
        "SUID" : 80,
        "DEGs_VvsF" : "UP",
        "__mclCluster" : 1,
        "EnrichmentMap_david_category" : "UP_KEYWORDS",
        "selected" : false
      },
      "position" : {
        "x" : -283.56692994389124,
        "y" : -50.15537573908973
      },
      "selected" : false
    }, {
      "data" : {
        "id" : "79",
        "EnrichmentMap_Name" : "FCA00190:OXIDATIVE PHOSPHORYLATION",
        "EnrichmentMap_Formatted_name" : "FCA00190:OXIDATIVE \nPHOSPHORYLATION",
        "EnrichmentMap_pvalue_VvsF_updown_" : 1.65E-7,
        "EnrichmentMap_GS_DESCR" : "fca00190:Oxidative phosphorylation",
        "EnrichmentMap_GS_Type" : "ENR",
        "EnrichmentMap_NES_VvsF_updown_" : 1.0,
        "shared_name" : "FCA00190:OXIDATIVE PHOSPHORYLATION",
        "EnrichmentMap_fdr_qvalue_VvsF_updown_" : 4.21E-6,
        "EnrichmentMap_gs_size" : 7,
        "EnrichmentMap_Colouring_VvsF_updown_" : 0.999999835,
        "EnrichmentMap_Genes" : [ "\"807929", "807934", "807935", "807936", "807937", "807938\"", "807932" ],
        "name" : "FCA00190:OXIDATIVE PHOSPHORYLATION",
        "SUID" : 79,
        "DEGs_VvsF" : "UP",
        "__mclCluster" : 1,
        "EnrichmentMap_david_category" : "KEGG_PATHWAY",
        "selected" : false
      },
      "position" : {
        "x" : -200.05148804936,
        "y" : 28.599087456711054
      },
      "selected" : false
    }, {
      "data" : {
        "id" : "78",
        "EnrichmentMap_Name" : "MITOCHONDRION",
        "EnrichmentMap_Formatted_name" : "MITOCHONDRION\n",
        "EnrichmentMap_pvalue_VvsF_updown_" : 6.94E-7,
        "EnrichmentMap_GS_DESCR" : "Mitochondrion",
        "EnrichmentMap_GS_Type" : "ENR",
        "EnrichmentMap_NES_VvsF_updown_" : 1.0,
        "shared_name" : "MITOCHONDRION",
        "EnrichmentMap_fdr_qvalue_VvsF_updown_" : 1.32E-5,
        "EnrichmentMap_gs_size" : 7,
        "EnrichmentMap_Colouring_VvsF_updown_" : 0.999999306,
        "EnrichmentMap_Genes" : [ "\"807929", "807934", "807935", "807936", "807937", "807938\"", "807932" ],
        "name" : "MITOCHONDRION",
        "SUID" : 78,
        "DEGs_VvsF" : "UP",
        "__mclCluster" : 1,
        "EnrichmentMap_david_category" : "UP_KEYWORDS",
        "selected" : false
      },
      "position" : {
        "x" : -260.48505128178186,
        "y" : -12.07873084162879
      },
      "selected" : false
    }, {
      "data" : {
        "id" : "77",
        "EnrichmentMap_Name" : "GO:0060307~REGULATION OF VENTRICULAR CARDIAC MUSCLE CELL MEMBRANE REPOLARIZATION",
        "EnrichmentMap_Formatted_name" : "\nGO:0060307~REGULATION \nOF VENTRICULAR \nCARDIAC MUSCLE \nCELL MEMBRANE \nREPOLARIZATION ",
        "EnrichmentMap_pvalue_VvsF_updown_" : 0.020233424,
        "EnrichmentMap_GS_DESCR" : "GO:0060307~regulation of ventricular cardiac muscle cell membrane repolarization",
        "EnrichmentMap_GS_Type" : "ENR",
        "EnrichmentMap_NES_VvsF_updown_" : 1.0,
        "shared_name" : "GO:0060307~REGULATION OF VENTRICULAR CARDIAC MUSCLE CELL MEMBRANE REPOLARIZATION",
        "EnrichmentMap_fdr_qvalue_VvsF_updown_" : 0.647423293,
        "EnrichmentMap_gs_size" : 2,
        "EnrichmentMap_Colouring_VvsF_updown_" : 0.9797665760000001,
        "EnrichmentMap_Genes" : [ "\"101087863", "101099450\"" ],
        "name" : "GO:0060307~REGULATION OF VENTRICULAR CARDIAC MUSCLE CELL MEMBRANE REPOLARIZATION",
        "SUID" : 77,
        "DEGs_VvsF" : "DOWN",
        "__mclCluster" : 5,
        "EnrichmentMap_david_category" : "GOTERM_BP_DIRECT",
        "selected" : false
      },
      "position" : {
        "x" : 137.1050122212377,
        "y" : 268.5559553085146
      },
      "selected" : false
    }, {
      "data" : {
        "id" : "76",
        "EnrichmentMap_Name" : "ELECTRON TRANSPORT",
        "EnrichmentMap_Formatted_name" : "ELECTRON \nTRANSPORT ",
        "EnrichmentMap_pvalue_VvsF_updown_" : 1.48E-8,
        "EnrichmentMap_GS_DESCR" : "Electron transport",
        "EnrichmentMap_GS_Type" : "ENR",
        "EnrichmentMap_NES_VvsF_updown_" : 1.0,
        "shared_name" : "ELECTRON TRANSPORT",
        "EnrichmentMap_fdr_qvalue_VvsF_updown_" : 4.21E-7,
        "EnrichmentMap_gs_size" : 6,
        "EnrichmentMap_Colouring_VvsF_updown_" : 0.9999999852,
        "EnrichmentMap_Genes" : [ "\"807929", "807934", "807935", "807936", "807937", "807938\"" ],
        "name" : "ELECTRON TRANSPORT",
        "SUID" : 76,
        "DEGs_VvsF" : "UP",
        "__mclCluster" : 1,
        "EnrichmentMap_david_category" : "UP_KEYWORDS",
        "selected" : false
      },
      "position" : {
        "x" : -322.03299439701624,
        "y" : 35.3292624750216
      },
      "selected" : false
    }, {
      "data" : {
        "id" : "75",
        "EnrichmentMap_Name" : "FCA05016:HUNTINGTON'S DISEASE",
        "EnrichmentMap_Formatted_name" : "\nFCA05016:HUNTINGTON'S \nDISEASE ",
        "EnrichmentMap_pvalue_VvsF_updown_" : 0.062235788,
        "EnrichmentMap_GS_DESCR" : "fca05016:Huntington's disease",
        "EnrichmentMap_GS_Type" : "ENR",
        "EnrichmentMap_NES_VvsF_updown_" : 1.0,
        "shared_name" : "FCA05016:HUNTINGTON'S DISEASE",
        "EnrichmentMap_fdr_qvalue_VvsF_updown_" : 0.373844297,
        "EnrichmentMap_gs_size" : 3,
        "EnrichmentMap_Colouring_VvsF_updown_" : 0.937764212,
        "EnrichmentMap_Genes" : [ "\"807932", "807934", "807936\"" ],
        "name" : "FCA05016:HUNTINGTON'S DISEASE",
        "SUID" : 75,
        "DEGs_VvsF" : "UP",
        "__mclCluster" : 2,
        "EnrichmentMap_david_category" : "KEGG_PATHWAY",
        "selected" : false
      },
      "position" : {
        "x" : -196.87860596928186,
        "y" : -209.53809668635535
      },
      "selected" : false
    }, {
      "data" : {
        "id" : "74",
        "EnrichmentMap_Name" : "FCA01100:METABOLIC PATHWAYS",
        "EnrichmentMap_Formatted_name" : "\nFCA01100:METABOLIC \nPATHWAYS ",
        "EnrichmentMap_pvalue_VvsF_updown_" : 0.007503385,
        "EnrichmentMap_GS_DESCR" : "fca01100:Metabolic pathways",
        "EnrichmentMap_GS_Type" : "ENR",
        "EnrichmentMap_NES_VvsF_updown_" : 1.0,
        "shared_name" : "FCA01100:METABOLIC PATHWAYS",
        "EnrichmentMap_fdr_qvalue_VvsF_updown_" : 0.073946346,
        "EnrichmentMap_gs_size" : 8,
        "EnrichmentMap_Colouring_VvsF_updown_" : 0.992496615,
        "EnrichmentMap_Genes" : [ "101081105", "\"807929", "807934", "807935", "807936", "807937", "807938\"", "807932" ],
        "name" : "FCA01100:METABOLIC PATHWAYS",
        "SUID" : 74,
        "DEGs_VvsF" : "UP",
        "__mclCluster" : 1,
        "EnrichmentMap_david_category" : "KEGG_PATHWAY",
        "selected" : false
      },
      "position" : {
        "x" : -241.83658326420374,
        "y" : 26.988453606613398
      },
      "selected" : false
    }, {
      "data" : {
        "id" : "73",
        "EnrichmentMap_Name" : "TRANSMEMBRANE REGION",
        "EnrichmentMap_Formatted_name" : "TRANSMEMBRANE \nREGION ",
        "EnrichmentMap_pvalue_VvsF_updown_" : 0.007842577,
        "EnrichmentMap_GS_DESCR" : "transmembrane region",
        "EnrichmentMap_GS_Type" : "ENR",
        "EnrichmentMap_NES_VvsF_updown_" : 1.0,
        "shared_name" : "TRANSMEMBRANE REGION",
        "EnrichmentMap_fdr_qvalue_VvsF_updown_" : 0.132138252,
        "EnrichmentMap_gs_size" : 7,
        "EnrichmentMap_Colouring_VvsF_updown_" : 0.992157423,
        "EnrichmentMap_Genes" : [ "\"807929", "807934", "807935", "807936", "807937", "807938\"", "807932" ],
        "name" : "TRANSMEMBRANE REGION",
        "SUID" : 73,
        "DEGs_VvsF" : "UP",
        "__mclCluster" : 1,
        "EnrichmentMap_david_category" : "UP_SEQ_FEATURE",
        "selected" : false
      },
      "position" : {
        "x" : -321.99387086186,
        "y" : -53.27758338069129
      },
      "selected" : false
    }, {
      "data" : {
        "id" : "72",
        "EnrichmentMap_Name" : "UBIQUINONE",
        "EnrichmentMap_Formatted_name" : "UBIQUINONE\n",
        "EnrichmentMap_pvalue_VvsF_updown_" : 1.86E-6,
        "EnrichmentMap_GS_DESCR" : "Ubiquinone",
        "EnrichmentMap_GS_Type" : "ENR",
        "EnrichmentMap_NES_VvsF_updown_" : 1.0,
        "shared_name" : "UBIQUINONE",
        "EnrichmentMap_fdr_qvalue_VvsF_updown_" : 2.64E-5,
        "EnrichmentMap_gs_size" : 4,
        "EnrichmentMap_Colouring_VvsF_updown_" : 0.99999814,
        "EnrichmentMap_Genes" : [ "\"807929", "807935", "807937", "807938\"" ],
        "name" : "UBIQUINONE",
        "SUID" : 72,
        "DEGs_VvsF" : "UP",
        "__mclCluster" : 1,
        "EnrichmentMap_david_category" : "UP_KEYWORDS",
        "selected" : false
      },
      "position" : {
        "x" : -362.53128541264124,
        "y" : 47.63259194279504
      },
      "selected" : false
    }, {
      "data" : {
        "id" : "71",
        "EnrichmentMap_Name" : "COPPER",
        "EnrichmentMap_Formatted_name" : "COPPER\n",
        "EnrichmentMap_pvalue_VvsF_updown_" : 0.031257304,
        "EnrichmentMap_GS_DESCR" : "Copper",
        "EnrichmentMap_GS_Type" : "ENR",
        "EnrichmentMap_NES_VvsF_updown_" : 1.0,
        "shared_name" : "COPPER",
        "EnrichmentMap_fdr_qvalue_VvsF_updown_" : 0.182188037,
        "EnrichmentMap_gs_size" : 2,
        "EnrichmentMap_Colouring_VvsF_updown_" : 0.968742696,
        "EnrichmentMap_Genes" : [ "\"807934", "807936\"" ],
        "name" : "COPPER",
        "SUID" : 71,
        "DEGs_VvsF" : "UP",
        "__mclCluster" : 2,
        "EnrichmentMap_david_category" : "UP_KEYWORDS",
        "selected" : false
      },
      "position" : {
        "x" : -125.47853577885218,
        "y" : -175.88001563166785
      },
      "selected" : false
    }, {
      "data" : {
        "id" : "70",
        "EnrichmentMap_Name" : "GO:0070469~RESPIRATORY CHAIN",
        "EnrichmentMap_Formatted_name" : "\nGO:0070469~RESPIRATORY \nCHAIN ",
        "EnrichmentMap_pvalue_VvsF_updown_" : 0.018150345,
        "EnrichmentMap_GS_DESCR" : "GO:0070469~respiratory chain",
        "EnrichmentMap_GS_Type" : "ENR",
        "EnrichmentMap_NES_VvsF_updown_" : 1.0,
        "shared_name" : "GO:0070469~RESPIRATORY CHAIN",
        "EnrichmentMap_fdr_qvalue_VvsF_updown_" : 0.202210652,
        "EnrichmentMap_gs_size" : 2,
        "EnrichmentMap_Colouring_VvsF_updown_" : 0.981849655,
        "EnrichmentMap_Genes" : [ "\"807929", "807934\"" ],
        "name" : "GO:0070469~RESPIRATORY CHAIN",
        "SUID" : 70,
        "DEGs_VvsF" : "UP",
        "__mclCluster" : 1,
        "EnrichmentMap_david_category" : "GOTERM_CC_DIRECT",
        "selected" : false
      },
      "position" : {
        "x" : -350.57111085209436,
        "y" : -30.334506293288946
      },
      "selected" : false
    }, {
      "data" : {
        "id" : "69",
        "EnrichmentMap_Name" : "GO:0086091~REGULATION OF HEART RATE BY CARDIAC CONDUCTION",
        "EnrichmentMap_Formatted_name" : "\nGO:0086091~REGULATION \nOF HEART RATE BY \nCARDIAC \nCONDUCTION ",
        "EnrichmentMap_pvalue_VvsF_updown_" : 0.041860402,
        "EnrichmentMap_GS_DESCR" : "GO:0086091~regulation of heart rate by cardiac conduction",
        "EnrichmentMap_GS_Type" : "ENR",
        "EnrichmentMap_NES_VvsF_updown_" : 1.0,
        "shared_name" : "GO:0086091~REGULATION OF HEART RATE BY CARDIAC CONDUCTION",
        "EnrichmentMap_fdr_qvalue_VvsF_updown_" : 0.766342985,
        "EnrichmentMap_gs_size" : 2,
        "EnrichmentMap_Colouring_VvsF_updown_" : 0.958139598,
        "EnrichmentMap_Genes" : [ "\"101087863", "101099450\"" ],
        "name" : "GO:0086091~REGULATION OF HEART RATE BY CARDIAC CONDUCTION",
        "SUID" : 69,
        "DEGs_VvsF" : "DOWN",
        "__mclCluster" : 5,
        "EnrichmentMap_david_category" : "GOTERM_BP_DIRECT",
        "selected" : false
      },
      "position" : {
        "x" : 207.64338807573006,
        "y" : 185.66356836951513
      },
      "selected" : false
    }, {
      "data" : {
        "id" : "68",
        "EnrichmentMap_Name" : "FCA05012:PARKINSON'S DISEASE",
        "EnrichmentMap_Formatted_name" : "\nFCA05012:PARKINSON'S \nDISEASE ",
        "EnrichmentMap_pvalue_VvsF_updown_" : 6.56E-9,
        "EnrichmentMap_GS_DESCR" : "fca05012:Parkinson's disease",
        "EnrichmentMap_GS_Type" : "ENR",
        "EnrichmentMap_NES_VvsF_updown_" : 1.0,
        "shared_name" : "FCA05012:PARKINSON'S DISEASE",
        "EnrichmentMap_fdr_qvalue_VvsF_updown_" : 3.34E-7,
        "EnrichmentMap_gs_size" : 8,
        "EnrichmentMap_Colouring_VvsF_updown_" : 0.99999999344,
        "EnrichmentMap_Genes" : [ "\"807929", "807934", "807935", "807936", "807937", "807938\"", "101086507", "807932" ],
        "name" : "FCA05012:PARKINSON'S DISEASE",
        "SUID" : 68,
        "DEGs_VvsF" : "UP",
        "__mclCluster" : 1,
        "EnrichmentMap_david_category" : "KEGG_PATHWAY",
        "selected" : false
      },
      "position" : {
        "x" : -297.3306628540475,
        "y" : -0.01079108332800871
      },
      "selected" : false
    }, {
      "data" : {
        "id" : "67",
        "EnrichmentMap_Name" : "GO:0004129~CYTOCHROME-C OXIDASE ACTIVITY",
        "EnrichmentMap_Formatted_name" : "\nGO:0004129~CYTOCHROME-C \nOXIDASE ACTIVITY ",
        "EnrichmentMap_pvalue_VvsF_updown_" : 0.042475145,
        "EnrichmentMap_GS_DESCR" : "GO:0004129~cytochrome-c oxidase activity",
        "EnrichmentMap_GS_Type" : "ENR",
        "EnrichmentMap_NES_VvsF_updown_" : 1.0,
        "shared_name" : "GO:0004129~CYTOCHROME-C OXIDASE ACTIVITY",
        "EnrichmentMap_fdr_qvalue_VvsF_updown_" : 0.598069299,
        "EnrichmentMap_gs_size" : 2,
        "EnrichmentMap_Colouring_VvsF_updown_" : 0.957524855,
        "EnrichmentMap_Genes" : [ "\"807934", "807936\"" ],
        "name" : "GO:0004129~CYTOCHROME-C OXIDASE ACTIVITY",
        "SUID" : 67,
        "DEGs_VvsF" : "UP",
        "__mclCluster" : 2,
        "EnrichmentMap_david_category" : "GOTERM_MF_DIRECT",
        "selected" : false
      },
      "position" : {
        "x" : -116.49527467045374,
        "y" : -106.55393530940222
      },
      "selected" : false
    }, {
      "data" : {
        "id" : "66",
        "EnrichmentMap_Name" : "GO:0004715~NON-MEMBRANE SPANNING PROTEIN TYROSINE KINASE ACTIVITY",
        "EnrichmentMap_Formatted_name" : "\nGO:0004715~NON-MEMBRANE \nSPANNING PROTEIN \nTYROSINE KINASE \nACTIVITY ",
        "EnrichmentMap_pvalue_VvsF_updown_" : 0.096398464,
        "EnrichmentMap_GS_DESCR" : "GO:0004715~non-membrane spanning protein tyrosine kinase activity",
        "EnrichmentMap_GS_Type" : "ENR",
        "EnrichmentMap_NES_VvsF_updown_" : 1.0,
        "shared_name" : "GO:0004715~NON-MEMBRANE SPANNING PROTEIN TYROSINE KINASE ACTIVITY",
        "EnrichmentMap_fdr_qvalue_VvsF_updown_" : 0.655048464,
        "EnrichmentMap_gs_size" : 2,
        "EnrichmentMap_Colouring_VvsF_updown_" : 0.903601536,
        "EnrichmentMap_Genes" : [ "101099597\"", "\"101093092" ],
        "name" : "GO:0004715~NON-MEMBRANE SPANNING PROTEIN TYROSINE KINASE ACTIVITY",
        "SUID" : 66,
        "DEGs_VvsF" : "UP",
        "__mclCluster" : 4,
        "EnrichmentMap_david_category" : "GOTERM_MF_DIRECT",
        "selected" : false
      },
      "position" : {
        "x" : -284.1660355983164,
        "y" : 296.95644155901243
      },
      "selected" : false
    }, {
      "data" : {
        "id" : "65",
        "EnrichmentMap_Name" : "FCA04610:COMPLEMENT AND COAGULATION CASCADES",
        "EnrichmentMap_Formatted_name" : "\nFCA04610:COMPLEMENT \nAND COAGULATION \nCASCADES ",
        "EnrichmentMap_pvalue_VvsF_updown_" : 0.093399482,
        "EnrichmentMap_GS_DESCR" : "fca04610:Complement and coagulation cascades",
        "EnrichmentMap_GS_Type" : "ENR",
        "EnrichmentMap_NES_VvsF_updown_" : 1.0,
        "shared_name" : "FCA04610:COMPLEMENT AND COAGULATION CASCADES",
        "EnrichmentMap_fdr_qvalue_VvsF_updown_" : 0.720483455,
        "EnrichmentMap_gs_size" : 2,
        "EnrichmentMap_Colouring_VvsF_updown_" : 0.906600518,
        "EnrichmentMap_Genes" : [ "\"101094482", "101098593\"" ],
        "name" : "FCA04610:COMPLEMENT AND COAGULATION CASCADES",
        "SUID" : 65,
        "DEGs_VvsF" : "DOWN",
        "__mclCluster" : 3,
        "EnrichmentMap_david_category" : "KEGG_PATHWAY",
        "selected" : false
      },
      "position" : {
        "x" : -4.037269207886446,
        "y" : -18.95067066513272
      },
      "selected" : false
    }, {
      "data" : {
        "id" : "64",
        "EnrichmentMap_Name" : "FCA04080:NEUROACTIVE LIGAND-RECEPTOR INTERACTION",
        "EnrichmentMap_Formatted_name" : "\nFCA04080:NEUROACTIVE \nLIGAND-RECEPTOR \nINTERACTION ",
        "EnrichmentMap_pvalue_VvsF_updown_" : 0.045859789,
        "EnrichmentMap_GS_DESCR" : "fca04080:Neuroactive ligand-receptor interaction",
        "EnrichmentMap_GS_Type" : "ENR",
        "EnrichmentMap_NES_VvsF_updown_" : 1.0,
        "shared_name" : "FCA04080:NEUROACTIVE LIGAND-RECEPTOR INTERACTION",
        "EnrichmentMap_fdr_qvalue_VvsF_updown_" : 0.704935352,
        "EnrichmentMap_gs_size" : 3,
        "EnrichmentMap_Colouring_VvsF_updown_" : 0.954140211,
        "EnrichmentMap_Genes" : [ "101098593\"", "\"101088154", "101097640" ],
        "name" : "FCA04080:NEUROACTIVE LIGAND-RECEPTOR INTERACTION",
        "SUID" : 64,
        "DEGs_VvsF" : "DOWN",
        "__mclCluster" : 3,
        "EnrichmentMap_david_category" : "KEGG_PATHWAY",
        "selected" : false
      },
      "position" : {
        "x" : 115.72516422691335,
        "y" : 8.93325285991287
      },
      "selected" : false
    }, {
      "data" : {
        "id" : "63",
        "EnrichmentMap_Name" : "MITOCHONDRION INNER MEMBRANE",
        "EnrichmentMap_Formatted_name" : "MITOCHONDRION \nINNER MEMBRANE ",
        "EnrichmentMap_pvalue_VvsF_updown_" : 5.1E-6,
        "EnrichmentMap_GS_DESCR" : "Mitochondrion inner membrane",
        "EnrichmentMap_GS_Type" : "ENR",
        "EnrichmentMap_NES_VvsF_updown_" : 1.0,
        "shared_name" : "MITOCHONDRION INNER MEMBRANE",
        "EnrichmentMap_fdr_qvalue_VvsF_updown_" : 5.81E-5,
        "EnrichmentMap_gs_size" : 5,
        "EnrichmentMap_Colouring_VvsF_updown_" : 0.9999949,
        "EnrichmentMap_Genes" : [ "\"807929", "807934", "807935", "807932", "807936\"" ],
        "name" : "MITOCHONDRION INNER MEMBRANE",
        "SUID" : 63,
        "DEGs_VvsF" : "UP",
        "__mclCluster" : 1,
        "EnrichmentMap_david_category" : "UP_KEYWORDS",
        "selected" : false
      },
      "position" : {
        "x" : -231.793919689985,
        "y" : -54.3183090886991
      },
      "selected" : false
    }, {
      "data" : {
        "id" : "62",
        "EnrichmentMap_Name" : "GO:0005743~MITOCHONDRIAL INNER MEMBRANE",
        "EnrichmentMap_Formatted_name" : "\nGO:0005743~MITOCHONDRIAL \nINNER MEMBRANE ",
        "EnrichmentMap_pvalue_VvsF_updown_" : 0.061732368,
        "EnrichmentMap_GS_DESCR" : "GO:0005743~mitochondrial inner membrane",
        "EnrichmentMap_GS_Type" : "ENR",
        "EnrichmentMap_NES_VvsF_updown_" : 1.0,
        "shared_name" : "GO:0005743~MITOCHONDRIAL INNER MEMBRANE",
        "EnrichmentMap_fdr_qvalue_VvsF_updown_" : 0.445345815,
        "EnrichmentMap_gs_size" : 3,
        "EnrichmentMap_Colouring_VvsF_updown_" : 0.938267632,
        "EnrichmentMap_Genes" : [ "\"807929", "807934", "807936\"" ],
        "name" : "GO:0005743~MITOCHONDRIAL INNER MEMBRANE",
        "SUID" : 62,
        "DEGs_VvsF" : "UP",
        "__mclCluster" : 1,
        "EnrichmentMap_david_category" : "GOTERM_CC_DIRECT",
        "selected" : false
      },
      "position" : {
        "x" : -248.98758424076624,
        "y" : -92.84849097346472
      },
      "selected" : false
    }, {
      "data" : {
        "id" : "61",
        "EnrichmentMap_Name" : "GO:0070062~EXTRACELLULAR EXOSOME",
        "EnrichmentMap_Formatted_name" : "\nGO:0070062~EXTRACELLULAR \nEXOSOME ",
        "EnrichmentMap_pvalue_VvsF_updown_" : 0.063159629,
        "EnrichmentMap_GS_DESCR" : "GO:0070062~extracellular exosome",
        "EnrichmentMap_GS_Type" : "ENR",
        "EnrichmentMap_NES_VvsF_updown_" : 1.0,
        "shared_name" : "GO:0070062~EXTRACELLULAR EXOSOME",
        "EnrichmentMap_fdr_qvalue_VvsF_updown_" : 0.921483976,
        "EnrichmentMap_gs_size" : 9,
        "EnrichmentMap_Colouring_VvsF_updown_" : 0.936840371,
        "EnrichmentMap_Genes" : [ "\"101098147", "101086238", "101099450", "101092205", "101082374", "101082013", "101094482", "101098630", "101080538\"" ],
        "name" : "GO:0070062~EXTRACELLULAR EXOSOME",
        "SUID" : 61,
        "DEGs_VvsF" : "DOWN",
        "__mclCluster" : 7,
        "EnrichmentMap_david_category" : "GOTERM_CC_DIRECT",
        "selected" : false
      },
      "position" : {
        "x" : -71.09003801317388,
        "y" : 117.83835515122689
      },
      "selected" : false
    } ],
    "edges" : [ {
      "data" : {
        "id" : "312",
        "source" : "104",
        "target" : "62",
        "shared_name" : "RESPIRATORY CHAIN (Geneset_Overlap_VvsF_updown) GO:0005743~MITOCHONDRIAL INNER MEMBRANE",
        "EnrichmentMap_Overlap_size" : 2,
        "EnrichmentMap_similarity_coefficient" : 0.6666666666666666,
        "shared_interaction" : "Geneset_Overlap",
        "EnrichmentMap_Data_Set" : "VvsF_updown",
        "name" : "RESPIRATORY CHAIN (Geneset_Overlap_VvsF_updown) GO:0005743~MITOCHONDRIAL INNER MEMBRANE",
        "interaction" : "Geneset_Overlap",
        "SUID" : 312,
        "__mclCluster" : 1,
        "selected" : false,
        "EnrichmentMap_Overlap_genes" : [ "\"807929", "807934" ]
      },
      "selected" : false
    }, {
      "data" : {
        "id" : "311",
        "source" : "102",
        "target" : "104",
        "shared_name" : "NAD (Geneset_Overlap_VvsF_updown) RESPIRATORY CHAIN",
        "EnrichmentMap_Overlap_size" : 4,
        "EnrichmentMap_similarity_coefficient" : 1.0,
        "shared_interaction" : "Geneset_Overlap",
        "EnrichmentMap_Data_Set" : "VvsF_updown",
        "name" : "NAD (Geneset_Overlap_VvsF_updown) RESPIRATORY CHAIN",
        "interaction" : "Geneset_Overlap",
        "SUID" : 311,
        "__mclCluster" : 1,
        "selected" : false,
        "EnrichmentMap_Overlap_genes" : [ "\"807929", "807935", "807937", "807938\"" ]
      },
      "selected" : false
    }, {
      "data" : {
        "id" : "310",
        "source" : "99",
        "target" : "102",
        "shared_name" : "GO:0008137~NADH DEHYDROGENASE (UBIQUINONE) ACTIVITY (Geneset_Overlap_VvsF_updown) NAD",
        "EnrichmentMap_Overlap_size" : 4,
        "EnrichmentMap_similarity_coefficient" : 1.0,
        "shared_interaction" : "Geneset_Overlap",
        "EnrichmentMap_Data_Set" : "VvsF_updown",
        "name" : "GO:0008137~NADH DEHYDROGENASE (UBIQUINONE) ACTIVITY (Geneset_Overlap_VvsF_updown) NAD",
        "interaction" : "Geneset_Overlap",
        "SUID" : 310,
        "__mclCluster" : 1,
        "selected" : false,
        "EnrichmentMap_Overlap_genes" : [ "\"807929", "807935", "807937", "807938\"" ]
      },
      "selected" : false
    }, {
      "data" : {
        "id" : "309",
        "source" : "99",
        "target" : "104",
        "shared_name" : "GO:0008137~NADH DEHYDROGENASE (UBIQUINONE) ACTIVITY (Geneset_Overlap_VvsF_updown) RESPIRATORY CHAIN",
        "EnrichmentMap_Overlap_size" : 4,
        "EnrichmentMap_similarity_coefficient" : 1.0,
        "shared_interaction" : "Geneset_Overlap",
        "EnrichmentMap_Data_Set" : "VvsF_updown",
        "name" : "GO:0008137~NADH DEHYDROGENASE (UBIQUINONE) ACTIVITY (Geneset_Overlap_VvsF_updown) RESPIRATORY CHAIN",
        "interaction" : "Geneset_Overlap",
        "SUID" : 309,
        "__mclCluster" : 1,
        "selected" : false,
        "EnrichmentMap_Overlap_genes" : [ "\"807929", "807935", "807937", "807938\"" ]
      },
      "selected" : false
    }, {
      "data" : {
        "id" : "308",
        "source" : "98",
        "target" : "62",
        "shared_name" : "FCA05010:ALZHEIMER'S DISEASE (Geneset_Overlap_VvsF_updown) GO:0005743~MITOCHONDRIAL INNER MEMBRANE",
        "EnrichmentMap_Overlap_size" : 2,
        "EnrichmentMap_similarity_coefficient" : 0.6666666666666666,
        "shared_interaction" : "Geneset_Overlap",
        "EnrichmentMap_Data_Set" : "VvsF_updown",
        "name" : "FCA05010:ALZHEIMER'S DISEASE (Geneset_Overlap_VvsF_updown) GO:0005743~MITOCHONDRIAL INNER MEMBRANE",
        "interaction" : "Geneset_Overlap",
        "SUID" : 308,
        "selected" : false,
        "EnrichmentMap_Overlap_genes" : [ "807934", "807936\"" ]
      },
      "selected" : false
    }, {
      "data" : {
        "id" : "307",
        "source" : "96",
        "target" : "62",
        "shared_name" : "GO:0045277~RESPIRATORY CHAIN COMPLEX IV (Geneset_Overlap_VvsF_updown) GO:0005743~MITOCHONDRIAL INNER MEMBRANE",
        "EnrichmentMap_Overlap_size" : 1,
        "EnrichmentMap_similarity_coefficient" : 0.5,
        "shared_interaction" : "Geneset_Overlap",
        "EnrichmentMap_Data_Set" : "VvsF_updown",
        "name" : "GO:0045277~RESPIRATORY CHAIN COMPLEX IV (Geneset_Overlap_VvsF_updown) GO:0005743~MITOCHONDRIAL INNER MEMBRANE",
        "interaction" : "Geneset_Overlap",
        "SUID" : 307,
        "selected" : false,
        "EnrichmentMap_Overlap_genes" : [ "807936\"" ]
      },
      "selected" : false
    }, {
      "data" : {
        "id" : "306",
        "source" : "96",
        "target" : "98",
        "shared_name" : "GO:0045277~RESPIRATORY CHAIN COMPLEX IV (Geneset_Overlap_VvsF_updown) FCA05010:ALZHEIMER'S DISEASE",
        "EnrichmentMap_Overlap_size" : 1,
        "EnrichmentMap_similarity_coefficient" : 0.5,
        "shared_interaction" : "Geneset_Overlap",
        "EnrichmentMap_Data_Set" : "VvsF_updown",
        "name" : "GO:0045277~RESPIRATORY CHAIN COMPLEX IV (Geneset_Overlap_VvsF_updown) FCA05010:ALZHEIMER'S DISEASE",
        "interaction" : "Geneset_Overlap",
        "SUID" : 306,
        "__mclCluster" : 1,
        "selected" : false,
        "EnrichmentMap_Overlap_genes" : [ "807936\"" ]
      },
      "selected" : false
    }, {
      "data" : {
        "id" : "305",
        "source" : "94",
        "target" : "101",
        "shared_name" : "NUCLEOTIDE-BINDING (Geneset_Overlap_VvsF_updown) ATP-BINDING",
        "EnrichmentMap_Overlap_size" : 6,
        "EnrichmentMap_similarity_coefficient" : 1.0,
        "shared_interaction" : "Geneset_Overlap",
        "EnrichmentMap_Data_Set" : "VvsF_updown",
        "name" : "NUCLEOTIDE-BINDING (Geneset_Overlap_VvsF_updown) ATP-BINDING",
        "interaction" : "Geneset_Overlap",
        "SUID" : 305,
        "__mclCluster" : 1,
        "selected" : false,
        "EnrichmentMap_Overlap_genes" : [ "\"101093092", "101097435", "101081699", "493696", "101099597", "101087797\"" ]
      },
      "selected" : false
    }, {
      "data" : {
        "id" : "304",
        "source" : "92",
        "target" : "102",
        "shared_name" : "OXIDOREDUCTASE (Geneset_Overlap_VvsF_updown) NAD",
        "EnrichmentMap_Overlap_size" : 4,
        "EnrichmentMap_similarity_coefficient" : 1.0,
        "shared_interaction" : "Geneset_Overlap",
        "EnrichmentMap_Data_Set" : "VvsF_updown",
        "name" : "OXIDOREDUCTASE (Geneset_Overlap_VvsF_updown) NAD",
        "interaction" : "Geneset_Overlap",
        "SUID" : 304,
        "__mclCluster" : 1,
        "selected" : false,
        "EnrichmentMap_Overlap_genes" : [ "\"807929", "807935", "807937", "807938\"" ]
      },
      "selected" : false
    }, {
      "data" : {
        "id" : "303",
        "source" : "92",
        "target" : "62",
        "shared_name" : "OXIDOREDUCTASE (Geneset_Overlap_VvsF_updown) GO:0005743~MITOCHONDRIAL INNER MEMBRANE",
        "EnrichmentMap_Overlap_size" : 2,
        "EnrichmentMap_similarity_coefficient" : 0.6666666666666666,
        "shared_interaction" : "Geneset_Overlap",
        "EnrichmentMap_Data_Set" : "VvsF_updown",
        "name" : "OXIDOREDUCTASE (Geneset_Overlap_VvsF_updown) GO:0005743~MITOCHONDRIAL INNER MEMBRANE",
        "interaction" : "Geneset_Overlap",
        "SUID" : 303,
        "__mclCluster" : 1,
        "selected" : false,
        "EnrichmentMap_Overlap_genes" : [ "\"807929", "807934" ]
      },
      "selected" : false
    }, {
      "data" : {
        "id" : "302",
        "source" : "92",
        "target" : "104",
        "shared_name" : "OXIDOREDUCTASE (Geneset_Overlap_VvsF_updown) RESPIRATORY CHAIN",
        "EnrichmentMap_Overlap_size" : 5,
        "EnrichmentMap_similarity_coefficient" : 1.0,
        "shared_interaction" : "Geneset_Overlap",
        "EnrichmentMap_Data_Set" : "VvsF_updown",
        "name" : "OXIDOREDUCTASE (Geneset_Overlap_VvsF_updown) RESPIRATORY CHAIN",
        "interaction" : "Geneset_Overlap",
        "SUID" : 302,
        "__mclCluster" : 1,
        "selected" : false,
        "EnrichmentMap_Overlap_genes" : [ "\"807929", "807934", "807935", "807937", "807938\"" ]
      },
      "selected" : false
    }, {
      "data" : {
        "id" : "301",
        "source" : "92",
        "target" : "99",
        "shared_name" : "OXIDOREDUCTASE (Geneset_Overlap_VvsF_updown) GO:0008137~NADH DEHYDROGENASE (UBIQUINONE) ACTIVITY",
        "EnrichmentMap_Overlap_size" : 4,
        "EnrichmentMap_similarity_coefficient" : 1.0,
        "shared_interaction" : "Geneset_Overlap",
        "EnrichmentMap_Data_Set" : "VvsF_updown",
        "name" : "OXIDOREDUCTASE (Geneset_Overlap_VvsF_updown) GO:0008137~NADH DEHYDROGENASE (UBIQUINONE) ACTIVITY",
        "interaction" : "Geneset_Overlap",
        "SUID" : 301,
        "__mclCluster" : 1,
        "selected" : false,
        "EnrichmentMap_Overlap_genes" : [ "\"807929", "807935", "807937", "807938\"" ]
      },
      "selected" : false
    }, {
      "data" : {
        "id" : "300",
        "source" : "91",
        "target" : "93",
        "shared_name" : "TRANSMEMBRANE (Geneset_Overlap_VvsF_updown) GO:0007200~PHOSPHOLIPASE C-ACTIVATING G-PROTEIN COUPLED RECEPTOR SIGNALING PATHWAY",
        "EnrichmentMap_Overlap_size" : 2,
        "EnrichmentMap_similarity_coefficient" : 1.0,
        "shared_interaction" : "Geneset_Overlap",
        "EnrichmentMap_Data_Set" : "VvsF_updown",
        "name" : "TRANSMEMBRANE (Geneset_Overlap_VvsF_updown) GO:0007200~PHOSPHOLIPASE C-ACTIVATING G-PROTEIN COUPLED RECEPTOR SIGNALING PATHWAY",
        "interaction" : "Geneset_Overlap",
        "SUID" : 300,
        "__mclCluster" : 1,
        "selected" : false,
        "EnrichmentMap_Overlap_genes" : [ "\"101088154", "101098593\"" ]
      },
      "selected" : false
    }, {
      "data" : {
        "id" : "299",
        "source" : "90",
        "target" : "91",
        "shared_name" : "MEMBRANE (Geneset_Overlap_VvsF_updown) TRANSMEMBRANE",
        "EnrichmentMap_Overlap_size" : 15,
        "EnrichmentMap_similarity_coefficient" : 1.0,
        "shared_interaction" : "Geneset_Overlap",
        "EnrichmentMap_Data_Set" : "VvsF_updown",
        "name" : "MEMBRANE (Geneset_Overlap_VvsF_updown) TRANSMEMBRANE",
        "interaction" : "Geneset_Overlap",
        "SUID" : 299,
        "__mclCluster" : 1,
        "selected" : false,
        "EnrichmentMap_Overlap_genes" : [ "\"101088154", "101098147", "101085920", "101089558", "101100797", "101090552", "101095111", "101098291", "101087863", "101094700", "101097640", "101086238", "101087698", "101085598", "101098593\"" ]
      },
      "selected" : false
    }, {
      "data" : {
        "id" : "298",
        "source" : "90",
        "target" : "93",
        "shared_name" : "MEMBRANE (Geneset_Overlap_VvsF_updown) GO:0007200~PHOSPHOLIPASE C-ACTIVATING G-PROTEIN COUPLED RECEPTOR SIGNALING PATHWAY",
        "EnrichmentMap_Overlap_size" : 2,
        "EnrichmentMap_similarity_coefficient" : 1.0,
        "shared_interaction" : "Geneset_Overlap",
        "EnrichmentMap_Data_Set" : "VvsF_updown",
        "name" : "MEMBRANE (Geneset_Overlap_VvsF_updown) GO:0007200~PHOSPHOLIPASE C-ACTIVATING G-PROTEIN COUPLED RECEPTOR SIGNALING PATHWAY",
        "interaction" : "Geneset_Overlap",
        "SUID" : 298,
        "__mclCluster" : 1,
        "selected" : false,
        "EnrichmentMap_Overlap_genes" : [ "\"101088154", "101098593\"" ]
      },
      "selected" : false
    }, {
      "data" : {
        "id" : "297",
        "source" : "89",
        "target" : "99",
        "shared_name" : "GO:0042773~ATP SYNTHESIS COUPLED ELECTRON TRANSPORT (Geneset_Overlap_VvsF_updown) GO:0008137~NADH DEHYDROGENASE (UBIQUINONE) ACTIVITY",
        "EnrichmentMap_Overlap_size" : 1,
        "EnrichmentMap_similarity_coefficient" : 0.5,
        "shared_interaction" : "Geneset_Overlap",
        "EnrichmentMap_Data_Set" : "VvsF_updown",
        "name" : "GO:0042773~ATP SYNTHESIS COUPLED ELECTRON TRANSPORT (Geneset_Overlap_VvsF_updown) GO:0008137~NADH DEHYDROGENASE (UBIQUINONE) ACTIVITY",
        "interaction" : "Geneset_Overlap",
        "SUID" : 297,
        "__mclCluster" : 1,
        "selected" : false,
        "EnrichmentMap_Overlap_genes" : [ "\"807929" ]
      },
      "selected" : false
    }, {
      "data" : {
        "id" : "296",
        "source" : "89",
        "target" : "104",
        "shared_name" : "GO:0042773~ATP SYNTHESIS COUPLED ELECTRON TRANSPORT (Geneset_Overlap_VvsF_updown) RESPIRATORY CHAIN",
        "EnrichmentMap_Overlap_size" : 1,
        "EnrichmentMap_similarity_coefficient" : 0.5,
        "shared_interaction" : "Geneset_Overlap",
        "EnrichmentMap_Data_Set" : "VvsF_updown",
        "name" : "GO:0042773~ATP SYNTHESIS COUPLED ELECTRON TRANSPORT (Geneset_Overlap_VvsF_updown) RESPIRATORY CHAIN",
        "interaction" : "Geneset_Overlap",
        "SUID" : 296,
        "__mclCluster" : 1,
        "selected" : false,
        "EnrichmentMap_Overlap_genes" : [ "\"807929" ]
      },
      "selected" : false
    }, {
      "data" : {
        "id" : "295",
        "source" : "89",
        "target" : "102",
        "shared_name" : "GO:0042773~ATP SYNTHESIS COUPLED ELECTRON TRANSPORT (Geneset_Overlap_VvsF_updown) NAD",
        "EnrichmentMap_Overlap_size" : 1,
        "EnrichmentMap_similarity_coefficient" : 0.5,
        "shared_interaction" : "Geneset_Overlap",
        "EnrichmentMap_Data_Set" : "VvsF_updown",
        "name" : "GO:0042773~ATP SYNTHESIS COUPLED ELECTRON TRANSPORT (Geneset_Overlap_VvsF_updown) NAD",
        "interaction" : "Geneset_Overlap",
        "SUID" : 295,
        "__mclCluster" : 1,
        "selected" : false,
        "EnrichmentMap_Overlap_genes" : [ "\"807929" ]
      },
      "selected" : false
    }, {
      "data" : {
        "id" : "294",
        "source" : "89",
        "target" : "92",
        "shared_name" : "GO:0042773~ATP SYNTHESIS COUPLED ELECTRON TRANSPORT (Geneset_Overlap_VvsF_updown) OXIDOREDUCTASE",
        "EnrichmentMap_Overlap_size" : 1,
        "EnrichmentMap_similarity_coefficient" : 0.5,
        "shared_interaction" : "Geneset_Overlap",
        "EnrichmentMap_Data_Set" : "VvsF_updown",
        "name" : "GO:0042773~ATP SYNTHESIS COUPLED ELECTRON TRANSPORT (Geneset_Overlap_VvsF_updown) OXIDOREDUCTASE",
        "interaction" : "Geneset_Overlap",
        "SUID" : 294,
        "__mclCluster" : 1,
        "selected" : false,
        "EnrichmentMap_Overlap_genes" : [ "\"807929" ]
      },
      "selected" : false
    }, {
      "data" : {
        "id" : "293",
        "source" : "89",
        "target" : "62",
        "shared_name" : "GO:0042773~ATP SYNTHESIS COUPLED ELECTRON TRANSPORT (Geneset_Overlap_VvsF_updown) GO:0005743~MITOCHONDRIAL INNER MEMBRANE",
        "EnrichmentMap_Overlap_size" : 1,
        "EnrichmentMap_similarity_coefficient" : 0.5,
        "shared_interaction" : "Geneset_Overlap",
        "EnrichmentMap_Data_Set" : "VvsF_updown",
        "name" : "GO:0042773~ATP SYNTHESIS COUPLED ELECTRON TRANSPORT (Geneset_Overlap_VvsF_updown) GO:0005743~MITOCHONDRIAL INNER MEMBRANE",
        "interaction" : "Geneset_Overlap",
        "SUID" : 293,
        "__mclCluster" : 1,
        "selected" : false,
        "EnrichmentMap_Overlap_genes" : [ "\"807929" ]
      },
      "selected" : false
    }, {
      "data" : {
        "id" : "292",
        "source" : "88",
        "target" : "98",
        "shared_name" : "FCA04260:CARDIAC MUSCLE CONTRACTION (Geneset_Overlap_VvsF_updown) FCA05010:ALZHEIMER'S DISEASE",
        "EnrichmentMap_Overlap_size" : 2,
        "EnrichmentMap_similarity_coefficient" : 0.5,
        "shared_interaction" : "Geneset_Overlap",
        "EnrichmentMap_Data_Set" : "VvsF_updown",
        "name" : "FCA04260:CARDIAC MUSCLE CONTRACTION (Geneset_Overlap_VvsF_updown) FCA05010:ALZHEIMER'S DISEASE",
        "interaction" : "Geneset_Overlap",
        "SUID" : 292,
        "__mclCluster" : 1,
        "selected" : false,
        "EnrichmentMap_Overlap_genes" : [ "807934", "807936\"" ]
      },
      "selected" : false
    }, {
      "data" : {
        "id" : "291",
        "source" : "88",
        "target" : "62",
        "shared_name" : "FCA04260:CARDIAC MUSCLE CONTRACTION (Geneset_Overlap_VvsF_updown) GO:0005743~MITOCHONDRIAL INNER MEMBRANE",
        "EnrichmentMap_Overlap_size" : 2,
        "EnrichmentMap_similarity_coefficient" : 0.6666666666666666,
        "shared_interaction" : "Geneset_Overlap",
        "EnrichmentMap_Data_Set" : "VvsF_updown",
        "name" : "FCA04260:CARDIAC MUSCLE CONTRACTION (Geneset_Overlap_VvsF_updown) GO:0005743~MITOCHONDRIAL INNER MEMBRANE",
        "interaction" : "Geneset_Overlap",
        "SUID" : 291,
        "selected" : false,
        "EnrichmentMap_Overlap_genes" : [ "807934", "807936\"" ]
      },
      "selected" : false
    }, {
      "data" : {
        "id" : "290",
        "source" : "88",
        "target" : "96",
        "shared_name" : "FCA04260:CARDIAC MUSCLE CONTRACTION (Geneset_Overlap_VvsF_updown) GO:0045277~RESPIRATORY CHAIN COMPLEX IV",
        "EnrichmentMap_Overlap_size" : 1,
        "EnrichmentMap_similarity_coefficient" : 0.5,
        "shared_interaction" : "Geneset_Overlap",
        "EnrichmentMap_Data_Set" : "VvsF_updown",
        "name" : "FCA04260:CARDIAC MUSCLE CONTRACTION (Geneset_Overlap_VvsF_updown) GO:0045277~RESPIRATORY CHAIN COMPLEX IV",
        "interaction" : "Geneset_Overlap",
        "SUID" : 290,
        "__mclCluster" : 1,
        "selected" : false,
        "EnrichmentMap_Overlap_genes" : [ "807936\"" ]
      },
      "selected" : false
    }, {
      "data" : {
        "id" : "289",
        "source" : "87",
        "target" : "104",
        "shared_name" : "GO:0005747~MITOCHONDRIAL RESPIRATORY CHAIN COMPLEX I (Geneset_Overlap_VvsF_updown) RESPIRATORY CHAIN",
        "EnrichmentMap_Overlap_size" : 4,
        "EnrichmentMap_similarity_coefficient" : 1.0,
        "shared_interaction" : "Geneset_Overlap",
        "EnrichmentMap_Data_Set" : "VvsF_updown",
        "name" : "GO:0005747~MITOCHONDRIAL RESPIRATORY CHAIN COMPLEX I (Geneset_Overlap_VvsF_updown) RESPIRATORY CHAIN",
        "interaction" : "Geneset_Overlap",
        "SUID" : 289,
        "__mclCluster" : 1,
        "selected" : false,
        "EnrichmentMap_Overlap_genes" : [ "\"807929", "807935", "807937", "807938\"" ]
      },
      "selected" : false
    }, {
      "data" : {
        "id" : "288",
        "source" : "87",
        "target" : "89",
        "shared_name" : "GO:0005747~MITOCHONDRIAL RESPIRATORY CHAIN COMPLEX I (Geneset_Overlap_VvsF_updown) GO:0042773~ATP SYNTHESIS COUPLED ELECTRON TRANSPORT",
        "EnrichmentMap_Overlap_size" : 1,
        "EnrichmentMap_similarity_coefficient" : 0.5,
        "shared_interaction" : "Geneset_Overlap",
        "EnrichmentMap_Data_Set" : "VvsF_updown",
        "name" : "GO:0005747~MITOCHONDRIAL RESPIRATORY CHAIN COMPLEX I (Geneset_Overlap_VvsF_updown) GO:0042773~ATP SYNTHESIS COUPLED ELECTRON TRANSPORT",
        "interaction" : "Geneset_Overlap",
        "SUID" : 288,
        "__mclCluster" : 1,
        "selected" : false,
        "EnrichmentMap_Overlap_genes" : [ "\"807929" ]
      },
      "selected" : false
    }, {
      "data" : {
        "id" : "287",
        "source" : "87",
        "target" : "102",
        "shared_name" : "GO:0005747~MITOCHONDRIAL RESPIRATORY CHAIN COMPLEX I (Geneset_Overlap_VvsF_updown) NAD",
        "EnrichmentMap_Overlap_size" : 4,
        "EnrichmentMap_similarity_coefficient" : 1.0,
        "shared_interaction" : "Geneset_Overlap",
        "EnrichmentMap_Data_Set" : "VvsF_updown",
        "name" : "GO:0005747~MITOCHONDRIAL RESPIRATORY CHAIN COMPLEX I (Geneset_Overlap_VvsF_updown) NAD",
        "interaction" : "Geneset_Overlap",
        "SUID" : 287,
        "__mclCluster" : 1,
        "selected" : false,
        "EnrichmentMap_Overlap_genes" : [ "\"807929", "807935", "807937", "807938\"" ]
      },
      "selected" : false
    }, {
      "data" : {
        "id" : "286",
        "source" : "87",
        "target" : "92",
        "shared_name" : "GO:0005747~MITOCHONDRIAL RESPIRATORY CHAIN COMPLEX I (Geneset_Overlap_VvsF_updown) OXIDOREDUCTASE",
        "EnrichmentMap_Overlap_size" : 4,
        "EnrichmentMap_similarity_coefficient" : 1.0,
        "shared_interaction" : "Geneset_Overlap",
        "EnrichmentMap_Data_Set" : "VvsF_updown",
        "name" : "GO:0005747~MITOCHONDRIAL RESPIRATORY CHAIN COMPLEX I (Geneset_Overlap_VvsF_updown) OXIDOREDUCTASE",
        "interaction" : "Geneset_Overlap",
        "SUID" : 286,
        "__mclCluster" : 1,
        "selected" : false,
        "EnrichmentMap_Overlap_genes" : [ "\"807929", "807935", "807937", "807938\"" ]
      },
      "selected" : false
    }, {
      "data" : {
        "id" : "285",
        "source" : "87",
        "target" : "99",
        "shared_name" : "GO:0005747~MITOCHONDRIAL RESPIRATORY CHAIN COMPLEX I (Geneset_Overlap_VvsF_updown) GO:0008137~NADH DEHYDROGENASE (UBIQUINONE) ACTIVITY",
        "EnrichmentMap_Overlap_size" : 4,
        "EnrichmentMap_similarity_coefficient" : 1.0,
        "shared_interaction" : "Geneset_Overlap",
        "EnrichmentMap_Data_Set" : "VvsF_updown",
        "name" : "GO:0005747~MITOCHONDRIAL RESPIRATORY CHAIN COMPLEX I (Geneset_Overlap_VvsF_updown) GO:0008137~NADH DEHYDROGENASE (UBIQUINONE) ACTIVITY",
        "interaction" : "Geneset_Overlap",
        "SUID" : 285,
        "__mclCluster" : 1,
        "selected" : false,
        "EnrichmentMap_Overlap_genes" : [ "\"807929", "807935", "807937", "807938\"" ]
      },
      "selected" : false
    }, {
      "data" : {
        "id" : "284",
        "source" : "86",
        "target" : "85",
        "shared_name" : "SIGNAL (Geneset_Overlap_VvsF_updown) GO:0006874~CELLULAR CALCIUM ION HOMEOSTASIS",
        "EnrichmentMap_Overlap_size" : 1,
        "EnrichmentMap_similarity_coefficient" : 0.5,
        "shared_interaction" : "Geneset_Overlap",
        "EnrichmentMap_Data_Set" : "VvsF_updown",
        "name" : "SIGNAL (Geneset_Overlap_VvsF_updown) GO:0006874~CELLULAR CALCIUM ION HOMEOSTASIS",
        "interaction" : "Geneset_Overlap",
        "SUID" : 284,
        "selected" : false,
        "EnrichmentMap_Overlap_genes" : [ "\"101083584" ]
      },
      "selected" : false
    }, {
      "data" : {
        "id" : "283",
        "source" : "84",
        "target" : "91",
        "shared_name" : "TRANSMEMBRANE HELIX (Geneset_Overlap_VvsF_updown) TRANSMEMBRANE",
        "EnrichmentMap_Overlap_size" : 15,
        "EnrichmentMap_similarity_coefficient" : 1.0,
        "shared_interaction" : "Geneset_Overlap",
        "EnrichmentMap_Data_Set" : "VvsF_updown",
        "name" : "TRANSMEMBRANE HELIX (Geneset_Overlap_VvsF_updown) TRANSMEMBRANE",
        "interaction" : "Geneset_Overlap",
        "SUID" : 283,
        "__mclCluster" : 1,
        "selected" : false,
        "EnrichmentMap_Overlap_genes" : [ "\"101088154", "101098147", "101085920", "101089558", "101100797", "101090552", "101095111", "101098291", "101087863", "101094700", "101097640", "101086238", "101087698", "101085598", "101098593\"" ]
      },
      "selected" : false
    }, {
      "data" : {
        "id" : "282",
        "source" : "84",
        "target" : "90",
        "shared_name" : "TRANSMEMBRANE HELIX (Geneset_Overlap_VvsF_updown) MEMBRANE",
        "EnrichmentMap_Overlap_size" : 15,
        "EnrichmentMap_similarity_coefficient" : 1.0,
        "shared_interaction" : "Geneset_Overlap",
        "EnrichmentMap_Data_Set" : "VvsF_updown",
        "name" : "TRANSMEMBRANE HELIX (Geneset_Overlap_VvsF_updown) MEMBRANE",
        "interaction" : "Geneset_Overlap",
        "SUID" : 282,
        "__mclCluster" : 1,
        "selected" : false,
        "EnrichmentMap_Overlap_genes" : [ "\"101088154", "101098147", "101085920", "101089558", "101100797", "101090552", "101095111", "101098291", "101087863", "101094700", "101097640", "101086238", "101087698", "101085598", "101098593\"" ]
      },
      "selected" : false
    }, {
      "data" : {
        "id" : "281",
        "source" : "84",
        "target" : "93",
        "shared_name" : "TRANSMEMBRANE HELIX (Geneset_Overlap_VvsF_updown) GO:0007200~PHOSPHOLIPASE C-ACTIVATING G-PROTEIN COUPLED RECEPTOR SIGNALING PATHWAY",
        "EnrichmentMap_Overlap_size" : 2,
        "EnrichmentMap_similarity_coefficient" : 1.0,
        "shared_interaction" : "Geneset_Overlap",
        "EnrichmentMap_Data_Set" : "VvsF_updown",
        "name" : "TRANSMEMBRANE HELIX (Geneset_Overlap_VvsF_updown) GO:0007200~PHOSPHOLIPASE C-ACTIVATING G-PROTEIN COUPLED RECEPTOR SIGNALING PATHWAY",
        "interaction" : "Geneset_Overlap",
        "SUID" : 281,
        "__mclCluster" : 1,
        "selected" : false,
        "EnrichmentMap_Overlap_genes" : [ "\"101088154", "101098593\"" ]
      },
      "selected" : false
    }, {
      "data" : {
        "id" : "280",
        "source" : "82",
        "target" : "89",
        "shared_name" : "IPR001750:NADH:UBIQUINONE/PLASTOQUINONE OXIDOREDUCTASE (Geneset_Overlap_VvsF_updown) GO:0042773~ATP SYNTHESIS COUPLED ELECTRON TRANSPORT",
        "EnrichmentMap_Overlap_size" : 1,
        "EnrichmentMap_similarity_coefficient" : 0.5,
        "shared_interaction" : "Geneset_Overlap",
        "EnrichmentMap_Data_Set" : "VvsF_updown",
        "name" : "IPR001750:NADH:UBIQUINONE/PLASTOQUINONE OXIDOREDUCTASE (Geneset_Overlap_VvsF_updown) GO:0042773~ATP SYNTHESIS COUPLED ELECTRON TRANSPORT",
        "interaction" : "Geneset_Overlap",
        "SUID" : 280,
        "__mclCluster" : 1,
        "selected" : false,
        "EnrichmentMap_Overlap_genes" : [ "\"807929" ]
      },
      "selected" : false
    }, {
      "data" : {
        "id" : "279",
        "source" : "82",
        "target" : "99",
        "shared_name" : "IPR001750:NADH:UBIQUINONE/PLASTOQUINONE OXIDOREDUCTASE (Geneset_Overlap_VvsF_updown) GO:0008137~NADH DEHYDROGENASE (UBIQUINONE) ACTIVITY",
        "EnrichmentMap_Overlap_size" : 1,
        "EnrichmentMap_similarity_coefficient" : 0.5,
        "shared_interaction" : "Geneset_Overlap",
        "EnrichmentMap_Data_Set" : "VvsF_updown",
        "name" : "IPR001750:NADH:UBIQUINONE/PLASTOQUINONE OXIDOREDUCTASE (Geneset_Overlap_VvsF_updown) GO:0008137~NADH DEHYDROGENASE (UBIQUINONE) ACTIVITY",
        "interaction" : "Geneset_Overlap",
        "SUID" : 279,
        "__mclCluster" : 1,
        "selected" : false,
        "EnrichmentMap_Overlap_genes" : [ "\"807929" ]
      },
      "selected" : false
    }, {
      "data" : {
        "id" : "278",
        "source" : "82",
        "target" : "102",
        "shared_name" : "IPR001750:NADH:UBIQUINONE/PLASTOQUINONE OXIDOREDUCTASE (Geneset_Overlap_VvsF_updown) NAD",
        "EnrichmentMap_Overlap_size" : 1,
        "EnrichmentMap_similarity_coefficient" : 0.5,
        "shared_interaction" : "Geneset_Overlap",
        "EnrichmentMap_Data_Set" : "VvsF_updown",
        "name" : "IPR001750:NADH:UBIQUINONE/PLASTOQUINONE OXIDOREDUCTASE (Geneset_Overlap_VvsF_updown) NAD",
        "interaction" : "Geneset_Overlap",
        "SUID" : 278,
        "__mclCluster" : 1,
        "selected" : false,
        "EnrichmentMap_Overlap_genes" : [ "\"807929" ]
      },
      "selected" : false
    }, {
      "data" : {
        "id" : "277",
        "source" : "82",
        "target" : "62",
        "shared_name" : "IPR001750:NADH:UBIQUINONE/PLASTOQUINONE OXIDOREDUCTASE (Geneset_Overlap_VvsF_updown) GO:0005743~MITOCHONDRIAL INNER MEMBRANE",
        "EnrichmentMap_Overlap_size" : 1,
        "EnrichmentMap_similarity_coefficient" : 0.5,
        "shared_interaction" : "Geneset_Overlap",
        "EnrichmentMap_Data_Set" : "VvsF_updown",
        "name" : "IPR001750:NADH:UBIQUINONE/PLASTOQUINONE OXIDOREDUCTASE (Geneset_Overlap_VvsF_updown) GO:0005743~MITOCHONDRIAL INNER MEMBRANE",
        "interaction" : "Geneset_Overlap",
        "SUID" : 277,
        "__mclCluster" : 1,
        "selected" : false,
        "EnrichmentMap_Overlap_genes" : [ "\"807929" ]
      },
      "selected" : false
    }, {
      "data" : {
        "id" : "276",
        "source" : "82",
        "target" : "92",
        "shared_name" : "IPR001750:NADH:UBIQUINONE/PLASTOQUINONE OXIDOREDUCTASE (Geneset_Overlap_VvsF_updown) OXIDOREDUCTASE",
        "EnrichmentMap_Overlap_size" : 1,
        "EnrichmentMap_similarity_coefficient" : 0.5,
        "shared_interaction" : "Geneset_Overlap",
        "EnrichmentMap_Data_Set" : "VvsF_updown",
        "name" : "IPR001750:NADH:UBIQUINONE/PLASTOQUINONE OXIDOREDUCTASE (Geneset_Overlap_VvsF_updown) OXIDOREDUCTASE",
        "interaction" : "Geneset_Overlap",
        "SUID" : 276,
        "__mclCluster" : 1,
        "selected" : false,
        "EnrichmentMap_Overlap_genes" : [ "\"807929" ]
      },
      "selected" : false
    }, {
      "data" : {
        "id" : "275",
        "source" : "82",
        "target" : "104",
        "shared_name" : "IPR001750:NADH:UBIQUINONE/PLASTOQUINONE OXIDOREDUCTASE (Geneset_Overlap_VvsF_updown) RESPIRATORY CHAIN",
        "EnrichmentMap_Overlap_size" : 1,
        "EnrichmentMap_similarity_coefficient" : 0.5,
        "shared_interaction" : "Geneset_Overlap",
        "EnrichmentMap_Data_Set" : "VvsF_updown",
        "name" : "IPR001750:NADH:UBIQUINONE/PLASTOQUINONE OXIDOREDUCTASE (Geneset_Overlap_VvsF_updown) RESPIRATORY CHAIN",
        "interaction" : "Geneset_Overlap",
        "SUID" : 275,
        "__mclCluster" : 1,
        "selected" : false,
        "EnrichmentMap_Overlap_genes" : [ "\"807929" ]
      },
      "selected" : false
    }, {
      "data" : {
        "id" : "274",
        "source" : "82",
        "target" : "87",
        "shared_name" : "IPR001750:NADH:UBIQUINONE/PLASTOQUINONE OXIDOREDUCTASE (Geneset_Overlap_VvsF_updown) GO:0005747~MITOCHONDRIAL RESPIRATORY CHAIN COMPLEX I",
        "EnrichmentMap_Overlap_size" : 1,
        "EnrichmentMap_similarity_coefficient" : 0.5,
        "shared_interaction" : "Geneset_Overlap",
        "EnrichmentMap_Data_Set" : "VvsF_updown",
        "name" : "IPR001750:NADH:UBIQUINONE/PLASTOQUINONE OXIDOREDUCTASE (Geneset_Overlap_VvsF_updown) GO:0005747~MITOCHONDRIAL RESPIRATORY CHAIN COMPLEX I",
        "interaction" : "Geneset_Overlap",
        "SUID" : 274,
        "__mclCluster" : 1,
        "selected" : false,
        "EnrichmentMap_Overlap_genes" : [ "\"807929" ]
      },
      "selected" : false
    }, {
      "data" : {
        "id" : "273",
        "source" : "81",
        "target" : "85",
        "shared_name" : "GO:0042552~MYELINATION (Geneset_Overlap_VvsF_updown) GO:0006874~CELLULAR CALCIUM ION HOMEOSTASIS",
        "EnrichmentMap_Overlap_size" : 1,
        "EnrichmentMap_similarity_coefficient" : 0.5,
        "shared_interaction" : "Geneset_Overlap",
        "EnrichmentMap_Data_Set" : "VvsF_updown",
        "name" : "GO:0042552~MYELINATION (Geneset_Overlap_VvsF_updown) GO:0006874~CELLULAR CALCIUM ION HOMEOSTASIS",
        "interaction" : "Geneset_Overlap",
        "SUID" : 273,
        "selected" : false,
        "EnrichmentMap_Overlap_genes" : [ "101098291\"" ]
      },
      "selected" : false
    }, {
      "data" : {
        "id" : "272",
        "source" : "81",
        "target" : "95",
        "shared_name" : "GO:0042552~MYELINATION (Geneset_Overlap_VvsF_updown) GO:0009636~RESPONSE TO TOXIC SUBSTANCE",
        "EnrichmentMap_Overlap_size" : 1,
        "EnrichmentMap_similarity_coefficient" : 0.5,
        "shared_interaction" : "Geneset_Overlap",
        "EnrichmentMap_Data_Set" : "VvsF_updown",
        "name" : "GO:0042552~MYELINATION (Geneset_Overlap_VvsF_updown) GO:0009636~RESPONSE TO TOXIC SUBSTANCE",
        "interaction" : "Geneset_Overlap",
        "SUID" : 272,
        "__mclCluster" : 1,
        "selected" : false,
        "EnrichmentMap_Overlap_genes" : [ "\"101096421" ]
      },
      "selected" : false
    }, {
      "data" : {
        "id" : "271",
        "source" : "80",
        "target" : "92",
        "shared_name" : "TRANSPORT (Geneset_Overlap_VvsF_updown) OXIDOREDUCTASE",
        "EnrichmentMap_Overlap_size" : 5,
        "EnrichmentMap_similarity_coefficient" : 1.0,
        "shared_interaction" : "Geneset_Overlap",
        "EnrichmentMap_Data_Set" : "VvsF_updown",
        "name" : "TRANSPORT (Geneset_Overlap_VvsF_updown) OXIDOREDUCTASE",
        "interaction" : "Geneset_Overlap",
        "SUID" : 271,
        "__mclCluster" : 1,
        "selected" : false,
        "EnrichmentMap_Overlap_genes" : [ "\"807929", "807934", "807935", "807937", "807938\"" ]
      },
      "selected" : false
    }, {
      "data" : {
        "id" : "270",
        "source" : "80",
        "target" : "102",
        "shared_name" : "TRANSPORT (Geneset_Overlap_VvsF_updown) NAD",
        "EnrichmentMap_Overlap_size" : 4,
        "EnrichmentMap_similarity_coefficient" : 1.0,
        "shared_interaction" : "Geneset_Overlap",
        "EnrichmentMap_Data_Set" : "VvsF_updown",
        "name" : "TRANSPORT (Geneset_Overlap_VvsF_updown) NAD",
        "interaction" : "Geneset_Overlap",
        "SUID" : 270,
        "__mclCluster" : 1,
        "selected" : false,
        "EnrichmentMap_Overlap_genes" : [ "\"807929", "807935", "807937", "807938\"" ]
      },
      "selected" : false
    }, {
      "data" : {
        "id" : "269",
        "source" : "80",
        "target" : "62",
        "shared_name" : "TRANSPORT (Geneset_Overlap_VvsF_updown) GO:0005743~MITOCHONDRIAL INNER MEMBRANE",
        "EnrichmentMap_Overlap_size" : 2,
        "EnrichmentMap_similarity_coefficient" : 0.6666666666666666,
        "shared_interaction" : "Geneset_Overlap",
        "EnrichmentMap_Data_Set" : "VvsF_updown",
        "name" : "TRANSPORT (Geneset_Overlap_VvsF_updown) GO:0005743~MITOCHONDRIAL INNER MEMBRANE",
        "interaction" : "Geneset_Overlap",
        "SUID" : 269,
        "__mclCluster" : 1,
        "selected" : false,
        "EnrichmentMap_Overlap_genes" : [ "\"807929", "807934" ]
      },
      "selected" : false
    }, {
      "data" : {
        "id" : "268",
        "source" : "80",
        "target" : "82",
        "shared_name" : "TRANSPORT (Geneset_Overlap_VvsF_updown) IPR001750:NADH:UBIQUINONE/PLASTOQUINONE OXIDOREDUCTASE",
        "EnrichmentMap_Overlap_size" : 1,
        "EnrichmentMap_similarity_coefficient" : 0.5,
        "shared_interaction" : "Geneset_Overlap",
        "EnrichmentMap_Data_Set" : "VvsF_updown",
        "name" : "TRANSPORT (Geneset_Overlap_VvsF_updown) IPR001750:NADH:UBIQUINONE/PLASTOQUINONE OXIDOREDUCTASE",
        "interaction" : "Geneset_Overlap",
        "SUID" : 268,
        "__mclCluster" : 1,
        "selected" : false,
        "EnrichmentMap_Overlap_genes" : [ "\"807929" ]
      },
      "selected" : false
    }, {
      "data" : {
        "id" : "267",
        "source" : "80",
        "target" : "87",
        "shared_name" : "TRANSPORT (Geneset_Overlap_VvsF_updown) GO:0005747~MITOCHONDRIAL RESPIRATORY CHAIN COMPLEX I",
        "EnrichmentMap_Overlap_size" : 4,
        "EnrichmentMap_similarity_coefficient" : 1.0,
        "shared_interaction" : "Geneset_Overlap",
        "EnrichmentMap_Data_Set" : "VvsF_updown",
        "name" : "TRANSPORT (Geneset_Overlap_VvsF_updown) GO:0005747~MITOCHONDRIAL RESPIRATORY CHAIN COMPLEX I",
        "interaction" : "Geneset_Overlap",
        "SUID" : 267,
        "__mclCluster" : 1,
        "selected" : false,
        "EnrichmentMap_Overlap_genes" : [ "\"807929", "807935", "807937", "807938\"" ]
      },
      "selected" : false
    }, {
      "data" : {
        "id" : "266",
        "source" : "80",
        "target" : "89",
        "shared_name" : "TRANSPORT (Geneset_Overlap_VvsF_updown) GO:0042773~ATP SYNTHESIS COUPLED ELECTRON TRANSPORT",
        "EnrichmentMap_Overlap_size" : 1,
        "EnrichmentMap_similarity_coefficient" : 0.5,
        "shared_interaction" : "Geneset_Overlap",
        "EnrichmentMap_Data_Set" : "VvsF_updown",
        "name" : "TRANSPORT (Geneset_Overlap_VvsF_updown) GO:0042773~ATP SYNTHESIS COUPLED ELECTRON TRANSPORT",
        "interaction" : "Geneset_Overlap",
        "SUID" : 266,
        "__mclCluster" : 1,
        "selected" : false,
        "EnrichmentMap_Overlap_genes" : [ "\"807929" ]
      },
      "selected" : false
    }, {
      "data" : {
        "id" : "265",
        "source" : "80",
        "target" : "88",
        "shared_name" : "TRANSPORT (Geneset_Overlap_VvsF_updown) FCA04260:CARDIAC MUSCLE CONTRACTION",
        "EnrichmentMap_Overlap_size" : 2,
        "EnrichmentMap_similarity_coefficient" : 0.5,
        "shared_interaction" : "Geneset_Overlap",
        "EnrichmentMap_Data_Set" : "VvsF_updown",
        "name" : "TRANSPORT (Geneset_Overlap_VvsF_updown) FCA04260:CARDIAC MUSCLE CONTRACTION",
        "interaction" : "Geneset_Overlap",
        "SUID" : 265,
        "selected" : false,
        "EnrichmentMap_Overlap_genes" : [ "807934", "101098273" ]
      },
      "selected" : false
    }, {
      "data" : {
        "id" : "264",
        "source" : "80",
        "target" : "99",
        "shared_name" : "TRANSPORT (Geneset_Overlap_VvsF_updown) GO:0008137~NADH DEHYDROGENASE (UBIQUINONE) ACTIVITY",
        "EnrichmentMap_Overlap_size" : 4,
        "EnrichmentMap_similarity_coefficient" : 1.0,
        "shared_interaction" : "Geneset_Overlap",
        "EnrichmentMap_Data_Set" : "VvsF_updown",
        "name" : "TRANSPORT (Geneset_Overlap_VvsF_updown) GO:0008137~NADH DEHYDROGENASE (UBIQUINONE) ACTIVITY",
        "interaction" : "Geneset_Overlap",
        "SUID" : 264,
        "__mclCluster" : 1,
        "selected" : false,
        "EnrichmentMap_Overlap_genes" : [ "\"807929", "807935", "807937", "807938\"" ]
      },
      "selected" : false
    }, {
      "data" : {
        "id" : "263",
        "source" : "80",
        "target" : "104",
        "shared_name" : "TRANSPORT (Geneset_Overlap_VvsF_updown) RESPIRATORY CHAIN",
        "EnrichmentMap_Overlap_size" : 6,
        "EnrichmentMap_similarity_coefficient" : 1.0,
        "shared_interaction" : "Geneset_Overlap",
        "EnrichmentMap_Data_Set" : "VvsF_updown",
        "name" : "TRANSPORT (Geneset_Overlap_VvsF_updown) RESPIRATORY CHAIN",
        "interaction" : "Geneset_Overlap",
        "SUID" : 263,
        "__mclCluster" : 1,
        "selected" : false,
        "EnrichmentMap_Overlap_genes" : [ "\"807929", "807934", "807935", "807936", "807937", "807938\"" ]
      },
      "selected" : false
    }, {
      "data" : {
        "id" : "262",
        "source" : "80",
        "target" : "98",
        "shared_name" : "TRANSPORT (Geneset_Overlap_VvsF_updown) FCA05010:ALZHEIMER'S DISEASE",
        "EnrichmentMap_Overlap_size" : 2,
        "EnrichmentMap_similarity_coefficient" : 0.5,
        "shared_interaction" : "Geneset_Overlap",
        "EnrichmentMap_Data_Set" : "VvsF_updown",
        "name" : "TRANSPORT (Geneset_Overlap_VvsF_updown) FCA05010:ALZHEIMER'S DISEASE",
        "interaction" : "Geneset_Overlap",
        "SUID" : 262,
        "selected" : false,
        "EnrichmentMap_Overlap_genes" : [ "807932", "807934" ]
      },
      "selected" : false
    }, {
      "data" : {
        "id" : "261",
        "source" : "79",
        "target" : "99",
        "shared_name" : "FCA00190:OXIDATIVE PHOSPHORYLATION (Geneset_Overlap_VvsF_updown) GO:0008137~NADH DEHYDROGENASE (UBIQUINONE) ACTIVITY",
        "EnrichmentMap_Overlap_size" : 4,
        "EnrichmentMap_similarity_coefficient" : 1.0,
        "shared_interaction" : "Geneset_Overlap",
        "EnrichmentMap_Data_Set" : "VvsF_updown",
        "name" : "FCA00190:OXIDATIVE PHOSPHORYLATION (Geneset_Overlap_VvsF_updown) GO:0008137~NADH DEHYDROGENASE (UBIQUINONE) ACTIVITY",
        "interaction" : "Geneset_Overlap",
        "SUID" : 261,
        "__mclCluster" : 1,
        "selected" : false,
        "EnrichmentMap_Overlap_genes" : [ "\"807929", "807935", "807937", "807938\"" ]
      },
      "selected" : false
    }, {
      "data" : {
        "id" : "260",
        "source" : "79",
        "target" : "89",
        "shared_name" : "FCA00190:OXIDATIVE PHOSPHORYLATION (Geneset_Overlap_VvsF_updown) GO:0042773~ATP SYNTHESIS COUPLED ELECTRON TRANSPORT",
        "EnrichmentMap_Overlap_size" : 1,
        "EnrichmentMap_similarity_coefficient" : 0.5,
        "shared_interaction" : "Geneset_Overlap",
        "EnrichmentMap_Data_Set" : "VvsF_updown",
        "name" : "FCA00190:OXIDATIVE PHOSPHORYLATION (Geneset_Overlap_VvsF_updown) GO:0042773~ATP SYNTHESIS COUPLED ELECTRON TRANSPORT",
        "interaction" : "Geneset_Overlap",
        "SUID" : 260,
        "__mclCluster" : 1,
        "selected" : false,
        "EnrichmentMap_Overlap_genes" : [ "\"807929" ]
      },
      "selected" : false
    }, {
      "data" : {
        "id" : "259",
        "source" : "79",
        "target" : "104",
        "shared_name" : "FCA00190:OXIDATIVE PHOSPHORYLATION (Geneset_Overlap_VvsF_updown) RESPIRATORY CHAIN",
        "EnrichmentMap_Overlap_size" : 6,
        "EnrichmentMap_similarity_coefficient" : 1.0,
        "shared_interaction" : "Geneset_Overlap",
        "EnrichmentMap_Data_Set" : "VvsF_updown",
        "name" : "FCA00190:OXIDATIVE PHOSPHORYLATION (Geneset_Overlap_VvsF_updown) RESPIRATORY CHAIN",
        "interaction" : "Geneset_Overlap",
        "SUID" : 259,
        "__mclCluster" : 1,
        "selected" : false,
        "EnrichmentMap_Overlap_genes" : [ "\"807929", "807934", "807935", "807936", "807937", "807938\"" ]
      },
      "selected" : false
    }, {
      "data" : {
        "id" : "258",
        "source" : "79",
        "target" : "87",
        "shared_name" : "FCA00190:OXIDATIVE PHOSPHORYLATION (Geneset_Overlap_VvsF_updown) GO:0005747~MITOCHONDRIAL RESPIRATORY CHAIN COMPLEX I",
        "EnrichmentMap_Overlap_size" : 4,
        "EnrichmentMap_similarity_coefficient" : 1.0,
        "shared_interaction" : "Geneset_Overlap",
        "EnrichmentMap_Data_Set" : "VvsF_updown",
        "name" : "FCA00190:OXIDATIVE PHOSPHORYLATION (Geneset_Overlap_VvsF_updown) GO:0005747~MITOCHONDRIAL RESPIRATORY CHAIN COMPLEX I",
        "interaction" : "Geneset_Overlap",
        "SUID" : 258,
        "__mclCluster" : 1,
        "selected" : false,
        "EnrichmentMap_Overlap_genes" : [ "\"807929", "807935", "807937", "807938\"" ]
      },
      "selected" : false
    }, {
      "data" : {
        "id" : "257",
        "source" : "79",
        "target" : "82",
        "shared_name" : "FCA00190:OXIDATIVE PHOSPHORYLATION (Geneset_Overlap_VvsF_updown) IPR001750:NADH:UBIQUINONE/PLASTOQUINONE OXIDOREDUCTASE",
        "EnrichmentMap_Overlap_size" : 1,
        "EnrichmentMap_similarity_coefficient" : 0.5,
        "shared_interaction" : "Geneset_Overlap",
        "EnrichmentMap_Data_Set" : "VvsF_updown",
        "name" : "FCA00190:OXIDATIVE PHOSPHORYLATION (Geneset_Overlap_VvsF_updown) IPR001750:NADH:UBIQUINONE/PLASTOQUINONE OXIDOREDUCTASE",
        "interaction" : "Geneset_Overlap",
        "SUID" : 257,
        "__mclCluster" : 1,
        "selected" : false,
        "EnrichmentMap_Overlap_genes" : [ "\"807929" ]
      },
      "selected" : false
    }, {
      "data" : {
        "id" : "256",
        "source" : "79",
        "target" : "78",
        "shared_name" : "FCA00190:OXIDATIVE PHOSPHORYLATION (Geneset_Overlap_VvsF_updown) MITOCHONDRION",
        "EnrichmentMap_Overlap_size" : 7,
        "EnrichmentMap_similarity_coefficient" : 1.0,
        "shared_interaction" : "Geneset_Overlap",
        "EnrichmentMap_Data_Set" : "VvsF_updown",
        "name" : "FCA00190:OXIDATIVE PHOSPHORYLATION (Geneset_Overlap_VvsF_updown) MITOCHONDRION",
        "interaction" : "Geneset_Overlap",
        "SUID" : 256,
        "__mclCluster" : 1,
        "selected" : false,
        "EnrichmentMap_Overlap_genes" : [ "\"807929", "807932", "807934", "807935", "807936", "807937", "807938\"" ]
      },
      "selected" : false
    }, {
      "data" : {
        "id" : "255",
        "source" : "79",
        "target" : "92",
        "shared_name" : "FCA00190:OXIDATIVE PHOSPHORYLATION (Geneset_Overlap_VvsF_updown) OXIDOREDUCTASE",
        "EnrichmentMap_Overlap_size" : 5,
        "EnrichmentMap_similarity_coefficient" : 1.0,
        "shared_interaction" : "Geneset_Overlap",
        "EnrichmentMap_Data_Set" : "VvsF_updown",
        "name" : "FCA00190:OXIDATIVE PHOSPHORYLATION (Geneset_Overlap_VvsF_updown) OXIDOREDUCTASE",
        "interaction" : "Geneset_Overlap",
        "SUID" : 255,
        "__mclCluster" : 1,
        "selected" : false,
        "EnrichmentMap_Overlap_genes" : [ "\"807929", "807934", "807935", "807937", "807938\"" ]
      },
      "selected" : false
    }, {
      "data" : {
        "id" : "254",
        "source" : "79",
        "target" : "80",
        "shared_name" : "FCA00190:OXIDATIVE PHOSPHORYLATION (Geneset_Overlap_VvsF_updown) TRANSPORT",
        "EnrichmentMap_Overlap_size" : 7,
        "EnrichmentMap_similarity_coefficient" : 1.0,
        "shared_interaction" : "Geneset_Overlap",
        "EnrichmentMap_Data_Set" : "VvsF_updown",
        "name" : "FCA00190:OXIDATIVE PHOSPHORYLATION (Geneset_Overlap_VvsF_updown) TRANSPORT",
        "interaction" : "Geneset_Overlap",
        "SUID" : 254,
        "__mclCluster" : 1,
        "selected" : false,
        "EnrichmentMap_Overlap_genes" : [ "\"807929", "807932", "807934", "807935", "807936", "807937", "807938\"" ]
      },
      "selected" : false
    }, {
      "data" : {
        "id" : "253",
        "source" : "79",
        "target" : "62",
        "shared_name" : "FCA00190:OXIDATIVE PHOSPHORYLATION (Geneset_Overlap_VvsF_updown) GO:0005743~MITOCHONDRIAL INNER MEMBRANE",
        "EnrichmentMap_Overlap_size" : 2,
        "EnrichmentMap_similarity_coefficient" : 0.6666666666666666,
        "shared_interaction" : "Geneset_Overlap",
        "EnrichmentMap_Data_Set" : "VvsF_updown",
        "name" : "FCA00190:OXIDATIVE PHOSPHORYLATION (Geneset_Overlap_VvsF_updown) GO:0005743~MITOCHONDRIAL INNER MEMBRANE",
        "interaction" : "Geneset_Overlap",
        "SUID" : 253,
        "__mclCluster" : 1,
        "selected" : false,
        "EnrichmentMap_Overlap_genes" : [ "\"807929", "807934" ]
      },
      "selected" : false
    }, {
      "data" : {
        "id" : "252",
        "source" : "79",
        "target" : "102",
        "shared_name" : "FCA00190:OXIDATIVE PHOSPHORYLATION (Geneset_Overlap_VvsF_updown) NAD",
        "EnrichmentMap_Overlap_size" : 4,
        "EnrichmentMap_similarity_coefficient" : 1.0,
        "shared_interaction" : "Geneset_Overlap",
        "EnrichmentMap_Data_Set" : "VvsF_updown",
        "name" : "FCA00190:OXIDATIVE PHOSPHORYLATION (Geneset_Overlap_VvsF_updown) NAD",
        "interaction" : "Geneset_Overlap",
        "SUID" : 252,
        "__mclCluster" : 1,
        "selected" : false,
        "EnrichmentMap_Overlap_genes" : [ "\"807929", "807935", "807937", "807938\"" ]
      },
      "selected" : false
    }, {
      "data" : {
        "id" : "251",
        "source" : "79",
        "target" : "98",
        "shared_name" : "FCA00190:OXIDATIVE PHOSPHORYLATION (Geneset_Overlap_VvsF_updown) FCA05010:ALZHEIMER'S DISEASE",
        "EnrichmentMap_Overlap_size" : 2,
        "EnrichmentMap_similarity_coefficient" : 0.5,
        "shared_interaction" : "Geneset_Overlap",
        "EnrichmentMap_Data_Set" : "VvsF_updown",
        "name" : "FCA00190:OXIDATIVE PHOSPHORYLATION (Geneset_Overlap_VvsF_updown) FCA05010:ALZHEIMER'S DISEASE",
        "interaction" : "Geneset_Overlap",
        "SUID" : 251,
        "selected" : false,
        "EnrichmentMap_Overlap_genes" : [ "807932", "807934" ]
      },
      "selected" : false
    }, {
      "data" : {
        "id" : "250",
        "source" : "78",
        "target" : "102",
        "shared_name" : "MITOCHONDRION (Geneset_Overlap_VvsF_updown) NAD",
        "EnrichmentMap_Overlap_size" : 4,
        "EnrichmentMap_similarity_coefficient" : 1.0,
        "shared_interaction" : "Geneset_Overlap",
        "EnrichmentMap_Data_Set" : "VvsF_updown",
        "name" : "MITOCHONDRION (Geneset_Overlap_VvsF_updown) NAD",
        "interaction" : "Geneset_Overlap",
        "SUID" : 250,
        "__mclCluster" : 1,
        "selected" : false,
        "EnrichmentMap_Overlap_genes" : [ "\"807929", "807935", "807937", "807938\"" ]
      },
      "selected" : false
    }, {
      "data" : {
        "id" : "249",
        "source" : "78",
        "target" : "62",
        "shared_name" : "MITOCHONDRION (Geneset_Overlap_VvsF_updown) GO:0005743~MITOCHONDRIAL INNER MEMBRANE",
        "EnrichmentMap_Overlap_size" : 2,
        "EnrichmentMap_similarity_coefficient" : 0.6666666666666666,
        "shared_interaction" : "Geneset_Overlap",
        "EnrichmentMap_Data_Set" : "VvsF_updown",
        "name" : "MITOCHONDRION (Geneset_Overlap_VvsF_updown) GO:0005743~MITOCHONDRIAL INNER MEMBRANE",
        "interaction" : "Geneset_Overlap",
        "SUID" : 249,
        "__mclCluster" : 1,
        "selected" : false,
        "EnrichmentMap_Overlap_genes" : [ "\"807929", "807934" ]
      },
      "selected" : false
    }, {
      "data" : {
        "id" : "248",
        "source" : "78",
        "target" : "98",
        "shared_name" : "MITOCHONDRION (Geneset_Overlap_VvsF_updown) FCA05010:ALZHEIMER'S DISEASE",
        "EnrichmentMap_Overlap_size" : 2,
        "EnrichmentMap_similarity_coefficient" : 0.5,
        "shared_interaction" : "Geneset_Overlap",
        "EnrichmentMap_Data_Set" : "VvsF_updown",
        "name" : "MITOCHONDRION (Geneset_Overlap_VvsF_updown) FCA05010:ALZHEIMER'S DISEASE",
        "interaction" : "Geneset_Overlap",
        "SUID" : 248,
        "selected" : false,
        "EnrichmentMap_Overlap_genes" : [ "807932", "807934" ]
      },
      "selected" : false
    }, {
      "data" : {
        "id" : "247",
        "source" : "78",
        "target" : "80",
        "shared_name" : "MITOCHONDRION (Geneset_Overlap_VvsF_updown) TRANSPORT",
        "EnrichmentMap_Overlap_size" : 7,
        "EnrichmentMap_similarity_coefficient" : 1.0,
        "shared_interaction" : "Geneset_Overlap",
        "EnrichmentMap_Data_Set" : "VvsF_updown",
        "name" : "MITOCHONDRION (Geneset_Overlap_VvsF_updown) TRANSPORT",
        "interaction" : "Geneset_Overlap",
        "SUID" : 247,
        "__mclCluster" : 1,
        "selected" : false,
        "EnrichmentMap_Overlap_genes" : [ "\"807929", "807932", "807934", "807935", "807936", "807937", "807938\"" ]
      },
      "selected" : false
    }, {
      "data" : {
        "id" : "246",
        "source" : "78",
        "target" : "82",
        "shared_name" : "MITOCHONDRION (Geneset_Overlap_VvsF_updown) IPR001750:NADH:UBIQUINONE/PLASTOQUINONE OXIDOREDUCTASE",
        "EnrichmentMap_Overlap_size" : 1,
        "EnrichmentMap_similarity_coefficient" : 0.5,
        "shared_interaction" : "Geneset_Overlap",
        "EnrichmentMap_Data_Set" : "VvsF_updown",
        "name" : "MITOCHONDRION (Geneset_Overlap_VvsF_updown) IPR001750:NADH:UBIQUINONE/PLASTOQUINONE OXIDOREDUCTASE",
        "interaction" : "Geneset_Overlap",
        "SUID" : 246,
        "__mclCluster" : 1,
        "selected" : false,
        "EnrichmentMap_Overlap_genes" : [ "\"807929" ]
      },
      "selected" : false
    }, {
      "data" : {
        "id" : "245",
        "source" : "78",
        "target" : "99",
        "shared_name" : "MITOCHONDRION (Geneset_Overlap_VvsF_updown) GO:0008137~NADH DEHYDROGENASE (UBIQUINONE) ACTIVITY",
        "EnrichmentMap_Overlap_size" : 4,
        "EnrichmentMap_similarity_coefficient" : 1.0,
        "shared_interaction" : "Geneset_Overlap",
        "EnrichmentMap_Data_Set" : "VvsF_updown",
        "name" : "MITOCHONDRION (Geneset_Overlap_VvsF_updown) GO:0008137~NADH DEHYDROGENASE (UBIQUINONE) ACTIVITY",
        "interaction" : "Geneset_Overlap",
        "SUID" : 245,
        "__mclCluster" : 1,
        "selected" : false,
        "EnrichmentMap_Overlap_genes" : [ "\"807929", "807935", "807937", "807938\"" ]
      },
      "selected" : false
    }, {
      "data" : {
        "id" : "244",
        "source" : "78",
        "target" : "87",
        "shared_name" : "MITOCHONDRION (Geneset_Overlap_VvsF_updown) GO:0005747~MITOCHONDRIAL RESPIRATORY CHAIN COMPLEX I",
        "EnrichmentMap_Overlap_size" : 4,
        "EnrichmentMap_similarity_coefficient" : 1.0,
        "shared_interaction" : "Geneset_Overlap",
        "EnrichmentMap_Data_Set" : "VvsF_updown",
        "name" : "MITOCHONDRION (Geneset_Overlap_VvsF_updown) GO:0005747~MITOCHONDRIAL RESPIRATORY CHAIN COMPLEX I",
        "interaction" : "Geneset_Overlap",
        "SUID" : 244,
        "__mclCluster" : 1,
        "selected" : false,
        "EnrichmentMap_Overlap_genes" : [ "\"807929", "807935", "807937", "807938\"" ]
      },
      "selected" : false
    }, {
      "data" : {
        "id" : "243",
        "source" : "78",
        "target" : "89",
        "shared_name" : "MITOCHONDRION (Geneset_Overlap_VvsF_updown) GO:0042773~ATP SYNTHESIS COUPLED ELECTRON TRANSPORT",
        "EnrichmentMap_Overlap_size" : 1,
        "EnrichmentMap_similarity_coefficient" : 0.5,
        "shared_interaction" : "Geneset_Overlap",
        "EnrichmentMap_Data_Set" : "VvsF_updown",
        "name" : "MITOCHONDRION (Geneset_Overlap_VvsF_updown) GO:0042773~ATP SYNTHESIS COUPLED ELECTRON TRANSPORT",
        "interaction" : "Geneset_Overlap",
        "SUID" : 243,
        "__mclCluster" : 1,
        "selected" : false,
        "EnrichmentMap_Overlap_genes" : [ "\"807929" ]
      },
      "selected" : false
    }, {
      "data" : {
        "id" : "242",
        "source" : "78",
        "target" : "104",
        "shared_name" : "MITOCHONDRION (Geneset_Overlap_VvsF_updown) RESPIRATORY CHAIN",
        "EnrichmentMap_Overlap_size" : 6,
        "EnrichmentMap_similarity_coefficient" : 1.0,
        "shared_interaction" : "Geneset_Overlap",
        "EnrichmentMap_Data_Set" : "VvsF_updown",
        "name" : "MITOCHONDRION (Geneset_Overlap_VvsF_updown) RESPIRATORY CHAIN",
        "interaction" : "Geneset_Overlap",
        "SUID" : 242,
        "__mclCluster" : 1,
        "selected" : false,
        "EnrichmentMap_Overlap_genes" : [ "\"807929", "807934", "807935", "807936", "807937", "807938\"" ]
      },
      "selected" : false
    }, {
      "data" : {
        "id" : "241",
        "source" : "78",
        "target" : "92",
        "shared_name" : "MITOCHONDRION (Geneset_Overlap_VvsF_updown) OXIDOREDUCTASE",
        "EnrichmentMap_Overlap_size" : 5,
        "EnrichmentMap_similarity_coefficient" : 1.0,
        "shared_interaction" : "Geneset_Overlap",
        "EnrichmentMap_Data_Set" : "VvsF_updown",
        "name" : "MITOCHONDRION (Geneset_Overlap_VvsF_updown) OXIDOREDUCTASE",
        "interaction" : "Geneset_Overlap",
        "SUID" : 241,
        "__mclCluster" : 1,
        "selected" : false,
        "EnrichmentMap_Overlap_genes" : [ "\"807929", "807934", "807935", "807937", "807938\"" ]
      },
      "selected" : false
    }, {
      "data" : {
        "id" : "240",
        "source" : "77",
        "target" : "97",
        "shared_name" : "GO:0060307~REGULATION OF VENTRICULAR CARDIAC MUSCLE CELL MEMBRANE REPOLARIZATION (Geneset_Overlap_VvsF_updown) GO:0086002~CARDIAC MUSCLE CELL ACTION POTENTIAL INVOLVED IN CONTRACTION",
        "EnrichmentMap_Overlap_size" : 2,
        "EnrichmentMap_similarity_coefficient" : 1.0,
        "shared_interaction" : "Geneset_Overlap",
        "EnrichmentMap_Data_Set" : "VvsF_updown",
        "name" : "GO:0060307~REGULATION OF VENTRICULAR CARDIAC MUSCLE CELL MEMBRANE REPOLARIZATION (Geneset_Overlap_VvsF_updown) GO:0086002~CARDIAC MUSCLE CELL ACTION POTENTIAL INVOLVED IN CONTRACTION",
        "interaction" : "Geneset_Overlap",
        "SUID" : 240,
        "__mclCluster" : 1,
        "selected" : false,
        "EnrichmentMap_Overlap_genes" : [ "\"101087863", "101099450\"" ]
      },
      "selected" : false
    }, {
      "data" : {
        "id" : "239",
        "source" : "76",
        "target" : "89",
        "shared_name" : "ELECTRON TRANSPORT (Geneset_Overlap_VvsF_updown) GO:0042773~ATP SYNTHESIS COUPLED ELECTRON TRANSPORT",
        "EnrichmentMap_Overlap_size" : 1,
        "EnrichmentMap_similarity_coefficient" : 0.5,
        "shared_interaction" : "Geneset_Overlap",
        "EnrichmentMap_Data_Set" : "VvsF_updown",
        "name" : "ELECTRON TRANSPORT (Geneset_Overlap_VvsF_updown) GO:0042773~ATP SYNTHESIS COUPLED ELECTRON TRANSPORT",
        "interaction" : "Geneset_Overlap",
        "SUID" : 239,
        "__mclCluster" : 1,
        "selected" : false,
        "EnrichmentMap_Overlap_genes" : [ "\"807929" ]
      },
      "selected" : false
    }, {
      "data" : {
        "id" : "238",
        "source" : "76",
        "target" : "99",
        "shared_name" : "ELECTRON TRANSPORT (Geneset_Overlap_VvsF_updown) GO:0008137~NADH DEHYDROGENASE (UBIQUINONE) ACTIVITY",
        "EnrichmentMap_Overlap_size" : 4,
        "EnrichmentMap_similarity_coefficient" : 1.0,
        "shared_interaction" : "Geneset_Overlap",
        "EnrichmentMap_Data_Set" : "VvsF_updown",
        "name" : "ELECTRON TRANSPORT (Geneset_Overlap_VvsF_updown) GO:0008137~NADH DEHYDROGENASE (UBIQUINONE) ACTIVITY",
        "interaction" : "Geneset_Overlap",
        "SUID" : 238,
        "__mclCluster" : 1,
        "selected" : false,
        "EnrichmentMap_Overlap_genes" : [ "\"807929", "807935", "807937", "807938\"" ]
      },
      "selected" : false
    }, {
      "data" : {
        "id" : "237",
        "source" : "76",
        "target" : "92",
        "shared_name" : "ELECTRON TRANSPORT (Geneset_Overlap_VvsF_updown) OXIDOREDUCTASE",
        "EnrichmentMap_Overlap_size" : 5,
        "EnrichmentMap_similarity_coefficient" : 1.0,
        "shared_interaction" : "Geneset_Overlap",
        "EnrichmentMap_Data_Set" : "VvsF_updown",
        "name" : "ELECTRON TRANSPORT (Geneset_Overlap_VvsF_updown) OXIDOREDUCTASE",
        "interaction" : "Geneset_Overlap",
        "SUID" : 237,
        "__mclCluster" : 1,
        "selected" : false,
        "EnrichmentMap_Overlap_genes" : [ "\"807929", "807934", "807935", "807937", "807938\"" ]
      },
      "selected" : false
    }, {
      "data" : {
        "id" : "236",
        "source" : "76",
        "target" : "87",
        "shared_name" : "ELECTRON TRANSPORT (Geneset_Overlap_VvsF_updown) GO:0005747~MITOCHONDRIAL RESPIRATORY CHAIN COMPLEX I",
        "EnrichmentMap_Overlap_size" : 4,
        "EnrichmentMap_similarity_coefficient" : 1.0,
        "shared_interaction" : "Geneset_Overlap",
        "EnrichmentMap_Data_Set" : "VvsF_updown",
        "name" : "ELECTRON TRANSPORT (Geneset_Overlap_VvsF_updown) GO:0005747~MITOCHONDRIAL RESPIRATORY CHAIN COMPLEX I",
        "interaction" : "Geneset_Overlap",
        "SUID" : 236,
        "__mclCluster" : 1,
        "selected" : false,
        "EnrichmentMap_Overlap_genes" : [ "\"807929", "807935", "807937", "807938\"" ]
      },
      "selected" : false
    }, {
      "data" : {
        "id" : "235",
        "source" : "76",
        "target" : "78",
        "shared_name" : "ELECTRON TRANSPORT (Geneset_Overlap_VvsF_updown) MITOCHONDRION",
        "EnrichmentMap_Overlap_size" : 6,
        "EnrichmentMap_similarity_coefficient" : 1.0,
        "shared_interaction" : "Geneset_Overlap",
        "EnrichmentMap_Data_Set" : "VvsF_updown",
        "name" : "ELECTRON TRANSPORT (Geneset_Overlap_VvsF_updown) MITOCHONDRION",
        "interaction" : "Geneset_Overlap",
        "SUID" : 235,
        "__mclCluster" : 1,
        "selected" : false,
        "EnrichmentMap_Overlap_genes" : [ "\"807929", "807934", "807935", "807936", "807937", "807938\"" ]
      },
      "selected" : false
    }, {
      "data" : {
        "id" : "234",
        "source" : "76",
        "target" : "62",
        "shared_name" : "ELECTRON TRANSPORT (Geneset_Overlap_VvsF_updown) GO:0005743~MITOCHONDRIAL INNER MEMBRANE",
        "EnrichmentMap_Overlap_size" : 2,
        "EnrichmentMap_similarity_coefficient" : 0.6666666666666666,
        "shared_interaction" : "Geneset_Overlap",
        "EnrichmentMap_Data_Set" : "VvsF_updown",
        "name" : "ELECTRON TRANSPORT (Geneset_Overlap_VvsF_updown) GO:0005743~MITOCHONDRIAL INNER MEMBRANE",
        "interaction" : "Geneset_Overlap",
        "SUID" : 234,
        "__mclCluster" : 1,
        "selected" : false,
        "EnrichmentMap_Overlap_genes" : [ "\"807929", "807934" ]
      },
      "selected" : false
    }, {
      "data" : {
        "id" : "233",
        "source" : "76",
        "target" : "104",
        "shared_name" : "ELECTRON TRANSPORT (Geneset_Overlap_VvsF_updown) RESPIRATORY CHAIN",
        "EnrichmentMap_Overlap_size" : 6,
        "EnrichmentMap_similarity_coefficient" : 1.0,
        "shared_interaction" : "Geneset_Overlap",
        "EnrichmentMap_Data_Set" : "VvsF_updown",
        "name" : "ELECTRON TRANSPORT (Geneset_Overlap_VvsF_updown) RESPIRATORY CHAIN",
        "interaction" : "Geneset_Overlap",
        "SUID" : 233,
        "__mclCluster" : 1,
        "selected" : false,
        "EnrichmentMap_Overlap_genes" : [ "\"807929", "807934", "807935", "807936", "807937", "807938\"" ]
      },
      "selected" : false
    }, {
      "data" : {
        "id" : "232",
        "source" : "76",
        "target" : "82",
        "shared_name" : "ELECTRON TRANSPORT (Geneset_Overlap_VvsF_updown) IPR001750:NADH:UBIQUINONE/PLASTOQUINONE OXIDOREDUCTASE",
        "EnrichmentMap_Overlap_size" : 1,
        "EnrichmentMap_similarity_coefficient" : 0.5,
        "shared_interaction" : "Geneset_Overlap",
        "EnrichmentMap_Data_Set" : "VvsF_updown",
        "name" : "ELECTRON TRANSPORT (Geneset_Overlap_VvsF_updown) IPR001750:NADH:UBIQUINONE/PLASTOQUINONE OXIDOREDUCTASE",
        "interaction" : "Geneset_Overlap",
        "SUID" : 232,
        "__mclCluster" : 1,
        "selected" : false,
        "EnrichmentMap_Overlap_genes" : [ "\"807929" ]
      },
      "selected" : false
    }, {
      "data" : {
        "id" : "231",
        "source" : "76",
        "target" : "79",
        "shared_name" : "ELECTRON TRANSPORT (Geneset_Overlap_VvsF_updown) FCA00190:OXIDATIVE PHOSPHORYLATION",
        "EnrichmentMap_Overlap_size" : 6,
        "EnrichmentMap_similarity_coefficient" : 1.0,
        "shared_interaction" : "Geneset_Overlap",
        "EnrichmentMap_Data_Set" : "VvsF_updown",
        "name" : "ELECTRON TRANSPORT (Geneset_Overlap_VvsF_updown) FCA00190:OXIDATIVE PHOSPHORYLATION",
        "interaction" : "Geneset_Overlap",
        "SUID" : 231,
        "__mclCluster" : 1,
        "selected" : false,
        "EnrichmentMap_Overlap_genes" : [ "\"807929", "807934", "807935", "807936", "807937", "807938\"" ]
      },
      "selected" : false
    }, {
      "data" : {
        "id" : "230",
        "source" : "76",
        "target" : "80",
        "shared_name" : "ELECTRON TRANSPORT (Geneset_Overlap_VvsF_updown) TRANSPORT",
        "EnrichmentMap_Overlap_size" : 6,
        "EnrichmentMap_similarity_coefficient" : 1.0,
        "shared_interaction" : "Geneset_Overlap",
        "EnrichmentMap_Data_Set" : "VvsF_updown",
        "name" : "ELECTRON TRANSPORT (Geneset_Overlap_VvsF_updown) TRANSPORT",
        "interaction" : "Geneset_Overlap",
        "SUID" : 230,
        "__mclCluster" : 1,
        "selected" : false,
        "EnrichmentMap_Overlap_genes" : [ "\"807929", "807934", "807935", "807936", "807937", "807938\"" ]
      },
      "selected" : false
    }, {
      "data" : {
        "id" : "229",
        "source" : "76",
        "target" : "102",
        "shared_name" : "ELECTRON TRANSPORT (Geneset_Overlap_VvsF_updown) NAD",
        "EnrichmentMap_Overlap_size" : 4,
        "EnrichmentMap_similarity_coefficient" : 1.0,
        "shared_interaction" : "Geneset_Overlap",
        "EnrichmentMap_Data_Set" : "VvsF_updown",
        "name" : "ELECTRON TRANSPORT (Geneset_Overlap_VvsF_updown) NAD",
        "interaction" : "Geneset_Overlap",
        "SUID" : 229,
        "__mclCluster" : 1,
        "selected" : false,
        "EnrichmentMap_Overlap_genes" : [ "\"807929", "807935", "807937", "807938\"" ]
      },
      "selected" : false
    }, {
      "data" : {
        "id" : "228",
        "source" : "75",
        "target" : "96",
        "shared_name" : "FCA05016:HUNTINGTON'S DISEASE (Geneset_Overlap_VvsF_updown) GO:0045277~RESPIRATORY CHAIN COMPLEX IV",
        "EnrichmentMap_Overlap_size" : 1,
        "EnrichmentMap_similarity_coefficient" : 0.5,
        "shared_interaction" : "Geneset_Overlap",
        "EnrichmentMap_Data_Set" : "VvsF_updown",
        "name" : "FCA05016:HUNTINGTON'S DISEASE (Geneset_Overlap_VvsF_updown) GO:0045277~RESPIRATORY CHAIN COMPLEX IV",
        "interaction" : "Geneset_Overlap",
        "SUID" : 228,
        "__mclCluster" : 1,
        "selected" : false,
        "EnrichmentMap_Overlap_genes" : [ "807936\"" ]
      },
      "selected" : false
    }, {
      "data" : {
        "id" : "227",
        "source" : "75",
        "target" : "98",
        "shared_name" : "FCA05016:HUNTINGTON'S DISEASE (Geneset_Overlap_VvsF_updown) FCA05010:ALZHEIMER'S DISEASE",
        "EnrichmentMap_Overlap_size" : 2,
        "EnrichmentMap_similarity_coefficient" : 0.6666666666666666,
        "shared_interaction" : "Geneset_Overlap",
        "EnrichmentMap_Data_Set" : "VvsF_updown",
        "name" : "FCA05016:HUNTINGTON'S DISEASE (Geneset_Overlap_VvsF_updown) FCA05010:ALZHEIMER'S DISEASE",
        "interaction" : "Geneset_Overlap",
        "SUID" : 227,
        "__mclCluster" : 1,
        "selected" : false,
        "EnrichmentMap_Overlap_genes" : [ "807934", "807936\"" ]
      },
      "selected" : false
    }, {
      "data" : {
        "id" : "226",
        "source" : "75",
        "target" : "62",
        "shared_name" : "FCA05016:HUNTINGTON'S DISEASE (Geneset_Overlap_VvsF_updown) GO:0005743~MITOCHONDRIAL INNER MEMBRANE",
        "EnrichmentMap_Overlap_size" : 2,
        "EnrichmentMap_similarity_coefficient" : 0.6666666666666666,
        "shared_interaction" : "Geneset_Overlap",
        "EnrichmentMap_Data_Set" : "VvsF_updown",
        "name" : "FCA05016:HUNTINGTON'S DISEASE (Geneset_Overlap_VvsF_updown) GO:0005743~MITOCHONDRIAL INNER MEMBRANE",
        "interaction" : "Geneset_Overlap",
        "SUID" : 226,
        "selected" : false,
        "EnrichmentMap_Overlap_genes" : [ "807934", "807936\"" ]
      },
      "selected" : false
    }, {
      "data" : {
        "id" : "225",
        "source" : "75",
        "target" : "88",
        "shared_name" : "FCA05016:HUNTINGTON'S DISEASE (Geneset_Overlap_VvsF_updown) FCA04260:CARDIAC MUSCLE CONTRACTION",
        "EnrichmentMap_Overlap_size" : 2,
        "EnrichmentMap_similarity_coefficient" : 0.6666666666666666,
        "shared_interaction" : "Geneset_Overlap",
        "EnrichmentMap_Data_Set" : "VvsF_updown",
        "name" : "FCA05016:HUNTINGTON'S DISEASE (Geneset_Overlap_VvsF_updown) FCA04260:CARDIAC MUSCLE CONTRACTION",
        "interaction" : "Geneset_Overlap",
        "SUID" : 225,
        "__mclCluster" : 1,
        "selected" : false,
        "EnrichmentMap_Overlap_genes" : [ "807934", "807936\"" ]
      },
      "selected" : false
    }, {
      "data" : {
        "id" : "224",
        "source" : "74",
        "target" : "62",
        "shared_name" : "FCA01100:METABOLIC PATHWAYS (Geneset_Overlap_VvsF_updown) GO:0005743~MITOCHONDRIAL INNER MEMBRANE",
        "EnrichmentMap_Overlap_size" : 2,
        "EnrichmentMap_similarity_coefficient" : 0.6666666666666666,
        "shared_interaction" : "Geneset_Overlap",
        "EnrichmentMap_Data_Set" : "VvsF_updown",
        "name" : "FCA01100:METABOLIC PATHWAYS (Geneset_Overlap_VvsF_updown) GO:0005743~MITOCHONDRIAL INNER MEMBRANE",
        "interaction" : "Geneset_Overlap",
        "SUID" : 224,
        "__mclCluster" : 1,
        "selected" : false,
        "EnrichmentMap_Overlap_genes" : [ "\"807929", "807934" ]
      },
      "selected" : false
    }, {
      "data" : {
        "id" : "223",
        "source" : "74",
        "target" : "98",
        "shared_name" : "FCA01100:METABOLIC PATHWAYS (Geneset_Overlap_VvsF_updown) FCA05010:ALZHEIMER'S DISEASE",
        "EnrichmentMap_Overlap_size" : 2,
        "EnrichmentMap_similarity_coefficient" : 0.5,
        "shared_interaction" : "Geneset_Overlap",
        "EnrichmentMap_Data_Set" : "VvsF_updown",
        "name" : "FCA01100:METABOLIC PATHWAYS (Geneset_Overlap_VvsF_updown) FCA05010:ALZHEIMER'S DISEASE",
        "interaction" : "Geneset_Overlap",
        "SUID" : 223,
        "selected" : false,
        "EnrichmentMap_Overlap_genes" : [ "807932", "807934" ]
      },
      "selected" : false
    }, {
      "data" : {
        "id" : "222",
        "source" : "74",
        "target" : "102",
        "shared_name" : "FCA01100:METABOLIC PATHWAYS (Geneset_Overlap_VvsF_updown) NAD",
        "EnrichmentMap_Overlap_size" : 4,
        "EnrichmentMap_similarity_coefficient" : 1.0,
        "shared_interaction" : "Geneset_Overlap",
        "EnrichmentMap_Data_Set" : "VvsF_updown",
        "name" : "FCA01100:METABOLIC PATHWAYS (Geneset_Overlap_VvsF_updown) NAD",
        "interaction" : "Geneset_Overlap",
        "SUID" : 222,
        "__mclCluster" : 1,
        "selected" : false,
        "EnrichmentMap_Overlap_genes" : [ "\"807929", "807935", "807937", "807938\"" ]
      },
      "selected" : false
    }, {
      "data" : {
        "id" : "221",
        "source" : "74",
        "target" : "76",
        "shared_name" : "FCA01100:METABOLIC PATHWAYS (Geneset_Overlap_VvsF_updown) ELECTRON TRANSPORT",
        "EnrichmentMap_Overlap_size" : 6,
        "EnrichmentMap_similarity_coefficient" : 1.0,
        "shared_interaction" : "Geneset_Overlap",
        "EnrichmentMap_Data_Set" : "VvsF_updown",
        "name" : "FCA01100:METABOLIC PATHWAYS (Geneset_Overlap_VvsF_updown) ELECTRON TRANSPORT",
        "interaction" : "Geneset_Overlap",
        "SUID" : 221,
        "__mclCluster" : 1,
        "selected" : false,
        "EnrichmentMap_Overlap_genes" : [ "\"807929", "807934", "807935", "807936", "807937", "807938\"" ]
      },
      "selected" : false
    }, {
      "data" : {
        "id" : "220",
        "source" : "74",
        "target" : "79",
        "shared_name" : "FCA01100:METABOLIC PATHWAYS (Geneset_Overlap_VvsF_updown) FCA00190:OXIDATIVE PHOSPHORYLATION",
        "EnrichmentMap_Overlap_size" : 7,
        "EnrichmentMap_similarity_coefficient" : 1.0,
        "shared_interaction" : "Geneset_Overlap",
        "EnrichmentMap_Data_Set" : "VvsF_updown",
        "name" : "FCA01100:METABOLIC PATHWAYS (Geneset_Overlap_VvsF_updown) FCA00190:OXIDATIVE PHOSPHORYLATION",
        "interaction" : "Geneset_Overlap",
        "SUID" : 220,
        "__mclCluster" : 1,
        "selected" : false,
        "EnrichmentMap_Overlap_genes" : [ "\"807929", "807932", "807934", "807935", "807936", "807937", "807938\"" ]
      },
      "selected" : false
    }, {
      "data" : {
        "id" : "219",
        "source" : "74",
        "target" : "80",
        "shared_name" : "FCA01100:METABOLIC PATHWAYS (Geneset_Overlap_VvsF_updown) TRANSPORT",
        "EnrichmentMap_Overlap_size" : 7,
        "EnrichmentMap_similarity_coefficient" : 0.875,
        "shared_interaction" : "Geneset_Overlap",
        "EnrichmentMap_Data_Set" : "VvsF_updown",
        "name" : "FCA01100:METABOLIC PATHWAYS (Geneset_Overlap_VvsF_updown) TRANSPORT",
        "interaction" : "Geneset_Overlap",
        "SUID" : 219,
        "__mclCluster" : 1,
        "selected" : false,
        "EnrichmentMap_Overlap_genes" : [ "\"807929", "807932", "807934", "807935", "807936", "807937", "807938\"" ]
      },
      "selected" : false
    }, {
      "data" : {
        "id" : "218",
        "source" : "74",
        "target" : "87",
        "shared_name" : "FCA01100:METABOLIC PATHWAYS (Geneset_Overlap_VvsF_updown) GO:0005747~MITOCHONDRIAL RESPIRATORY CHAIN COMPLEX I",
        "EnrichmentMap_Overlap_size" : 4,
        "EnrichmentMap_similarity_coefficient" : 1.0,
        "shared_interaction" : "Geneset_Overlap",
        "EnrichmentMap_Data_Set" : "VvsF_updown",
        "name" : "FCA01100:METABOLIC PATHWAYS (Geneset_Overlap_VvsF_updown) GO:0005747~MITOCHONDRIAL RESPIRATORY CHAIN COMPLEX I",
        "interaction" : "Geneset_Overlap",
        "SUID" : 218,
        "__mclCluster" : 1,
        "selected" : false,
        "EnrichmentMap_Overlap_genes" : [ "\"807929", "807935", "807937", "807938\"" ]
      },
      "selected" : false
    }, {
      "data" : {
        "id" : "217",
        "source" : "74",
        "target" : "89",
        "shared_name" : "FCA01100:METABOLIC PATHWAYS (Geneset_Overlap_VvsF_updown) GO:0042773~ATP SYNTHESIS COUPLED ELECTRON TRANSPORT",
        "EnrichmentMap_Overlap_size" : 1,
        "EnrichmentMap_similarity_coefficient" : 0.5,
        "shared_interaction" : "Geneset_Overlap",
        "EnrichmentMap_Data_Set" : "VvsF_updown",
        "name" : "FCA01100:METABOLIC PATHWAYS (Geneset_Overlap_VvsF_updown) GO:0042773~ATP SYNTHESIS COUPLED ELECTRON TRANSPORT",
        "interaction" : "Geneset_Overlap",
        "SUID" : 217,
        "__mclCluster" : 1,
        "selected" : false,
        "EnrichmentMap_Overlap_genes" : [ "\"807929" ]
      },
      "selected" : false
    }, {
      "data" : {
        "id" : "216",
        "source" : "74",
        "target" : "104",
        "shared_name" : "FCA01100:METABOLIC PATHWAYS (Geneset_Overlap_VvsF_updown) RESPIRATORY CHAIN",
        "EnrichmentMap_Overlap_size" : 6,
        "EnrichmentMap_similarity_coefficient" : 1.0,
        "shared_interaction" : "Geneset_Overlap",
        "EnrichmentMap_Data_Set" : "VvsF_updown",
        "name" : "FCA01100:METABOLIC PATHWAYS (Geneset_Overlap_VvsF_updown) RESPIRATORY CHAIN",
        "interaction" : "Geneset_Overlap",
        "SUID" : 216,
        "__mclCluster" : 1,
        "selected" : false,
        "EnrichmentMap_Overlap_genes" : [ "\"807929", "807934", "807935", "807936", "807937", "807938\"" ]
      },
      "selected" : false
    }, {
      "data" : {
        "id" : "215",
        "source" : "74",
        "target" : "99",
        "shared_name" : "FCA01100:METABOLIC PATHWAYS (Geneset_Overlap_VvsF_updown) GO:0008137~NADH DEHYDROGENASE (UBIQUINONE) ACTIVITY",
        "EnrichmentMap_Overlap_size" : 4,
        "EnrichmentMap_similarity_coefficient" : 1.0,
        "shared_interaction" : "Geneset_Overlap",
        "EnrichmentMap_Data_Set" : "VvsF_updown",
        "name" : "FCA01100:METABOLIC PATHWAYS (Geneset_Overlap_VvsF_updown) GO:0008137~NADH DEHYDROGENASE (UBIQUINONE) ACTIVITY",
        "interaction" : "Geneset_Overlap",
        "SUID" : 215,
        "__mclCluster" : 1,
        "selected" : false,
        "EnrichmentMap_Overlap_genes" : [ "\"807929", "807935", "807937", "807938\"" ]
      },
      "selected" : false
    }, {
      "data" : {
        "id" : "214",
        "source" : "74",
        "target" : "82",
        "shared_name" : "FCA01100:METABOLIC PATHWAYS (Geneset_Overlap_VvsF_updown) IPR001750:NADH:UBIQUINONE/PLASTOQUINONE OXIDOREDUCTASE",
        "EnrichmentMap_Overlap_size" : 1,
        "EnrichmentMap_similarity_coefficient" : 0.5,
        "shared_interaction" : "Geneset_Overlap",
        "EnrichmentMap_Data_Set" : "VvsF_updown",
        "name" : "FCA01100:METABOLIC PATHWAYS (Geneset_Overlap_VvsF_updown) IPR001750:NADH:UBIQUINONE/PLASTOQUINONE OXIDOREDUCTASE",
        "interaction" : "Geneset_Overlap",
        "SUID" : 214,
        "__mclCluster" : 1,
        "selected" : false,
        "EnrichmentMap_Overlap_genes" : [ "\"807929" ]
      },
      "selected" : false
    }, {
      "data" : {
        "id" : "213",
        "source" : "74",
        "target" : "73",
        "shared_name" : "FCA01100:METABOLIC PATHWAYS (Geneset_Overlap_VvsF_updown) TRANSMEMBRANE REGION",
        "EnrichmentMap_Overlap_size" : 7,
        "EnrichmentMap_similarity_coefficient" : 1.0,
        "shared_interaction" : "Geneset_Overlap",
        "EnrichmentMap_Data_Set" : "VvsF_updown",
        "name" : "FCA01100:METABOLIC PATHWAYS (Geneset_Overlap_VvsF_updown) TRANSMEMBRANE REGION",
        "interaction" : "Geneset_Overlap",
        "SUID" : 213,
        "__mclCluster" : 1,
        "selected" : false,
        "EnrichmentMap_Overlap_genes" : [ "\"807929", "807932", "807934", "807935", "807936", "807937", "807938\"" ]
      },
      "selected" : false
    }, {
      "data" : {
        "id" : "212",
        "source" : "74",
        "target" : "92",
        "shared_name" : "FCA01100:METABOLIC PATHWAYS (Geneset_Overlap_VvsF_updown) OXIDOREDUCTASE",
        "EnrichmentMap_Overlap_size" : 5,
        "EnrichmentMap_similarity_coefficient" : 1.0,
        "shared_interaction" : "Geneset_Overlap",
        "EnrichmentMap_Data_Set" : "VvsF_updown",
        "name" : "FCA01100:METABOLIC PATHWAYS (Geneset_Overlap_VvsF_updown) OXIDOREDUCTASE",
        "interaction" : "Geneset_Overlap",
        "SUID" : 212,
        "__mclCluster" : 1,
        "selected" : false,
        "EnrichmentMap_Overlap_genes" : [ "\"807929", "807934", "807935", "807937", "807938\"" ]
      },
      "selected" : false
    }, {
      "data" : {
        "id" : "211",
        "source" : "74",
        "target" : "78",
        "shared_name" : "FCA01100:METABOLIC PATHWAYS (Geneset_Overlap_VvsF_updown) MITOCHONDRION",
        "EnrichmentMap_Overlap_size" : 7,
        "EnrichmentMap_similarity_coefficient" : 1.0,
        "shared_interaction" : "Geneset_Overlap",
        "EnrichmentMap_Data_Set" : "VvsF_updown",
        "name" : "FCA01100:METABOLIC PATHWAYS (Geneset_Overlap_VvsF_updown) MITOCHONDRION",
        "interaction" : "Geneset_Overlap",
        "SUID" : 211,
        "__mclCluster" : 1,
        "selected" : false,
        "EnrichmentMap_Overlap_genes" : [ "\"807929", "807932", "807934", "807935", "807936", "807937", "807938\"" ]
      },
      "selected" : false
    }, {
      "data" : {
        "id" : "210",
        "source" : "73",
        "target" : "89",
        "shared_name" : "TRANSMEMBRANE REGION (Geneset_Overlap_VvsF_updown) GO:0042773~ATP SYNTHESIS COUPLED ELECTRON TRANSPORT",
        "EnrichmentMap_Overlap_size" : 1,
        "EnrichmentMap_similarity_coefficient" : 0.5,
        "shared_interaction" : "Geneset_Overlap",
        "EnrichmentMap_Data_Set" : "VvsF_updown",
        "name" : "TRANSMEMBRANE REGION (Geneset_Overlap_VvsF_updown) GO:0042773~ATP SYNTHESIS COUPLED ELECTRON TRANSPORT",
        "interaction" : "Geneset_Overlap",
        "SUID" : 210,
        "__mclCluster" : 1,
        "selected" : false,
        "EnrichmentMap_Overlap_genes" : [ "\"807929" ]
      },
      "selected" : false
    }, {
      "data" : {
        "id" : "209",
        "source" : "73",
        "target" : "80",
        "shared_name" : "TRANSMEMBRANE REGION (Geneset_Overlap_VvsF_updown) TRANSPORT",
        "EnrichmentMap_Overlap_size" : 7,
        "EnrichmentMap_similarity_coefficient" : 1.0,
        "shared_interaction" : "Geneset_Overlap",
        "EnrichmentMap_Data_Set" : "VvsF_updown",
        "name" : "TRANSMEMBRANE REGION (Geneset_Overlap_VvsF_updown) TRANSPORT",
        "interaction" : "Geneset_Overlap",
        "SUID" : 209,
        "__mclCluster" : 1,
        "selected" : false,
        "EnrichmentMap_Overlap_genes" : [ "\"807929", "807932", "807934", "807935", "807936", "807937", "807938\"" ]
      },
      "selected" : false
    }, {
      "data" : {
        "id" : "208",
        "source" : "73",
        "target" : "79",
        "shared_name" : "TRANSMEMBRANE REGION (Geneset_Overlap_VvsF_updown) FCA00190:OXIDATIVE PHOSPHORYLATION",
        "EnrichmentMap_Overlap_size" : 7,
        "EnrichmentMap_similarity_coefficient" : 1.0,
        "shared_interaction" : "Geneset_Overlap",
        "EnrichmentMap_Data_Set" : "VvsF_updown",
        "name" : "TRANSMEMBRANE REGION (Geneset_Overlap_VvsF_updown) FCA00190:OXIDATIVE PHOSPHORYLATION",
        "interaction" : "Geneset_Overlap",
        "SUID" : 208,
        "__mclCluster" : 1,
        "selected" : false,
        "EnrichmentMap_Overlap_genes" : [ "\"807929", "807932", "807934", "807935", "807936", "807937", "807938\"" ]
      },
      "selected" : false
    }, {
      "data" : {
        "id" : "207",
        "source" : "73",
        "target" : "102",
        "shared_name" : "TRANSMEMBRANE REGION (Geneset_Overlap_VvsF_updown) NAD",
        "EnrichmentMap_Overlap_size" : 4,
        "EnrichmentMap_similarity_coefficient" : 1.0,
        "shared_interaction" : "Geneset_Overlap",
        "EnrichmentMap_Data_Set" : "VvsF_updown",
        "name" : "TRANSMEMBRANE REGION (Geneset_Overlap_VvsF_updown) NAD",
        "interaction" : "Geneset_Overlap",
        "SUID" : 207,
        "__mclCluster" : 1,
        "selected" : false,
        "EnrichmentMap_Overlap_genes" : [ "\"807929", "807935", "807937", "807938\"" ]
      },
      "selected" : false
    }, {
      "data" : {
        "id" : "206",
        "source" : "73",
        "target" : "98",
        "shared_name" : "TRANSMEMBRANE REGION (Geneset_Overlap_VvsF_updown) FCA05010:ALZHEIMER'S DISEASE",
        "EnrichmentMap_Overlap_size" : 2,
        "EnrichmentMap_similarity_coefficient" : 0.5,
        "shared_interaction" : "Geneset_Overlap",
        "EnrichmentMap_Data_Set" : "VvsF_updown",
        "name" : "TRANSMEMBRANE REGION (Geneset_Overlap_VvsF_updown) FCA05010:ALZHEIMER'S DISEASE",
        "interaction" : "Geneset_Overlap",
        "SUID" : 206,
        "selected" : false,
        "EnrichmentMap_Overlap_genes" : [ "807932", "807934" ]
      },
      "selected" : false
    }, {
      "data" : {
        "id" : "205",
        "source" : "73",
        "target" : "78",
        "shared_name" : "TRANSMEMBRANE REGION (Geneset_Overlap_VvsF_updown) MITOCHONDRION",
        "EnrichmentMap_Overlap_size" : 7,
        "EnrichmentMap_similarity_coefficient" : 1.0,
        "shared_interaction" : "Geneset_Overlap",
        "EnrichmentMap_Data_Set" : "VvsF_updown",
        "name" : "TRANSMEMBRANE REGION (Geneset_Overlap_VvsF_updown) MITOCHONDRION",
        "interaction" : "Geneset_Overlap",
        "SUID" : 205,
        "__mclCluster" : 1,
        "selected" : false,
        "EnrichmentMap_Overlap_genes" : [ "\"807929", "807932", "807934", "807935", "807936", "807937", "807938\"" ]
      },
      "selected" : false
    }, {
      "data" : {
        "id" : "204",
        "source" : "73",
        "target" : "76",
        "shared_name" : "TRANSMEMBRANE REGION (Geneset_Overlap_VvsF_updown) ELECTRON TRANSPORT",
        "EnrichmentMap_Overlap_size" : 6,
        "EnrichmentMap_similarity_coefficient" : 1.0,
        "shared_interaction" : "Geneset_Overlap",
        "EnrichmentMap_Data_Set" : "VvsF_updown",
        "name" : "TRANSMEMBRANE REGION (Geneset_Overlap_VvsF_updown) ELECTRON TRANSPORT",
        "interaction" : "Geneset_Overlap",
        "SUID" : 204,
        "__mclCluster" : 1,
        "selected" : false,
        "EnrichmentMap_Overlap_genes" : [ "\"807929", "807934", "807935", "807936", "807937", "807938\"" ]
      },
      "selected" : false
    }, {
      "data" : {
        "id" : "203",
        "source" : "73",
        "target" : "104",
        "shared_name" : "TRANSMEMBRANE REGION (Geneset_Overlap_VvsF_updown) RESPIRATORY CHAIN",
        "EnrichmentMap_Overlap_size" : 6,
        "EnrichmentMap_similarity_coefficient" : 1.0,
        "shared_interaction" : "Geneset_Overlap",
        "EnrichmentMap_Data_Set" : "VvsF_updown",
        "name" : "TRANSMEMBRANE REGION (Geneset_Overlap_VvsF_updown) RESPIRATORY CHAIN",
        "interaction" : "Geneset_Overlap",
        "SUID" : 203,
        "__mclCluster" : 1,
        "selected" : false,
        "EnrichmentMap_Overlap_genes" : [ "\"807929", "807934", "807935", "807936", "807937", "807938\"" ]
      },
      "selected" : false
    }, {
      "data" : {
        "id" : "202",
        "source" : "73",
        "target" : "62",
        "shared_name" : "TRANSMEMBRANE REGION (Geneset_Overlap_VvsF_updown) GO:0005743~MITOCHONDRIAL INNER MEMBRANE",
        "EnrichmentMap_Overlap_size" : 2,
        "EnrichmentMap_similarity_coefficient" : 0.6666666666666666,
        "shared_interaction" : "Geneset_Overlap",
        "EnrichmentMap_Data_Set" : "VvsF_updown",
        "name" : "TRANSMEMBRANE REGION (Geneset_Overlap_VvsF_updown) GO:0005743~MITOCHONDRIAL INNER MEMBRANE",
        "interaction" : "Geneset_Overlap",
        "SUID" : 202,
        "__mclCluster" : 1,
        "selected" : false,
        "EnrichmentMap_Overlap_genes" : [ "\"807929", "807934" ]
      },
      "selected" : false
    }, {
      "data" : {
        "id" : "201",
        "source" : "73",
        "target" : "82",
        "shared_name" : "TRANSMEMBRANE REGION (Geneset_Overlap_VvsF_updown) IPR001750:NADH:UBIQUINONE/PLASTOQUINONE OXIDOREDUCTASE",
        "EnrichmentMap_Overlap_size" : 1,
        "EnrichmentMap_similarity_coefficient" : 0.5,
        "shared_interaction" : "Geneset_Overlap",
        "EnrichmentMap_Data_Set" : "VvsF_updown",
        "name" : "TRANSMEMBRANE REGION (Geneset_Overlap_VvsF_updown) IPR001750:NADH:UBIQUINONE/PLASTOQUINONE OXIDOREDUCTASE",
        "interaction" : "Geneset_Overlap",
        "SUID" : 201,
        "__mclCluster" : 1,
        "selected" : false,
        "EnrichmentMap_Overlap_genes" : [ "\"807929" ]
      },
      "selected" : false
    }, {
      "data" : {
        "id" : "200",
        "source" : "73",
        "target" : "99",
        "shared_name" : "TRANSMEMBRANE REGION (Geneset_Overlap_VvsF_updown) GO:0008137~NADH DEHYDROGENASE (UBIQUINONE) ACTIVITY",
        "EnrichmentMap_Overlap_size" : 4,
        "EnrichmentMap_similarity_coefficient" : 1.0,
        "shared_interaction" : "Geneset_Overlap",
        "EnrichmentMap_Data_Set" : "VvsF_updown",
        "name" : "TRANSMEMBRANE REGION (Geneset_Overlap_VvsF_updown) GO:0008137~NADH DEHYDROGENASE (UBIQUINONE) ACTIVITY",
        "interaction" : "Geneset_Overlap",
        "SUID" : 200,
        "__mclCluster" : 1,
        "selected" : false,
        "EnrichmentMap_Overlap_genes" : [ "\"807929", "807935", "807937", "807938\"" ]
      },
      "selected" : false
    }, {
      "data" : {
        "id" : "199",
        "source" : "73",
        "target" : "87",
        "shared_name" : "TRANSMEMBRANE REGION (Geneset_Overlap_VvsF_updown) GO:0005747~MITOCHONDRIAL RESPIRATORY CHAIN COMPLEX I",
        "EnrichmentMap_Overlap_size" : 4,
        "EnrichmentMap_similarity_coefficient" : 1.0,
        "shared_interaction" : "Geneset_Overlap",
        "EnrichmentMap_Data_Set" : "VvsF_updown",
        "name" : "TRANSMEMBRANE REGION (Geneset_Overlap_VvsF_updown) GO:0005747~MITOCHONDRIAL RESPIRATORY CHAIN COMPLEX I",
        "interaction" : "Geneset_Overlap",
        "SUID" : 199,
        "__mclCluster" : 1,
        "selected" : false,
        "EnrichmentMap_Overlap_genes" : [ "\"807929", "807935", "807937", "807938\"" ]
      },
      "selected" : false
    }, {
      "data" : {
        "id" : "198",
        "source" : "73",
        "target" : "92",
        "shared_name" : "TRANSMEMBRANE REGION (Geneset_Overlap_VvsF_updown) OXIDOREDUCTASE",
        "EnrichmentMap_Overlap_size" : 5,
        "EnrichmentMap_similarity_coefficient" : 1.0,
        "shared_interaction" : "Geneset_Overlap",
        "EnrichmentMap_Data_Set" : "VvsF_updown",
        "name" : "TRANSMEMBRANE REGION (Geneset_Overlap_VvsF_updown) OXIDOREDUCTASE",
        "interaction" : "Geneset_Overlap",
        "SUID" : 198,
        "__mclCluster" : 1,
        "selected" : false,
        "EnrichmentMap_Overlap_genes" : [ "\"807929", "807934", "807935", "807937", "807938\"" ]
      },
      "selected" : false
    }, {
      "data" : {
        "id" : "197",
        "source" : "72",
        "target" : "102",
        "shared_name" : "UBIQUINONE (Geneset_Overlap_VvsF_updown) NAD",
        "EnrichmentMap_Overlap_size" : 4,
        "EnrichmentMap_similarity_coefficient" : 1.0,
        "shared_interaction" : "Geneset_Overlap",
        "EnrichmentMap_Data_Set" : "VvsF_updown",
        "name" : "UBIQUINONE (Geneset_Overlap_VvsF_updown) NAD",
        "interaction" : "Geneset_Overlap",
        "SUID" : 197,
        "__mclCluster" : 1,
        "selected" : false,
        "EnrichmentMap_Overlap_genes" : [ "\"807929", "807935", "807937", "807938\"" ]
      },
      "selected" : false
    }, {
      "data" : {
        "id" : "196",
        "source" : "72",
        "target" : "74",
        "shared_name" : "UBIQUINONE (Geneset_Overlap_VvsF_updown) FCA01100:METABOLIC PATHWAYS",
        "EnrichmentMap_Overlap_size" : 4,
        "EnrichmentMap_similarity_coefficient" : 1.0,
        "shared_interaction" : "Geneset_Overlap",
        "EnrichmentMap_Data_Set" : "VvsF_updown",
        "name" : "UBIQUINONE (Geneset_Overlap_VvsF_updown) FCA01100:METABOLIC PATHWAYS",
        "interaction" : "Geneset_Overlap",
        "SUID" : 196,
        "__mclCluster" : 1,
        "selected" : false,
        "EnrichmentMap_Overlap_genes" : [ "\"807929", "807935", "807937", "807938\"" ]
      },
      "selected" : false
    }, {
      "data" : {
        "id" : "195",
        "source" : "72",
        "target" : "92",
        "shared_name" : "UBIQUINONE (Geneset_Overlap_VvsF_updown) OXIDOREDUCTASE",
        "EnrichmentMap_Overlap_size" : 4,
        "EnrichmentMap_similarity_coefficient" : 1.0,
        "shared_interaction" : "Geneset_Overlap",
        "EnrichmentMap_Data_Set" : "VvsF_updown",
        "name" : "UBIQUINONE (Geneset_Overlap_VvsF_updown) OXIDOREDUCTASE",
        "interaction" : "Geneset_Overlap",
        "SUID" : 195,
        "__mclCluster" : 1,
        "selected" : false,
        "EnrichmentMap_Overlap_genes" : [ "\"807929", "807935", "807937", "807938\"" ]
      },
      "selected" : false
    }, {
      "data" : {
        "id" : "194",
        "source" : "72",
        "target" : "76",
        "shared_name" : "UBIQUINONE (Geneset_Overlap_VvsF_updown) ELECTRON TRANSPORT",
        "EnrichmentMap_Overlap_size" : 4,
        "EnrichmentMap_similarity_coefficient" : 1.0,
        "shared_interaction" : "Geneset_Overlap",
        "EnrichmentMap_Data_Set" : "VvsF_updown",
        "name" : "UBIQUINONE (Geneset_Overlap_VvsF_updown) ELECTRON TRANSPORT",
        "interaction" : "Geneset_Overlap",
        "SUID" : 194,
        "__mclCluster" : 1,
        "selected" : false,
        "EnrichmentMap_Overlap_genes" : [ "\"807929", "807935", "807937", "807938\"" ]
      },
      "selected" : false
    }, {
      "data" : {
        "id" : "193",
        "source" : "72",
        "target" : "80",
        "shared_name" : "UBIQUINONE (Geneset_Overlap_VvsF_updown) TRANSPORT",
        "EnrichmentMap_Overlap_size" : 4,
        "EnrichmentMap_similarity_coefficient" : 1.0,
        "shared_interaction" : "Geneset_Overlap",
        "EnrichmentMap_Data_Set" : "VvsF_updown",
        "name" : "UBIQUINONE (Geneset_Overlap_VvsF_updown) TRANSPORT",
        "interaction" : "Geneset_Overlap",
        "SUID" : 193,
        "__mclCluster" : 1,
        "selected" : false,
        "EnrichmentMap_Overlap_genes" : [ "\"807929", "807935", "807937", "807938\"" ]
      },
      "selected" : false
    }, {
      "data" : {
        "id" : "192",
        "source" : "72",
        "target" : "79",
        "shared_name" : "UBIQUINONE (Geneset_Overlap_VvsF_updown) FCA00190:OXIDATIVE PHOSPHORYLATION",
        "EnrichmentMap_Overlap_size" : 4,
        "EnrichmentMap_similarity_coefficient" : 1.0,
        "shared_interaction" : "Geneset_Overlap",
        "EnrichmentMap_Data_Set" : "VvsF_updown",
        "name" : "UBIQUINONE (Geneset_Overlap_VvsF_updown) FCA00190:OXIDATIVE PHOSPHORYLATION",
        "interaction" : "Geneset_Overlap",
        "SUID" : 192,
        "__mclCluster" : 1,
        "selected" : false,
        "EnrichmentMap_Overlap_genes" : [ "\"807929", "807935", "807937", "807938\"" ]
      },
      "selected" : false
    }, {
      "data" : {
        "id" : "191",
        "source" : "72",
        "target" : "99",
        "shared_name" : "UBIQUINONE (Geneset_Overlap_VvsF_updown) GO:0008137~NADH DEHYDROGENASE (UBIQUINONE) ACTIVITY",
        "EnrichmentMap_Overlap_size" : 4,
        "EnrichmentMap_similarity_coefficient" : 1.0,
        "shared_interaction" : "Geneset_Overlap",
        "EnrichmentMap_Data_Set" : "VvsF_updown",
        "name" : "UBIQUINONE (Geneset_Overlap_VvsF_updown) GO:0008137~NADH DEHYDROGENASE (UBIQUINONE) ACTIVITY",
        "interaction" : "Geneset_Overlap",
        "SUID" : 191,
        "__mclCluster" : 1,
        "selected" : false,
        "EnrichmentMap_Overlap_genes" : [ "\"807929", "807935", "807937", "807938\"" ]
      },
      "selected" : false
    }, {
      "data" : {
        "id" : "190",
        "source" : "72",
        "target" : "104",
        "shared_name" : "UBIQUINONE (Geneset_Overlap_VvsF_updown) RESPIRATORY CHAIN",
        "EnrichmentMap_Overlap_size" : 4,
        "EnrichmentMap_similarity_coefficient" : 1.0,
        "shared_interaction" : "Geneset_Overlap",
        "EnrichmentMap_Data_Set" : "VvsF_updown",
        "name" : "UBIQUINONE (Geneset_Overlap_VvsF_updown) RESPIRATORY CHAIN",
        "interaction" : "Geneset_Overlap",
        "SUID" : 190,
        "__mclCluster" : 1,
        "selected" : false,
        "EnrichmentMap_Overlap_genes" : [ "\"807929", "807935", "807937", "807938\"" ]
      },
      "selected" : false
    }, {
      "data" : {
        "id" : "189",
        "source" : "72",
        "target" : "87",
        "shared_name" : "UBIQUINONE (Geneset_Overlap_VvsF_updown) GO:0005747~MITOCHONDRIAL RESPIRATORY CHAIN COMPLEX I",
        "EnrichmentMap_Overlap_size" : 4,
        "EnrichmentMap_similarity_coefficient" : 1.0,
        "shared_interaction" : "Geneset_Overlap",
        "EnrichmentMap_Data_Set" : "VvsF_updown",
        "name" : "UBIQUINONE (Geneset_Overlap_VvsF_updown) GO:0005747~MITOCHONDRIAL RESPIRATORY CHAIN COMPLEX I",
        "interaction" : "Geneset_Overlap",
        "SUID" : 189,
        "__mclCluster" : 1,
        "selected" : false,
        "EnrichmentMap_Overlap_genes" : [ "\"807929", "807935", "807937", "807938\"" ]
      },
      "selected" : false
    }, {
      "data" : {
        "id" : "188",
        "source" : "72",
        "target" : "89",
        "shared_name" : "UBIQUINONE (Geneset_Overlap_VvsF_updown) GO:0042773~ATP SYNTHESIS COUPLED ELECTRON TRANSPORT",
        "EnrichmentMap_Overlap_size" : 1,
        "EnrichmentMap_similarity_coefficient" : 0.5,
        "shared_interaction" : "Geneset_Overlap",
        "EnrichmentMap_Data_Set" : "VvsF_updown",
        "name" : "UBIQUINONE (Geneset_Overlap_VvsF_updown) GO:0042773~ATP SYNTHESIS COUPLED ELECTRON TRANSPORT",
        "interaction" : "Geneset_Overlap",
        "SUID" : 188,
        "__mclCluster" : 1,
        "selected" : false,
        "EnrichmentMap_Overlap_genes" : [ "\"807929" ]
      },
      "selected" : false
    }, {
      "data" : {
        "id" : "187",
        "source" : "72",
        "target" : "82",
        "shared_name" : "UBIQUINONE (Geneset_Overlap_VvsF_updown) IPR001750:NADH:UBIQUINONE/PLASTOQUINONE OXIDOREDUCTASE",
        "EnrichmentMap_Overlap_size" : 1,
        "EnrichmentMap_similarity_coefficient" : 0.5,
        "shared_interaction" : "Geneset_Overlap",
        "EnrichmentMap_Data_Set" : "VvsF_updown",
        "name" : "UBIQUINONE (Geneset_Overlap_VvsF_updown) IPR001750:NADH:UBIQUINONE/PLASTOQUINONE OXIDOREDUCTASE",
        "interaction" : "Geneset_Overlap",
        "SUID" : 187,
        "__mclCluster" : 1,
        "selected" : false,
        "EnrichmentMap_Overlap_genes" : [ "\"807929" ]
      },
      "selected" : false
    }, {
      "data" : {
        "id" : "186",
        "source" : "72",
        "target" : "78",
        "shared_name" : "UBIQUINONE (Geneset_Overlap_VvsF_updown) MITOCHONDRION",
        "EnrichmentMap_Overlap_size" : 4,
        "EnrichmentMap_similarity_coefficient" : 1.0,
        "shared_interaction" : "Geneset_Overlap",
        "EnrichmentMap_Data_Set" : "VvsF_updown",
        "name" : "UBIQUINONE (Geneset_Overlap_VvsF_updown) MITOCHONDRION",
        "interaction" : "Geneset_Overlap",
        "SUID" : 186,
        "__mclCluster" : 1,
        "selected" : false,
        "EnrichmentMap_Overlap_genes" : [ "\"807929", "807935", "807937", "807938\"" ]
      },
      "selected" : false
    }, {
      "data" : {
        "id" : "185",
        "source" : "72",
        "target" : "73",
        "shared_name" : "UBIQUINONE (Geneset_Overlap_VvsF_updown) TRANSMEMBRANE REGION",
        "EnrichmentMap_Overlap_size" : 4,
        "EnrichmentMap_similarity_coefficient" : 1.0,
        "shared_interaction" : "Geneset_Overlap",
        "EnrichmentMap_Data_Set" : "VvsF_updown",
        "name" : "UBIQUINONE (Geneset_Overlap_VvsF_updown) TRANSMEMBRANE REGION",
        "interaction" : "Geneset_Overlap",
        "SUID" : 185,
        "__mclCluster" : 1,
        "selected" : false,
        "EnrichmentMap_Overlap_genes" : [ "\"807929", "807935", "807937", "807938\"" ]
      },
      "selected" : false
    }, {
      "data" : {
        "id" : "184",
        "source" : "71",
        "target" : "96",
        "shared_name" : "COPPER (Geneset_Overlap_VvsF_updown) GO:0045277~RESPIRATORY CHAIN COMPLEX IV",
        "EnrichmentMap_Overlap_size" : 2,
        "EnrichmentMap_similarity_coefficient" : 1.0,
        "shared_interaction" : "Geneset_Overlap",
        "EnrichmentMap_Data_Set" : "VvsF_updown",
        "name" : "COPPER (Geneset_Overlap_VvsF_updown) GO:0045277~RESPIRATORY CHAIN COMPLEX IV",
        "interaction" : "Geneset_Overlap",
        "SUID" : 184,
        "__mclCluster" : 1,
        "selected" : false,
        "EnrichmentMap_Overlap_genes" : [ "\"807934", "807936\"" ]
      },
      "selected" : false
    }, {
      "data" : {
        "id" : "183",
        "source" : "71",
        "target" : "88",
        "shared_name" : "COPPER (Geneset_Overlap_VvsF_updown) FCA04260:CARDIAC MUSCLE CONTRACTION",
        "EnrichmentMap_Overlap_size" : 1,
        "EnrichmentMap_similarity_coefficient" : 0.5,
        "shared_interaction" : "Geneset_Overlap",
        "EnrichmentMap_Data_Set" : "VvsF_updown",
        "name" : "COPPER (Geneset_Overlap_VvsF_updown) FCA04260:CARDIAC MUSCLE CONTRACTION",
        "interaction" : "Geneset_Overlap",
        "SUID" : 183,
        "__mclCluster" : 1,
        "selected" : false,
        "EnrichmentMap_Overlap_genes" : [ "807936\"" ]
      },
      "selected" : false
    }, {
      "data" : {
        "id" : "182",
        "source" : "71",
        "target" : "98",
        "shared_name" : "COPPER (Geneset_Overlap_VvsF_updown) FCA05010:ALZHEIMER'S DISEASE",
        "EnrichmentMap_Overlap_size" : 1,
        "EnrichmentMap_similarity_coefficient" : 0.5,
        "shared_interaction" : "Geneset_Overlap",
        "EnrichmentMap_Data_Set" : "VvsF_updown",
        "name" : "COPPER (Geneset_Overlap_VvsF_updown) FCA05010:ALZHEIMER'S DISEASE",
        "interaction" : "Geneset_Overlap",
        "SUID" : 182,
        "__mclCluster" : 1,
        "selected" : false,
        "EnrichmentMap_Overlap_genes" : [ "807936\"" ]
      },
      "selected" : false
    }, {
      "data" : {
        "id" : "181",
        "source" : "71",
        "target" : "62",
        "shared_name" : "COPPER (Geneset_Overlap_VvsF_updown) GO:0005743~MITOCHONDRIAL INNER MEMBRANE",
        "EnrichmentMap_Overlap_size" : 1,
        "EnrichmentMap_similarity_coefficient" : 0.5,
        "shared_interaction" : "Geneset_Overlap",
        "EnrichmentMap_Data_Set" : "VvsF_updown",
        "name" : "COPPER (Geneset_Overlap_VvsF_updown) GO:0005743~MITOCHONDRIAL INNER MEMBRANE",
        "interaction" : "Geneset_Overlap",
        "SUID" : 181,
        "selected" : false,
        "EnrichmentMap_Overlap_genes" : [ "807936\"" ]
      },
      "selected" : false
    }, {
      "data" : {
        "id" : "180",
        "source" : "71",
        "target" : "75",
        "shared_name" : "COPPER (Geneset_Overlap_VvsF_updown) FCA05016:HUNTINGTON'S DISEASE",
        "EnrichmentMap_Overlap_size" : 1,
        "EnrichmentMap_similarity_coefficient" : 0.5,
        "shared_interaction" : "Geneset_Overlap",
        "EnrichmentMap_Data_Set" : "VvsF_updown",
        "name" : "COPPER (Geneset_Overlap_VvsF_updown) FCA05016:HUNTINGTON'S DISEASE",
        "interaction" : "Geneset_Overlap",
        "SUID" : 180,
        "__mclCluster" : 1,
        "selected" : false,
        "EnrichmentMap_Overlap_genes" : [ "807936\"" ]
      },
      "selected" : false
    }, {
      "data" : {
        "id" : "179",
        "source" : "70",
        "target" : "74",
        "shared_name" : "GO:0070469~RESPIRATORY CHAIN (Geneset_Overlap_VvsF_updown) FCA01100:METABOLIC PATHWAYS",
        "EnrichmentMap_Overlap_size" : 1,
        "EnrichmentMap_similarity_coefficient" : 0.5,
        "shared_interaction" : "Geneset_Overlap",
        "EnrichmentMap_Data_Set" : "VvsF_updown",
        "name" : "GO:0070469~RESPIRATORY CHAIN (Geneset_Overlap_VvsF_updown) FCA01100:METABOLIC PATHWAYS",
        "interaction" : "Geneset_Overlap",
        "SUID" : 179,
        "__mclCluster" : 1,
        "selected" : false,
        "EnrichmentMap_Overlap_genes" : [ "\"807929" ]
      },
      "selected" : false
    }, {
      "data" : {
        "id" : "178",
        "source" : "70",
        "target" : "102",
        "shared_name" : "GO:0070469~RESPIRATORY CHAIN (Geneset_Overlap_VvsF_updown) NAD",
        "EnrichmentMap_Overlap_size" : 1,
        "EnrichmentMap_similarity_coefficient" : 0.5,
        "shared_interaction" : "Geneset_Overlap",
        "EnrichmentMap_Data_Set" : "VvsF_updown",
        "name" : "GO:0070469~RESPIRATORY CHAIN (Geneset_Overlap_VvsF_updown) NAD",
        "interaction" : "Geneset_Overlap",
        "SUID" : 178,
        "__mclCluster" : 1,
        "selected" : false,
        "EnrichmentMap_Overlap_genes" : [ "\"807929" ]
      },
      "selected" : false
    }, {
      "data" : {
        "id" : "177",
        "source" : "70",
        "target" : "92",
        "shared_name" : "GO:0070469~RESPIRATORY CHAIN (Geneset_Overlap_VvsF_updown) OXIDOREDUCTASE",
        "EnrichmentMap_Overlap_size" : 1,
        "EnrichmentMap_similarity_coefficient" : 0.5,
        "shared_interaction" : "Geneset_Overlap",
        "EnrichmentMap_Data_Set" : "VvsF_updown",
        "name" : "GO:0070469~RESPIRATORY CHAIN (Geneset_Overlap_VvsF_updown) OXIDOREDUCTASE",
        "interaction" : "Geneset_Overlap",
        "SUID" : 177,
        "__mclCluster" : 1,
        "selected" : false,
        "EnrichmentMap_Overlap_genes" : [ "\"807929" ]
      },
      "selected" : false
    }, {
      "data" : {
        "id" : "176",
        "source" : "70",
        "target" : "62",
        "shared_name" : "GO:0070469~RESPIRATORY CHAIN (Geneset_Overlap_VvsF_updown) GO:0005743~MITOCHONDRIAL INNER MEMBRANE",
        "EnrichmentMap_Overlap_size" : 1,
        "EnrichmentMap_similarity_coefficient" : 0.5,
        "shared_interaction" : "Geneset_Overlap",
        "EnrichmentMap_Data_Set" : "VvsF_updown",
        "name" : "GO:0070469~RESPIRATORY CHAIN (Geneset_Overlap_VvsF_updown) GO:0005743~MITOCHONDRIAL INNER MEMBRANE",
        "interaction" : "Geneset_Overlap",
        "SUID" : 176,
        "__mclCluster" : 1,
        "selected" : false,
        "EnrichmentMap_Overlap_genes" : [ "\"807929" ]
      },
      "selected" : false
    }, {
      "data" : {
        "id" : "175",
        "source" : "70",
        "target" : "72",
        "shared_name" : "GO:0070469~RESPIRATORY CHAIN (Geneset_Overlap_VvsF_updown) UBIQUINONE",
        "EnrichmentMap_Overlap_size" : 1,
        "EnrichmentMap_similarity_coefficient" : 0.5,
        "shared_interaction" : "Geneset_Overlap",
        "EnrichmentMap_Data_Set" : "VvsF_updown",
        "name" : "GO:0070469~RESPIRATORY CHAIN (Geneset_Overlap_VvsF_updown) UBIQUINONE",
        "interaction" : "Geneset_Overlap",
        "SUID" : 175,
        "__mclCluster" : 1,
        "selected" : false,
        "EnrichmentMap_Overlap_genes" : [ "\"807929" ]
      },
      "selected" : false
    }, {
      "data" : {
        "id" : "174",
        "source" : "70",
        "target" : "99",
        "shared_name" : "GO:0070469~RESPIRATORY CHAIN (Geneset_Overlap_VvsF_updown) GO:0008137~NADH DEHYDROGENASE (UBIQUINONE) ACTIVITY",
        "EnrichmentMap_Overlap_size" : 1,
        "EnrichmentMap_similarity_coefficient" : 0.5,
        "shared_interaction" : "Geneset_Overlap",
        "EnrichmentMap_Data_Set" : "VvsF_updown",
        "name" : "GO:0070469~RESPIRATORY CHAIN (Geneset_Overlap_VvsF_updown) GO:0008137~NADH DEHYDROGENASE (UBIQUINONE) ACTIVITY",
        "interaction" : "Geneset_Overlap",
        "SUID" : 174,
        "__mclCluster" : 1,
        "selected" : false,
        "EnrichmentMap_Overlap_genes" : [ "\"807929" ]
      },
      "selected" : false
    }, {
      "data" : {
        "id" : "173",
        "source" : "70",
        "target" : "82",
        "shared_name" : "GO:0070469~RESPIRATORY CHAIN (Geneset_Overlap_VvsF_updown) IPR001750:NADH:UBIQUINONE/PLASTOQUINONE OXIDOREDUCTASE",
        "EnrichmentMap_Overlap_size" : 1,
        "EnrichmentMap_similarity_coefficient" : 0.5,
        "shared_interaction" : "Geneset_Overlap",
        "EnrichmentMap_Data_Set" : "VvsF_updown",
        "name" : "GO:0070469~RESPIRATORY CHAIN (Geneset_Overlap_VvsF_updown) IPR001750:NADH:UBIQUINONE/PLASTOQUINONE OXIDOREDUCTASE",
        "interaction" : "Geneset_Overlap",
        "SUID" : 173,
        "__mclCluster" : 1,
        "selected" : false,
        "EnrichmentMap_Overlap_genes" : [ "\"807929" ]
      },
      "selected" : false
    }, {
      "data" : {
        "id" : "172",
        "source" : "70",
        "target" : "73",
        "shared_name" : "GO:0070469~RESPIRATORY CHAIN (Geneset_Overlap_VvsF_updown) TRANSMEMBRANE REGION",
        "EnrichmentMap_Overlap_size" : 1,
        "EnrichmentMap_similarity_coefficient" : 0.5,
        "shared_interaction" : "Geneset_Overlap",
        "EnrichmentMap_Data_Set" : "VvsF_updown",
        "name" : "GO:0070469~RESPIRATORY CHAIN (Geneset_Overlap_VvsF_updown) TRANSMEMBRANE REGION",
        "interaction" : "Geneset_Overlap",
        "SUID" : 172,
        "__mclCluster" : 1,
        "selected" : false,
        "EnrichmentMap_Overlap_genes" : [ "\"807929" ]
      },
      "selected" : false
    }, {
      "data" : {
        "id" : "171",
        "source" : "70",
        "target" : "78",
        "shared_name" : "GO:0070469~RESPIRATORY CHAIN (Geneset_Overlap_VvsF_updown) MITOCHONDRION",
        "EnrichmentMap_Overlap_size" : 1,
        "EnrichmentMap_similarity_coefficient" : 0.5,
        "shared_interaction" : "Geneset_Overlap",
        "EnrichmentMap_Data_Set" : "VvsF_updown",
        "name" : "GO:0070469~RESPIRATORY CHAIN (Geneset_Overlap_VvsF_updown) MITOCHONDRION",
        "interaction" : "Geneset_Overlap",
        "SUID" : 171,
        "__mclCluster" : 1,
        "selected" : false,
        "EnrichmentMap_Overlap_genes" : [ "\"807929" ]
      },
      "selected" : false
    }, {
      "data" : {
        "id" : "170",
        "source" : "70",
        "target" : "76",
        "shared_name" : "GO:0070469~RESPIRATORY CHAIN (Geneset_Overlap_VvsF_updown) ELECTRON TRANSPORT",
        "EnrichmentMap_Overlap_size" : 1,
        "EnrichmentMap_similarity_coefficient" : 0.5,
        "shared_interaction" : "Geneset_Overlap",
        "EnrichmentMap_Data_Set" : "VvsF_updown",
        "name" : "GO:0070469~RESPIRATORY CHAIN (Geneset_Overlap_VvsF_updown) ELECTRON TRANSPORT",
        "interaction" : "Geneset_Overlap",
        "SUID" : 170,
        "__mclCluster" : 1,
        "selected" : false,
        "EnrichmentMap_Overlap_genes" : [ "\"807929" ]
      },
      "selected" : false
    }, {
      "data" : {
        "id" : "169",
        "source" : "70",
        "target" : "79",
        "shared_name" : "GO:0070469~RESPIRATORY CHAIN (Geneset_Overlap_VvsF_updown) FCA00190:OXIDATIVE PHOSPHORYLATION",
        "EnrichmentMap_Overlap_size" : 1,
        "EnrichmentMap_similarity_coefficient" : 0.5,
        "shared_interaction" : "Geneset_Overlap",
        "EnrichmentMap_Data_Set" : "VvsF_updown",
        "name" : "GO:0070469~RESPIRATORY CHAIN (Geneset_Overlap_VvsF_updown) FCA00190:OXIDATIVE PHOSPHORYLATION",
        "interaction" : "Geneset_Overlap",
        "SUID" : 169,
        "__mclCluster" : 1,
        "selected" : false,
        "EnrichmentMap_Overlap_genes" : [ "\"807929" ]
      },
      "selected" : false
    }, {
      "data" : {
        "id" : "168",
        "source" : "70",
        "target" : "87",
        "shared_name" : "GO:0070469~RESPIRATORY CHAIN (Geneset_Overlap_VvsF_updown) GO:0005747~MITOCHONDRIAL RESPIRATORY CHAIN COMPLEX I",
        "EnrichmentMap_Overlap_size" : 1,
        "EnrichmentMap_similarity_coefficient" : 0.5,
        "shared_interaction" : "Geneset_Overlap",
        "EnrichmentMap_Data_Set" : "VvsF_updown",
        "name" : "GO:0070469~RESPIRATORY CHAIN (Geneset_Overlap_VvsF_updown) GO:0005747~MITOCHONDRIAL RESPIRATORY CHAIN COMPLEX I",
        "interaction" : "Geneset_Overlap",
        "SUID" : 168,
        "__mclCluster" : 1,
        "selected" : false,
        "EnrichmentMap_Overlap_genes" : [ "\"807929" ]
      },
      "selected" : false
    }, {
      "data" : {
        "id" : "167",
        "source" : "70",
        "target" : "80",
        "shared_name" : "GO:0070469~RESPIRATORY CHAIN (Geneset_Overlap_VvsF_updown) TRANSPORT",
        "EnrichmentMap_Overlap_size" : 1,
        "EnrichmentMap_similarity_coefficient" : 0.5,
        "shared_interaction" : "Geneset_Overlap",
        "EnrichmentMap_Data_Set" : "VvsF_updown",
        "name" : "GO:0070469~RESPIRATORY CHAIN (Geneset_Overlap_VvsF_updown) TRANSPORT",
        "interaction" : "Geneset_Overlap",
        "SUID" : 167,
        "__mclCluster" : 1,
        "selected" : false,
        "EnrichmentMap_Overlap_genes" : [ "\"807929" ]
      },
      "selected" : false
    }, {
      "data" : {
        "id" : "166",
        "source" : "70",
        "target" : "104",
        "shared_name" : "GO:0070469~RESPIRATORY CHAIN (Geneset_Overlap_VvsF_updown) RESPIRATORY CHAIN",
        "EnrichmentMap_Overlap_size" : 1,
        "EnrichmentMap_similarity_coefficient" : 0.5,
        "shared_interaction" : "Geneset_Overlap",
        "EnrichmentMap_Data_Set" : "VvsF_updown",
        "name" : "GO:0070469~RESPIRATORY CHAIN (Geneset_Overlap_VvsF_updown) RESPIRATORY CHAIN",
        "interaction" : "Geneset_Overlap",
        "SUID" : 166,
        "__mclCluster" : 1,
        "selected" : false,
        "EnrichmentMap_Overlap_genes" : [ "\"807929" ]
      },
      "selected" : false
    }, {
      "data" : {
        "id" : "165",
        "source" : "70",
        "target" : "89",
        "shared_name" : "GO:0070469~RESPIRATORY CHAIN (Geneset_Overlap_VvsF_updown) GO:0042773~ATP SYNTHESIS COUPLED ELECTRON TRANSPORT",
        "EnrichmentMap_Overlap_size" : 1,
        "EnrichmentMap_similarity_coefficient" : 0.5,
        "shared_interaction" : "Geneset_Overlap",
        "EnrichmentMap_Data_Set" : "VvsF_updown",
        "name" : "GO:0070469~RESPIRATORY CHAIN (Geneset_Overlap_VvsF_updown) GO:0042773~ATP SYNTHESIS COUPLED ELECTRON TRANSPORT",
        "interaction" : "Geneset_Overlap",
        "SUID" : 165,
        "__mclCluster" : 1,
        "selected" : false,
        "EnrichmentMap_Overlap_genes" : [ "\"807929" ]
      },
      "selected" : false
    }, {
      "data" : {
        "id" : "164",
        "source" : "69",
        "target" : "77",
        "shared_name" : "GO:0086091~REGULATION OF HEART RATE BY CARDIAC CONDUCTION (Geneset_Overlap_VvsF_updown) GO:0060307~REGULATION OF VENTRICULAR CARDIAC MUSCLE CELL MEMBRANE REPOLARIZATION",
        "EnrichmentMap_Overlap_size" : 2,
        "EnrichmentMap_similarity_coefficient" : 1.0,
        "shared_interaction" : "Geneset_Overlap",
        "EnrichmentMap_Data_Set" : "VvsF_updown",
        "name" : "GO:0086091~REGULATION OF HEART RATE BY CARDIAC CONDUCTION (Geneset_Overlap_VvsF_updown) GO:0060307~REGULATION OF VENTRICULAR CARDIAC MUSCLE CELL MEMBRANE REPOLARIZATION",
        "interaction" : "Geneset_Overlap",
        "SUID" : 164,
        "__mclCluster" : 1,
        "selected" : false,
        "EnrichmentMap_Overlap_genes" : [ "\"101087863", "101099450\"" ]
      },
      "selected" : false
    }, {
      "data" : {
        "id" : "163",
        "source" : "69",
        "target" : "97",
        "shared_name" : "GO:0086091~REGULATION OF HEART RATE BY CARDIAC CONDUCTION (Geneset_Overlap_VvsF_updown) GO:0086002~CARDIAC MUSCLE CELL ACTION POTENTIAL INVOLVED IN CONTRACTION",
        "EnrichmentMap_Overlap_size" : 2,
        "EnrichmentMap_similarity_coefficient" : 1.0,
        "shared_interaction" : "Geneset_Overlap",
        "EnrichmentMap_Data_Set" : "VvsF_updown",
        "name" : "GO:0086091~REGULATION OF HEART RATE BY CARDIAC CONDUCTION (Geneset_Overlap_VvsF_updown) GO:0086002~CARDIAC MUSCLE CELL ACTION POTENTIAL INVOLVED IN CONTRACTION",
        "interaction" : "Geneset_Overlap",
        "SUID" : 163,
        "__mclCluster" : 1,
        "selected" : false,
        "EnrichmentMap_Overlap_genes" : [ "\"101087863", "101099450\"" ]
      },
      "selected" : false
    }, {
      "data" : {
        "id" : "162",
        "source" : "68",
        "target" : "92",
        "shared_name" : "FCA05012:PARKINSON'S DISEASE (Geneset_Overlap_VvsF_updown) OXIDOREDUCTASE",
        "EnrichmentMap_Overlap_size" : 5,
        "EnrichmentMap_similarity_coefficient" : 1.0,
        "shared_interaction" : "Geneset_Overlap",
        "EnrichmentMap_Data_Set" : "VvsF_updown",
        "name" : "FCA05012:PARKINSON'S DISEASE (Geneset_Overlap_VvsF_updown) OXIDOREDUCTASE",
        "interaction" : "Geneset_Overlap",
        "SUID" : 162,
        "__mclCluster" : 1,
        "selected" : false,
        "EnrichmentMap_Overlap_genes" : [ "\"807929", "807934", "807935", "807937", "807938\"" ]
      },
      "selected" : false
    }, {
      "data" : {
        "id" : "161",
        "source" : "68",
        "target" : "72",
        "shared_name" : "FCA05012:PARKINSON'S DISEASE (Geneset_Overlap_VvsF_updown) UBIQUINONE",
        "EnrichmentMap_Overlap_size" : 4,
        "EnrichmentMap_similarity_coefficient" : 1.0,
        "shared_interaction" : "Geneset_Overlap",
        "EnrichmentMap_Data_Set" : "VvsF_updown",
        "name" : "FCA05012:PARKINSON'S DISEASE (Geneset_Overlap_VvsF_updown) UBIQUINONE",
        "interaction" : "Geneset_Overlap",
        "SUID" : 161,
        "__mclCluster" : 1,
        "selected" : false,
        "EnrichmentMap_Overlap_genes" : [ "\"807929", "807935", "807937", "807938\"" ]
      },
      "selected" : false
    }, {
      "data" : {
        "id" : "160",
        "source" : "68",
        "target" : "102",
        "shared_name" : "FCA05012:PARKINSON'S DISEASE (Geneset_Overlap_VvsF_updown) NAD",
        "EnrichmentMap_Overlap_size" : 4,
        "EnrichmentMap_similarity_coefficient" : 1.0,
        "shared_interaction" : "Geneset_Overlap",
        "EnrichmentMap_Data_Set" : "VvsF_updown",
        "name" : "FCA05012:PARKINSON'S DISEASE (Geneset_Overlap_VvsF_updown) NAD",
        "interaction" : "Geneset_Overlap",
        "SUID" : 160,
        "__mclCluster" : 1,
        "selected" : false,
        "EnrichmentMap_Overlap_genes" : [ "\"807929", "807935", "807937", "807938\"" ]
      },
      "selected" : false
    }, {
      "data" : {
        "id" : "159",
        "source" : "68",
        "target" : "62",
        "shared_name" : "FCA05012:PARKINSON'S DISEASE (Geneset_Overlap_VvsF_updown) GO:0005743~MITOCHONDRIAL INNER MEMBRANE",
        "EnrichmentMap_Overlap_size" : 2,
        "EnrichmentMap_similarity_coefficient" : 0.6666666666666666,
        "shared_interaction" : "Geneset_Overlap",
        "EnrichmentMap_Data_Set" : "VvsF_updown",
        "name" : "FCA05012:PARKINSON'S DISEASE (Geneset_Overlap_VvsF_updown) GO:0005743~MITOCHONDRIAL INNER MEMBRANE",
        "interaction" : "Geneset_Overlap",
        "SUID" : 159,
        "__mclCluster" : 1,
        "selected" : false,
        "EnrichmentMap_Overlap_genes" : [ "\"807929", "807934" ]
      },
      "selected" : false
    }, {
      "data" : {
        "id" : "158",
        "source" : "68",
        "target" : "82",
        "shared_name" : "FCA05012:PARKINSON'S DISEASE (Geneset_Overlap_VvsF_updown) IPR001750:NADH:UBIQUINONE/PLASTOQUINONE OXIDOREDUCTASE",
        "EnrichmentMap_Overlap_size" : 1,
        "EnrichmentMap_similarity_coefficient" : 0.5,
        "shared_interaction" : "Geneset_Overlap",
        "EnrichmentMap_Data_Set" : "VvsF_updown",
        "name" : "FCA05012:PARKINSON'S DISEASE (Geneset_Overlap_VvsF_updown) IPR001750:NADH:UBIQUINONE/PLASTOQUINONE OXIDOREDUCTASE",
        "interaction" : "Geneset_Overlap",
        "SUID" : 158,
        "__mclCluster" : 1,
        "selected" : false,
        "EnrichmentMap_Overlap_genes" : [ "\"807929" ]
      },
      "selected" : false
    }, {
      "data" : {
        "id" : "157",
        "source" : "68",
        "target" : "73",
        "shared_name" : "FCA05012:PARKINSON'S DISEASE (Geneset_Overlap_VvsF_updown) TRANSMEMBRANE REGION",
        "EnrichmentMap_Overlap_size" : 7,
        "EnrichmentMap_similarity_coefficient" : 1.0,
        "shared_interaction" : "Geneset_Overlap",
        "EnrichmentMap_Data_Set" : "VvsF_updown",
        "name" : "FCA05012:PARKINSON'S DISEASE (Geneset_Overlap_VvsF_updown) TRANSMEMBRANE REGION",
        "interaction" : "Geneset_Overlap",
        "SUID" : 157,
        "__mclCluster" : 1,
        "selected" : false,
        "EnrichmentMap_Overlap_genes" : [ "\"807929", "807932", "807934", "807935", "807936", "807937", "807938\"" ]
      },
      "selected" : false
    }, {
      "data" : {
        "id" : "156",
        "source" : "68",
        "target" : "78",
        "shared_name" : "FCA05012:PARKINSON'S DISEASE (Geneset_Overlap_VvsF_updown) MITOCHONDRION",
        "EnrichmentMap_Overlap_size" : 7,
        "EnrichmentMap_similarity_coefficient" : 1.0,
        "shared_interaction" : "Geneset_Overlap",
        "EnrichmentMap_Data_Set" : "VvsF_updown",
        "name" : "FCA05012:PARKINSON'S DISEASE (Geneset_Overlap_VvsF_updown) MITOCHONDRION",
        "interaction" : "Geneset_Overlap",
        "SUID" : 156,
        "__mclCluster" : 1,
        "selected" : false,
        "EnrichmentMap_Overlap_genes" : [ "\"807929", "807932", "807934", "807935", "807936", "807937", "807938\"" ]
      },
      "selected" : false
    }, {
      "data" : {
        "id" : "155",
        "source" : "68",
        "target" : "74",
        "shared_name" : "FCA05012:PARKINSON'S DISEASE (Geneset_Overlap_VvsF_updown) FCA01100:METABOLIC PATHWAYS",
        "EnrichmentMap_Overlap_size" : 7,
        "EnrichmentMap_similarity_coefficient" : 0.875,
        "shared_interaction" : "Geneset_Overlap",
        "EnrichmentMap_Data_Set" : "VvsF_updown",
        "name" : "FCA05012:PARKINSON'S DISEASE (Geneset_Overlap_VvsF_updown) FCA01100:METABOLIC PATHWAYS",
        "interaction" : "Geneset_Overlap",
        "SUID" : 155,
        "__mclCluster" : 1,
        "selected" : false,
        "EnrichmentMap_Overlap_genes" : [ "\"807929", "807932", "807934", "807935", "807936", "807937", "807938\"" ]
      },
      "selected" : false
    }, {
      "data" : {
        "id" : "154",
        "source" : "68",
        "target" : "89",
        "shared_name" : "FCA05012:PARKINSON'S DISEASE (Geneset_Overlap_VvsF_updown) GO:0042773~ATP SYNTHESIS COUPLED ELECTRON TRANSPORT",
        "EnrichmentMap_Overlap_size" : 1,
        "EnrichmentMap_similarity_coefficient" : 0.5,
        "shared_interaction" : "Geneset_Overlap",
        "EnrichmentMap_Data_Set" : "VvsF_updown",
        "name" : "FCA05012:PARKINSON'S DISEASE (Geneset_Overlap_VvsF_updown) GO:0042773~ATP SYNTHESIS COUPLED ELECTRON TRANSPORT",
        "interaction" : "Geneset_Overlap",
        "SUID" : 154,
        "__mclCluster" : 1,
        "selected" : false,
        "EnrichmentMap_Overlap_genes" : [ "\"807929" ]
      },
      "selected" : false
    }, {
      "data" : {
        "id" : "153",
        "source" : "68",
        "target" : "87",
        "shared_name" : "FCA05012:PARKINSON'S DISEASE (Geneset_Overlap_VvsF_updown) GO:0005747~MITOCHONDRIAL RESPIRATORY CHAIN COMPLEX I",
        "EnrichmentMap_Overlap_size" : 4,
        "EnrichmentMap_similarity_coefficient" : 1.0,
        "shared_interaction" : "Geneset_Overlap",
        "EnrichmentMap_Data_Set" : "VvsF_updown",
        "name" : "FCA05012:PARKINSON'S DISEASE (Geneset_Overlap_VvsF_updown) GO:0005747~MITOCHONDRIAL RESPIRATORY CHAIN COMPLEX I",
        "interaction" : "Geneset_Overlap",
        "SUID" : 153,
        "__mclCluster" : 1,
        "selected" : false,
        "EnrichmentMap_Overlap_genes" : [ "\"807929", "807935", "807937", "807938\"" ]
      },
      "selected" : false
    }, {
      "data" : {
        "id" : "152",
        "source" : "68",
        "target" : "99",
        "shared_name" : "FCA05012:PARKINSON'S DISEASE (Geneset_Overlap_VvsF_updown) GO:0008137~NADH DEHYDROGENASE (UBIQUINONE) ACTIVITY",
        "EnrichmentMap_Overlap_size" : 4,
        "EnrichmentMap_similarity_coefficient" : 1.0,
        "shared_interaction" : "Geneset_Overlap",
        "EnrichmentMap_Data_Set" : "VvsF_updown",
        "name" : "FCA05012:PARKINSON'S DISEASE (Geneset_Overlap_VvsF_updown) GO:0008137~NADH DEHYDROGENASE (UBIQUINONE) ACTIVITY",
        "interaction" : "Geneset_Overlap",
        "SUID" : 152,
        "__mclCluster" : 1,
        "selected" : false,
        "EnrichmentMap_Overlap_genes" : [ "\"807929", "807935", "807937", "807938\"" ]
      },
      "selected" : false
    }, {
      "data" : {
        "id" : "151",
        "source" : "68",
        "target" : "104",
        "shared_name" : "FCA05012:PARKINSON'S DISEASE (Geneset_Overlap_VvsF_updown) RESPIRATORY CHAIN",
        "EnrichmentMap_Overlap_size" : 6,
        "EnrichmentMap_similarity_coefficient" : 1.0,
        "shared_interaction" : "Geneset_Overlap",
        "EnrichmentMap_Data_Set" : "VvsF_updown",
        "name" : "FCA05012:PARKINSON'S DISEASE (Geneset_Overlap_VvsF_updown) RESPIRATORY CHAIN",
        "interaction" : "Geneset_Overlap",
        "SUID" : 151,
        "__mclCluster" : 1,
        "selected" : false,
        "EnrichmentMap_Overlap_genes" : [ "\"807929", "807934", "807935", "807936", "807937", "807938\"" ]
      },
      "selected" : false
    }, {
      "data" : {
        "id" : "150",
        "source" : "68",
        "target" : "76",
        "shared_name" : "FCA05012:PARKINSON'S DISEASE (Geneset_Overlap_VvsF_updown) ELECTRON TRANSPORT",
        "EnrichmentMap_Overlap_size" : 6,
        "EnrichmentMap_similarity_coefficient" : 1.0,
        "shared_interaction" : "Geneset_Overlap",
        "EnrichmentMap_Data_Set" : "VvsF_updown",
        "name" : "FCA05012:PARKINSON'S DISEASE (Geneset_Overlap_VvsF_updown) ELECTRON TRANSPORT",
        "interaction" : "Geneset_Overlap",
        "SUID" : 150,
        "__mclCluster" : 1,
        "selected" : false,
        "EnrichmentMap_Overlap_genes" : [ "\"807929", "807934", "807935", "807936", "807937", "807938\"" ]
      },
      "selected" : false
    }, {
      "data" : {
        "id" : "149",
        "source" : "68",
        "target" : "70",
        "shared_name" : "FCA05012:PARKINSON'S DISEASE (Geneset_Overlap_VvsF_updown) GO:0070469~RESPIRATORY CHAIN",
        "EnrichmentMap_Overlap_size" : 1,
        "EnrichmentMap_similarity_coefficient" : 0.5,
        "shared_interaction" : "Geneset_Overlap",
        "EnrichmentMap_Data_Set" : "VvsF_updown",
        "name" : "FCA05012:PARKINSON'S DISEASE (Geneset_Overlap_VvsF_updown) GO:0070469~RESPIRATORY CHAIN",
        "interaction" : "Geneset_Overlap",
        "SUID" : 149,
        "__mclCluster" : 1,
        "selected" : false,
        "EnrichmentMap_Overlap_genes" : [ "\"807929" ]
      },
      "selected" : false
    }, {
      "data" : {
        "id" : "148",
        "source" : "68",
        "target" : "98",
        "shared_name" : "FCA05012:PARKINSON'S DISEASE (Geneset_Overlap_VvsF_updown) FCA05010:ALZHEIMER'S DISEASE",
        "EnrichmentMap_Overlap_size" : 2,
        "EnrichmentMap_similarity_coefficient" : 0.5,
        "shared_interaction" : "Geneset_Overlap",
        "EnrichmentMap_Data_Set" : "VvsF_updown",
        "name" : "FCA05012:PARKINSON'S DISEASE (Geneset_Overlap_VvsF_updown) FCA05010:ALZHEIMER'S DISEASE",
        "interaction" : "Geneset_Overlap",
        "SUID" : 148,
        "selected" : false,
        "EnrichmentMap_Overlap_genes" : [ "807932", "807934" ]
      },
      "selected" : false
    }, {
      "data" : {
        "id" : "147",
        "source" : "68",
        "target" : "80",
        "shared_name" : "FCA05012:PARKINSON'S DISEASE (Geneset_Overlap_VvsF_updown) TRANSPORT",
        "EnrichmentMap_Overlap_size" : 7,
        "EnrichmentMap_similarity_coefficient" : 0.875,
        "shared_interaction" : "Geneset_Overlap",
        "EnrichmentMap_Data_Set" : "VvsF_updown",
        "name" : "FCA05012:PARKINSON'S DISEASE (Geneset_Overlap_VvsF_updown) TRANSPORT",
        "interaction" : "Geneset_Overlap",
        "SUID" : 147,
        "__mclCluster" : 1,
        "selected" : false,
        "EnrichmentMap_Overlap_genes" : [ "\"807929", "807932", "807934", "807935", "807936", "807937", "807938\"" ]
      },
      "selected" : false
    }, {
      "data" : {
        "id" : "146",
        "source" : "68",
        "target" : "79",
        "shared_name" : "FCA05012:PARKINSON'S DISEASE (Geneset_Overlap_VvsF_updown) FCA00190:OXIDATIVE PHOSPHORYLATION",
        "EnrichmentMap_Overlap_size" : 7,
        "EnrichmentMap_similarity_coefficient" : 1.0,
        "shared_interaction" : "Geneset_Overlap",
        "EnrichmentMap_Data_Set" : "VvsF_updown",
        "name" : "FCA05012:PARKINSON'S DISEASE (Geneset_Overlap_VvsF_updown) FCA00190:OXIDATIVE PHOSPHORYLATION",
        "interaction" : "Geneset_Overlap",
        "SUID" : 146,
        "__mclCluster" : 1,
        "selected" : false,
        "EnrichmentMap_Overlap_genes" : [ "\"807929", "807932", "807934", "807935", "807936", "807937", "807938\"" ]
      },
      "selected" : false
    }, {
      "data" : {
        "id" : "145",
        "source" : "67",
        "target" : "88",
        "shared_name" : "GO:0004129~CYTOCHROME-C OXIDASE ACTIVITY (Geneset_Overlap_VvsF_updown) FCA04260:CARDIAC MUSCLE CONTRACTION",
        "EnrichmentMap_Overlap_size" : 1,
        "EnrichmentMap_similarity_coefficient" : 0.5,
        "shared_interaction" : "Geneset_Overlap",
        "EnrichmentMap_Data_Set" : "VvsF_updown",
        "name" : "GO:0004129~CYTOCHROME-C OXIDASE ACTIVITY (Geneset_Overlap_VvsF_updown) FCA04260:CARDIAC MUSCLE CONTRACTION",
        "interaction" : "Geneset_Overlap",
        "SUID" : 145,
        "__mclCluster" : 1,
        "selected" : false,
        "EnrichmentMap_Overlap_genes" : [ "807936\"" ]
      },
      "selected" : false
    }, {
      "data" : {
        "id" : "144",
        "source" : "67",
        "target" : "96",
        "shared_name" : "GO:0004129~CYTOCHROME-C OXIDASE ACTIVITY (Geneset_Overlap_VvsF_updown) GO:0045277~RESPIRATORY CHAIN COMPLEX IV",
        "EnrichmentMap_Overlap_size" : 2,
        "EnrichmentMap_similarity_coefficient" : 1.0,
        "shared_interaction" : "Geneset_Overlap",
        "EnrichmentMap_Data_Set" : "VvsF_updown",
        "name" : "GO:0004129~CYTOCHROME-C OXIDASE ACTIVITY (Geneset_Overlap_VvsF_updown) GO:0045277~RESPIRATORY CHAIN COMPLEX IV",
        "interaction" : "Geneset_Overlap",
        "SUID" : 144,
        "__mclCluster" : 1,
        "selected" : false,
        "EnrichmentMap_Overlap_genes" : [ "\"807934", "807936\"" ]
      },
      "selected" : false
    }, {
      "data" : {
        "id" : "143",
        "source" : "67",
        "target" : "71",
        "shared_name" : "GO:0004129~CYTOCHROME-C OXIDASE ACTIVITY (Geneset_Overlap_VvsF_updown) COPPER",
        "EnrichmentMap_Overlap_size" : 2,
        "EnrichmentMap_similarity_coefficient" : 1.0,
        "shared_interaction" : "Geneset_Overlap",
        "EnrichmentMap_Data_Set" : "VvsF_updown",
        "name" : "GO:0004129~CYTOCHROME-C OXIDASE ACTIVITY (Geneset_Overlap_VvsF_updown) COPPER",
        "interaction" : "Geneset_Overlap",
        "SUID" : 143,
        "__mclCluster" : 1,
        "selected" : false,
        "EnrichmentMap_Overlap_genes" : [ "\"807934", "807936\"" ]
      },
      "selected" : false
    }, {
      "data" : {
        "id" : "142",
        "source" : "67",
        "target" : "98",
        "shared_name" : "GO:0004129~CYTOCHROME-C OXIDASE ACTIVITY (Geneset_Overlap_VvsF_updown) FCA05010:ALZHEIMER'S DISEASE",
        "EnrichmentMap_Overlap_size" : 1,
        "EnrichmentMap_similarity_coefficient" : 0.5,
        "shared_interaction" : "Geneset_Overlap",
        "EnrichmentMap_Data_Set" : "VvsF_updown",
        "name" : "GO:0004129~CYTOCHROME-C OXIDASE ACTIVITY (Geneset_Overlap_VvsF_updown) FCA05010:ALZHEIMER'S DISEASE",
        "interaction" : "Geneset_Overlap",
        "SUID" : 142,
        "__mclCluster" : 1,
        "selected" : false,
        "EnrichmentMap_Overlap_genes" : [ "807936\"" ]
      },
      "selected" : false
    }, {
      "data" : {
        "id" : "141",
        "source" : "67",
        "target" : "62",
        "shared_name" : "GO:0004129~CYTOCHROME-C OXIDASE ACTIVITY (Geneset_Overlap_VvsF_updown) GO:0005743~MITOCHONDRIAL INNER MEMBRANE",
        "EnrichmentMap_Overlap_size" : 1,
        "EnrichmentMap_similarity_coefficient" : 0.5,
        "shared_interaction" : "Geneset_Overlap",
        "EnrichmentMap_Data_Set" : "VvsF_updown",
        "name" : "GO:0004129~CYTOCHROME-C OXIDASE ACTIVITY (Geneset_Overlap_VvsF_updown) GO:0005743~MITOCHONDRIAL INNER MEMBRANE",
        "interaction" : "Geneset_Overlap",
        "SUID" : 141,
        "selected" : false,
        "EnrichmentMap_Overlap_genes" : [ "807936\"" ]
      },
      "selected" : false
    }, {
      "data" : {
        "id" : "140",
        "source" : "67",
        "target" : "75",
        "shared_name" : "GO:0004129~CYTOCHROME-C OXIDASE ACTIVITY (Geneset_Overlap_VvsF_updown) FCA05016:HUNTINGTON'S DISEASE",
        "EnrichmentMap_Overlap_size" : 1,
        "EnrichmentMap_similarity_coefficient" : 0.5,
        "shared_interaction" : "Geneset_Overlap",
        "EnrichmentMap_Data_Set" : "VvsF_updown",
        "name" : "GO:0004129~CYTOCHROME-C OXIDASE ACTIVITY (Geneset_Overlap_VvsF_updown) FCA05016:HUNTINGTON'S DISEASE",
        "interaction" : "Geneset_Overlap",
        "SUID" : 140,
        "__mclCluster" : 1,
        "selected" : false,
        "EnrichmentMap_Overlap_genes" : [ "807936\"" ]
      },
      "selected" : false
    }, {
      "data" : {
        "id" : "139",
        "source" : "66",
        "target" : "94",
        "shared_name" : "GO:0004715~NON-MEMBRANE SPANNING PROTEIN TYROSINE KINASE ACTIVITY (Geneset_Overlap_VvsF_updown) NUCLEOTIDE-BINDING",
        "EnrichmentMap_Overlap_size" : 1,
        "EnrichmentMap_similarity_coefficient" : 0.5,
        "shared_interaction" : "Geneset_Overlap",
        "EnrichmentMap_Data_Set" : "VvsF_updown",
        "name" : "GO:0004715~NON-MEMBRANE SPANNING PROTEIN TYROSINE KINASE ACTIVITY (Geneset_Overlap_VvsF_updown) NUCLEOTIDE-BINDING",
        "interaction" : "Geneset_Overlap",
        "SUID" : 139,
        "__mclCluster" : 1,
        "selected" : false,
        "EnrichmentMap_Overlap_genes" : [ "\"101093092" ]
      },
      "selected" : false
    }, {
      "data" : {
        "id" : "138",
        "source" : "66",
        "target" : "101",
        "shared_name" : "GO:0004715~NON-MEMBRANE SPANNING PROTEIN TYROSINE KINASE ACTIVITY (Geneset_Overlap_VvsF_updown) ATP-BINDING",
        "EnrichmentMap_Overlap_size" : 1,
        "EnrichmentMap_similarity_coefficient" : 0.5,
        "shared_interaction" : "Geneset_Overlap",
        "EnrichmentMap_Data_Set" : "VvsF_updown",
        "name" : "GO:0004715~NON-MEMBRANE SPANNING PROTEIN TYROSINE KINASE ACTIVITY (Geneset_Overlap_VvsF_updown) ATP-BINDING",
        "interaction" : "Geneset_Overlap",
        "SUID" : 138,
        "__mclCluster" : 1,
        "selected" : false,
        "EnrichmentMap_Overlap_genes" : [ "\"101093092" ]
      },
      "selected" : false
    }, {
      "data" : {
        "id" : "137",
        "source" : "65",
        "target" : "91",
        "shared_name" : "FCA04610:COMPLEMENT AND COAGULATION CASCADES (Geneset_Overlap_VvsF_updown) TRANSMEMBRANE",
        "EnrichmentMap_Overlap_size" : 1,
        "EnrichmentMap_similarity_coefficient" : 0.5,
        "shared_interaction" : "Geneset_Overlap",
        "EnrichmentMap_Data_Set" : "VvsF_updown",
        "name" : "FCA04610:COMPLEMENT AND COAGULATION CASCADES (Geneset_Overlap_VvsF_updown) TRANSMEMBRANE",
        "interaction" : "Geneset_Overlap",
        "SUID" : 137,
        "__mclCluster" : 1,
        "selected" : false,
        "EnrichmentMap_Overlap_genes" : [ "101098593\"" ]
      },
      "selected" : false
    }, {
      "data" : {
        "id" : "136",
        "source" : "65",
        "target" : "84",
        "shared_name" : "FCA04610:COMPLEMENT AND COAGULATION CASCADES (Geneset_Overlap_VvsF_updown) TRANSMEMBRANE HELIX",
        "EnrichmentMap_Overlap_size" : 1,
        "EnrichmentMap_similarity_coefficient" : 0.5,
        "shared_interaction" : "Geneset_Overlap",
        "EnrichmentMap_Data_Set" : "VvsF_updown",
        "name" : "FCA04610:COMPLEMENT AND COAGULATION CASCADES (Geneset_Overlap_VvsF_updown) TRANSMEMBRANE HELIX",
        "interaction" : "Geneset_Overlap",
        "SUID" : 136,
        "__mclCluster" : 1,
        "selected" : false,
        "EnrichmentMap_Overlap_genes" : [ "101098593\"" ]
      },
      "selected" : false
    }, {
      "data" : {
        "id" : "135",
        "source" : "65",
        "target" : "64",
        "shared_name" : "FCA04610:COMPLEMENT AND COAGULATION CASCADES (Geneset_Overlap_VvsF_updown) FCA04080:NEUROACTIVE LIGAND-RECEPTOR INTERACTION",
        "EnrichmentMap_Overlap_size" : 1,
        "EnrichmentMap_similarity_coefficient" : 0.5,
        "shared_interaction" : "Geneset_Overlap",
        "EnrichmentMap_Data_Set" : "VvsF_updown",
        "name" : "FCA04610:COMPLEMENT AND COAGULATION CASCADES (Geneset_Overlap_VvsF_updown) FCA04080:NEUROACTIVE LIGAND-RECEPTOR INTERACTION",
        "interaction" : "Geneset_Overlap",
        "SUID" : 135,
        "__mclCluster" : 1,
        "selected" : false,
        "EnrichmentMap_Overlap_genes" : [ "101098593\"" ]
      },
      "selected" : false
    }, {
      "data" : {
        "id" : "134",
        "source" : "65",
        "target" : "90",
        "shared_name" : "FCA04610:COMPLEMENT AND COAGULATION CASCADES (Geneset_Overlap_VvsF_updown) MEMBRANE",
        "EnrichmentMap_Overlap_size" : 1,
        "EnrichmentMap_similarity_coefficient" : 0.5,
        "shared_interaction" : "Geneset_Overlap",
        "EnrichmentMap_Data_Set" : "VvsF_updown",
        "name" : "FCA04610:COMPLEMENT AND COAGULATION CASCADES (Geneset_Overlap_VvsF_updown) MEMBRANE",
        "interaction" : "Geneset_Overlap",
        "SUID" : 134,
        "__mclCluster" : 1,
        "selected" : false,
        "EnrichmentMap_Overlap_genes" : [ "101098593\"" ]
      },
      "selected" : false
    }, {
      "data" : {
        "id" : "133",
        "source" : "65",
        "target" : "93",
        "shared_name" : "FCA04610:COMPLEMENT AND COAGULATION CASCADES (Geneset_Overlap_VvsF_updown) GO:0007200~PHOSPHOLIPASE C-ACTIVATING G-PROTEIN COUPLED RECEPTOR SIGNALING PATHWAY",
        "EnrichmentMap_Overlap_size" : 1,
        "EnrichmentMap_similarity_coefficient" : 0.5,
        "shared_interaction" : "Geneset_Overlap",
        "EnrichmentMap_Data_Set" : "VvsF_updown",
        "name" : "FCA04610:COMPLEMENT AND COAGULATION CASCADES (Geneset_Overlap_VvsF_updown) GO:0007200~PHOSPHOLIPASE C-ACTIVATING G-PROTEIN COUPLED RECEPTOR SIGNALING PATHWAY",
        "interaction" : "Geneset_Overlap",
        "SUID" : 133,
        "__mclCluster" : 1,
        "selected" : false,
        "EnrichmentMap_Overlap_genes" : [ "101098593\"" ]
      },
      "selected" : false
    }, {
      "data" : {
        "id" : "132",
        "source" : "64",
        "target" : "91",
        "shared_name" : "FCA04080:NEUROACTIVE LIGAND-RECEPTOR INTERACTION (Geneset_Overlap_VvsF_updown) TRANSMEMBRANE",
        "EnrichmentMap_Overlap_size" : 3,
        "EnrichmentMap_similarity_coefficient" : 1.0,
        "shared_interaction" : "Geneset_Overlap",
        "EnrichmentMap_Data_Set" : "VvsF_updown",
        "name" : "FCA04080:NEUROACTIVE LIGAND-RECEPTOR INTERACTION (Geneset_Overlap_VvsF_updown) TRANSMEMBRANE",
        "interaction" : "Geneset_Overlap",
        "SUID" : 132,
        "__mclCluster" : 1,
        "selected" : false,
        "EnrichmentMap_Overlap_genes" : [ "\"101088154", "101097640", "101098593\"" ]
      },
      "selected" : false
    }, {
      "data" : {
        "id" : "131",
        "source" : "64",
        "target" : "84",
        "shared_name" : "FCA04080:NEUROACTIVE LIGAND-RECEPTOR INTERACTION (Geneset_Overlap_VvsF_updown) TRANSMEMBRANE HELIX",
        "EnrichmentMap_Overlap_size" : 3,
        "EnrichmentMap_similarity_coefficient" : 1.0,
        "shared_interaction" : "Geneset_Overlap",
        "EnrichmentMap_Data_Set" : "VvsF_updown",
        "name" : "FCA04080:NEUROACTIVE LIGAND-RECEPTOR INTERACTION (Geneset_Overlap_VvsF_updown) TRANSMEMBRANE HELIX",
        "interaction" : "Geneset_Overlap",
        "SUID" : 131,
        "__mclCluster" : 1,
        "selected" : false,
        "EnrichmentMap_Overlap_genes" : [ "\"101088154", "101097640", "101098593\"" ]
      },
      "selected" : false
    }, {
      "data" : {
        "id" : "130",
        "source" : "64",
        "target" : "90",
        "shared_name" : "FCA04080:NEUROACTIVE LIGAND-RECEPTOR INTERACTION (Geneset_Overlap_VvsF_updown) MEMBRANE",
        "EnrichmentMap_Overlap_size" : 3,
        "EnrichmentMap_similarity_coefficient" : 1.0,
        "shared_interaction" : "Geneset_Overlap",
        "EnrichmentMap_Data_Set" : "VvsF_updown",
        "name" : "FCA04080:NEUROACTIVE LIGAND-RECEPTOR INTERACTION (Geneset_Overlap_VvsF_updown) MEMBRANE",
        "interaction" : "Geneset_Overlap",
        "SUID" : 130,
        "__mclCluster" : 1,
        "selected" : false,
        "EnrichmentMap_Overlap_genes" : [ "\"101088154", "101097640", "101098593\"" ]
      },
      "selected" : false
    }, {
      "data" : {
        "id" : "129",
        "source" : "64",
        "target" : "93",
        "shared_name" : "FCA04080:NEUROACTIVE LIGAND-RECEPTOR INTERACTION (Geneset_Overlap_VvsF_updown) GO:0007200~PHOSPHOLIPASE C-ACTIVATING G-PROTEIN COUPLED RECEPTOR SIGNALING PATHWAY",
        "EnrichmentMap_Overlap_size" : 2,
        "EnrichmentMap_similarity_coefficient" : 1.0,
        "shared_interaction" : "Geneset_Overlap",
        "EnrichmentMap_Data_Set" : "VvsF_updown",
        "name" : "FCA04080:NEUROACTIVE LIGAND-RECEPTOR INTERACTION (Geneset_Overlap_VvsF_updown) GO:0007200~PHOSPHOLIPASE C-ACTIVATING G-PROTEIN COUPLED RECEPTOR SIGNALING PATHWAY",
        "interaction" : "Geneset_Overlap",
        "SUID" : 129,
        "__mclCluster" : 1,
        "selected" : false,
        "EnrichmentMap_Overlap_genes" : [ "\"101088154", "101098593\"" ]
      },
      "selected" : false
    }, {
      "data" : {
        "id" : "128",
        "source" : "63",
        "target" : "104",
        "shared_name" : "MITOCHONDRION INNER MEMBRANE (Geneset_Overlap_VvsF_updown) RESPIRATORY CHAIN",
        "EnrichmentMap_Overlap_size" : 3,
        "EnrichmentMap_similarity_coefficient" : 0.6,
        "shared_interaction" : "Geneset_Overlap",
        "EnrichmentMap_Data_Set" : "VvsF_updown",
        "name" : "MITOCHONDRION INNER MEMBRANE (Geneset_Overlap_VvsF_updown) RESPIRATORY CHAIN",
        "interaction" : "Geneset_Overlap",
        "SUID" : 128,
        "__mclCluster" : 1,
        "selected" : false,
        "EnrichmentMap_Overlap_genes" : [ "\"807929", "807934", "807935" ]
      },
      "selected" : false
    }, {
      "data" : {
        "id" : "127",
        "source" : "63",
        "target" : "88",
        "shared_name" : "MITOCHONDRION INNER MEMBRANE (Geneset_Overlap_VvsF_updown) FCA04260:CARDIAC MUSCLE CONTRACTION",
        "EnrichmentMap_Overlap_size" : 2,
        "EnrichmentMap_similarity_coefficient" : 0.5,
        "shared_interaction" : "Geneset_Overlap",
        "EnrichmentMap_Data_Set" : "VvsF_updown",
        "name" : "MITOCHONDRION INNER MEMBRANE (Geneset_Overlap_VvsF_updown) FCA04260:CARDIAC MUSCLE CONTRACTION",
        "interaction" : "Geneset_Overlap",
        "SUID" : 127,
        "selected" : false,
        "EnrichmentMap_Overlap_genes" : [ "807934", "807936\"" ]
      },
      "selected" : false
    }, {
      "data" : {
        "id" : "126",
        "source" : "63",
        "target" : "67",
        "shared_name" : "MITOCHONDRION INNER MEMBRANE (Geneset_Overlap_VvsF_updown) GO:0004129~CYTOCHROME-C OXIDASE ACTIVITY",
        "EnrichmentMap_Overlap_size" : 1,
        "EnrichmentMap_similarity_coefficient" : 0.5,
        "shared_interaction" : "Geneset_Overlap",
        "EnrichmentMap_Data_Set" : "VvsF_updown",
        "name" : "MITOCHONDRION INNER MEMBRANE (Geneset_Overlap_VvsF_updown) GO:0004129~CYTOCHROME-C OXIDASE ACTIVITY",
        "interaction" : "Geneset_Overlap",
        "SUID" : 126,
        "selected" : false,
        "EnrichmentMap_Overlap_genes" : [ "807936\"" ]
      },
      "selected" : false
    }, {
      "data" : {
        "id" : "125",
        "source" : "63",
        "target" : "99",
        "shared_name" : "MITOCHONDRION INNER MEMBRANE (Geneset_Overlap_VvsF_updown) GO:0008137~NADH DEHYDROGENASE (UBIQUINONE) ACTIVITY",
        "EnrichmentMap_Overlap_size" : 2,
        "EnrichmentMap_similarity_coefficient" : 0.5,
        "shared_interaction" : "Geneset_Overlap",
        "EnrichmentMap_Data_Set" : "VvsF_updown",
        "name" : "MITOCHONDRION INNER MEMBRANE (Geneset_Overlap_VvsF_updown) GO:0008137~NADH DEHYDROGENASE (UBIQUINONE) ACTIVITY",
        "interaction" : "Geneset_Overlap",
        "SUID" : 125,
        "__mclCluster" : 1,
        "selected" : false,
        "EnrichmentMap_Overlap_genes" : [ "\"807929", "807935" ]
      },
      "selected" : false
    }, {
      "data" : {
        "id" : "124",
        "source" : "63",
        "target" : "82",
        "shared_name" : "MITOCHONDRION INNER MEMBRANE (Geneset_Overlap_VvsF_updown) IPR001750:NADH:UBIQUINONE/PLASTOQUINONE OXIDOREDUCTASE",
        "EnrichmentMap_Overlap_size" : 1,
        "EnrichmentMap_similarity_coefficient" : 0.5,
        "shared_interaction" : "Geneset_Overlap",
        "EnrichmentMap_Data_Set" : "VvsF_updown",
        "name" : "MITOCHONDRION INNER MEMBRANE (Geneset_Overlap_VvsF_updown) IPR001750:NADH:UBIQUINONE/PLASTOQUINONE OXIDOREDUCTASE",
        "interaction" : "Geneset_Overlap",
        "SUID" : 124,
        "__mclCluster" : 1,
        "selected" : false,
        "EnrichmentMap_Overlap_genes" : [ "\"807929" ]
      },
      "selected" : false
    }, {
      "data" : {
        "id" : "123",
        "source" : "63",
        "target" : "79",
        "shared_name" : "MITOCHONDRION INNER MEMBRANE (Geneset_Overlap_VvsF_updown) FCA00190:OXIDATIVE PHOSPHORYLATION",
        "EnrichmentMap_Overlap_size" : 4,
        "EnrichmentMap_similarity_coefficient" : 0.8,
        "shared_interaction" : "Geneset_Overlap",
        "EnrichmentMap_Data_Set" : "VvsF_updown",
        "name" : "MITOCHONDRION INNER MEMBRANE (Geneset_Overlap_VvsF_updown) FCA00190:OXIDATIVE PHOSPHORYLATION",
        "interaction" : "Geneset_Overlap",
        "SUID" : 123,
        "__mclCluster" : 1,
        "selected" : false,
        "EnrichmentMap_Overlap_genes" : [ "\"807929", "807932", "807934", "807935" ]
      },
      "selected" : false
    }, {
      "data" : {
        "id" : "122",
        "source" : "63",
        "target" : "76",
        "shared_name" : "MITOCHONDRION INNER MEMBRANE (Geneset_Overlap_VvsF_updown) ELECTRON TRANSPORT",
        "EnrichmentMap_Overlap_size" : 3,
        "EnrichmentMap_similarity_coefficient" : 0.6,
        "shared_interaction" : "Geneset_Overlap",
        "EnrichmentMap_Data_Set" : "VvsF_updown",
        "name" : "MITOCHONDRION INNER MEMBRANE (Geneset_Overlap_VvsF_updown) ELECTRON TRANSPORT",
        "interaction" : "Geneset_Overlap",
        "SUID" : 122,
        "__mclCluster" : 1,
        "selected" : false,
        "EnrichmentMap_Overlap_genes" : [ "\"807929", "807934", "807935" ]
      },
      "selected" : false
    }, {
      "data" : {
        "id" : "121",
        "source" : "63",
        "target" : "73",
        "shared_name" : "MITOCHONDRION INNER MEMBRANE (Geneset_Overlap_VvsF_updown) TRANSMEMBRANE REGION",
        "EnrichmentMap_Overlap_size" : 4,
        "EnrichmentMap_similarity_coefficient" : 0.8,
        "shared_interaction" : "Geneset_Overlap",
        "EnrichmentMap_Data_Set" : "VvsF_updown",
        "name" : "MITOCHONDRION INNER MEMBRANE (Geneset_Overlap_VvsF_updown) TRANSMEMBRANE REGION",
        "interaction" : "Geneset_Overlap",
        "SUID" : 121,
        "__mclCluster" : 1,
        "selected" : false,
        "EnrichmentMap_Overlap_genes" : [ "\"807929", "807932", "807934", "807935" ]
      },
      "selected" : false
    }, {
      "data" : {
        "id" : "120",
        "source" : "63",
        "target" : "78",
        "shared_name" : "MITOCHONDRION INNER MEMBRANE (Geneset_Overlap_VvsF_updown) MITOCHONDRION",
        "EnrichmentMap_Overlap_size" : 4,
        "EnrichmentMap_similarity_coefficient" : 0.8,
        "shared_interaction" : "Geneset_Overlap",
        "EnrichmentMap_Data_Set" : "VvsF_updown",
        "name" : "MITOCHONDRION INNER MEMBRANE (Geneset_Overlap_VvsF_updown) MITOCHONDRION",
        "interaction" : "Geneset_Overlap",
        "SUID" : 120,
        "__mclCluster" : 1,
        "selected" : false,
        "EnrichmentMap_Overlap_genes" : [ "\"807929", "807932", "807934", "807935" ]
      },
      "selected" : false
    }, {
      "data" : {
        "id" : "119",
        "source" : "63",
        "target" : "87",
        "shared_name" : "MITOCHONDRION INNER MEMBRANE (Geneset_Overlap_VvsF_updown) GO:0005747~MITOCHONDRIAL RESPIRATORY CHAIN COMPLEX I",
        "EnrichmentMap_Overlap_size" : 2,
        "EnrichmentMap_similarity_coefficient" : 0.5,
        "shared_interaction" : "Geneset_Overlap",
        "EnrichmentMap_Data_Set" : "VvsF_updown",
        "name" : "MITOCHONDRION INNER MEMBRANE (Geneset_Overlap_VvsF_updown) GO:0005747~MITOCHONDRIAL RESPIRATORY CHAIN COMPLEX I",
        "interaction" : "Geneset_Overlap",
        "SUID" : 119,
        "__mclCluster" : 1,
        "selected" : false,
        "EnrichmentMap_Overlap_genes" : [ "\"807929", "807935" ]
      },
      "selected" : false
    }, {
      "data" : {
        "id" : "118",
        "source" : "63",
        "target" : "89",
        "shared_name" : "MITOCHONDRION INNER MEMBRANE (Geneset_Overlap_VvsF_updown) GO:0042773~ATP SYNTHESIS COUPLED ELECTRON TRANSPORT",
        "EnrichmentMap_Overlap_size" : 1,
        "EnrichmentMap_similarity_coefficient" : 0.5,
        "shared_interaction" : "Geneset_Overlap",
        "EnrichmentMap_Data_Set" : "VvsF_updown",
        "name" : "MITOCHONDRION INNER MEMBRANE (Geneset_Overlap_VvsF_updown) GO:0042773~ATP SYNTHESIS COUPLED ELECTRON TRANSPORT",
        "interaction" : "Geneset_Overlap",
        "SUID" : 118,
        "__mclCluster" : 1,
        "selected" : false,
        "EnrichmentMap_Overlap_genes" : [ "\"807929" ]
      },
      "selected" : false
    }, {
      "data" : {
        "id" : "117",
        "source" : "63",
        "target" : "74",
        "shared_name" : "MITOCHONDRION INNER MEMBRANE (Geneset_Overlap_VvsF_updown) FCA01100:METABOLIC PATHWAYS",
        "EnrichmentMap_Overlap_size" : 4,
        "EnrichmentMap_similarity_coefficient" : 0.8,
        "shared_interaction" : "Geneset_Overlap",
        "EnrichmentMap_Data_Set" : "VvsF_updown",
        "name" : "MITOCHONDRION INNER MEMBRANE (Geneset_Overlap_VvsF_updown) FCA01100:METABOLIC PATHWAYS",
        "interaction" : "Geneset_Overlap",
        "SUID" : 117,
        "__mclCluster" : 1,
        "selected" : false,
        "EnrichmentMap_Overlap_genes" : [ "\"807929", "807932", "807934", "807935" ]
      },
      "selected" : false
    }, {
      "data" : {
        "id" : "116",
        "source" : "63",
        "target" : "102",
        "shared_name" : "MITOCHONDRION INNER MEMBRANE (Geneset_Overlap_VvsF_updown) NAD",
        "EnrichmentMap_Overlap_size" : 2,
        "EnrichmentMap_similarity_coefficient" : 0.5,
        "shared_interaction" : "Geneset_Overlap",
        "EnrichmentMap_Data_Set" : "VvsF_updown",
        "name" : "MITOCHONDRION INNER MEMBRANE (Geneset_Overlap_VvsF_updown) NAD",
        "interaction" : "Geneset_Overlap",
        "SUID" : 116,
        "__mclCluster" : 1,
        "selected" : false,
        "EnrichmentMap_Overlap_genes" : [ "\"807929", "807935" ]
      },
      "selected" : false
    }, {
      "data" : {
        "id" : "115",
        "source" : "63",
        "target" : "96",
        "shared_name" : "MITOCHONDRION INNER MEMBRANE (Geneset_Overlap_VvsF_updown) GO:0045277~RESPIRATORY CHAIN COMPLEX IV",
        "EnrichmentMap_Overlap_size" : 1,
        "EnrichmentMap_similarity_coefficient" : 0.5,
        "shared_interaction" : "Geneset_Overlap",
        "EnrichmentMap_Data_Set" : "VvsF_updown",
        "name" : "MITOCHONDRION INNER MEMBRANE (Geneset_Overlap_VvsF_updown) GO:0045277~RESPIRATORY CHAIN COMPLEX IV",
        "interaction" : "Geneset_Overlap",
        "SUID" : 115,
        "selected" : false,
        "EnrichmentMap_Overlap_genes" : [ "807936\"" ]
      },
      "selected" : false
    }, {
      "data" : {
        "id" : "114",
        "source" : "63",
        "target" : "92",
        "shared_name" : "MITOCHONDRION INNER MEMBRANE (Geneset_Overlap_VvsF_updown) OXIDOREDUCTASE",
        "EnrichmentMap_Overlap_size" : 3,
        "EnrichmentMap_similarity_coefficient" : 0.6,
        "shared_interaction" : "Geneset_Overlap",
        "EnrichmentMap_Data_Set" : "VvsF_updown",
        "name" : "MITOCHONDRION INNER MEMBRANE (Geneset_Overlap_VvsF_updown) OXIDOREDUCTASE",
        "interaction" : "Geneset_Overlap",
        "SUID" : 114,
        "__mclCluster" : 1,
        "selected" : false,
        "EnrichmentMap_Overlap_genes" : [ "\"807929", "807934", "807935" ]
      },
      "selected" : false
    }, {
      "data" : {
        "id" : "113",
        "source" : "63",
        "target" : "80",
        "shared_name" : "MITOCHONDRION INNER MEMBRANE (Geneset_Overlap_VvsF_updown) TRANSPORT",
        "EnrichmentMap_Overlap_size" : 4,
        "EnrichmentMap_similarity_coefficient" : 0.8,
        "shared_interaction" : "Geneset_Overlap",
        "EnrichmentMap_Data_Set" : "VvsF_updown",
        "name" : "MITOCHONDRION INNER MEMBRANE (Geneset_Overlap_VvsF_updown) TRANSPORT",
        "interaction" : "Geneset_Overlap",
        "SUID" : 113,
        "__mclCluster" : 1,
        "selected" : false,
        "EnrichmentMap_Overlap_genes" : [ "\"807929", "807932", "807934", "807935" ]
      },
      "selected" : false
    }, {
      "data" : {
        "id" : "112",
        "source" : "63",
        "target" : "71",
        "shared_name" : "MITOCHONDRION INNER MEMBRANE (Geneset_Overlap_VvsF_updown) COPPER",
        "EnrichmentMap_Overlap_size" : 1,
        "EnrichmentMap_similarity_coefficient" : 0.5,
        "shared_interaction" : "Geneset_Overlap",
        "EnrichmentMap_Data_Set" : "VvsF_updown",
        "name" : "MITOCHONDRION INNER MEMBRANE (Geneset_Overlap_VvsF_updown) COPPER",
        "interaction" : "Geneset_Overlap",
        "SUID" : 112,
        "selected" : false,
        "EnrichmentMap_Overlap_genes" : [ "807936\"" ]
      },
      "selected" : false
    }, {
      "data" : {
        "id" : "111",
        "source" : "63",
        "target" : "68",
        "shared_name" : "MITOCHONDRION INNER MEMBRANE (Geneset_Overlap_VvsF_updown) FCA05012:PARKINSON'S DISEASE",
        "EnrichmentMap_Overlap_size" : 4,
        "EnrichmentMap_similarity_coefficient" : 0.8,
        "shared_interaction" : "Geneset_Overlap",
        "EnrichmentMap_Data_Set" : "VvsF_updown",
        "name" : "MITOCHONDRION INNER MEMBRANE (Geneset_Overlap_VvsF_updown) FCA05012:PARKINSON'S DISEASE",
        "interaction" : "Geneset_Overlap",
        "SUID" : 111,
        "__mclCluster" : 1,
        "selected" : false,
        "EnrichmentMap_Overlap_genes" : [ "\"807929", "807932", "807934", "807935" ]
      },
      "selected" : false
    }, {
      "data" : {
        "id" : "110",
        "source" : "63",
        "target" : "72",
        "shared_name" : "MITOCHONDRION INNER MEMBRANE (Geneset_Overlap_VvsF_updown) UBIQUINONE",
        "EnrichmentMap_Overlap_size" : 2,
        "EnrichmentMap_similarity_coefficient" : 0.5,
        "shared_interaction" : "Geneset_Overlap",
        "EnrichmentMap_Data_Set" : "VvsF_updown",
        "name" : "MITOCHONDRION INNER MEMBRANE (Geneset_Overlap_VvsF_updown) UBIQUINONE",
        "interaction" : "Geneset_Overlap",
        "SUID" : 110,
        "__mclCluster" : 1,
        "selected" : false,
        "EnrichmentMap_Overlap_genes" : [ "\"807929", "807935" ]
      },
      "selected" : false
    }, {
      "data" : {
        "id" : "109",
        "source" : "63",
        "target" : "98",
        "shared_name" : "MITOCHONDRION INNER MEMBRANE (Geneset_Overlap_VvsF_updown) FCA05010:ALZHEIMER'S DISEASE",
        "EnrichmentMap_Overlap_size" : 3,
        "EnrichmentMap_similarity_coefficient" : 0.75,
        "shared_interaction" : "Geneset_Overlap",
        "EnrichmentMap_Data_Set" : "VvsF_updown",
        "name" : "MITOCHONDRION INNER MEMBRANE (Geneset_Overlap_VvsF_updown) FCA05010:ALZHEIMER'S DISEASE",
        "interaction" : "Geneset_Overlap",
        "SUID" : 109,
        "selected" : false,
        "EnrichmentMap_Overlap_genes" : [ "807932", "807934", "807936\"" ]
      },
      "selected" : false
    }, {
      "data" : {
        "id" : "108",
        "source" : "63",
        "target" : "70",
        "shared_name" : "MITOCHONDRION INNER MEMBRANE (Geneset_Overlap_VvsF_updown) GO:0070469~RESPIRATORY CHAIN",
        "EnrichmentMap_Overlap_size" : 1,
        "EnrichmentMap_similarity_coefficient" : 0.5,
        "shared_interaction" : "Geneset_Overlap",
        "EnrichmentMap_Data_Set" : "VvsF_updown",
        "name" : "MITOCHONDRION INNER MEMBRANE (Geneset_Overlap_VvsF_updown) GO:0070469~RESPIRATORY CHAIN",
        "interaction" : "Geneset_Overlap",
        "SUID" : 108,
        "__mclCluster" : 1,
        "selected" : false,
        "EnrichmentMap_Overlap_genes" : [ "\"807929" ]
      },
      "selected" : false
    }, {
      "data" : {
        "id" : "107",
        "source" : "63",
        "target" : "75",
        "shared_name" : "MITOCHONDRION INNER MEMBRANE (Geneset_Overlap_VvsF_updown) FCA05016:HUNTINGTON'S DISEASE",
        "EnrichmentMap_Overlap_size" : 2,
        "EnrichmentMap_similarity_coefficient" : 0.6666666666666666,
        "shared_interaction" : "Geneset_Overlap",
        "EnrichmentMap_Data_Set" : "VvsF_updown",
        "name" : "MITOCHONDRION INNER MEMBRANE (Geneset_Overlap_VvsF_updown) FCA05016:HUNTINGTON'S DISEASE",
        "interaction" : "Geneset_Overlap",
        "SUID" : 107,
        "selected" : false,
        "EnrichmentMap_Overlap_genes" : [ "807934", "807936\"" ]
      },
      "selected" : false
    }, {
      "data" : {
        "id" : "106",
        "source" : "63",
        "target" : "62",
        "shared_name" : "MITOCHONDRION INNER MEMBRANE (Geneset_Overlap_VvsF_updown) GO:0005743~MITOCHONDRIAL INNER MEMBRANE",
        "EnrichmentMap_Overlap_size" : 3,
        "EnrichmentMap_similarity_coefficient" : 1.0,
        "shared_interaction" : "Geneset_Overlap",
        "EnrichmentMap_Data_Set" : "VvsF_updown",
        "name" : "MITOCHONDRION INNER MEMBRANE (Geneset_Overlap_VvsF_updown) GO:0005743~MITOCHONDRIAL INNER MEMBRANE",
        "interaction" : "Geneset_Overlap",
        "SUID" : 106,
        "__mclCluster" : 1,
        "selected" : false,
        "EnrichmentMap_Overlap_genes" : [ "\"807929", "807934", "807936\"" ]
      },
      "selected" : false
    }, {
      "data" : {
        "id" : "105",
        "source" : "61",
        "target" : "86",
        "shared_name" : "GO:0070062~EXTRACELLULAR EXOSOME (Geneset_Overlap_VvsF_updown) SIGNAL",
        "EnrichmentMap_Overlap_size" : 5,
        "EnrichmentMap_similarity_coefficient" : 0.5555555555555556,
        "shared_interaction" : "Geneset_Overlap",
        "EnrichmentMap_Data_Set" : "VvsF_updown",
        "name" : "GO:0070062~EXTRACELLULAR EXOSOME (Geneset_Overlap_VvsF_updown) SIGNAL",
        "interaction" : "Geneset_Overlap",
        "SUID" : 105,
        "__mclCluster" : 1,
        "selected" : false,
        "EnrichmentMap_Overlap_genes" : [ "101082374", "101082013", "101094482", "101098630", "101080538\"" ]
      },
      "selected" : false
    } ]
  }
}}
