# Supplementary material for: Initial response of ovarian tissue transcriptome to vitrification or microwave-assisted dehydration in the domestic cat model
Source: BMC Genomics. 2020 Nov 25;21:828. doi: 10.1186/s12864-020-07236-z (PMC7690003; doi:10.1186/s12864-020-07236-z)
Supplement: Supplementary file 4 — Additional file 4. Web session interactive view with data table of Enrichment Map network for comparison pair V vs. F. For description and legend refer to Fig. 3a. [file 12864_2020_7236_MOESM4_ESM.zip › web_session/data/styles.js]

var styles = [ {
  "format_version" : "1.0",
  "generated_by" : "cytoscape-3.8.0",
  "target_cytoscapejs_version" : "~2.1",
  "title" : "Figure3a_style",
  "style" : [ {
    "selector" : "node",
    "css" : {
      "font-family" : "SansSerif.plain",
      "font-weight" : "normal",
      "border-color" : "rgb(51,51,51)",
      "text-opacity" : 0.8627450980392157,
      "border-opacity" : 0.8627450980392157,
      "width" : 20.0,
      "shape" : "ellipse",
      "background-opacity" : 1.0,
      "border-width" : 8.0,
      "font-size" : 12,
      "color" : "rgb(0,0,0)",
      "background-color" : "rgb(240,240,240)",
      "text-valign" : "center",
      "text-halign" : "center",
      "height" : 20.0,
      "content" : ""
    }
  }, {
    "selector" : "node[DEGs_VvsF = 'DOWN']",
    "css" : {
      "background-color" : "rgb(0,102,153)"
    }
  }, {
    "selector" : "node[DEGs_VvsF = 'UP']",
    "css" : {
      "background-color" : "rgb(153,51,0)"
    }
  }, {
    "selector" : "node[EnrichmentMap_GS_Type = 'SIG']",
    "css" : {
      "shape" : "diamond"
    }
  }, {
    "selector" : "node[EnrichmentMap_GS_Type = 'ENR']",
    "css" : {
      "shape" : "ellipse"
    }
  }, {
    "selector" : "node[EnrichmentMap_pvalue_VvsF_updown_ > 0.09732714]",
    "css" : {
      "border-color" : "rgb(68,1,84)"
    }
  }, {
    "selector" : "node[EnrichmentMap_pvalue_VvsF_updown_ = 0.09732714]",
    "css" : {
      "border-color" : "rgb(68,2,86)"
    }
  }, {
    "selector" : "node[EnrichmentMap_pvalue_VvsF_updown_ > 0.04866357][EnrichmentMap_pvalue_VvsF_updown_ < 0.09732714]",
    "css" : {
      "border-color" : "mapData(EnrichmentMap_pvalue_VvsF_updown_,0.04866357,0.09732714,rgb(33,145,140),rgb(68,2,86))"
    }
  }, {
    "selector" : "node[EnrichmentMap_pvalue_VvsF_updown_ > 0][EnrichmentMap_pvalue_VvsF_updown_ < 0.04866357]",
    "css" : {
      "border-color" : "mapData(EnrichmentMap_pvalue_VvsF_updown_,0,0.04866357,rgb(251,231,35),rgb(33,145,140))"
    }
  }, {
    "selector" : "node[EnrichmentMap_pvalue_VvsF_updown_ = 0]",
    "css" : {
      "border-color" : "rgb(251,231,35)"
    }
  }, {
    "selector" : "node[EnrichmentMap_pvalue_VvsF_updown_ < 0]",
    "css" : {
      "border-color" : "rgb(253,231,37)"
    }
  }, {
    "selector" : "node:selected",
    "css" : {
      "background-color" : "rgb(255,255,0)"
    }
  }, {
    "selector" : "edge",
    "css" : {
      "font-family" : "SansSerif.plain",
      "font-weight" : "normal",
      "text-opacity" : 0.7843137254901961,
      "line-style" : "solid",
      "source-arrow-color" : "rgb(0,0,0)",
      "target-arrow-shape" : "none",
      "font-size" : 10,
      "opacity" : 0.7843137254901961,
      "width" : 1.0,
      "target-arrow-color" : "rgb(0,0,0)",
      "content" : "",
      "color" : "rgb(0,0,0)",
      "source-arrow-shape" : "none",
      "line-color" : "rgb(64,64,64)"
    }
  }, {
    "selector" : "edge[interaction = 'sig']",
    "css" : {
      "line-color" : "rgb(252,141,98)"
    }
  }, {
    "selector" : "edge[interaction = 'VvsF_updown']",
    "css" : {
      "line-color" : "rgb(166,206,227)"
    }
  }, {
    "selector" : "edge[interaction = 'Geneset_Overlap']",
    "css" : {
      "line-color" : "rgb(166,206,227)"
    }
  }, {
    "selector" : "edge[interaction = 'sig']",
    "css" : {
      "line-color" : "rgb(252,141,98)",
      "target-arrow-color" : "rgb(252,141,98)",
      "source-arrow-color" : "rgb(252,141,98)"
    }
  }, {
    "selector" : "edge[interaction = 'VvsF_updown']",
    "css" : {
      "line-color" : "rgb(166,206,227)",
      "target-arrow-color" : "rgb(166,206,227)",
      "source-arrow-color" : "rgb(166,206,227)"
    }
  }, {
    "selector" : "edge[interaction = 'Geneset_Overlap']",
    "css" : {
      "line-color" : "rgb(166,206,227)",
      "target-arrow-color" : "rgb(166,206,227)",
      "source-arrow-color" : "rgb(166,206,227)"
    }
  }, {
    "selector" : "edge[EnrichmentMap_similarity_coefficient > 1]",
    "css" : {
      "width" : 6.0
    }
  }, {
    "selector" : "edge[EnrichmentMap_similarity_coefficient = 1]",
    "css" : {
      "width" : 5.0
    }
  }, {
    "selector" : "edge[EnrichmentMap_similarity_coefficient > 0.5][EnrichmentMap_similarity_coefficient < 1]",
    "css" : {
      "width" : "mapData(EnrichmentMap_similarity_coefficient,0.5,1,1.0,5.0)"
    }
  }, {
    "selector" : "edge[EnrichmentMap_similarity_coefficient = 0.5]",
    "css" : {
      "width" : 1.0
    }
  }, {
    "selector" : "edge[EnrichmentMap_similarity_coefficient < 0.5]",
    "css" : {
      "width" : 0.5
    }
  }, {
    "selector" : "edge[interaction = 'sig']",
    "css" : {
      "line-style" : "dashed"
    }
  }, {
    "selector" : "edge[interaction = 'compound']",
    "css" : {
      "line-style" : "solid"
    }
  }, {
    "selector" : "edge:selected",
    "css" : {
      "line-color" : "rgb(255,0,0)"
    }
  } ]
}, {
  "format_version" : "1.0",
  "generated_by" : "cytoscape-3.8.0",
  "target_cytoscapejs_version" : "~2.1",
  "title" : "Figure3a_style_labeled",
  "style" : [ {
    "selector" : "node",
    "css" : {
      "font-family" : "SansSerif.plain",
      "font-weight" : "normal",
      "border-color" : "rgb(51,51,51)",
      "text-opacity" : 0.8627450980392157,
      "border-opacity" : 0.8627450980392157,
      "width" : 20.0,
      "shape" : "ellipse",
      "background-opacity" : 1.0,
      "border-width" : 8.0,
      "font-size" : 12,
      "color" : "rgb(0,0,0)",
      "background-color" : "rgb(240,240,240)",
      "text-valign" : "center",
      "text-halign" : "center",
      "height" : 20.0,
      "content" : "data(EnrichmentMap_Formatted_name)"
    }
  }, {
    "selector" : "node[DEGs_VvsF = 'DOWN']",
    "css" : {
      "background-color" : "rgb(0,102,153)"
    }
  }, {
    "selector" : "node[DEGs_VvsF = 'UP']",
    "css" : {
      "background-color" : "rgb(153,51,0)"
    }
  }, {
    "selector" : "node[EnrichmentMap_GS_Type = 'SIG']",
    "css" : {
      "shape" : "diamond"
    }
  }, {
    "selector" : "node[EnrichmentMap_GS_Type = 'ENR']",
    "css" : {
      "shape" : "ellipse"
    }
  }, {
    "selector" : "node[EnrichmentMap_pvalue_VvsF_updown_ > 0.09732714]",
    "css" : {
      "border-color" : "rgb(68,1,84)"
    }
  }, {
    "selector" : "node[EnrichmentMap_pvalue_VvsF_updown_ = 0.09732714]",
    "css" : {
      "border-color" : "rgb(68,2,86)"
    }
  }, {
    "selector" : "node[EnrichmentMap_pvalue_VvsF_updown_ > 0.04866357][EnrichmentMap_pvalue_VvsF_updown_ < 0.09732714]",
    "css" : {
      "border-color" : "mapData(EnrichmentMap_pvalue_VvsF_updown_,0.04866357,0.09732714,rgb(33,145,140),rgb(68,2,86))"
    }
  }, {
    "selector" : "node[EnrichmentMap_pvalue_VvsF_updown_ > 0][EnrichmentMap_pvalue_VvsF_updown_ < 0.04866357]",
    "css" : {
      "border-color" : "mapData(EnrichmentMap_pvalue_VvsF_updown_,0,0.04866357,rgb(251,231,35),rgb(33,145,140))"
    }
  }, {
    "selector" : "node[EnrichmentMap_pvalue_VvsF_updown_ = 0]",
    "css" : {
      "border-color" : "rgb(251,231,35)"
    }
  }, {
    "selector" : "node[EnrichmentMap_pvalue_VvsF_updown_ < 0]",
    "css" : {
      "border-color" : "rgb(253,231,37)"
    }
  }, {
    "selector" : "node:selected",
    "css" : {
      "background-color" : "rgb(255,255,0)"
    }
  }, {
    "selector" : "edge",
    "css" : {
      "font-family" : "SansSerif.plain",
      "font-weight" : "normal",
      "text-opacity" : 0.7843137254901961,
      "line-style" : "solid",
      "source-arrow-color" : "rgb(0,0,0)",
      "target-arrow-shape" : "none",
      "font-size" : 10,
      "opacity" : 0.7843137254901961,
      "width" : 1.0,
      "target-arrow-color" : "rgb(0,0,0)",
      "content" : "",
      "color" : "rgb(0,0,0)",
      "source-arrow-shape" : "none",
      "line-color" : "rgb(64,64,64)"
    }
  }, {
    "selector" : "edge[interaction = 'sig']",
    "css" : {
      "line-color" : "rgb(252,141,98)"
    }
  }, {
    "selector" : "edge[interaction = 'VvsF_updown']",
    "css" : {
      "line-color" : "rgb(166,206,227)"
    }
  }, {
    "selector" : "edge[interaction = 'Geneset_Overlap']",
    "css" : {
      "line-color" : "rgb(166,206,227)"
    }
  }, {
    "selector" : "edge[interaction = 'sig']",
    "css" : {
      "line-color" : "rgb(252,141,98)",
      "target-arrow-color" : "rgb(252,141,98)",
      "source-arrow-color" : "rgb(252,141,98)"
    }
  }, {
    "selector" : "edge[interaction = 'VvsF_updown']",
    "css" : {
      "line-color" : "rgb(166,206,227)",
      "target-arrow-color" : "rgb(166,206,227)",
      "source-arrow-color" : "rgb(166,206,227)"
    }
  }, {
    "selector" : "edge[interaction = 'Geneset_Overlap']",
    "css" : {
      "line-color" : "rgb(166,206,227)",
      "target-arrow-color" : "rgb(166,206,227)",
      "source-arrow-color" : "rgb(166,206,227)"
    }
  }, {
    "selector" : "edge[EnrichmentMap_similarity_coefficient > 1]",
    "css" : {
      "width" : 6.0
    }
  }, {
    "selector" : "edge[EnrichmentMap_similarity_coefficient = 1]",
    "css" : {
      "width" : 5.0
    }
  }, {
    "selector" : "edge[EnrichmentMap_similarity_coefficient > 0.5][EnrichmentMap_similarity_coefficient < 1]",
    "css" : {
      "width" : "mapData(EnrichmentMap_similarity_coefficient,0.5,1,1.0,5.0)"
    }
  }, {
    "selector" : "edge[EnrichmentMap_similarity_coefficient = 0.5]",
    "css" : {
      "width" : 1.0
    }
  }, {
    "selector" : "edge[EnrichmentMap_similarity_coefficient < 0.5]",
    "css" : {
      "width" : 0.5
    }
  }, {
    "selector" : "edge[interaction = 'sig']",
    "css" : {
      "line-style" : "dashed"
    }
  }, {
    "selector" : "edge[interaction = 'compound']",
    "css" : {
      "line-style" : "solid"
    }
  }, {
    "selector" : "edge:selected",
    "css" : {
      "line-color" : "rgb(255,0,0)"
    }
  } ]
}, {
  "format_version" : "1.0",
  "generated_by" : "cytoscape-3.8.0",
  "target_cytoscapejs_version" : "~2.1",
  "title" : "default",
  "style" : [ {
    "selector" : "node",
    "css" : {
      "font-family" : "SansSerif.plain",
      "font-weight" : "normal",
      "border-color" : "rgb(204,204,204)",
      "text-opacity" : 1.0,
      "border-opacity" : 1.0,
      "width" : 75.0,
      "shape" : "roundrectangle",
      "background-opacity" : 1.0,
      "border-width" : 0.0,
      "font-size" : 12,
      "color" : "rgb(0,0,0)",
      "background-color" : "rgb(137,208,245)",
      "text-valign" : "center",
      "text-halign" : "center",
      "height" : 35.0,
      "content" : "data(name)"
    }
  }, {
    "selector" : "node:selected",
    "css" : {
      "background-color" : "rgb(255,255,0)"
    }
  }, {
    "selector" : "edge",
    "css" : {
      "font-family" : "Dialog.plain",
      "font-weight" : "normal",
      "text-opacity" : 1.0,
      "line-style" : "solid",
      "source-arrow-color" : "rgb(0,0,0)",
      "target-arrow-shape" : "none",
      "font-size" : 10,
      "opacity" : 1.0,
      "width" : 2.0,
      "target-arrow-color" : "rgb(0,0,0)",
      "content" : "",
      "color" : "rgb(0,0,0)",
      "source-arrow-shape" : "none",
      "line-color" : "rgb(132,132,132)"
    }
  }, {
    "selector" : "edge:selected",
    "css" : {
      "line-color" : "rgb(255,0,0)"
    }
  } ]
} ]
