# Supplementary material for: Initial response of ovarian tissue transcriptome to vitrification or microwave-assisted dehydration in the domestic cat model
Source: BMC Genomics. 2020 Nov 25;21:828. doi: 10.1186/s12864-020-07236-z (PMC7690003; doi:10.1186/s12864-020-07236-z)
Supplement: Supplementary file 4 — Additional file 4. Web session interactive view with data table of Enrichment Map network for comparison pair V vs. F. For description and legend refer to Fig. 3a. [file 12864_2020_7236_MOESM4_ESM.zip › web_session/scripts/custom.js]

$( document ).ready(function(){
  // Custom Cytoscape.JS code goes here.
  
  // Example: add linkouts to nodes that opens the "href" node attribute on click
  // cy.on('tap', 'node', function(){
  //   try { // your browser may block popups
  //     window.open( this.data('href') );
  //   } catch(e){ // fall back on url change
  //     window.location.href = this.data('href');
  //   }
  // });
  
  // For more options, check out http://js.cytoscape.org/
  
});
