# Supplementary material for: Initial response of ovarian tissue transcriptome to vitrification or microwave-assisted dehydration in the domestic cat model
Source: BMC Genomics. 2020 Nov 25;21:828. doi: 10.1186/s12864-020-07236-z (PMC7690003; doi:10.1186/s12864-020-07236-z)
Supplement: Supplementary file 6 — Additional file 6. Web session interactive view with data table of Enrichment Map network for comparison pair D10 vs. F. For description and legend refer to Fig. 5a. [file 12864_2020_7236_MOESM6_ESM.zip › web_session/data/networks.js]

var networks = {"Figure5a_EnrichmentMap_Ras_signaling_cluster": {
  "format_version" : "1.0",
  "generated_by" : "cytoscape-3.8.0",
  "target_cytoscapejs_version" : "~2.1",
  "data" : {
    "shared_name" : "Figure5a_EM_D10vsF(1)",
    "__clusterAttribute" : "",
    "__clusterType" : "",
    "__Annotations" : [ ],
    "Cloud_Counter" : 1,
    "Use_Stemming" : false,
    "name" : "Figure5a_EnrichmentMap_Ras_signaling_cluster",
    "__clusterParams" : [ "" ],
    "SUID" : 400,
    "Cloud_Network_UID" : 2,
    "selected" : false
  },
  "elements" : {
    "nodes" : [ {
      "data" : {
        "id" : "119",
        "EnrichmentMap_Name" : "FCA04014:RAS SIGNALING PATHWAY",
        "EnrichmentMap_Formatted_name" : "FCA04014:RAS \nSIGNALING \nPATHWAY ",
        "EnrichmentMap_GS_DESCR" : "fca04014:Ras signaling pathway",
        "EnrichmentMap_fdr_qvalue_D10vsF_updown_" : 0.008193974,
        "DEGs_D10vsF" : "DOWN",
        "EnrichmentMap_GS_Type" : "ENR",
        "shared_name" : "FCA04014:RAS SIGNALING PATHWAY",
        "EnrichmentMap_gs_size" : 10,
        "EnrichmentMap_Genes" : [ "751104", "101082829", "100135774", "101091172\"", "101099543", "101094727", "\"101087130", "101085456", "101090260", "101090461" ],
        "name" : "FCA04014:RAS SIGNALING PATHWAY",
        "EnrichmentMap_NES_D10vsF_updown_" : 1.0,
        "SUID" : 119,
        "EnrichmentMap_Colouring_D10vsF_updown_" : 0.9999408,
        "__mclCluster" : 3,
        "EnrichmentMap_david_category" : "KEGG_PATHWAY",
        "selected" : false,
        "EnrichmentMap_pvalue_D10vsF_updown_" : 5.92E-5
      },
      "position" : {
        "x" : -296.0573378527029,
        "y" : -477.30027916851475
      },
      "selected" : false
    }, {
      "data" : {
        "id" : "102",
        "EnrichmentMap_Name" : "GO:0070374~POSITIVE REGULATION OF ERK1 AND ERK2 CASCADE",
        "EnrichmentMap_Formatted_name" : "\nGO:0070374~POSITIVE \nREGULATION OF \nERK1 AND ERK2 \nCASCADE ",
        "EnrichmentMap_GS_DESCR" : "GO:0070374~positive regulation of ERK1 and ERK2 cascade",
        "EnrichmentMap_fdr_qvalue_D10vsF_updown_" : 0.228083992,
        "DEGs_D10vsF" : "DOWN",
        "EnrichmentMap_GS_Type" : "ENR",
        "shared_name" : "GO:0070374~POSITIVE REGULATION OF ERK1 AND ERK2 CASCADE",
        "EnrichmentMap_gs_size" : 7,
        "EnrichmentMap_Genes" : [ "101088844", "101101078", "100135774\"", "101094727", "\"101087130", "101090260", "100191004" ],
        "name" : "GO:0070374~POSITIVE REGULATION OF ERK1 AND ERK2 CASCADE",
        "EnrichmentMap_NES_D10vsF_updown_" : 1.0,
        "SUID" : 102,
        "EnrichmentMap_Colouring_D10vsF_updown_" : 0.999523,
        "__mclCluster" : 3,
        "EnrichmentMap_david_category" : "GOTERM_BP_DIRECT",
        "selected" : false,
        "EnrichmentMap_pvalue_D10vsF_updown_" : 4.77E-4
      },
      "position" : {
        "x" : -406.289236331517,
        "y" : -475.19565670578004
      },
      "selected" : false
    }, {
      "data" : {
        "id" : "118",
        "EnrichmentMap_Name" : "GO:0001938~POSITIVE REGULATION OF ENDOTHELIAL CELL PROLIFERATION",
        "EnrichmentMap_Formatted_name" : "\nGO:0001938~POSITIVE \nREGULATION OF \nENDOTHELIAL CELL \nPROLIFERATION ",
        "EnrichmentMap_GS_DESCR" : "GO:0001938~positive regulation of endothelial cell proliferation",
        "EnrichmentMap_fdr_qvalue_D10vsF_updown_" : 0.989003806,
        "DEGs_D10vsF" : "DOWN",
        "EnrichmentMap_GS_Type" : "ENR",
        "shared_name" : "GO:0001938~POSITIVE REGULATION OF ENDOTHELIAL CELL PROLIFERATION",
        "EnrichmentMap_gs_size" : 3,
        "EnrichmentMap_Genes" : [ "\"101094727", "100135774\"", "101090260" ],
        "name" : "GO:0001938~POSITIVE REGULATION OF ENDOTHELIAL CELL PROLIFERATION",
        "EnrichmentMap_NES_D10vsF_updown_" : 1.0,
        "SUID" : 118,
        "EnrichmentMap_Colouring_D10vsF_updown_" : 0.959320131,
        "__mclCluster" : 3,
        "EnrichmentMap_david_category" : "GOTERM_BP_DIRECT",
        "selected" : false,
        "EnrichmentMap_pvalue_D10vsF_updown_" : 0.040679869
      },
      "position" : {
        "x" : -407.64023417401734,
        "y" : -413.2829714314132
      },
      "selected" : false
    }, {
      "data" : {
        "id" : "70",
        "EnrichmentMap_Name" : "FCA04151:PI3K-AKT SIGNALING PATHWAY",
        "EnrichmentMap_Formatted_name" : "\nFCA04151:PI3K-AKT \nSIGNALING \nPATHWAY ",
        "EnrichmentMap_GS_DESCR" : "fca04151:PI3K-Akt signaling pathway",
        "EnrichmentMap_fdr_qvalue_D10vsF_updown_" : 0.377629113,
        "DEGs_D10vsF" : "DOWN",
        "EnrichmentMap_GS_Type" : "ENR",
        "shared_name" : "FCA04151:PI3K-AKT SIGNALING PATHWAY",
        "EnrichmentMap_gs_size" : 8,
        "EnrichmentMap_Genes" : [ "751104", "100037415", "100135774", "101092535\"", "101101444", "101094727", "\"101087130", "101090260" ],
        "name" : "FCA04151:PI3K-AKT SIGNALING PATHWAY",
        "EnrichmentMap_NES_D10vsF_updown_" : 1.0,
        "SUID" : 70,
        "EnrichmentMap_Colouring_D10vsF_updown_" : 0.979738197,
        "__mclCluster" : 3,
        "EnrichmentMap_david_category" : "KEGG_PATHWAY",
        "selected" : false,
        "EnrichmentMap_pvalue_D10vsF_updown_" : 0.020261803
      },
      "position" : {
        "x" : -296.43465850830773,
        "y" : -408.12352725174685
      },
      "selected" : false
    }, {
      "data" : {
        "id" : "114",
        "EnrichmentMap_Name" : "FCA04015:RAP1 SIGNALING PATHWAY",
        "EnrichmentMap_Formatted_name" : "FCA04015:RAP1 \nSIGNALING \nPATHWAY ",
        "EnrichmentMap_GS_DESCR" : "fca04015:Rap1 signaling pathway",
        "EnrichmentMap_fdr_qvalue_D10vsF_updown_" : 0.259143094,
        "DEGs_D10vsF" : "DOWN",
        "EnrichmentMap_GS_Type" : "ENR",
        "shared_name" : "FCA04015:RAP1 SIGNALING PATHWAY",
        "EnrichmentMap_gs_size" : 7,
        "EnrichmentMap_Genes" : [ "751104", "100135774\"", "101092262", "101094727", "\"101087130", "101085456", "101090260" ],
        "name" : "FCA04015:RAP1 SIGNALING PATHWAY",
        "EnrichmentMap_NES_D10vsF_updown_" : 1.0,
        "SUID" : 114,
        "EnrichmentMap_Colouring_D10vsF_updown_" : 0.993547216,
        "__mclCluster" : 3,
        "EnrichmentMap_david_category" : "KEGG_PATHWAY",
        "selected" : false,
        "EnrichmentMap_pvalue_D10vsF_updown_" : 0.006452784
      },
      "position" : {
        "x" : -356.1495603400304,
        "y" : -378.877793025028
      },
      "selected" : false
    }, {
      "data" : {
        "id" : "97",
        "EnrichmentMap_Name" : "GO:0014068~POSITIVE REGULATION OF PHOSPHATIDYLINOSITOL 3-KINASE SIGNALING",
        "EnrichmentMap_Formatted_name" : "\nGO:0014068~POSITIVE \nREGULATION OF \nPHOSPHATIDYLINOSITOL \n3-KINASE \nSIGNALING ",
        "EnrichmentMap_GS_DESCR" : "GO:0014068~positive regulation of phosphatidylinositol 3-kinase signaling",
        "EnrichmentMap_fdr_qvalue_D10vsF_updown_" : 0.968788952,
        "DEGs_D10vsF" : "DOWN",
        "EnrichmentMap_GS_Type" : "ENR",
        "shared_name" : "GO:0014068~POSITIVE REGULATION OF PHOSPHATIDYLINOSITOL 3-KINASE SIGNALING",
        "EnrichmentMap_gs_size" : 3,
        "EnrichmentMap_Genes" : [ "100135774\"", "\"101087130", "101090260" ],
        "name" : "GO:0014068~POSITIVE REGULATION OF PHOSPHATIDYLINOSITOL 3-KINASE SIGNALING",
        "EnrichmentMap_NES_D10vsF_updown_" : 1.0,
        "SUID" : 97,
        "EnrichmentMap_Colouring_D10vsF_updown_" : 0.938146952,
        "__mclCluster" : 3,
        "EnrichmentMap_david_category" : "GOTERM_BP_DIRECT",
        "selected" : false,
        "EnrichmentMap_pvalue_D10vsF_updown_" : 0.061853048
      },
      "position" : {
        "x" : -353.3467769886549,
        "y" : -507.3219977950268
      },
      "selected" : false
    } ],
    "edges" : [ {
      "data" : {
        "id" : "304",
        "source" : "119",
        "target" : "70",
        "shared_name" : "FCA04014:RAS SIGNALING PATHWAY (Geneset_Overlap_D10vsF_updown) FCA04151:PI3K-AKT SIGNALING PATHWAY",
        "EnrichmentMap_Overlap_size" : 5,
        "EnrichmentMap_similarity_coefficient" : 0.625,
        "shared_interaction" : "Geneset_Overlap",
        "EnrichmentMap_Data_Set" : "D10vsF_updown",
        "name" : "FCA04014:RAS SIGNALING PATHWAY (Geneset_Overlap_D10vsF_updown) FCA04151:PI3K-AKT SIGNALING PATHWAY",
        "interaction" : "Geneset_Overlap",
        "SUID" : 304,
        "__mclCluster" : 1,
        "selected" : false,
        "EnrichmentMap_Overlap_genes" : [ "\"101087130", "101094727", "101090260", "751104", "100135774" ]
      },
      "selected" : false
    }, {
      "data" : {
        "id" : "306",
        "source" : "119",
        "target" : "114",
        "shared_name" : "FCA04014:RAS SIGNALING PATHWAY (Geneset_Overlap_D10vsF_updown) FCA04015:RAP1 SIGNALING PATHWAY",
        "EnrichmentMap_Overlap_size" : 5,
        "EnrichmentMap_similarity_coefficient" : 0.7142857142857143,
        "shared_interaction" : "Geneset_Overlap",
        "EnrichmentMap_Data_Set" : "D10vsF_updown",
        "name" : "FCA04014:RAS SIGNALING PATHWAY (Geneset_Overlap_D10vsF_updown) FCA04015:RAP1 SIGNALING PATHWAY",
        "interaction" : "Geneset_Overlap",
        "SUID" : 306,
        "__mclCluster" : 1,
        "selected" : false,
        "EnrichmentMap_Overlap_genes" : [ "\"101087130", "101085456", "101094727", "101090260", "751104" ]
      },
      "selected" : false
    }, {
      "data" : {
        "id" : "307",
        "source" : "119",
        "target" : "97",
        "shared_name" : "FCA04014:RAS SIGNALING PATHWAY (Geneset_Overlap_D10vsF_updown) GO:0014068~POSITIVE REGULATION OF PHOSPHATIDYLINOSITOL 3-KINASE SIGNALING",
        "EnrichmentMap_Overlap_size" : 2,
        "EnrichmentMap_similarity_coefficient" : 0.6666666666666666,
        "shared_interaction" : "Geneset_Overlap",
        "EnrichmentMap_Data_Set" : "D10vsF_updown",
        "name" : "FCA04014:RAS SIGNALING PATHWAY (Geneset_Overlap_D10vsF_updown) GO:0014068~POSITIVE REGULATION OF PHOSPHATIDYLINOSITOL 3-KINASE SIGNALING",
        "interaction" : "Geneset_Overlap",
        "SUID" : 307,
        "__mclCluster" : 1,
        "selected" : false,
        "EnrichmentMap_Overlap_genes" : [ "\"101087130", "101090260" ]
      },
      "selected" : false
    }, {
      "data" : {
        "id" : "219",
        "source" : "102",
        "target" : "97",
        "shared_name" : "GO:0070374~POSITIVE REGULATION OF ERK1 AND ERK2 CASCADE (Geneset_Overlap_D10vsF_updown) GO:0014068~POSITIVE REGULATION OF PHOSPHATIDYLINOSITOL 3-KINASE SIGNALING",
        "EnrichmentMap_Overlap_size" : 3,
        "EnrichmentMap_similarity_coefficient" : 1.0,
        "shared_interaction" : "Geneset_Overlap",
        "EnrichmentMap_Data_Set" : "D10vsF_updown",
        "name" : "GO:0070374~POSITIVE REGULATION OF ERK1 AND ERK2 CASCADE (Geneset_Overlap_D10vsF_updown) GO:0014068~POSITIVE REGULATION OF PHOSPHATIDYLINOSITOL 3-KINASE SIGNALING",
        "interaction" : "Geneset_Overlap",
        "SUID" : 219,
        "__mclCluster" : 1,
        "selected" : false,
        "EnrichmentMap_Overlap_genes" : [ "\"101087130", "101090260", "100135774\"" ]
      },
      "selected" : false
    }, {
      "data" : {
        "id" : "303",
        "source" : "118",
        "target" : "102",
        "shared_name" : "GO:0001938~POSITIVE REGULATION OF ENDOTHELIAL CELL PROLIFERATION (Geneset_Overlap_D10vsF_updown) GO:0070374~POSITIVE REGULATION OF ERK1 AND ERK2 CASCADE",
        "EnrichmentMap_Overlap_size" : 2,
        "EnrichmentMap_similarity_coefficient" : 0.6666666666666666,
        "shared_interaction" : "Geneset_Overlap",
        "EnrichmentMap_Data_Set" : "D10vsF_updown",
        "name" : "GO:0001938~POSITIVE REGULATION OF ENDOTHELIAL CELL PROLIFERATION (Geneset_Overlap_D10vsF_updown) GO:0070374~POSITIVE REGULATION OF ERK1 AND ERK2 CASCADE",
        "interaction" : "Geneset_Overlap",
        "SUID" : 303,
        "__mclCluster" : 1,
        "selected" : false,
        "EnrichmentMap_Overlap_genes" : [ "101090260", "100135774\"" ]
      },
      "selected" : false
    }, {
      "data" : {
        "id" : "299",
        "source" : "118",
        "target" : "97",
        "shared_name" : "GO:0001938~POSITIVE REGULATION OF ENDOTHELIAL CELL PROLIFERATION (Geneset_Overlap_D10vsF_updown) GO:0014068~POSITIVE REGULATION OF PHOSPHATIDYLINOSITOL 3-KINASE SIGNALING",
        "EnrichmentMap_Overlap_size" : 2,
        "EnrichmentMap_similarity_coefficient" : 0.6666666666666666,
        "shared_interaction" : "Geneset_Overlap",
        "EnrichmentMap_Data_Set" : "D10vsF_updown",
        "name" : "GO:0001938~POSITIVE REGULATION OF ENDOTHELIAL CELL PROLIFERATION (Geneset_Overlap_D10vsF_updown) GO:0014068~POSITIVE REGULATION OF PHOSPHATIDYLINOSITOL 3-KINASE SIGNALING",
        "interaction" : "Geneset_Overlap",
        "SUID" : 299,
        "__mclCluster" : 1,
        "selected" : false,
        "EnrichmentMap_Overlap_genes" : [ "101090260", "100135774\"" ]
      },
      "selected" : false
    }, {
      "data" : {
        "id" : "301",
        "source" : "118",
        "target" : "114",
        "shared_name" : "GO:0001938~POSITIVE REGULATION OF ENDOTHELIAL CELL PROLIFERATION (Geneset_Overlap_D10vsF_updown) FCA04015:RAP1 SIGNALING PATHWAY",
        "EnrichmentMap_Overlap_size" : 2,
        "EnrichmentMap_similarity_coefficient" : 0.6666666666666666,
        "shared_interaction" : "Geneset_Overlap",
        "EnrichmentMap_Data_Set" : "D10vsF_updown",
        "name" : "GO:0001938~POSITIVE REGULATION OF ENDOTHELIAL CELL PROLIFERATION (Geneset_Overlap_D10vsF_updown) FCA04015:RAP1 SIGNALING PATHWAY",
        "interaction" : "Geneset_Overlap",
        "SUID" : 301,
        "__mclCluster" : 1,
        "selected" : false,
        "EnrichmentMap_Overlap_genes" : [ "101090260", "100135774\"" ]
      },
      "selected" : false
    }, {
      "data" : {
        "id" : "294",
        "source" : "114",
        "target" : "97",
        "shared_name" : "FCA04015:RAP1 SIGNALING PATHWAY (Geneset_Overlap_D10vsF_updown) GO:0014068~POSITIVE REGULATION OF PHOSPHATIDYLINOSITOL 3-KINASE SIGNALING",
        "EnrichmentMap_Overlap_size" : 3,
        "EnrichmentMap_similarity_coefficient" : 1.0,
        "shared_interaction" : "Geneset_Overlap",
        "EnrichmentMap_Data_Set" : "D10vsF_updown",
        "name" : "FCA04015:RAP1 SIGNALING PATHWAY (Geneset_Overlap_D10vsF_updown) GO:0014068~POSITIVE REGULATION OF PHOSPHATIDYLINOSITOL 3-KINASE SIGNALING",
        "interaction" : "Geneset_Overlap",
        "SUID" : 294,
        "__mclCluster" : 1,
        "selected" : false,
        "EnrichmentMap_Overlap_genes" : [ "\"101087130", "101090260", "100135774\"" ]
      },
      "selected" : false
    }, {
      "data" : {
        "id" : "295",
        "source" : "114",
        "target" : "102",
        "shared_name" : "FCA04015:RAP1 SIGNALING PATHWAY (Geneset_Overlap_D10vsF_updown) GO:0070374~POSITIVE REGULATION OF ERK1 AND ERK2 CASCADE",
        "EnrichmentMap_Overlap_size" : 4,
        "EnrichmentMap_similarity_coefficient" : 0.5714285714285714,
        "shared_interaction" : "Geneset_Overlap",
        "EnrichmentMap_Data_Set" : "D10vsF_updown",
        "name" : "FCA04015:RAP1 SIGNALING PATHWAY (Geneset_Overlap_D10vsF_updown) GO:0070374~POSITIVE REGULATION OF ERK1 AND ERK2 CASCADE",
        "interaction" : "Geneset_Overlap",
        "SUID" : 295,
        "__mclCluster" : 1,
        "selected" : false,
        "EnrichmentMap_Overlap_genes" : [ "\"101087130", "101094727", "101090260", "100135774\"" ]
      },
      "selected" : false
    }, {
      "data" : {
        "id" : "296",
        "source" : "114",
        "target" : "70",
        "shared_name" : "FCA04015:RAP1 SIGNALING PATHWAY (Geneset_Overlap_D10vsF_updown) FCA04151:PI3K-AKT SIGNALING PATHWAY",
        "EnrichmentMap_Overlap_size" : 4,
        "EnrichmentMap_similarity_coefficient" : 0.5714285714285714,
        "shared_interaction" : "Geneset_Overlap",
        "EnrichmentMap_Data_Set" : "D10vsF_updown",
        "name" : "FCA04015:RAP1 SIGNALING PATHWAY (Geneset_Overlap_D10vsF_updown) FCA04151:PI3K-AKT SIGNALING PATHWAY",
        "interaction" : "Geneset_Overlap",
        "SUID" : 296,
        "__mclCluster" : 1,
        "selected" : false,
        "EnrichmentMap_Overlap_genes" : [ "\"101087130", "101094727", "101090260", "751104" ]
      },
      "selected" : false
    }, {
      "data" : {
        "id" : "203",
        "source" : "97",
        "target" : "70",
        "shared_name" : "GO:0014068~POSITIVE REGULATION OF PHOSPHATIDYLINOSITOL 3-KINASE SIGNALING (Geneset_Overlap_D10vsF_updown) FCA04151:PI3K-AKT SIGNALING PATHWAY",
        "EnrichmentMap_Overlap_size" : 2,
        "EnrichmentMap_similarity_coefficient" : 0.6666666666666666,
        "shared_interaction" : "Geneset_Overlap",
        "EnrichmentMap_Data_Set" : "D10vsF_updown",
        "name" : "GO:0014068~POSITIVE REGULATION OF PHOSPHATIDYLINOSITOL 3-KINASE SIGNALING (Geneset_Overlap_D10vsF_updown) FCA04151:PI3K-AKT SIGNALING PATHWAY",
        "interaction" : "Geneset_Overlap",
        "SUID" : 203,
        "__mclCluster" : 1,
        "selected" : false,
        "EnrichmentMap_Overlap_genes" : [ "\"101087130", "101090260" ]
      },
      "selected" : false
    } ]
  }
},"Figure5a_EnrichmentMap_D10vsF": {
  "format_version" : "1.0",
  "generated_by" : "cytoscape-3.8.0",
  "target_cytoscapejs_version" : "~2.1",
  "data" : {
    "shared_name" : "D10vsF_updown",
    "__clusterAttribute" : "__mclCluster",
    "__clusterType" : "mcl",
    "__Annotations" : [ "edgeThickness=3.0|canvas=background|fillOpacity=1.0|type=org.cytoscape.view.presentation.annotations.ShapeAnnotation|uuid=a9a4d786-e2e4-4f20-a187-e6c606e82710|fillColor=-1|shapeType=ELLIPSE|edgeColor=-12566464|edgeOpacity=100.0|name=AutoAnnotate: Cadherin|x=-415.0|width=140.5955975550671|y=-906.0|z=4|height=143.50105154782764", "canvas=foreground|fontFamily=Arial|color=-16777216|name=AutoAnnotate: 0000981 sm00413 ets|x=253.16969978791548|y=-1128.0|z=0|fontSize=0|text=0000981 sm00413 ets|type=org.cytoscape.view.presentation.annotations.TextAnnotation|fontStyle=0|uuid=4fb25c89-877b-4211-80d3-1783c5bfe14b", "edgeThickness=3.0|canvas=background|fillOpacity=1.0|type=org.cytoscape.view.presentation.annotations.ShapeAnnotation|uuid=3ab4fdf7-8d39-48c9-81c1-b2e213e3ca7d|fillColor=-1|shapeType=ELLIPSE|edgeColor=-12566464|edgeOpacity=100.0|name=AutoAnnotate: 0000981 sm00413 ets|x=279.0|width=166.83939957583098|y=-1094.0|z=3|height=137.43585500000006", "edgeThickness=3.0|canvas=background|fillOpacity=1.0|type=org.cytoscape.view.presentation.annotations.ShapeAnnotation|uuid=5a241590-1ee8-4835-8d45-0eb153cf7885|fillColor=-1|shapeType=ELLIPSE|edgeColor=-12566464|edgeOpacity=100.0|name=AutoAnnotate: IG domain|x=26.0|width=170.92831411764251|y=-894.0|z=5|height=166.04279462490803", "edgeThickness=3.0|canvas=background|fillOpacity=1.0|type=org.cytoscape.view.presentation.annotations.ShapeAnnotation|uuid=3e26084b-c912-4f1a-bc10-039726c3d55d|fillColor=-1|shapeType=ELLIPSE|edgeColor=-12566464|edgeOpacity=100.0|name=AutoAnnotate: GPCR family 2 like|x=-126.0|width=128.57805000000008|y=-1102.0|z=0|height=128.57805000000008", "edgeThickness=3.0|canvas=background|fillOpacity=1.0|type=org.cytoscape.view.presentation.annotations.ShapeAnnotation|uuid=6bfe7136-6f12-45a0-98ab-2a842b04c02b|fillColor=-1|shapeType=ELLIPSE|edgeColor=-12566464|edgeOpacity=100.0|name=AutoAnnotate: 0001077 transcriptional activator|x=198.0|width=147.1794405000001|y=-1088.0|z=2|height=147.1794405000001", "canvas=foreground|fontFamily=Arial|color=-16777216|name=AutoAnnotate: IG domain|x=59.71415705882126|y=-928.0|z=8|fontSize=0|text=IG domain|type=org.cytoscape.view.presentation.annotations.TextAnnotation|fontStyle=0|uuid=3378df13-ada9-4e54-98ef-56dc5ffae500", "edgeThickness=3.0|canvas=background|fillOpacity=1.0|type=org.cytoscape.view.presentation.annotations.ShapeAnnotation|uuid=e50de5ee-a437-4986-ae41-509f23ff963d|fillColor=-1|shapeType=ELLIPSE|edgeColor=-12566464|edgeOpacity=100.0|name=AutoAnnotate: Fibronectin III|x=59.0|width=182.65583530550015|y=-793.0|z=6|height=183.90767508199423", "canvas=foreground|fontFamily=Arial|color=-16777216|name=AutoAnnotate: Cadherin|x=-390.70220122246644|y=-940.0|z=6|fontSize=0|text=Cadherin|type=org.cytoscape.view.presentation.annotations.TextAnnotation|fontStyle=0|uuid=fff04e27-c791-4d65-b39f-b17aba9889f6", "canvas=foreground|fontFamily=Arial|color=-16777216|name=AutoAnnotate: Fibronectin III|x=64.07791765275007|y=-827.0|z=3|fontSize=0|text=Fibronectin III|type=org.cytoscape.view.presentation.annotations.TextAnnotation|fontStyle=0|uuid=108fa71e-bdc7-4f1e-abcf-4437a93dd691", "edgeThickness=3.0|canvas=background|fillOpacity=1.0|type=org.cytoscape.view.presentation.annotations.ShapeAnnotation|uuid=34c8776e-0054-485f-927c-9218e0f774dc|fillColor=-1|shapeType=ELLIPSE|edgeColor=-12566464|edgeOpacity=100.0|name=AutoAnnotate: Semaphorin|x=-473.0|width=163.26522849668305|y=-716.0|z=7|height=128.66883378789115", "canvas=foreground|fontFamily=Arial|color=-16777216|name=AutoAnnotate: IPT|x=312.46792750000003|y=-810.0|z=4|fontSize=0|text=IPT|type=org.cytoscape.view.presentation.annotations.TextAnnotation|fontStyle=0|uuid=f285d776-6323-4d32-add9-0a1b40020cdf", "edgeThickness=3.0|canvas=background|fillOpacity=1.0|type=org.cytoscape.view.presentation.annotations.ShapeAnnotation|uuid=24bcb7ca-0978-426c-b273-f310741fba30|fillColor=-1|shapeType=ELLIPSE|edgeColor=-12566464|edgeOpacity=100.0|name=AutoAnnotate: IPT|x=261.0|width=137.43585500000006|y=-776.0|z=8|height=137.43585500000006", "canvas=foreground|fontFamily=Arial|color=-16777216|name=AutoAnnotate: 0001077 transcriptional activator|x=81.83972025000003|y=-1122.0|z=2|fontSize=0|text=0001077 transcriptional activator|type=org.cytoscape.view.presentation.annotations.TextAnnotation|fontStyle=0|uuid=4dca9216-212a-4d8b-babb-1b7547975d2c", "canvas=foreground|fontFamily=Arial|color=-16777216|name=AutoAnnotate: GPCR family 2 like|x=-165.21097499999996|y=-1136.0|z=5|fontSize=0|text=GPCR family 2 like|type=org.cytoscape.view.presentation.annotations.TextAnnotation|fontStyle=0|uuid=78ab7721-6a3e-4080-91df-cdb15f0f32ff", "canvas=foreground|fontFamily=Arial|color=-16777216|name=AutoAnnotate: Semaphorin|x=-448.8673857516585|y=-750.0|z=7|fontSize=0|text=Semaphorin|type=org.cytoscape.view.presentation.annotations.TextAnnotation|fontStyle=0|uuid=1e14c330-4b1d-4015-96ff-bccbcb79eca6", "canvas=foreground|fontFamily=Arial|color=-16777216|name=AutoAnnotate: fca04014 ras signaling|x=-248.5237999420732|y=-563.0|z=1|fontSize=0|text=fca04014 ras signaling|type=org.cytoscape.view.presentation.annotations.TextAnnotation|fontStyle=0|uuid=f7901a75-c105-44b1-8f86-f271e1585a30", "edgeThickness=3.0|canvas=background|fillOpacity=1.0|type=org.cytoscape.view.presentation.annotations.ShapeAnnotation|uuid=49aca860-628b-405c-80e9-f880bd50a5a8|fillColor=-1|shapeType=ELLIPSE|edgeColor=-12566464|edgeOpacity=100.0|name=AutoAnnotate: fca04014 ras signaling|x=-216.0|width=187.95240011585358|y=-529.0|z=1|height=137.43585500000006" ],
    "Cloud_Counter" : 1,
    "Use_Stemming" : false,
    "name" : "Figure5a_EnrichmentMap_D10vsF",
    "__clusterParams" : [ "adjustLoops", "edgeCutOff=0.5", "undirectedEdges", "converter=None", "dataAttribute=EnrichmentMap::similarity_coefficient" ],
    "SUID" : 51,
    "Cloud_Network_UID" : 1,
    "selected" : true
  },
  "elements" : {
    "nodes" : [ {
      "data" : {
        "id" : "142",
        "EnrichmentMap_Name" : "IPR013783:IMMUNOGLOBULIN-LIKE FOLD",
        "EnrichmentMap_Formatted_name" : "\nIPR013783:IMMUNOGLOBULIN-LIKE \nFOLD ",
        "EnrichmentMap_GS_DESCR" : "IPR013783:Immunoglobulin-like fold",
        "EnrichmentMap_fdr_qvalue_D10vsF_updown_" : 4.76E-5,
        "DEGs_D10vsF" : "DOWN",
        "EnrichmentMap_GS_Type" : "ENR",
        "shared_name" : "IPR013783:IMMUNOGLOBULIN-LIKE FOLD",
        "EnrichmentMap_gs_size" : 19,
        "EnrichmentMap_Genes" : [ "\"101081441", "101088844", "101090020", "101090079", "101091636", "101084985", "101099543", "100174781", "101082555", "101101444", "101094727", "101095043", "101096188", "101090260", "101100899", "101101312", "101084243", "101097442", "101092535\"" ],
        "name" : "IPR013783:IMMUNOGLOBULIN-LIKE FOLD",
        "EnrichmentMap_NES_D10vsF_updown_" : 1.0,
        "SUID" : 142,
        "EnrichmentMap_Colouring_D10vsF_updown_" : 0.999999847,
        "__mclCluster" : 1,
        "EnrichmentMap_david_category" : "INTERPRO",
        "selected" : false,
        "EnrichmentMap_pvalue_D10vsF_updown_" : 1.53E-7
      },
      "position" : {
        "x" : 138.62404315787597,
        "y" : -726.173316123231
      },
      "selected" : false
    }, {
      "data" : {
        "id" : "141",
        "EnrichmentMap_Name" : "CELL ADHESION",
        "EnrichmentMap_Formatted_name" : "CELL ADHESION ",
        "EnrichmentMap_GS_DESCR" : "Cell adhesion",
        "EnrichmentMap_fdr_qvalue_D10vsF_updown_" : 0.473592442,
        "DEGs_D10vsF" : "DOWN",
        "EnrichmentMap_GS_Type" : "ENR",
        "shared_name" : "CELL ADHESION",
        "EnrichmentMap_gs_size" : 3,
        "EnrichmentMap_Genes" : [ "\"101081023", "101095064\"", "101084501" ],
        "name" : "CELL ADHESION",
        "EnrichmentMap_NES_D10vsF_updown_" : 1.0,
        "SUID" : 141,
        "EnrichmentMap_Colouring_D10vsF_updown_" : 0.902425874,
        "__mclCluster" : 5,
        "EnrichmentMap_david_category" : "UP_KEYWORDS",
        "selected" : false,
        "EnrichmentMap_pvalue_D10vsF_updown_" : 0.097574126
      },
      "position" : {
        "x" : -357.17555341422434,
        "y" : -805.957215878915
      },
      "selected" : false
    }, {
      "data" : {
        "id" : "140",
        "EnrichmentMap_Name" : "SM00408:IGC2",
        "EnrichmentMap_Formatted_name" : "SM00408:IGC2\n",
        "EnrichmentMap_GS_DESCR" : "SM00408:IGc2",
        "EnrichmentMap_fdr_qvalue_D10vsF_updown_" : 0.154865319,
        "DEGs_D10vsF" : "DOWN",
        "EnrichmentMap_GS_Type" : "ENR",
        "shared_name" : "SM00408:IGC2",
        "EnrichmentMap_gs_size" : 8,
        "EnrichmentMap_Genes" : [ "101101312", "101090020", "\"101095043", "101084985", "101082555\"", "101094727", "101096188", "101090260" ],
        "name" : "SM00408:IGC2",
        "EnrichmentMap_NES_D10vsF_updown_" : 1.0,
        "SUID" : 140,
        "EnrichmentMap_Colouring_D10vsF_updown_" : 0.996226032,
        "__mclCluster" : 1,
        "EnrichmentMap_david_category" : "SMART",
        "selected" : false,
        "EnrichmentMap_pvalue_D10vsF_updown_" : 0.003773968
      },
      "position" : {
        "x" : 152.38037711273745,
        "y" : -780.2721561601717
      },
      "selected" : false
    }, {
      "data" : {
        "id" : "139",
        "EnrichmentMap_Name" : "FCA04370:VEGF SIGNALING PATHWAY",
        "EnrichmentMap_Formatted_name" : "FCA04370:VEGF \nSIGNALING \nPATHWAY ",
        "EnrichmentMap_GS_DESCR" : "fca04370:VEGF signaling pathway",
        "EnrichmentMap_fdr_qvalue_D10vsF_updown_" : 0.634777251,
        "DEGs_D10vsF" : "DOWN",
        "EnrichmentMap_GS_Type" : "ENR",
        "shared_name" : "FCA04370:VEGF SIGNALING PATHWAY",
        "EnrichmentMap_gs_size" : 3,
        "EnrichmentMap_Genes" : [ "\"101090260", "751104", "101082829\"" ],
        "name" : "FCA04370:VEGF SIGNALING PATHWAY",
        "EnrichmentMap_NES_D10vsF_updown_" : 1.0,
        "SUID" : 139,
        "EnrichmentMap_Colouring_D10vsF_updown_" : 0.916716836,
        "__mclCluster" : 9,
        "EnrichmentMap_david_category" : "KEGG_PATHWAY",
        "selected" : false,
        "EnrichmentMap_pvalue_D10vsF_updown_" : 0.083283164
      },
      "position" : {
        "x" : -228.853193962287,
        "y" : -927.5145363308492
      },
      "selected" : false
    }, {
      "data" : {
        "id" : "138",
        "EnrichmentMap_Name" : "GO:0000980~RNA POLYMERASE II DISTAL ENHANCER SEQUENCE-SPECIFIC DNA BINDING",
        "EnrichmentMap_Formatted_name" : "GO:0000980~RNA \nPOLYMERASE II \nDISTAL ENHANCER \nSEQUENCE-SPECIFIC \nDNA BINDING ",
        "EnrichmentMap_GS_DESCR" : "GO:0000980~RNA polymerase II distal enhancer sequence-specific DNA binding",
        "EnrichmentMap_fdr_qvalue_D10vsF_updown_" : 0.79196669,
        "DEGs_D10vsF" : "DOWN",
        "EnrichmentMap_GS_Type" : "ENR",
        "shared_name" : "GO:0000980~RNA POLYMERASE II DISTAL ENHANCER SEQUENCE-SPECIFIC DNA BINDING",
        "EnrichmentMap_gs_size" : 3,
        "EnrichmentMap_Genes" : [ "\"101094231", "101099543", "101090716\"" ],
        "name" : "GO:0000980~RNA POLYMERASE II DISTAL ENHANCER SEQUENCE-SPECIFIC DNA BINDING",
        "EnrichmentMap_NES_D10vsF_updown_" : 1.0,
        "SUID" : 138,
        "EnrichmentMap_Colouring_D10vsF_updown_" : 0.943508163,
        "__mclCluster" : 2,
        "EnrichmentMap_david_category" : "GOTERM_MF_DIRECT",
        "selected" : false,
        "EnrichmentMap_pvalue_D10vsF_updown_" : 0.056491837
      },
      "position" : {
        "x" : 186.72734613894963,
        "y" : -965.5724322336803
      },
      "selected" : false
    }, {
      "data" : {
        "id" : "137",
        "EnrichmentMap_Name" : "FCA05214:GLIOMA",
        "EnrichmentMap_Formatted_name" : "FCA05214:GLIOMA\n\n",
        "EnrichmentMap_GS_DESCR" : "fca05214:Glioma",
        "EnrichmentMap_fdr_qvalue_D10vsF_updown_" : 0.641677734,
        "DEGs_D10vsF" : "DOWN",
        "EnrichmentMap_GS_Type" : "ENR",
        "shared_name" : "FCA05214:GLIOMA",
        "EnrichmentMap_gs_size" : 3,
        "EnrichmentMap_Genes" : [ "751104", "\"100037415", "100135774\"" ],
        "name" : "FCA05214:GLIOMA",
        "EnrichmentMap_NES_D10vsF_updown_" : 1.0,
        "SUID" : 137,
        "EnrichmentMap_Colouring_D10vsF_updown_" : 0.901792696,
        "__mclCluster" : 3,
        "EnrichmentMap_david_category" : "KEGG_PATHWAY",
        "selected" : false,
        "EnrichmentMap_pvalue_D10vsF_updown_" : 0.098207304
      },
      "position" : {
        "x" : -252.75684701185767,
        "y" : -451.39380139435355
      },
      "selected" : false
    }, {
      "data" : {
        "id" : "136",
        "EnrichmentMap_Name" : "IPR002126:CADHERIN",
        "EnrichmentMap_Formatted_name" : "IPR002126:CADHE\nRIN\n",
        "EnrichmentMap_GS_DESCR" : "IPR002126:Cadherin",
        "EnrichmentMap_fdr_qvalue_D10vsF_updown_" : 0.719169409,
        "DEGs_D10vsF" : "DOWN",
        "EnrichmentMap_GS_Type" : "ENR",
        "shared_name" : "IPR002126:CADHERIN",
        "EnrichmentMap_gs_size" : 3,
        "EnrichmentMap_Genes" : [ "\"101081023", "101095064\"", "101084501" ],
        "name" : "IPR002126:CADHERIN",
        "EnrichmentMap_NES_D10vsF_updown_" : 1.0,
        "SUID" : 136,
        "EnrichmentMap_Colouring_D10vsF_updown_" : 0.917818266,
        "__mclCluster" : 5,
        "EnrichmentMap_david_category" : "INTERPRO",
        "selected" : false,
        "EnrichmentMap_pvalue_D10vsF_updown_" : 0.082181734
      },
      "position" : {
        "x" : -351.6134885367734,
        "y" : -863.9262505680836
      },
      "selected" : false
    }, {
      "data" : {
        "id" : "135",
        "EnrichmentMap_Name" : "GO:0030335~POSITIVE REGULATION OF CELL MIGRATION",
        "EnrichmentMap_Formatted_name" : "\nGO:0030335~POSITIVE \nREGULATION OF \nCELL MIGRATION ",
        "EnrichmentMap_GS_DESCR" : "GO:0030335~positive regulation of cell migration",
        "EnrichmentMap_fdr_qvalue_D10vsF_updown_" : 0.960209702,
        "DEGs_D10vsF" : "DOWN",
        "EnrichmentMap_GS_Type" : "ENR",
        "shared_name" : "GO:0030335~POSITIVE REGULATION OF CELL MIGRATION",
        "EnrichmentMap_gs_size" : 4,
        "EnrichmentMap_Genes" : [ "101088844", "100135774\"", "\"101082379", "101098118" ],
        "name" : "GO:0030335~POSITIVE REGULATION OF CELL MIGRATION",
        "EnrichmentMap_NES_D10vsF_updown_" : 1.0,
        "SUID" : 135,
        "EnrichmentMap_Colouring_D10vsF_updown_" : 0.931227622,
        "__mclCluster" : 4,
        "EnrichmentMap_david_category" : "GOTERM_BP_DIRECT",
        "selected" : false,
        "EnrichmentMap_pvalue_D10vsF_updown_" : 0.068772378
      },
      "position" : {
        "x" : -353.279298758727,
        "y" : -655.9897990363097
      },
      "selected" : false
    }, {
      "data" : {
        "id" : "134",
        "EnrichmentMap_Name" : "GO:0003682~CHROMATIN BINDING",
        "EnrichmentMap_Formatted_name" : "\nGO:0003682~CHROMATIN \nBINDING ",
        "EnrichmentMap_GS_DESCR" : "GO:0003682~chromatin binding",
        "EnrichmentMap_fdr_qvalue_D10vsF_updown_" : 0.854615322,
        "DEGs_D10vsF" : "DOWN",
        "EnrichmentMap_GS_Type" : "ENR",
        "shared_name" : "GO:0003682~CHROMATIN BINDING",
        "EnrichmentMap_gs_size" : 6,
        "EnrichmentMap_Genes" : [ "101090703\"", "101086621", "101099543", "\"101083813", "101094231", "101090716" ],
        "name" : "GO:0003682~CHROMATIN BINDING",
        "EnrichmentMap_NES_D10vsF_updown_" : 1.0,
        "SUID" : 134,
        "EnrichmentMap_Colouring_D10vsF_updown_" : 0.91786457,
        "__mclCluster" : 2,
        "EnrichmentMap_david_category" : "GOTERM_MF_DIRECT",
        "selected" : false,
        "EnrichmentMap_pvalue_D10vsF_updown_" : 0.08213543
      },
      "position" : {
        "x" : 332.09827937720337,
        "y" : -922.406908140514
      },
      "selected" : false
    }, {
      "data" : {
        "id" : "133",
        "EnrichmentMap_Name" : "IPR013098:IMMUNOGLOBULIN I-SET",
        "EnrichmentMap_Formatted_name" : "\nIPR013098:IMMUNOGLOBULIN \nI-SET ",
        "EnrichmentMap_GS_DESCR" : "IPR013098:Immunoglobulin I-set",
        "EnrichmentMap_fdr_qvalue_D10vsF_updown_" : 0.120016609,
        "DEGs_D10vsF" : "DOWN",
        "EnrichmentMap_GS_Type" : "ENR",
        "shared_name" : "IPR013098:IMMUNOGLOBULIN I-SET",
        "EnrichmentMap_gs_size" : 6,
        "EnrichmentMap_Genes" : [ "101101312", "\"101090020", "101084985", "101082555\"", "101094727", "101090260" ],
        "name" : "IPR013098:IMMUNOGLOBULIN I-SET",
        "EnrichmentMap_NES_D10vsF_updown_" : 1.0,
        "SUID" : 133,
        "EnrichmentMap_Colouring_D10vsF_updown_" : 0.997126433,
        "__mclCluster" : 1,
        "EnrichmentMap_david_category" : "INTERPRO",
        "selected" : false,
        "EnrichmentMap_pvalue_D10vsF_updown_" : 0.002873567
      },
      "position" : {
        "x" : 128.47942152835782,
        "y" : -850.2957854523794
      },
      "selected" : false
    }, {
      "data" : {
        "id" : "132",
        "EnrichmentMap_Name" : "FCA04730:LONG-TERM DEPRESSION",
        "EnrichmentMap_Formatted_name" : "\nFCA04730:LONG-TERM \nDEPRESSION ",
        "EnrichmentMap_GS_DESCR" : "fca04730:Long-term depression",
        "EnrichmentMap_fdr_qvalue_D10vsF_updown_" : 0.616419362,
        "DEGs_D10vsF" : "DOWN",
        "EnrichmentMap_GS_Type" : "ENR",
        "shared_name" : "FCA04730:LONG-TERM DEPRESSION",
        "EnrichmentMap_gs_size" : 3,
        "EnrichmentMap_Genes" : [ "751104", "101082829\"", "\"101092262" ],
        "name" : "FCA04730:LONG-TERM DEPRESSION",
        "EnrichmentMap_NES_D10vsF_updown_" : 1.0,
        "SUID" : 132,
        "EnrichmentMap_Colouring_D10vsF_updown_" : 0.914281897,
        "__mclCluster" : 9,
        "EnrichmentMap_david_category" : "KEGG_PATHWAY",
        "selected" : false,
        "EnrichmentMap_pvalue_D10vsF_updown_" : 0.085718103
      },
      "position" : {
        "x" : -168.43697048874776,
        "y" : -956.0998229450058
      },
      "selected" : false
    }, {
      "data" : {
        "id" : "131",
        "EnrichmentMap_Name" : "IPR020894:CADHERIN CONSERVED SITE",
        "EnrichmentMap_Formatted_name" : "\nIPR020894:CADHERIN \nCONSERVED SITE ",
        "EnrichmentMap_GS_DESCR" : "IPR020894:Cadherin conserved site",
        "EnrichmentMap_fdr_qvalue_D10vsF_updown_" : 0.717326582,
        "DEGs_D10vsF" : "DOWN",
        "EnrichmentMap_GS_Type" : "ENR",
        "shared_name" : "IPR020894:CADHERIN CONSERVED SITE",
        "EnrichmentMap_gs_size" : 3,
        "EnrichmentMap_Genes" : [ "\"101081023", "101095064\"", "101084501" ],
        "name" : "IPR020894:CADHERIN CONSERVED SITE",
        "EnrichmentMap_NES_D10vsF_updown_" : 1.0,
        "SUID" : 131,
        "EnrichmentMap_Colouring_D10vsF_updown_" : 0.9294832630000001,
        "__mclCluster" : 5,
        "EnrichmentMap_david_category" : "INTERPRO",
        "selected" : false,
        "EnrichmentMap_pvalue_D10vsF_updown_" : 0.070516737
      },
      "position" : {
        "x" : -372.8281322399184,
        "y" : -835.3274196314678
      },
      "selected" : false
    }, {
      "data" : {
        "id" : "130",
        "EnrichmentMap_Name" : "MANGANESE",
        "EnrichmentMap_Formatted_name" : "MANGANESE\n",
        "EnrichmentMap_GS_DESCR" : "Manganese",
        "EnrichmentMap_fdr_qvalue_D10vsF_updown_" : 0.342561417,
        "DEGs_D10vsF" : "DOWN",
        "EnrichmentMap_GS_Type" : "ENR",
        "shared_name" : "MANGANESE",
        "EnrichmentMap_gs_size" : 3,
        "EnrichmentMap_Genes" : [ "101097256", "101096836\"", "\"101086087" ],
        "name" : "MANGANESE",
        "EnrichmentMap_NES_D10vsF_updown_" : 1.0,
        "SUID" : 130,
        "EnrichmentMap_Colouring_D10vsF_updown_" : 0.956249498,
        "__mclCluster" : 10,
        "EnrichmentMap_david_category" : "UP_KEYWORDS",
        "selected" : false,
        "EnrichmentMap_pvalue_D10vsF_updown_" : 0.043750502
      },
      "position" : {
        "x" : -82.48848982512907,
        "y" : -840.1795333719338
      },
      "selected" : false
    }, {
      "data" : {
        "id" : "129",
        "EnrichmentMap_Name" : "SM00409:IG",
        "EnrichmentMap_Formatted_name" : "SM00409:IG\n",
        "EnrichmentMap_GS_DESCR" : "SM00409:IG",
        "EnrichmentMap_fdr_qvalue_D10vsF_updown_" : 0.121945678,
        "DEGs_D10vsF" : "DOWN",
        "EnrichmentMap_GS_Type" : "ENR",
        "shared_name" : "SM00409:IG",
        "EnrichmentMap_gs_size" : 10,
        "EnrichmentMap_Genes" : [ "101101312", "101084243", "101090020", "101090079", "\"101095043", "101084985", "101082555\"", "101094727", "101096188", "101090260" ],
        "name" : "SM00409:IG",
        "EnrichmentMap_NES_D10vsF_updown_" : 1.0,
        "SUID" : 129,
        "EnrichmentMap_Colouring_D10vsF_updown_" : 0.995625993,
        "__mclCluster" : 1,
        "EnrichmentMap_david_category" : "SMART",
        "selected" : false,
        "EnrichmentMap_pvalue_D10vsF_updown_" : 0.004374007
      },
      "position" : {
        "x" : 112.62987208577404,
        "y" : -807.5388983465729
      },
      "selected" : false
    }, {
      "data" : {
        "id" : "128",
        "EnrichmentMap_Name" : "GO:0001946~LYMPHANGIOGENESIS",
        "EnrichmentMap_Formatted_name" : "GO:0001946~LYMP\nHANGIOGENESIS\n",
        "EnrichmentMap_GS_DESCR" : "GO:0001946~lymphangiogenesis",
        "EnrichmentMap_fdr_qvalue_D10vsF_updown_" : 0.964784959,
        "DEGs_D10vsF" : "DOWN",
        "EnrichmentMap_GS_Type" : "ENR",
        "shared_name" : "GO:0001946~LYMPHANGIOGENESIS",
        "EnrichmentMap_gs_size" : 2,
        "EnrichmentMap_Genes" : [ "101094727\"", "\"101086087" ],
        "name" : "GO:0001946~LYMPHANGIOGENESIS",
        "EnrichmentMap_NES_D10vsF_updown_" : 1.0,
        "SUID" : 128,
        "EnrichmentMap_Colouring_D10vsF_updown_" : 0.934458183,
        "__mclCluster" : 10,
        "EnrichmentMap_david_category" : "GOTERM_BP_DIRECT",
        "selected" : false,
        "EnrichmentMap_pvalue_D10vsF_updown_" : 0.065541817
      },
      "position" : {
        "x" : -98.74547800909846,
        "y" : -887.4181428844836
      },
      "selected" : false
    }, {
      "data" : {
        "id" : "127",
        "EnrichmentMap_Name" : "GO:0005021~VASCULAR ENDOTHELIAL GROWTH FACTOR-ACTIVATED RECEPTOR ACTIVITY",
        "EnrichmentMap_Formatted_name" : "\nGO:0005021~VASCULAR \nENDOTHELIAL \nGROWTH \nFACTOR-ACTIVATED \nRECEPTOR \nACTIVITY ",
        "EnrichmentMap_GS_DESCR" : "GO:0005021~vascular endothelial growth factor-activated receptor activity",
        "EnrichmentMap_fdr_qvalue_D10vsF_updown_" : 0.830290876,
        "DEGs_D10vsF" : "DOWN",
        "EnrichmentMap_GS_Type" : "ENR",
        "shared_name" : "GO:0005021~VASCULAR ENDOTHELIAL GROWTH FACTOR-ACTIVATED RECEPTOR ACTIVITY",
        "EnrichmentMap_gs_size" : 2,
        "EnrichmentMap_Genes" : [ "\"101094727", "101090260\"" ],
        "name" : "GO:0005021~VASCULAR ENDOTHELIAL GROWTH FACTOR-ACTIVATED RECEPTOR ACTIVITY",
        "EnrichmentMap_NES_D10vsF_updown_" : 1.0,
        "SUID" : 127,
        "EnrichmentMap_Colouring_D10vsF_updown_" : 0.961351786,
        "__mclCluster" : 7,
        "EnrichmentMap_david_category" : "GOTERM_MF_DIRECT",
        "selected" : false,
        "EnrichmentMap_pvalue_D10vsF_updown_" : 0.038648214
      },
      "position" : {
        "x" : -110.04149179363863,
        "y" : -564.8773760533807
      },
      "selected" : false
    }, {
      "data" : {
        "id" : "126",
        "EnrichmentMap_Name" : "GO:0008206~BILE ACID METABOLIC PROCESS",
        "EnrichmentMap_Formatted_name" : "GO:0008206~BILE \nACID METABOLIC \nPROCESS ",
        "EnrichmentMap_GS_DESCR" : "GO:0008206~bile acid metabolic process",
        "EnrichmentMap_fdr_qvalue_D10vsF_updown_" : 0.980639125,
        "DEGs_D10vsF" : "DOWN",
        "EnrichmentMap_GS_Type" : "ENR",
        "shared_name" : "GO:0008206~BILE ACID METABOLIC PROCESS",
        "EnrichmentMap_gs_size" : 2,
        "EnrichmentMap_Genes" : [ "101094231\"", "\"101087585" ],
        "name" : "GO:0008206~BILE ACID METABOLIC PROCESS",
        "EnrichmentMap_NES_D10vsF_updown_" : 1.0,
        "SUID" : 126,
        "EnrichmentMap_Colouring_D10vsF_updown_" : 0.903300644,
        "__mclCluster" : 11,
        "EnrichmentMap_david_category" : "GOTERM_BP_DIRECT",
        "selected" : false,
        "EnrichmentMap_pvalue_D10vsF_updown_" : 0.096699356
      },
      "position" : {
        "x" : -216.685232717083,
        "y" : -881.1215682306237
      },
      "selected" : false
    }, {
      "data" : {
        "id" : "125",
        "EnrichmentMap_Name" : "GO:0040019~POSITIVE REGULATION OF EMBRYONIC DEVELOPMENT",
        "EnrichmentMap_Formatted_name" : "\nGO:0040019~POSITIVE \nREGULATION OF \nEMBRYONIC \nDEVELOPMENT ",
        "EnrichmentMap_GS_DESCR" : "GO:0040019~positive regulation of embryonic development",
        "EnrichmentMap_fdr_qvalue_D10vsF_updown_" : 0.978372596,
        "DEGs_D10vsF" : "DOWN",
        "EnrichmentMap_GS_Type" : "ENR",
        "shared_name" : "GO:0040019~POSITIVE REGULATION OF EMBRYONIC DEVELOPMENT",
        "EnrichmentMap_gs_size" : 2,
        "EnrichmentMap_Genes" : [ "\"101092262", "101100195\"" ],
        "name" : "GO:0040019~POSITIVE REGULATION OF EMBRYONIC DEVELOPMENT",
        "EnrichmentMap_NES_D10vsF_updown_" : 1.0,
        "SUID" : 125,
        "EnrichmentMap_Colouring_D10vsF_updown_" : 0.958522382,
        "__mclCluster" : 12,
        "EnrichmentMap_david_category" : "GOTERM_BP_DIRECT",
        "selected" : false,
        "EnrichmentMap_pvalue_D10vsF_updown_" : 0.041477618
      },
      "position" : {
        "x" : -115.5049362124482,
        "y" : -953.070059730398
      },
      "selected" : false
    }, {
      "data" : {
        "id" : "124",
        "EnrichmentMap_Name" : "\"IPR000832:GPCR, FAMILY 2, SECRETIN-LIKE\"",
        "EnrichmentMap_Formatted_name" : "\n\"IPR000832:GPCR, \nFAMILY 2, \nSECRETIN-LIKE\" ",
        "EnrichmentMap_GS_DESCR" : "\"IPR000832:GPCR, family 2, secretin-like\"",
        "EnrichmentMap_fdr_qvalue_D10vsF_updown_" : 0.641554505,
        "DEGs_D10vsF" : "DOWN",
        "EnrichmentMap_GS_Type" : "ENR",
        "shared_name" : "\"IPR000832:GPCR, FAMILY 2, SECRETIN-LIKE\"",
        "EnrichmentMap_gs_size" : 3,
        "EnrichmentMap_Genes" : [ "101093625", "\"101086333", "101101312\"" ],
        "name" : "\"IPR000832:GPCR, FAMILY 2, SECRETIN-LIKE\"",
        "EnrichmentMap_NES_D10vsF_updown_" : 1.0,
        "SUID" : 124,
        "EnrichmentMap_Colouring_D10vsF_updown_" : 0.954864785,
        "__mclCluster" : 8,
        "EnrichmentMap_david_category" : "INTERPRO",
        "selected" : false,
        "EnrichmentMap_pvalue_D10vsF_updown_" : 0.045135215
      },
      "position" : {
        "x" : -85.68231675945431,
        "y" : -1032.3643885878682
      },
      "selected" : false
    }, {
      "data" : {
        "id" : "123",
        "EnrichmentMap_Name" : "IMMUNOGLOBULIN DOMAIN",
        "EnrichmentMap_Formatted_name" : "IMMUNOGLOBULIN \nDOMAIN ",
        "EnrichmentMap_GS_DESCR" : "Immunoglobulin domain",
        "EnrichmentMap_fdr_qvalue_D10vsF_updown_" : 0.292997632,
        "DEGs_D10vsF" : "DOWN",
        "EnrichmentMap_GS_Type" : "ENR",
        "shared_name" : "IMMUNOGLOBULIN DOMAIN",
        "EnrichmentMap_gs_size" : 4,
        "EnrichmentMap_Genes" : [ "\"101094727", "101096188", "101101312\"", "101090260" ],
        "name" : "IMMUNOGLOBULIN DOMAIN",
        "EnrichmentMap_NES_D10vsF_updown_" : 1.0,
        "SUID" : 123,
        "EnrichmentMap_Colouring_D10vsF_updown_" : 0.968157352,
        "__mclCluster" : 7,
        "EnrichmentMap_david_category" : "UP_KEYWORDS",
        "selected" : false,
        "EnrichmentMap_pvalue_D10vsF_updown_" : 0.031842648
      },
      "position" : {
        "x" : 71.08419508490621,
        "y" : -793.1755528830392
      },
      "selected" : false
    }, {
      "data" : {
        "id" : "122",
        "EnrichmentMap_Name" : "SM00060:FN3",
        "EnrichmentMap_Formatted_name" : "SM00060:FN3\n",
        "EnrichmentMap_GS_DESCR" : "SM00060:FN3",
        "EnrichmentMap_fdr_qvalue_D10vsF_updown_" : 0.255698425,
        "DEGs_D10vsF" : "DOWN",
        "EnrichmentMap_GS_Type" : "ENR",
        "shared_name" : "SM00060:FN3",
        "EnrichmentMap_gs_size" : 7,
        "EnrichmentMap_Genes" : [ "\"101101444", "101090020", "101092535\"", "101091636", "101084985", "101095043", "101100899" ],
        "name" : "SM00060:FN3",
        "EnrichmentMap_NES_D10vsF_updown_" : 1.0,
        "SUID" : 122,
        "EnrichmentMap_Colouring_D10vsF_updown_" : 0.99668742,
        "__mclCluster" : 1,
        "EnrichmentMap_david_category" : "SMART",
        "selected" : false,
        "EnrichmentMap_pvalue_D10vsF_updown_" : 0.00331258
      },
      "position" : {
        "x" : 174.47650954618513,
        "y" : -680.3078772494765
      },
      "selected" : false
    }, {
      "data" : {
        "id" : "121",
        "EnrichmentMap_Name" : "IPR004156:ORGANIC ANION TRANSPORTER POLYPEPTIDE OATP",
        "EnrichmentMap_Formatted_name" : "\nIPR004156:ORGANIC \nANION \nTRANSPORTER \nPOLYPEPTIDE OATP ",
        "EnrichmentMap_GS_DESCR" : "IPR004156:Organic anion transporter polypeptide OATP",
        "EnrichmentMap_fdr_qvalue_D10vsF_updown_" : 0.716642774,
        "DEGs_D10vsF" : "DOWN",
        "EnrichmentMap_GS_Type" : "ENR",
        "shared_name" : "IPR004156:ORGANIC ANION TRANSPORTER POLYPEPTIDE OATP",
        "EnrichmentMap_gs_size" : 2,
        "EnrichmentMap_Genes" : [ "101087090\"", "\"101087585" ],
        "name" : "IPR004156:ORGANIC ANION TRANSPORTER POLYPEPTIDE OATP",
        "EnrichmentMap_NES_D10vsF_updown_" : 1.0,
        "SUID" : 121,
        "EnrichmentMap_Colouring_D10vsF_updown_" : 0.9221049219999999,
        "__mclCluster" : 11,
        "EnrichmentMap_david_category" : "INTERPRO",
        "selected" : false,
        "EnrichmentMap_pvalue_D10vsF_updown_" : 0.077895078
      },
      "position" : {
        "x" : -169.83346519437814,
        "y" : -870.8822153318946
      },
      "selected" : false
    }, {
      "data" : {
        "id" : "120",
        "EnrichmentMap_Name" : "GO:0045444~FAT CELL DIFFERENTIATION",
        "EnrichmentMap_Formatted_name" : "GO:0045444~FAT \nCELL \nDIFFERENTIATION ",
        "EnrichmentMap_GS_DESCR" : "GO:0045444~fat cell differentiation",
        "EnrichmentMap_fdr_qvalue_D10vsF_updown_" : 0.973685326,
        "DEGs_D10vsF" : "DOWN",
        "EnrichmentMap_GS_Type" : "ENR",
        "shared_name" : "GO:0045444~FAT CELL DIFFERENTIATION",
        "EnrichmentMap_gs_size" : 3,
        "EnrichmentMap_Genes" : [ "\"101092262", "101101312\"", "101101204" ],
        "name" : "GO:0045444~FAT CELL DIFFERENTIATION",
        "EnrichmentMap_NES_D10vsF_updown_" : 1.0,
        "SUID" : 120,
        "EnrichmentMap_Colouring_D10vsF_updown_" : 0.916595778,
        "__mclCluster" : 12,
        "EnrichmentMap_david_category" : "GOTERM_BP_DIRECT",
        "selected" : false,
        "EnrichmentMap_pvalue_D10vsF_updown_" : 0.083404222
      },
      "position" : {
        "x" : -79.01854509214716,
        "y" : -938.4435332776409
      },
      "selected" : false
    }, {
      "data" : {
        "id" : "119",
        "EnrichmentMap_Name" : "FCA04014:RAS SIGNALING PATHWAY",
        "EnrichmentMap_Formatted_name" : "FCA04014:RAS \nSIGNALING \nPATHWAY ",
        "EnrichmentMap_GS_DESCR" : "fca04014:Ras signaling pathway",
        "EnrichmentMap_fdr_qvalue_D10vsF_updown_" : 0.008193974,
        "DEGs_D10vsF" : "DOWN",
        "EnrichmentMap_GS_Type" : "ENR",
        "shared_name" : "FCA04014:RAS SIGNALING PATHWAY",
        "EnrichmentMap_gs_size" : 10,
        "EnrichmentMap_Genes" : [ "751104", "101082829", "100135774", "101091172\"", "101099543", "101094727", "\"101087130", "101085456", "101090260", "101090461" ],
        "name" : "FCA04014:RAS SIGNALING PATHWAY",
        "EnrichmentMap_NES_D10vsF_updown_" : 1.0,
        "SUID" : 119,
        "EnrichmentMap_Colouring_D10vsF_updown_" : 0.9999408,
        "__mclCluster" : 3,
        "EnrichmentMap_david_category" : "KEGG_PATHWAY",
        "selected" : false,
        "EnrichmentMap_pvalue_D10vsF_updown_" : 5.92E-5
      },
      "position" : {
        "x" : -84.54626139055074,
        "y" : -440.21659686940643
      },
      "selected" : false
    }, {
      "data" : {
        "id" : "118",
        "EnrichmentMap_Name" : "GO:0001938~POSITIVE REGULATION OF ENDOTHELIAL CELL PROLIFERATION",
        "EnrichmentMap_Formatted_name" : "\nGO:0001938~POSITIVE \nREGULATION OF \nENDOTHELIAL CELL \nPROLIFERATION ",
        "EnrichmentMap_GS_DESCR" : "GO:0001938~positive regulation of endothelial cell proliferation",
        "EnrichmentMap_fdr_qvalue_D10vsF_updown_" : 0.989003806,
        "DEGs_D10vsF" : "DOWN",
        "EnrichmentMap_GS_Type" : "ENR",
        "shared_name" : "GO:0001938~POSITIVE REGULATION OF ENDOTHELIAL CELL PROLIFERATION",
        "EnrichmentMap_gs_size" : 3,
        "EnrichmentMap_Genes" : [ "\"101094727", "100135774\"", "101090260" ],
        "name" : "GO:0001938~POSITIVE REGULATION OF ENDOTHELIAL CELL PROLIFERATION",
        "EnrichmentMap_NES_D10vsF_updown_" : 1.0,
        "SUID" : 118,
        "EnrichmentMap_Colouring_D10vsF_updown_" : 0.959320131,
        "__mclCluster" : 3,
        "EnrichmentMap_david_category" : "GOTERM_BP_DIRECT",
        "selected" : false,
        "EnrichmentMap_pvalue_D10vsF_updown_" : 0.040679869
      },
      "position" : {
        "x" : -91.54438300304786,
        "y" : -470.27592073769887
      },
      "selected" : false
    }, {
      "data" : {
        "id" : "117",
        "EnrichmentMap_Name" : "FCA04724:GLUTAMATERGIC SYNAPSE",
        "EnrichmentMap_Formatted_name" : "\nFCA04724:GLUTAMATERGIC \nSYNAPSE ",
        "EnrichmentMap_GS_DESCR" : "fca04724:Glutamatergic synapse",
        "EnrichmentMap_fdr_qvalue_D10vsF_updown_" : 0.327648562,
        "DEGs_D10vsF" : "DOWN",
        "EnrichmentMap_GS_Type" : "ENR",
        "shared_name" : "FCA04724:GLUTAMATERGIC SYNAPSE",
        "EnrichmentMap_gs_size" : 5,
        "EnrichmentMap_Genes" : [ "101090033", "101085990", "\"101083092", "101082829\"", "101092262" ],
        "name" : "FCA04724:GLUTAMATERGIC SYNAPSE",
        "EnrichmentMap_NES_D10vsF_updown_" : 1.0,
        "SUID" : 117,
        "EnrichmentMap_Colouring_D10vsF_updown_" : 0.988641288,
        "__mclCluster" : 13,
        "EnrichmentMap_david_category" : "KEGG_PATHWAY",
        "selected" : false,
        "EnrichmentMap_pvalue_D10vsF_updown_" : 0.011358712
      },
      "position" : {
        "x" : 132.0765819598715,
        "y" : -543.4740868613317
      },
      "selected" : false
    }, {
      "data" : {
        "id" : "116",
        "EnrichmentMap_Name" : "FCA05203:VIRAL CARCINOGENESIS",
        "EnrichmentMap_Formatted_name" : "FCA05203:VIRAL \nCARCINOGENESIS ",
        "EnrichmentMap_GS_DESCR" : "fca05203:Viral carcinogenesis",
        "EnrichmentMap_fdr_qvalue_D10vsF_updown_" : 0.689307499,
        "DEGs_D10vsF" : "DOWN",
        "EnrichmentMap_GS_Type" : "ENR",
        "shared_name" : "FCA05203:VIRAL CARCINOGENESIS",
        "EnrichmentMap_gs_size" : 5,
        "EnrichmentMap_Genes" : [ "751104", "100037415", "\"100142684", "101082744", "101099543\"" ],
        "name" : "FCA05203:VIRAL CARCINOGENESIS",
        "EnrichmentMap_NES_D10vsF_updown_" : 1.0,
        "SUID" : 116,
        "EnrichmentMap_Colouring_D10vsF_updown_" : 0.919341857,
        "__mclCluster" : 14,
        "EnrichmentMap_david_category" : "KEGG_PATHWAY",
        "selected" : false,
        "EnrichmentMap_pvalue_D10vsF_updown_" : 0.080658143
      },
      "position" : {
        "x" : 235.09403419986185,
        "y" : -543.4740868613317
      },
      "selected" : false
    }, {
      "data" : {
        "id" : "115",
        "EnrichmentMap_Name" : "FCA05200:PATHWAYS IN CANCER",
        "EnrichmentMap_Formatted_name" : "\nFCA05200:PATHWAYS \nIN CANCER ",
        "EnrichmentMap_GS_DESCR" : "fca05200:Pathways in cancer",
        "EnrichmentMap_fdr_qvalue_D10vsF_updown_" : 0.522976215,
        "DEGs_D10vsF" : "DOWN",
        "EnrichmentMap_GS_Type" : "ENR",
        "shared_name" : "FCA05200:PATHWAYS IN CANCER",
        "EnrichmentMap_gs_size" : 8,
        "EnrichmentMap_Genes" : [ "751104", "101085621", "100037415", "100135774", "\"100142684", "101088775\"", "101092262", "101085456" ],
        "name" : "FCA05200:PATHWAYS IN CANCER",
        "EnrichmentMap_NES_D10vsF_updown_" : 1.0,
        "SUID" : 115,
        "EnrichmentMap_Colouring_D10vsF_updown_" : 0.963410485,
        "__mclCluster" : 14,
        "EnrichmentMap_david_category" : "KEGG_PATHWAY",
        "selected" : false,
        "EnrichmentMap_pvalue_D10vsF_updown_" : 0.036589515
      },
      "position" : {
        "x" : 232.07658195987162,
        "y" : -435.7519188925818
      },
      "selected" : false
    }, {
      "data" : {
        "id" : "114",
        "EnrichmentMap_Name" : "FCA04015:RAP1 SIGNALING PATHWAY",
        "EnrichmentMap_Formatted_name" : "FCA04015:RAP1 \nSIGNALING \nPATHWAY ",
        "EnrichmentMap_GS_DESCR" : "fca04015:Rap1 signaling pathway",
        "EnrichmentMap_fdr_qvalue_D10vsF_updown_" : 0.259143094,
        "DEGs_D10vsF" : "DOWN",
        "EnrichmentMap_GS_Type" : "ENR",
        "shared_name" : "FCA04015:RAP1 SIGNALING PATHWAY",
        "EnrichmentMap_gs_size" : 7,
        "EnrichmentMap_Genes" : [ "751104", "100135774\"", "101092262", "101094727", "\"101087130", "101085456", "101090260" ],
        "name" : "FCA04015:RAP1 SIGNALING PATHWAY",
        "EnrichmentMap_NES_D10vsF_updown_" : 1.0,
        "SUID" : 114,
        "EnrichmentMap_Colouring_D10vsF_updown_" : 0.993547216,
        "__mclCluster" : 3,
        "EnrichmentMap_david_category" : "KEGG_PATHWAY",
        "selected" : false,
        "EnrichmentMap_pvalue_D10vsF_updown_" : 0.006452784
      },
      "position" : {
        "x" : -160.46923662171872,
        "y" : -469.75413118469714
      },
      "selected" : false
    }, {
      "data" : {
        "id" : "113",
        "EnrichmentMap_Name" : "GO:0045944~POSITIVE REGULATION OF TRANSCRIPTION FROM RNA POLYMERASE II PROMOTER",
        "EnrichmentMap_Formatted_name" : "\nGO:0045944~POSITIVE \nREGULATION OF \nTRANSCRIPTION \nFROM RNA \nPOLYMERASE II \nPROMOTER ",
        "EnrichmentMap_GS_DESCR" : "GO:0045944~positive regulation of transcription from RNA polymerase II promoter",
        "EnrichmentMap_fdr_qvalue_D10vsF_updown_" : 0.869691254,
        "DEGs_D10vsF" : "DOWN",
        "EnrichmentMap_GS_Type" : "ENR",
        "shared_name" : "GO:0045944~POSITIVE REGULATION OF TRANSCRIPTION FROM RNA POLYMERASE II PROMOTER",
        "EnrichmentMap_gs_size" : 11,
        "EnrichmentMap_Genes" : [ "101085621", "\"101081441", "101090703\"", "101101078", "101099543", "101100195", "101083813", "101092848", "101094231", "101090461", "101100317" ],
        "name" : "GO:0045944~POSITIVE REGULATION OF TRANSCRIPTION FROM RNA POLYMERASE II PROMOTER",
        "EnrichmentMap_NES_D10vsF_updown_" : 1.0,
        "SUID" : 113,
        "EnrichmentMap_Colouring_D10vsF_updown_" : 0.992522211,
        "__mclCluster" : 2,
        "EnrichmentMap_david_category" : "GOTERM_BP_DIRECT",
        "selected" : false,
        "EnrichmentMap_pvalue_D10vsF_updown_" : 0.007477789
      },
      "position" : {
        "x" : 395.68815684549855,
        "y" : -911.5386160354897
      },
      "selected" : false
    }, {
      "data" : {
        "id" : "112",
        "EnrichmentMap_Name" : "MEMBRANE",
        "EnrichmentMap_Formatted_name" : "MEMBRANE\n",
        "EnrichmentMap_GS_DESCR" : "Membrane",
        "EnrichmentMap_fdr_qvalue_D10vsF_updown_" : 9.47E-4,
        "DEGs_D10vsF" : "DOWN",
        "EnrichmentMap_GS_Type" : "ENR",
        "shared_name" : "MEMBRANE",
        "EnrichmentMap_gs_size" : 55,
        "EnrichmentMap_Genes" : [ "101088844", "101090020", "101090079", "101091636", "100174781", "101082555", "101101444", "101094727", "101095043", "101096188", "101090260", "101100899", "101101312", "101084243", "\"101083092", "101097256", "101101373", "101101583", "101081254", "101086798", "101087989", "101092535", "101098745", "101090409", "101083086", "101101204", "101090552", "101092193", "101099528", "101095111", "101086087", "101086333", "101095064", "101087090", "101099236", "101089558", "101080809", "101096356", "101084501", "101098118", "100191004", "101087205", "101085598", "493854", "101098166", "101090033", "101084341", "101093625", "101090129", "101082587", "101082086", "101081023", "101087585", "101096951", "101096836\"" ],
        "name" : "MEMBRANE",
        "EnrichmentMap_NES_D10vsF_updown_" : 1.0,
        "SUID" : 112,
        "EnrichmentMap_Colouring_D10vsF_updown_" : 0.9999874,
        "__mclCluster" : 1,
        "EnrichmentMap_david_category" : "UP_KEYWORDS",
        "selected" : false,
        "EnrichmentMap_pvalue_D10vsF_updown_" : 1.26E-5
      },
      "position" : {
        "x" : -112.95158087630145,
        "y" : -719.7733169647314
      },
      "selected" : false
    }, {
      "data" : {
        "id" : "111",
        "EnrichmentMap_Name" : "IPR020846:MAJOR FACILITATOR SUPERFAMILY DOMAIN",
        "EnrichmentMap_Formatted_name" : "IPR020846:MAJOR \nFACILITATOR \nSUPERFAMILY \nDOMAIN ",
        "EnrichmentMap_GS_DESCR" : "IPR020846:Major facilitator superfamily domain",
        "EnrichmentMap_fdr_qvalue_D10vsF_updown_" : 0.733072536,
        "DEGs_D10vsF" : "DOWN",
        "EnrichmentMap_GS_Type" : "ENR",
        "shared_name" : "IPR020846:MAJOR FACILITATOR SUPERFAMILY DOMAIN",
        "EnrichmentMap_gs_size" : 4,
        "EnrichmentMap_Genes" : [ "101090129", "\"493854", "101087090\"", "101087585" ],
        "name" : "IPR020846:MAJOR FACILITATOR SUPERFAMILY DOMAIN",
        "EnrichmentMap_NES_D10vsF_updown_" : 1.0,
        "SUID" : 111,
        "EnrichmentMap_Colouring_D10vsF_updown_" : 0.922479028,
        "__mclCluster" : 1,
        "EnrichmentMap_david_category" : "INTERPRO",
        "selected" : false,
        "EnrichmentMap_pvalue_D10vsF_updown_" : 0.077520972
      },
      "position" : {
        "x" : -139.5001890960228,
        "y" : -834.126406282378
      },
      "selected" : false
    }, {
      "data" : {
        "id" : "110",
        "EnrichmentMap_Name" : "TRANSMEMBRANE",
        "EnrichmentMap_Formatted_name" : "TRANSMEMBRANE\n",
        "EnrichmentMap_GS_DESCR" : "Transmembrane",
        "EnrichmentMap_fdr_qvalue_D10vsF_updown_" : 0.001664939,
        "DEGs_D10vsF" : "DOWN",
        "EnrichmentMap_GS_Type" : "ENR",
        "shared_name" : "TRANSMEMBRANE",
        "EnrichmentMap_gs_size" : 52,
        "EnrichmentMap_Genes" : [ "101090020", "101090079", "101091636", "100174781", "101082555", "101101444", "101094727", "101095043", "101096188", "101090260", "101100899", "101101312", "101084243", "\"101083092", "101101373", "101101583", "101081254", "101086798", "101087989", "101092535", "101098745", "101090409", "101101204", "101090552", "101092193", "101099528", "101095111", "101086087", "101086333", "101095064", "101087090", "101099236", "101089558", "101080809", "101096356", "101084501", "101098118", "100191004", "101087205", "101085598", "493854", "101098166", "101090033", "101084341", "101093625", "101090129", "101082587", "101082086", "101081023", "101087585", "101096951", "101096836\"" ],
        "name" : "TRANSMEMBRANE",
        "EnrichmentMap_NES_D10vsF_updown_" : 1.0,
        "SUID" : 110,
        "EnrichmentMap_Colouring_D10vsF_updown_" : 0.9999333,
        "__mclCluster" : 1,
        "EnrichmentMap_david_category" : "UP_KEYWORDS",
        "selected" : false,
        "EnrichmentMap_pvalue_D10vsF_updown_" : 6.67E-5
      },
      "position" : {
        "x" : -14.6420843876852,
        "y" : -723.4828654270926
      },
      "selected" : false
    }, {
      "data" : {
        "id" : "109",
        "EnrichmentMap_Name" : "IPR014756:IMMUNOGLOBULIN E-SET",
        "EnrichmentMap_Formatted_name" : "\nIPR014756:IMMUNOGLOBULIN \nE-SET ",
        "EnrichmentMap_GS_DESCR" : "IPR014756:Immunoglobulin E-set",
        "EnrichmentMap_fdr_qvalue_D10vsF_updown_" : 0.056682869,
        "DEGs_D10vsF" : "DOWN",
        "EnrichmentMap_GS_Type" : "ENR",
        "shared_name" : "IPR014756:IMMUNOGLOBULIN E-SET",
        "EnrichmentMap_gs_size" : 6,
        "EnrichmentMap_Genes" : [ "\"101081441", "101097442", "101098303", "101101078", "101098422\"", "101099543" ],
        "name" : "IPR014756:IMMUNOGLOBULIN E-SET",
        "EnrichmentMap_NES_D10vsF_updown_" : 1.0,
        "SUID" : 109,
        "EnrichmentMap_Colouring_D10vsF_updown_" : 0.998874857,
        "__mclCluster" : 6,
        "EnrichmentMap_david_category" : "INTERPRO",
        "selected" : false,
        "EnrichmentMap_pvalue_D10vsF_updown_" : 0.001125143
      },
      "position" : {
        "x" : 328.98078287172575,
        "y" : -689.5473867738644
      },
      "selected" : false
    }, {
      "data" : {
        "id" : "108",
        "EnrichmentMap_Name" : "DISULFIDE BOND",
        "EnrichmentMap_Formatted_name" : "DISULFIDE BOND ",
        "EnrichmentMap_GS_DESCR" : "Disulfide bond",
        "EnrichmentMap_fdr_qvalue_D10vsF_updown_" : 0.209388878,
        "DEGs_D10vsF" : "DOWN",
        "EnrichmentMap_GS_Type" : "ENR",
        "shared_name" : "DISULFIDE BOND",
        "EnrichmentMap_gs_size" : 14,
        "EnrichmentMap_Genes" : [ "101092193", "101088844", "100135774", "\"101082379", "101082555", "101097205", "101094727", "101098689", "101098118", "101087130", "101090260", "101093625", "101086798", "101096836\"" ],
        "name" : "DISULFIDE BOND",
        "EnrichmentMap_NES_D10vsF_updown_" : 1.0,
        "SUID" : 108,
        "EnrichmentMap_Colouring_D10vsF_updown_" : 0.981379617,
        "__mclCluster" : 4,
        "EnrichmentMap_david_category" : "UP_KEYWORDS",
        "selected" : false,
        "EnrichmentMap_pvalue_D10vsF_updown_" : 0.018620383
      },
      "position" : {
        "x" : -268.2621301906056,
        "y" : -643.321187232787
      },
      "selected" : false
    }, {
      "data" : {
        "id" : "107",
        "EnrichmentMap_Name" : "IPR011539:REL HOMOLOGY DOMAIN",
        "EnrichmentMap_Formatted_name" : "IPR011539:REL \nHOMOLOGY DOMAIN ",
        "EnrichmentMap_GS_DESCR" : "IPR011539:Rel homology domain",
        "EnrichmentMap_fdr_qvalue_D10vsF_updown_" : 0.736889351,
        "DEGs_D10vsF" : "DOWN",
        "EnrichmentMap_GS_Type" : "ENR",
        "shared_name" : "IPR011539:REL HOMOLOGY DOMAIN",
        "EnrichmentMap_gs_size" : 2,
        "EnrichmentMap_Genes" : [ "101097442\"", "\"101099543" ],
        "name" : "IPR011539:REL HOMOLOGY DOMAIN",
        "EnrichmentMap_NES_D10vsF_updown_" : 1.0,
        "SUID" : 107,
        "EnrichmentMap_Colouring_D10vsF_updown_" : 0.929615565,
        "__mclCluster" : 6,
        "EnrichmentMap_david_category" : "INTERPRO",
        "selected" : false,
        "EnrichmentMap_pvalue_D10vsF_updown_" : 0.070384435
      },
      "position" : {
        "x" : 277.3982963113018,
        "y" : -833.8438662282349
      },
      "selected" : false
    }, {
      "data" : {
        "id" : "106",
        "EnrichmentMap_Name" : "GO:0007171~ACTIVATION OF TRANSMEMBRANE RECEPTOR PROTEIN TYROSINE KINASE ACTIVITY",
        "EnrichmentMap_Formatted_name" : "\nGO:0007171~ACTIVATION \nOF TRANSMEMBRANE \nRECEPTOR PROTEIN \nTYROSINE KINASE \nACTIVITY ",
        "EnrichmentMap_GS_DESCR" : "GO:0007171~activation of transmembrane receptor protein tyrosine kinase activity",
        "EnrichmentMap_fdr_qvalue_D10vsF_updown_" : 0.989951762,
        "DEGs_D10vsF" : "DOWN",
        "EnrichmentMap_GS_Type" : "ENR",
        "shared_name" : "GO:0007171~ACTIVATION OF TRANSMEMBRANE RECEPTOR PROTEIN TYROSINE KINASE ACTIVITY",
        "EnrichmentMap_gs_size" : 2,
        "EnrichmentMap_Genes" : [ "101101444\"", "\"101087130" ],
        "name" : "GO:0007171~ACTIVATION OF TRANSMEMBRANE RECEPTOR PROTEIN TYROSINE KINASE ACTIVITY",
        "EnrichmentMap_NES_D10vsF_updown_" : 1.0,
        "SUID" : 106,
        "EnrichmentMap_Colouring_D10vsF_updown_" : 0.966679325,
        "__mclCluster" : 3,
        "EnrichmentMap_david_category" : "GOTERM_BP_DIRECT",
        "selected" : false,
        "EnrichmentMap_pvalue_D10vsF_updown_" : 0.033320675
      },
      "position" : {
        "x" : -224.0213681883337,
        "y" : -531.7365129406572
      },
      "selected" : false
    }, {
      "data" : {
        "id" : "105",
        "EnrichmentMap_Name" : "\"GO:0000981~RNA POLYMERASE II TRANSCRIPTION FACTOR ACTIVITY, SEQUENCE-SPECIFIC DNA BINDING\"",
        "EnrichmentMap_Formatted_name" : "\"GO:0000981~RNA \nPOLYMERASE II \nTRANSCRIPTION \nFACTOR ACTIVITY, \nSEQUENCE-SPECIFIC \nDNA BINDING\" ",
        "EnrichmentMap_GS_DESCR" : "\"GO:0000981~RNA polymerase II transcription factor activity, sequence-specific DNA binding\"",
        "EnrichmentMap_fdr_qvalue_D10vsF_updown_" : 0.903645917,
        "DEGs_D10vsF" : "DOWN",
        "EnrichmentMap_GS_Type" : "ENR",
        "shared_name" : "\"GO:0000981~RNA POLYMERASE II TRANSCRIPTION FACTOR ACTIVITY, SEQUENCE-SPECIFIC DNA BINDING\"",
        "EnrichmentMap_gs_size" : 5,
        "EnrichmentMap_Genes" : [ "101085621", "101099543", "\"101086621", "101090716\"", "101090461" ],
        "name" : "\"GO:0000981~RNA POLYMERASE II TRANSCRIPTION FACTOR ACTIVITY, SEQUENCE-SPECIFIC DNA BINDING\"",
        "EnrichmentMap_NES_D10vsF_updown_" : 1.0,
        "SUID" : 105,
        "EnrichmentMap_Colouring_D10vsF_updown_" : 0.982818023,
        "__mclCluster" : 2,
        "EnrichmentMap_david_category" : "GOTERM_MF_DIRECT",
        "selected" : false,
        "EnrichmentMap_pvalue_D10vsF_updown_" : 0.017181977
      },
      "position" : {
        "x" : 394.4992475675642,
        "y" : -1037.9166301121102
      },
      "selected" : false
    }, {
      "data" : {
        "id" : "104",
        "EnrichmentMap_Name" : "GO:0043536~POSITIVE REGULATION OF BLOOD VESSEL ENDOTHELIAL CELL MIGRATION",
        "EnrichmentMap_Formatted_name" : "\nGO:0043536~POSITIVE \nREGULATION OF \nBLOOD VESSEL \nENDOTHELIAL CELL \nMIGRATION ",
        "EnrichmentMap_GS_DESCR" : "GO:0043536~positive regulation of blood vessel endothelial cell migration",
        "EnrichmentMap_fdr_qvalue_D10vsF_updown_" : 0.980639125,
        "DEGs_D10vsF" : "DOWN",
        "EnrichmentMap_GS_Type" : "ENR",
        "shared_name" : "GO:0043536~POSITIVE REGULATION OF BLOOD VESSEL ENDOTHELIAL CELL MIGRATION",
        "EnrichmentMap_gs_size" : 2,
        "EnrichmentMap_Genes" : [ "100135774\"", "\"101087130" ],
        "name" : "GO:0043536~POSITIVE REGULATION OF BLOOD VESSEL ENDOTHELIAL CELL MIGRATION",
        "EnrichmentMap_NES_D10vsF_updown_" : 1.0,
        "SUID" : 104,
        "EnrichmentMap_Colouring_D10vsF_updown_" : 0.903300644,
        "__mclCluster" : 3,
        "EnrichmentMap_david_category" : "GOTERM_BP_DIRECT",
        "selected" : false,
        "EnrichmentMap_pvalue_D10vsF_updown_" : 0.096699356
      },
      "position" : {
        "x" : -255.04361313837762,
        "y" : -499.17948418417063
      },
      "selected" : false
    }, {
      "data" : {
        "id" : "103",
        "EnrichmentMap_Name" : "GO:0009986~CELL SURFACE",
        "EnrichmentMap_Formatted_name" : "GO:0009986~CELL \nSURFACE ",
        "EnrichmentMap_GS_DESCR" : "GO:0009986~cell surface",
        "EnrichmentMap_fdr_qvalue_D10vsF_updown_" : 0.815947797,
        "DEGs_D10vsF" : "DOWN",
        "EnrichmentMap_GS_Type" : "ENR",
        "shared_name" : "GO:0009986~CELL SURFACE",
        "EnrichmentMap_gs_size" : 7,
        "EnrichmentMap_Genes" : [ "101092193", "\"101101444", "100135774", "101098303", "101086798", "101101312\"", "101098813" ],
        "name" : "GO:0009986~CELL SURFACE",
        "EnrichmentMap_NES_D10vsF_updown_" : 1.0,
        "SUID" : 103,
        "EnrichmentMap_Colouring_D10vsF_updown_" : 0.950969449,
        "__mclCluster" : 15,
        "EnrichmentMap_david_category" : "GOTERM_CC_DIRECT",
        "selected" : false,
        "EnrichmentMap_pvalue_D10vsF_updown_" : 0.049030551
      },
      "position" : {
        "x" : 39.150508296748676,
        "y" : -1010.7999874114563
      },
      "selected" : false
    }, {
      "data" : {
        "id" : "102",
        "EnrichmentMap_Name" : "GO:0070374~POSITIVE REGULATION OF ERK1 AND ERK2 CASCADE",
        "EnrichmentMap_Formatted_name" : "\nGO:0070374~POSITIVE \nREGULATION OF \nERK1 AND ERK2 \nCASCADE ",
        "EnrichmentMap_GS_DESCR" : "GO:0070374~positive regulation of ERK1 and ERK2 cascade",
        "EnrichmentMap_fdr_qvalue_D10vsF_updown_" : 0.228083992,
        "DEGs_D10vsF" : "DOWN",
        "EnrichmentMap_GS_Type" : "ENR",
        "shared_name" : "GO:0070374~POSITIVE REGULATION OF ERK1 AND ERK2 CASCADE",
        "EnrichmentMap_gs_size" : 7,
        "EnrichmentMap_Genes" : [ "101088844", "101101078", "100135774\"", "101094727", "\"101087130", "101090260", "100191004" ],
        "name" : "GO:0070374~POSITIVE REGULATION OF ERK1 AND ERK2 CASCADE",
        "EnrichmentMap_NES_D10vsF_updown_" : 1.0,
        "SUID" : 102,
        "EnrichmentMap_Colouring_D10vsF_updown_" : 0.999523,
        "__mclCluster" : 3,
        "EnrichmentMap_david_category" : "GOTERM_BP_DIRECT",
        "selected" : false,
        "EnrichmentMap_pvalue_D10vsF_updown_" : 4.77E-4
      },
      "position" : {
        "x" : -123.83325196368558,
        "y" : -485.0612538791938
      },
      "selected" : false
    }, {
      "data" : {
        "id" : "101",
        "EnrichmentMap_Name" : "GO:0007156~HOMOPHILIC CELL ADHESION VIA PLASMA MEMBRANE ADHESION MOLECULES",
        "EnrichmentMap_Formatted_name" : "\nGO:0007156~HOMOPHILIC \nCELL ADHESION VIA \nPLASMA MEMBRANE \nADHESION \nMOLECULES ",
        "EnrichmentMap_GS_DESCR" : "GO:0007156~homophilic cell adhesion via plasma membrane adhesion molecules",
        "EnrichmentMap_fdr_qvalue_D10vsF_updown_" : 0.997189349,
        "DEGs_D10vsF" : "DOWN",
        "EnrichmentMap_GS_Type" : "ENR",
        "shared_name" : "GO:0007156~HOMOPHILIC CELL ADHESION VIA PLASMA MEMBRANE ADHESION MOLECULES",
        "EnrichmentMap_gs_size" : 4,
        "EnrichmentMap_Genes" : [ "\"101081023", "101095064\"", "101095043", "101084501" ],
        "name" : "GO:0007156~HOMOPHILIC CELL ADHESION VIA PLASMA MEMBRANE ADHESION MOLECULES",
        "EnrichmentMap_NES_D10vsF_updown_" : 1.0,
        "SUID" : 101,
        "EnrichmentMap_Colouring_D10vsF_updown_" : 0.968066097,
        "__mclCluster" : 5,
        "EnrichmentMap_david_category" : "GOTERM_BP_DIRECT",
        "selected" : false,
        "EnrichmentMap_pvalue_D10vsF_updown_" : 0.031933903
      },
      "position" : {
        "x" : -316.0445399419015,
        "y" : -805.5026052361827
      },
      "selected" : false
    }, {
      "data" : {
        "id" : "100",
        "EnrichmentMap_Name" : "NUCLEUS",
        "EnrichmentMap_Formatted_name" : "NUCLEUS\n",
        "EnrichmentMap_GS_DESCR" : "Nucleus",
        "EnrichmentMap_fdr_qvalue_D10vsF_updown_" : 0.426539174,
        "DEGs_D10vsF" : "DOWN",
        "EnrichmentMap_GS_Type" : "ENR",
        "shared_name" : "NUCLEUS",
        "EnrichmentMap_gs_size" : 11,
        "EnrichmentMap_Genes" : [ "101085621", "\"101081441", "101097442", "101084202", "101086621", "101099543", "101090716\"", "101100195", "101094231", "101090461", "101100317" ],
        "name" : "NUCLEUS",
        "EnrichmentMap_NES_D10vsF_updown_" : 1.0,
        "SUID" : 100,
        "EnrichmentMap_Colouring_D10vsF_updown_" : 0.935449723,
        "__mclCluster" : 2,
        "EnrichmentMap_david_category" : "UP_KEYWORDS",
        "selected" : false,
        "EnrichmentMap_pvalue_D10vsF_updown_" : 0.064550277
      },
      "position" : {
        "x" : 282.45640479999736,
        "y" : -1032.1590174909402
      },
      "selected" : false
    }, {
      "data" : {
        "id" : "99",
        "EnrichmentMap_Name" : "IPR000418:ETS DOMAIN",
        "EnrichmentMap_Formatted_name" : "IPR000418:ETS \nDOMAIN ",
        "EnrichmentMap_GS_DESCR" : "IPR000418:Ets domain",
        "EnrichmentMap_fdr_qvalue_D10vsF_updown_" : 0.440795478,
        "DEGs_D10vsF" : "DOWN",
        "EnrichmentMap_GS_Type" : "ENR",
        "shared_name" : "IPR000418:ETS DOMAIN",
        "EnrichmentMap_gs_size" : 3,
        "EnrichmentMap_Genes" : [ "\"101086621", "101090716\"", "101090461" ],
        "name" : "IPR000418:ETS DOMAIN",
        "EnrichmentMap_NES_D10vsF_updown_" : 1.0,
        "SUID" : 99,
        "EnrichmentMap_Colouring_D10vsF_updown_" : 0.981484175,
        "__mclCluster" : 2,
        "EnrichmentMap_david_category" : "INTERPRO",
        "selected" : false,
        "EnrichmentMap_pvalue_D10vsF_updown_" : 0.018515825
      },
      "position" : {
        "x" : 376.1990537748765,
        "y" : -1010.103210591045
      },
      "selected" : false
    }, {
      "data" : {
        "id" : "98",
        "EnrichmentMap_Name" : "GO:0001525~ANGIOGENESIS",
        "EnrichmentMap_Formatted_name" : "GO:0001525~ANGI\nOGENESIS\n",
        "EnrichmentMap_GS_DESCR" : "GO:0001525~angiogenesis",
        "EnrichmentMap_fdr_qvalue_D10vsF_updown_" : 0.974057672,
        "DEGs_D10vsF" : "DOWN",
        "EnrichmentMap_GS_Type" : "ENR",
        "shared_name" : "GO:0001525~ANGIOGENESIS",
        "EnrichmentMap_gs_size" : 4,
        "EnrichmentMap_Genes" : [ "101085621", "\"101086333", "101100899", "101084985\"" ],
        "name" : "GO:0001525~ANGIOGENESIS",
        "EnrichmentMap_NES_D10vsF_updown_" : 1.0,
        "SUID" : 98,
        "EnrichmentMap_Colouring_D10vsF_updown_" : 0.947618759,
        "EnrichmentMap_david_category" : "GOTERM_BP_DIRECT",
        "selected" : false,
        "EnrichmentMap_pvalue_D10vsF_updown_" : 0.052381241
      },
      "position" : {
        "x" : 335.0940341998627,
        "y" : -543.4740868613317
      },
      "selected" : false
    }, {
      "data" : {
        "id" : "97",
        "EnrichmentMap_Name" : "GO:0014068~POSITIVE REGULATION OF PHOSPHATIDYLINOSITOL 3-KINASE SIGNALING",
        "EnrichmentMap_Formatted_name" : "\nGO:0014068~POSITIVE \nREGULATION OF \nPHOSPHATIDYLINOSITOL \n3-KINASE \nSIGNALING ",
        "EnrichmentMap_GS_DESCR" : "GO:0014068~positive regulation of phosphatidylinositol 3-kinase signaling",
        "EnrichmentMap_fdr_qvalue_D10vsF_updown_" : 0.968788952,
        "DEGs_D10vsF" : "DOWN",
        "EnrichmentMap_GS_Type" : "ENR",
        "shared_name" : "GO:0014068~POSITIVE REGULATION OF PHOSPHATIDYLINOSITOL 3-KINASE SIGNALING",
        "EnrichmentMap_gs_size" : 3,
        "EnrichmentMap_Genes" : [ "100135774\"", "\"101087130", "101090260" ],
        "name" : "GO:0014068~POSITIVE REGULATION OF PHOSPHATIDYLINOSITOL 3-KINASE SIGNALING",
        "EnrichmentMap_NES_D10vsF_updown_" : 1.0,
        "SUID" : 97,
        "EnrichmentMap_Colouring_D10vsF_updown_" : 0.938146952,
        "__mclCluster" : 3,
        "EnrichmentMap_david_category" : "GOTERM_BP_DIRECT",
        "selected" : false,
        "EnrichmentMap_pvalue_D10vsF_updown_" : 0.061853048
      },
      "position" : {
        "x" : -158.331989810484,
        "y" : -436.1500469001218
      },
      "selected" : false
    }, {
      "data" : {
        "id" : "96",
        "EnrichmentMap_Name" : "IPR027231:SEMAPHORIN",
        "EnrichmentMap_Formatted_name" : "IPR027231:SEMAP\nHORIN\n",
        "EnrichmentMap_GS_DESCR" : "IPR027231:Semaphorin",
        "EnrichmentMap_fdr_qvalue_D10vsF_updown_" : 0.298820466,
        "DEGs_D10vsF" : "DOWN",
        "EnrichmentMap_GS_Type" : "ENR",
        "shared_name" : "IPR027231:SEMAPHORIN",
        "EnrichmentMap_gs_size" : 3,
        "EnrichmentMap_Genes" : [ "101088844", "101098118\"", "\"101082379" ],
        "name" : "IPR027231:SEMAPHORIN",
        "EnrichmentMap_NES_D10vsF_updown_" : 1.0,
        "SUID" : 96,
        "EnrichmentMap_Colouring_D10vsF_updown_" : 0.990909957,
        "__mclCluster" : 4,
        "EnrichmentMap_david_category" : "INTERPRO",
        "selected" : false,
        "EnrichmentMap_pvalue_D10vsF_updown_" : 0.009090043
      },
      "position" : {
        "x" : -405.66623523461834,
        "y" : -624.0560842955299
      },
      "selected" : false
    }, {
      "data" : {
        "id" : "95",
        "EnrichmentMap_Name" : "GO:0043129~SURFACTANT HOMEOSTASIS",
        "EnrichmentMap_Formatted_name" : "\nGO:0043129~SURFACTANT \nHOMEOSTASIS ",
        "EnrichmentMap_GS_DESCR" : "GO:0043129~surfactant homeostasis",
        "EnrichmentMap_fdr_qvalue_D10vsF_updown_" : 0.972082765,
        "DEGs_D10vsF" : "DOWN",
        "EnrichmentMap_GS_Type" : "ENR",
        "shared_name" : "GO:0043129~SURFACTANT HOMEOSTASIS",
        "EnrichmentMap_gs_size" : 2,
        "EnrichmentMap_Genes" : [ "\"101085621", "101101312\"" ],
        "name" : "GO:0043129~SURFACTANT HOMEOSTASIS",
        "EnrichmentMap_NES_D10vsF_updown_" : 1.0,
        "SUID" : 95,
        "EnrichmentMap_Colouring_D10vsF_updown_" : 0.9424123719999999,
        "__mclCluster" : 15,
        "EnrichmentMap_david_category" : "GOTERM_BP_DIRECT",
        "selected" : false,
        "EnrichmentMap_pvalue_D10vsF_updown_" : 0.057587628
      },
      "position" : {
        "x" : -30.245268584773537,
        "y" : -900.5469186229489
      },
      "selected" : false
    }, {
      "data" : {
        "id" : "94",
        "EnrichmentMap_Name" : "\"IPR017981:GPCR, FAMILY 2-LIKE\"",
        "EnrichmentMap_Formatted_name" : "\n\"IPR017981:GPCR, \nFAMILY 2-LIKE\" ",
        "EnrichmentMap_GS_DESCR" : "\"IPR017981:GPCR, family 2-like\"",
        "EnrichmentMap_fdr_qvalue_D10vsF_updown_" : 0.746944602,
        "DEGs_D10vsF" : "DOWN",
        "EnrichmentMap_GS_Type" : "ENR",
        "shared_name" : "\"IPR017981:GPCR, FAMILY 2-LIKE\"",
        "EnrichmentMap_gs_size" : 3,
        "EnrichmentMap_Genes" : [ "101093625", "\"101086333", "101101312\"" ],
        "name" : "\"IPR017981:GPCR, FAMILY 2-LIKE\"",
        "EnrichmentMap_NES_D10vsF_updown_" : 1.0,
        "SUID" : 94,
        "EnrichmentMap_Colouring_D10vsF_updown_" : 0.931745418,
        "__mclCluster" : 8,
        "EnrichmentMap_david_category" : "INTERPRO",
        "selected" : false,
        "EnrichmentMap_pvalue_D10vsF_updown_" : 0.068254582
      },
      "position" : {
        "x" : -48.948119692360486,
        "y" : -1060.88257771407
      },
      "selected" : false
    }, {
      "data" : {
        "id" : "93",
        "EnrichmentMap_Name" : "IPR001627:SEMAPHORIN/CD100 ANTIGEN",
        "EnrichmentMap_Formatted_name" : "\nIPR001627:SEMAPHORIN/CD100 \nANTIGEN ",
        "EnrichmentMap_GS_DESCR" : "IPR001627:Semaphorin/CD100 antigen",
        "EnrichmentMap_fdr_qvalue_D10vsF_updown_" : 0.492203188,
        "DEGs_D10vsF" : "DOWN",
        "EnrichmentMap_GS_Type" : "ENR",
        "shared_name" : "IPR001627:SEMAPHORIN/CD100 ANTIGEN",
        "EnrichmentMap_gs_size" : 3,
        "EnrichmentMap_Genes" : [ "101088844", "101098118\"", "\"101082379" ],
        "name" : "IPR001627:SEMAPHORIN/CD100 ANTIGEN",
        "EnrichmentMap_NES_D10vsF_updown_" : 1.0,
        "SUID" : 93,
        "EnrichmentMap_Colouring_D10vsF_updown_" : 0.974190715,
        "__mclCluster" : 4,
        "EnrichmentMap_david_category" : "INTERPRO",
        "selected" : false,
        "EnrichmentMap_pvalue_D10vsF_updown_" : 0.025809285
      },
      "position" : {
        "x" : -393.2677979703355,
        "y" : -648.0098863946821
      },
      "selected" : false
    }, {
      "data" : {
        "id" : "92",
        "EnrichmentMap_Name" : "GO:0016021~INTEGRAL COMPONENT OF MEMBRANE",
        "EnrichmentMap_Formatted_name" : "\nGO:0016021~INTEGRAL \nCOMPONENT OF \nMEMBRANE ",
        "EnrichmentMap_GS_DESCR" : "GO:0016021~integral component of membrane",
        "EnrichmentMap_fdr_qvalue_D10vsF_updown_" : 0.687073258,
        "DEGs_D10vsF" : "UPDOWN",
        "EnrichmentMap_GS_Type" : "ENR",
        "shared_name" : "GO:0016021~INTEGRAL COMPONENT OF MEMBRANE",
        "EnrichmentMap_gs_size" : 38,
        "EnrichmentMap_Genes" : [ "101090020", "101090079", "101091636", "100174781", "101082555", "101101444", "101095043", "101096188", "101100899", "101101312", "101084243", "101101583", "101081254", "101086798", "101087989", "101092535", "101098745", "101090552", "101099528", "101086087", "101086333", "101095064", "101099236", "101080809", "101096356", "101084501", "101098118", "100191004", "493854", "101098166", "\"101089558", "101084341", "101093625", "101090129", "101082086", "101081023", "101096951", "101096836\"" ],
        "name" : "GO:0016021~INTEGRAL COMPONENT OF MEMBRANE",
        "EnrichmentMap_NES_D10vsF_updown_" : 1.0,
        "SUID" : 92,
        "EnrichmentMap_Colouring_D10vsF_updown_" : 0.977256946,
        "__mclCluster" : 1,
        "EnrichmentMap_david_category" : "GOTERM_CC_DIRECT",
        "selected" : false,
        "EnrichmentMap_pvalue_D10vsF_updown_" : 0.022743054
      },
      "position" : {
        "x" : -110.03511187763556,
        "y" : -631.507970539535
      },
      "selected" : false
    }, {
      "data" : {
        "id" : "91",
        "EnrichmentMap_Name" : "GO:0060441~EPITHELIAL TUBE BRANCHING INVOLVED IN LUNG MORPHOGENESIS",
        "EnrichmentMap_Formatted_name" : "\nGO:0060441~EPITHELIAL \nTUBE BRANCHING \nINVOLVED IN LUNG \nMORPHOGENESIS ",
        "EnrichmentMap_GS_DESCR" : "GO:0060441~epithelial tube branching involved in lung morphogenesis",
        "EnrichmentMap_fdr_qvalue_D10vsF_updown_" : 0.980639125,
        "DEGs_D10vsF" : "DOWN",
        "EnrichmentMap_GS_Type" : "ENR",
        "shared_name" : "GO:0060441~EPITHELIAL TUBE BRANCHING INVOLVED IN LUNG MORPHOGENESIS",
        "EnrichmentMap_gs_size" : 2,
        "EnrichmentMap_Genes" : [ "\"751104", "100174781\"" ],
        "name" : "GO:0060441~EPITHELIAL TUBE BRANCHING INVOLVED IN LUNG MORPHOGENESIS",
        "EnrichmentMap_NES_D10vsF_updown_" : 1.0,
        "SUID" : 91,
        "EnrichmentMap_Colouring_D10vsF_updown_" : 0.903300644,
        "__mclCluster" : 5,
        "EnrichmentMap_david_category" : "GOTERM_BP_DIRECT",
        "selected" : false,
        "EnrichmentMap_pvalue_D10vsF_updown_" : 0.096699356
      },
      "position" : {
        "x" : -266.20610734026235,
        "y" : -772.7811034232899
      },
      "selected" : false
    }, {
      "data" : {
        "id" : "90",
        "EnrichmentMap_Name" : "FCA04360:AXON GUIDANCE",
        "EnrichmentMap_Formatted_name" : "FCA04360:AXON \nGUIDANCE ",
        "EnrichmentMap_GS_DESCR" : "fca04360:Axon guidance",
        "EnrichmentMap_fdr_qvalue_D10vsF_updown_" : 0.65843446,
        "DEGs_D10vsF" : "DOWN",
        "EnrichmentMap_GS_Type" : "ENR",
        "shared_name" : "FCA04360:AXON GUIDANCE",
        "EnrichmentMap_gs_size" : 4,
        "EnrichmentMap_Genes" : [ "101088844", "\"101082379", "101098118", "751104\"" ],
        "name" : "FCA04360:AXON GUIDANCE",
        "EnrichmentMap_NES_D10vsF_updown_" : 1.0,
        "SUID" : 90,
        "EnrichmentMap_Colouring_D10vsF_updown_" : 0.918503214,
        "__mclCluster" : 4,
        "EnrichmentMap_david_category" : "KEGG_PATHWAY",
        "selected" : false,
        "EnrichmentMap_pvalue_D10vsF_updown_" : 0.081496786
      },
      "position" : {
        "x" : -367.00662853786474,
        "y" : -624.865854561521
      },
      "selected" : false
    }, {
      "data" : {
        "id" : "89",
        "EnrichmentMap_Name" : "IPR015919:CADHERIN-LIKE",
        "EnrichmentMap_Formatted_name" : "IPR015919:CADHE\nRIN-LIKE\n",
        "EnrichmentMap_GS_DESCR" : "IPR015919:Cadherin-like",
        "EnrichmentMap_fdr_qvalue_D10vsF_updown_" : 0.367075832,
        "DEGs_D10vsF" : "DOWN",
        "EnrichmentMap_GS_Type" : "ENR",
        "shared_name" : "IPR015919:CADHERIN-LIKE",
        "EnrichmentMap_gs_size" : 4,
        "EnrichmentMap_Genes" : [ "\"101081023", "101095064", "100174781\"", "101084501" ],
        "name" : "IPR015919:CADHERIN-LIKE",
        "EnrichmentMap_NES_D10vsF_updown_" : 1.0,
        "SUID" : 89,
        "EnrichmentMap_Colouring_D10vsF_updown_" : 0.9868504300000001,
        "__mclCluster" : 5,
        "EnrichmentMap_david_category" : "INTERPRO",
        "selected" : false,
        "EnrichmentMap_pvalue_D10vsF_updown_" : 0.01314957
      },
      "position" : {
        "x" : -322.79379602004605,
        "y" : -844.6186335520702
      },
      "selected" : false
    }, {
      "data" : {
        "id" : "88",
        "EnrichmentMap_Name" : "FCA04080:NEUROACTIVE LIGAND-RECEPTOR INTERACTION",
        "EnrichmentMap_Formatted_name" : "\nFCA04080:NEUROACTIVE \nLIGAND-RECEPTOR \nINTERACTION ",
        "EnrichmentMap_GS_DESCR" : "fca04080:Neuroactive ligand-receptor interaction",
        "EnrichmentMap_fdr_qvalue_D10vsF_updown_" : 0.633855373,
        "DEGs_D10vsF" : "DOWN",
        "EnrichmentMap_GS_Type" : "ENR",
        "shared_name" : "FCA04080:NEUROACTIVE LIGAND-RECEPTOR INTERACTION",
        "EnrichmentMap_gs_size" : 6,
        "EnrichmentMap_Genes" : [ "101090033", "101099323", "101099073\"", "101101444", "101096951", "\"101086333" ],
        "name" : "FCA04080:NEUROACTIVE LIGAND-RECEPTOR INTERACTION",
        "EnrichmentMap_NES_D10vsF_updown_" : 1.0,
        "SUID" : 88,
        "EnrichmentMap_Colouring_D10vsF_updown_" : 0.937016622,
        "__mclCluster" : 1,
        "EnrichmentMap_david_category" : "KEGG_PATHWAY",
        "selected" : false,
        "EnrichmentMap_pvalue_D10vsF_updown_" : 0.062983378
      },
      "position" : {
        "x" : -39.26336924623266,
        "y" : -840.6441974838887
      },
      "selected" : false
    }, {
      "data" : {
        "id" : "87",
        "EnrichmentMap_Name" : "FCA04320:DORSO-VENTRAL AXIS FORMATION",
        "EnrichmentMap_Formatted_name" : "\nFCA04320:DORSO-VENTRAL \nAXIS FORMATION ",
        "EnrichmentMap_GS_DESCR" : "fca04320:Dorso-ventral axis formation",
        "EnrichmentMap_fdr_qvalue_D10vsF_updown_" : 0.431928883,
        "DEGs_D10vsF" : "DOWN",
        "EnrichmentMap_GS_Type" : "ENR",
        "shared_name" : "FCA04320:DORSO-VENTRAL AXIS FORMATION",
        "EnrichmentMap_gs_size" : 3,
        "EnrichmentMap_Genes" : [ "\"101090461", "751104", "101089920\"" ],
        "name" : "FCA04320:DORSO-VENTRAL AXIS FORMATION",
        "EnrichmentMap_NES_D10vsF_updown_" : 1.0,
        "SUID" : 87,
        "EnrichmentMap_Colouring_D10vsF_updown_" : 0.979863465,
        "__mclCluster" : 2,
        "EnrichmentMap_david_category" : "KEGG_PATHWAY",
        "selected" : false,
        "EnrichmentMap_pvalue_D10vsF_updown_" : 0.020136535
      },
      "position" : {
        "x" : 81.94441976050948,
        "y" : -968.1495486478988
      },
      "selected" : false
    }, {
      "data" : {
        "id" : "86",
        "EnrichmentMap_Name" : "\"IPR003961:FIBRONECTIN, TYPE III\"",
        "EnrichmentMap_Formatted_name" : "\n\"IPR003961:FIBRONECTIN, \nTYPE III\" ",
        "EnrichmentMap_GS_DESCR" : "\"IPR003961:Fibronectin, type III\"",
        "EnrichmentMap_fdr_qvalue_D10vsF_updown_" : 0.041642295,
        "DEGs_D10vsF" : "DOWN",
        "EnrichmentMap_GS_Type" : "ENR",
        "shared_name" : "\"IPR003961:FIBRONECTIN, TYPE III\"",
        "EnrichmentMap_gs_size" : 8,
        "EnrichmentMap_Genes" : [ "\"101101444", "101090020", "101091636", "101084985", "101082555\"", "101092535", "101095043", "101100899" ],
        "name" : "\"IPR003961:FIBRONECTIN, TYPE III\"",
        "EnrichmentMap_NES_D10vsF_updown_" : 1.0,
        "SUID" : 86,
        "EnrichmentMap_Colouring_D10vsF_updown_" : 0.999316,
        "__mclCluster" : 1,
        "EnrichmentMap_david_category" : "INTERPRO",
        "selected" : false,
        "EnrichmentMap_pvalue_D10vsF_updown_" : 6.84E-4
      },
      "position" : {
        "x" : 125.77425812172943,
        "y" : -675.7345539184416
      },
      "selected" : false
    }, {
      "data" : {
        "id" : "85",
        "EnrichmentMap_Name" : "\"IPR017983:GPCR, FAMILY 2, SECRETIN-LIKE, CONSERVED SITE\"",
        "EnrichmentMap_Formatted_name" : "\n\"IPR017983:GPCR, \nFAMILY 2, \nSECRETIN-LIKE, \nCONSERVED SITE\" ",
        "EnrichmentMap_GS_DESCR" : "\"IPR017983:GPCR, family 2, secretin-like, conserved site\"",
        "EnrichmentMap_fdr_qvalue_D10vsF_updown_" : 0.440795478,
        "DEGs_D10vsF" : "DOWN",
        "EnrichmentMap_GS_Type" : "ENR",
        "shared_name" : "\"IPR017983:GPCR, FAMILY 2, SECRETIN-LIKE, CONSERVED SITE\"",
        "EnrichmentMap_gs_size" : 3,
        "EnrichmentMap_Genes" : [ "101093625", "\"101086333", "101101312\"" ],
        "name" : "\"IPR017983:GPCR, FAMILY 2, SECRETIN-LIKE, CONSERVED SITE\"",
        "EnrichmentMap_NES_D10vsF_updown_" : 1.0,
        "SUID" : 85,
        "EnrichmentMap_Colouring_D10vsF_updown_" : 0.981484175,
        "__mclCluster" : 8,
        "EnrichmentMap_david_category" : "INTERPRO",
        "selected" : false,
        "EnrichmentMap_pvalue_D10vsF_updown_" : 0.018515825
      },
      "position" : {
        "x" : -37.22048082769292,
        "y" : -1015.4523343045483
      },
      "selected" : false
    }, {
      "data" : {
        "id" : "84",
        "EnrichmentMap_Name" : "IPR007110:IMMUNOGLOBULIN-LIKE DOMAIN",
        "EnrichmentMap_Formatted_name" : "\nIPR007110:IMMUNOGLOBULIN-LIKE \nDOMAIN ",
        "EnrichmentMap_GS_DESCR" : "IPR007110:Immunoglobulin-like domain",
        "EnrichmentMap_fdr_qvalue_D10vsF_updown_" : 0.060516487,
        "DEGs_D10vsF" : "DOWN",
        "EnrichmentMap_GS_Type" : "ENR",
        "shared_name" : "IPR007110:IMMUNOGLOBULIN-LIKE DOMAIN",
        "EnrichmentMap_gs_size" : 11,
        "EnrichmentMap_Genes" : [ "101101312", "\"101088844", "101084243", "101090020", "101090079", "101084985", "101082555\"", "101094727", "101095043", "101096188", "101090260" ],
        "name" : "IPR007110:IMMUNOGLOBULIN-LIKE DOMAIN",
        "EnrichmentMap_NES_D10vsF_updown_" : 1.0,
        "SUID" : 84,
        "EnrichmentMap_Colouring_D10vsF_updown_" : 0.999398,
        "__mclCluster" : 1,
        "EnrichmentMap_david_category" : "INTERPRO",
        "selected" : false,
        "EnrichmentMap_pvalue_D10vsF_updown_" : 6.02E-4
      },
      "position" : {
        "x" : 105.44140465943784,
        "y" : -772.0331266518082
      },
      "selected" : false
    }, {
      "data" : {
        "id" : "83",
        "EnrichmentMap_Name" : "GO:0001755~NEURAL CREST CELL MIGRATION",
        "EnrichmentMap_Formatted_name" : "\nGO:0001755~NEURAL \nCREST CELL \nMIGRATION ",
        "EnrichmentMap_GS_DESCR" : "GO:0001755~neural crest cell migration",
        "EnrichmentMap_fdr_qvalue_D10vsF_updown_" : 0.965982446,
        "DEGs_D10vsF" : "DOWN",
        "EnrichmentMap_GS_Type" : "ENR",
        "shared_name" : "GO:0001755~NEURAL CREST CELL MIGRATION",
        "EnrichmentMap_gs_size" : 3,
        "EnrichmentMap_Genes" : [ "101088844", "101098118\"", "\"101082379" ],
        "name" : "GO:0001755~NEURAL CREST CELL MIGRATION",
        "EnrichmentMap_NES_D10vsF_updown_" : 1.0,
        "SUID" : 83,
        "EnrichmentMap_Colouring_D10vsF_updown_" : 0.957352066,
        "__mclCluster" : 4,
        "EnrichmentMap_david_category" : "GOTERM_BP_DIRECT",
        "selected" : false,
        "EnrichmentMap_pvalue_D10vsF_updown_" : 0.042647934
      },
      "position" : {
        "x" : -429.8173075240765,
        "y" : -648.3739944702363
      },
      "selected" : false
    }, {
      "data" : {
        "id" : "82",
        "EnrichmentMap_Name" : "GO:0005887~INTEGRAL COMPONENT OF PLASMA MEMBRANE",
        "EnrichmentMap_Formatted_name" : "\nGO:0005887~INTEGRAL \nCOMPONENT OF \nPLASMA MEMBRANE ",
        "EnrichmentMap_GS_DESCR" : "GO:0005887~integral component of plasma membrane",
        "EnrichmentMap_fdr_qvalue_D10vsF_updown_" : 0.300068704,
        "DEGs_D10vsF" : "DOWN",
        "EnrichmentMap_GS_Type" : "ENR",
        "shared_name" : "GO:0005887~INTEGRAL COMPONENT OF PLASMA MEMBRANE",
        "EnrichmentMap_gs_size" : 15,
        "EnrichmentMap_Genes" : [ "101092193", "101095111", "101087090", "\"101082379", "101094727", "101090260", "101087205", "101085598", "101090033", "101092535\"", "101101373", "101083092", "101087585", "101090409", "101101204" ],
        "name" : "GO:0005887~INTEGRAL COMPONENT OF PLASMA MEMBRANE",
        "EnrichmentMap_NES_D10vsF_updown_" : 1.0,
        "SUID" : 82,
        "EnrichmentMap_Colouring_D10vsF_updown_" : 0.996473825,
        "__mclCluster" : 1,
        "EnrichmentMap_david_category" : "GOTERM_CC_DIRECT",
        "selected" : false,
        "EnrichmentMap_pvalue_D10vsF_updown_" : 0.003526175
      },
      "position" : {
        "x" : -241.4323286289999,
        "y" : -730.3714407760461
      },
      "selected" : false
    }, {
      "data" : {
        "id" : "81",
        "EnrichmentMap_Name" : "\"IPR008967:P53-LIKE TRANSCRIPTION FACTOR, DNA-BINDING\"",
        "EnrichmentMap_Formatted_name" : "\n\"IPR008967:P53-LIKE \nTRANSCRIPTION \nFACTOR, \nDNA-BINDING\" ",
        "EnrichmentMap_GS_DESCR" : "\"IPR008967:p53-like transcription factor, DNA-binding\"",
        "EnrichmentMap_fdr_qvalue_D10vsF_updown_" : 0.635552345,
        "DEGs_D10vsF" : "DOWN",
        "EnrichmentMap_GS_Type" : "ENR",
        "shared_name" : "\"IPR008967:P53-LIKE TRANSCRIPTION FACTOR, DNA-BINDING\"",
        "EnrichmentMap_gs_size" : 3,
        "EnrichmentMap_Genes" : [ "101097442\"", "101099543", "\"101084202" ],
        "name" : "\"IPR008967:P53-LIKE TRANSCRIPTION FACTOR, DNA-BINDING\"",
        "EnrichmentMap_NES_D10vsF_updown_" : 1.0,
        "SUID" : 81,
        "EnrichmentMap_Colouring_D10vsF_updown_" : 0.958685299,
        "__mclCluster" : 6,
        "EnrichmentMap_david_category" : "INTERPRO",
        "selected" : false,
        "EnrichmentMap_pvalue_D10vsF_updown_" : 0.041314701
      },
      "position" : {
        "x" : 248.06092582816487,
        "y" : -803.2196728963414
      },
      "selected" : false
    }, {
      "data" : {
        "id" : "80",
        "EnrichmentMap_Name" : "GO:0005509~CALCIUM ION BINDING",
        "EnrichmentMap_Formatted_name" : "\nGO:0005509~CALCIUM \nION BINDING ",
        "EnrichmentMap_GS_DESCR" : "GO:0005509~calcium ion binding",
        "EnrichmentMap_fdr_qvalue_D10vsF_updown_" : 0.729176135,
        "DEGs_D10vsF" : "DOWN",
        "EnrichmentMap_GS_Type" : "ENR",
        "shared_name" : "GO:0005509~CALCIUM ION BINDING",
        "EnrichmentMap_gs_size" : 10,
        "EnrichmentMap_Genes" : [ "101090552", "101093625", "101095064", "100174781\"", "101081023", "101086798", "101092262", "101084501", "101085456", "\"101097205" ],
        "name" : "GO:0005509~CALCIUM ION BINDING",
        "EnrichmentMap_NES_D10vsF_updown_" : 1.0,
        "SUID" : 80,
        "EnrichmentMap_Colouring_D10vsF_updown_" : 0.980833661,
        "__mclCluster" : 5,
        "EnrichmentMap_david_category" : "GOTERM_MF_DIRECT",
        "selected" : false,
        "EnrichmentMap_pvalue_D10vsF_updown_" : 0.019166339
      },
      "position" : {
        "x" : -276.81385738428594,
        "y" : -694.3611214567246
      },
      "selected" : false
    }, {
      "data" : {
        "id" : "79",
        "EnrichmentMap_Name" : "TRANSPORT",
        "EnrichmentMap_Formatted_name" : "TRANSPORT\n",
        "EnrichmentMap_GS_DESCR" : "Transport",
        "EnrichmentMap_fdr_qvalue_D10vsF_updown_" : 0.214128531,
        "DEGs_D10vsF" : "DOWN",
        "EnrichmentMap_GS_Type" : "ENR",
        "shared_name" : "TRANSPORT",
        "EnrichmentMap_gs_size" : 10,
        "EnrichmentMap_Genes" : [ "101090033", "101095111", "101101373", "\"493854", "101082587", "101087090", "101099207\"", "101087585", "101083086", "101087205" ],
        "name" : "TRANSPORT",
        "EnrichmentMap_NES_D10vsF_updown_" : 1.0,
        "SUID" : 79,
        "EnrichmentMap_Colouring_D10vsF_updown_" : 0.984064205,
        "__mclCluster" : 1,
        "EnrichmentMap_david_category" : "UP_KEYWORDS",
        "selected" : false,
        "EnrichmentMap_pvalue_D10vsF_updown_" : 0.015935795
      },
      "position" : {
        "x" : -218.83324306344943,
        "y" : -792.2942208962801
      },
      "selected" : false
    }, {
      "data" : {
        "id" : "78",
        "EnrichmentMap_Name" : "IPR003598:IMMUNOGLOBULIN SUBTYPE 2",
        "EnrichmentMap_Formatted_name" : "\nIPR003598:IMMUNOGLOBULIN \nSUBTYPE 2 ",
        "EnrichmentMap_GS_DESCR" : "IPR003598:Immunoglobulin subtype 2",
        "EnrichmentMap_fdr_qvalue_D10vsF_updown_" : 0.050159331,
        "DEGs_D10vsF" : "DOWN",
        "EnrichmentMap_GS_Type" : "ENR",
        "shared_name" : "IPR003598:IMMUNOGLOBULIN SUBTYPE 2",
        "EnrichmentMap_gs_size" : 8,
        "EnrichmentMap_Genes" : [ "101101312", "101090020", "\"101095043", "101084985", "101082555\"", "101094727", "101096188", "101090260" ],
        "name" : "IPR003598:IMMUNOGLOBULIN SUBTYPE 2",
        "EnrichmentMap_NES_D10vsF_updown_" : 1.0,
        "SUID" : 78,
        "EnrichmentMap_Colouring_D10vsF_updown_" : 0.999338,
        "__mclCluster" : 1,
        "EnrichmentMap_david_category" : "INTERPRO",
        "selected" : false,
        "EnrichmentMap_pvalue_D10vsF_updown_" : 6.62E-4
      },
      "position" : {
        "x" : 151.00167441125222,
        "y" : -828.418542183497
      },
      "selected" : false
    }, {
      "data" : {
        "id" : "77",
        "EnrichmentMap_Name" : "SM00413:ETS",
        "EnrichmentMap_Formatted_name" : "SM00413:ETS\n",
        "EnrichmentMap_GS_DESCR" : "SM00413:ETS",
        "EnrichmentMap_fdr_qvalue_D10vsF_updown_" : 0.527200323,
        "DEGs_D10vsF" : "DOWN",
        "EnrichmentMap_GS_Type" : "ENR",
        "shared_name" : "SM00413:ETS",
        "EnrichmentMap_gs_size" : 3,
        "EnrichmentMap_Genes" : [ "\"101086621", "101090716\"", "101090461" ],
        "name" : "SM00413:ETS",
        "EnrichmentMap_NES_D10vsF_updown_" : 1.0,
        "SUID" : 77,
        "EnrichmentMap_Colouring_D10vsF_updown_" : 0.966893742,
        "__mclCluster" : 2,
        "EnrichmentMap_david_category" : "SMART",
        "selected" : false,
        "EnrichmentMap_pvalue_D10vsF_updown_" : 0.033106258
      },
      "position" : {
        "x" : 359.30014962141246,
        "y" : -1041.11094433443
      },
      "selected" : false
    }, {
      "data" : {
        "id" : "76",
        "EnrichmentMap_Name" : "IPR003118:POINTED DOMAIN",
        "EnrichmentMap_Formatted_name" : "\nIPR003118:POINTED \nDOMAIN ",
        "EnrichmentMap_GS_DESCR" : "IPR003118:Pointed domain",
        "EnrichmentMap_fdr_qvalue_D10vsF_updown_" : 0.716654953,
        "DEGs_D10vsF" : "DOWN",
        "EnrichmentMap_GS_Type" : "ENR",
        "shared_name" : "IPR003118:POINTED DOMAIN",
        "EnrichmentMap_gs_size" : 2,
        "EnrichmentMap_Genes" : [ "\"101090461", "101090716\"" ],
        "name" : "IPR003118:POINTED DOMAIN",
        "EnrichmentMap_NES_D10vsF_updown_" : 1.0,
        "SUID" : 76,
        "EnrichmentMap_Colouring_D10vsF_updown_" : 0.914654455,
        "__mclCluster" : 2,
        "EnrichmentMap_david_category" : "INTERPRO",
        "selected" : false,
        "EnrichmentMap_pvalue_D10vsF_updown_" : 0.085345545
      },
      "position" : {
        "x" : 133.70094790616218,
        "y" : -1013.523060233942
      },
      "selected" : false
    }, {
      "data" : {
        "id" : "75",
        "EnrichmentMap_Name" : "IPR016201:PLEXIN-LIKE FOLD",
        "EnrichmentMap_Formatted_name" : "\nIPR016201:PLEXIN-LIKE \nFOLD ",
        "EnrichmentMap_GS_DESCR" : "IPR016201:Plexin-like fold",
        "EnrichmentMap_fdr_qvalue_D10vsF_updown_" : 0.641554505,
        "DEGs_D10vsF" : "DOWN",
        "EnrichmentMap_GS_Type" : "ENR",
        "shared_name" : "IPR016201:PLEXIN-LIKE FOLD",
        "EnrichmentMap_gs_size" : 3,
        "EnrichmentMap_Genes" : [ "101088844", "101098118\"", "\"101082379" ],
        "name" : "IPR016201:PLEXIN-LIKE FOLD",
        "EnrichmentMap_NES_D10vsF_updown_" : 1.0,
        "SUID" : 75,
        "EnrichmentMap_Colouring_D10vsF_updown_" : 0.954864785,
        "__mclCluster" : 4,
        "EnrichmentMap_david_category" : "INTERPRO",
        "selected" : false,
        "EnrichmentMap_pvalue_D10vsF_updown_" : 0.045135215
      },
      "position" : {
        "x" : -375.4891070040988,
        "y" : -679.1124538852196
      },
      "selected" : false
    }, {
      "data" : {
        "id" : "74",
        "EnrichmentMap_Name" : "SM00630:SEMA",
        "EnrichmentMap_Formatted_name" : "SM00630:SEMA\n",
        "EnrichmentMap_GS_DESCR" : "SM00630:Sema",
        "EnrichmentMap_fdr_qvalue_D10vsF_updown_" : 0.565269831,
        "DEGs_D10vsF" : "DOWN",
        "EnrichmentMap_GS_Type" : "ENR",
        "shared_name" : "SM00630:SEMA",
        "EnrichmentMap_gs_size" : 3,
        "EnrichmentMap_Genes" : [ "101088844", "101098118\"", "\"101082379" ],
        "name" : "SM00630:SEMA",
        "EnrichmentMap_NES_D10vsF_updown_" : 1.0,
        "SUID" : 74,
        "EnrichmentMap_Colouring_D10vsF_updown_" : 0.954278784,
        "__mclCluster" : 4,
        "EnrichmentMap_david_category" : "SMART",
        "selected" : false,
        "EnrichmentMap_pvalue_D10vsF_updown_" : 0.045721216
      },
      "position" : {
        "x" : -413.27056260033106,
        "y" : -677.4789330058616
      },
      "selected" : false
    }, {
      "data" : {
        "id" : "73",
        "EnrichmentMap_Name" : "\"GO:0001077~TRANSCRIPTIONAL ACTIVATOR ACTIVITY, RNA POLYMERASE II CORE PROMOTER PROXIMAL REGION SEQUENCE-SPECIFIC BINDING\"",
        "EnrichmentMap_Formatted_name" : "\n\"GO:0001077~TRANSCRIPTIONAL \nACTIVATOR \nACTIVITY, RNA \nPOLYMERASE II \nCORE PROMOTER \nPROXIMAL REGION \nSEQUENCE-SPECIFIC \nBINDING\" ",
        "EnrichmentMap_GS_DESCR" : "\"GO:0001077~transcriptional activator activity, RNA polymerase II core promoter proximal region sequence-specific binding\"",
        "EnrichmentMap_fdr_qvalue_D10vsF_updown_" : 0.779503387,
        "DEGs_D10vsF" : "DOWN",
        "EnrichmentMap_GS_Type" : "ENR",
        "shared_name" : "\"GO:0001077~TRANSCRIPTIONAL ACTIVATOR ACTIVITY, RNA POLYMERASE II CORE PROMOTER PROXIMAL REGION SEQUENCE-SPECIFIC BINDING\"",
        "EnrichmentMap_gs_size" : 5,
        "EnrichmentMap_Genes" : [ "101085621", "\"101081441", "101097442", "101090716\"", "101094231" ],
        "name" : "\"GO:0001077~TRANSCRIPTIONAL ACTIVATOR ACTIVITY, RNA POLYMERASE II CORE PROMOTER PROXIMAL REGION SEQUENCE-SPECIFIC BINDING\"",
        "EnrichmentMap_NES_D10vsF_updown_" : 1.0,
        "SUID" : 73,
        "EnrichmentMap_Colouring_D10vsF_updown_" : 0.9561923,
        "__mclCluster" : 2,
        "EnrichmentMap_david_category" : "GOTERM_MF_DIRECT",
        "selected" : false,
        "EnrichmentMap_pvalue_D10vsF_updown_" : 0.0438077
      },
      "position" : {
        "x" : 254.2721513107288,
        "y" : -1002.720487324181
      },
      "selected" : false
    }, {
      "data" : {
        "id" : "72",
        "EnrichmentMap_Name" : "IPR003599:IMMUNOGLOBULIN SUBTYPE",
        "EnrichmentMap_Formatted_name" : "\nIPR003599:IMMUNOGLOBULIN \nSUBTYPE ",
        "EnrichmentMap_GS_DESCR" : "IPR003599:Immunoglobulin subtype",
        "EnrichmentMap_fdr_qvalue_D10vsF_updown_" : 0.081013156,
        "DEGs_D10vsF" : "DOWN",
        "EnrichmentMap_GS_Type" : "ENR",
        "shared_name" : "IPR003599:IMMUNOGLOBULIN SUBTYPE",
        "EnrichmentMap_gs_size" : 10,
        "EnrichmentMap_Genes" : [ "101101312", "101084243", "101090020", "101090079", "\"101095043", "101084985", "101082555\"", "101094727", "101096188", "101090260" ],
        "name" : "IPR003599:IMMUNOGLOBULIN SUBTYPE",
        "EnrichmentMap_NES_D10vsF_updown_" : 1.0,
        "SUID" : 72,
        "EnrichmentMap_Colouring_D10vsF_updown_" : 0.999457,
        "__mclCluster" : 1,
        "EnrichmentMap_david_category" : "INTERPRO",
        "selected" : false,
        "EnrichmentMap_pvalue_D10vsF_updown_" : 5.43E-4
      },
      "position" : {
        "x" : 84.63063166337325,
        "y" : -834.745330628776
      },
      "selected" : false
    }, {
      "data" : {
        "id" : "71",
        "EnrichmentMap_Name" : "TRANSMEMBRANE HELIX",
        "EnrichmentMap_Formatted_name" : "TRANSMEMBRANE \nHELIX ",
        "EnrichmentMap_GS_DESCR" : "Transmembrane helix",
        "EnrichmentMap_fdr_qvalue_D10vsF_updown_" : 0.002428291,
        "DEGs_D10vsF" : "DOWN",
        "EnrichmentMap_GS_Type" : "ENR",
        "shared_name" : "TRANSMEMBRANE HELIX",
        "EnrichmentMap_gs_size" : 52,
        "EnrichmentMap_Genes" : [ "101090020", "101090079", "101091636", "100174781", "101082555", "101101444", "101094727", "101095043", "101096188", "101090260", "101100899", "101101312", "101084243", "\"101083092", "101101373", "101101583", "101081254", "101086798", "101087989", "101092535", "101098745", "101090409", "101101204", "101090552", "101092193", "101099528", "101095111", "101086087", "101086333", "101095064", "101087090", "101099236", "101089558", "101080809", "101096356", "101084501", "101098118", "100191004", "101087205", "101085598", "493854", "101098166", "101090033", "101084341", "101093625", "101090129", "101082587", "101082086", "101081023", "101087585", "101096951", "101096836\"" ],
        "name" : "TRANSMEMBRANE HELIX",
        "EnrichmentMap_NES_D10vsF_updown_" : 1.0,
        "SUID" : 71,
        "EnrichmentMap_Colouring_D10vsF_updown_" : 0.9999352,
        "__mclCluster" : 1,
        "EnrichmentMap_david_category" : "UP_KEYWORDS",
        "selected" : false,
        "EnrichmentMap_pvalue_D10vsF_updown_" : 6.48E-5
      },
      "position" : {
        "x" : -25.07632952804531,
        "y" : -627.6970657627782
      },
      "selected" : false
    }, {
      "data" : {
        "id" : "70",
        "EnrichmentMap_Name" : "FCA04151:PI3K-AKT SIGNALING PATHWAY",
        "EnrichmentMap_Formatted_name" : "\nFCA04151:PI3K-AKT \nSIGNALING \nPATHWAY ",
        "EnrichmentMap_GS_DESCR" : "fca04151:PI3K-Akt signaling pathway",
        "EnrichmentMap_fdr_qvalue_D10vsF_updown_" : 0.377629113,
        "DEGs_D10vsF" : "DOWN",
        "EnrichmentMap_GS_Type" : "ENR",
        "shared_name" : "FCA04151:PI3K-AKT SIGNALING PATHWAY",
        "EnrichmentMap_gs_size" : 8,
        "EnrichmentMap_Genes" : [ "751104", "100037415", "100135774", "101092535\"", "101101444", "101094727", "\"101087130", "101090260" ],
        "name" : "FCA04151:PI3K-AKT SIGNALING PATHWAY",
        "EnrichmentMap_NES_D10vsF_updown_" : 1.0,
        "SUID" : 70,
        "EnrichmentMap_Colouring_D10vsF_updown_" : 0.979738197,
        "__mclCluster" : 3,
        "EnrichmentMap_david_category" : "KEGG_PATHWAY",
        "selected" : false,
        "EnrichmentMap_pvalue_D10vsF_updown_" : 0.020261803
      },
      "position" : {
        "x" : -124.09870575413109,
        "y" : -447.51626769664165
      },
      "selected" : false
    }, {
      "data" : {
        "id" : "69",
        "EnrichmentMap_Name" : "SIGNAL",
        "EnrichmentMap_Formatted_name" : "SIGNAL\n",
        "EnrichmentMap_GS_DESCR" : "Signal",
        "EnrichmentMap_fdr_qvalue_D10vsF_updown_" : 0.010156043,
        "DEGs_D10vsF" : "DOWN",
        "EnrichmentMap_GS_Type" : "ENR",
        "shared_name" : "SIGNAL",
        "EnrichmentMap_gs_size" : 29,
        "EnrichmentMap_Genes" : [ "100135774", "101091636", "101084985", "\"101082379", "100174781", "101082374", "101082555", "101096712", "101101444", "101097205", "101098689", "101095043", "101092751", "101096188", "101098813", "102900129", "101101312", "101088217\"", "101097442", "101081254", "101086798", "101098745", "101086333", "101095064", "101098118", "101085598", "101090033", "101082086", "101081023" ],
        "name" : "SIGNAL",
        "EnrichmentMap_NES_D10vsF_updown_" : 1.0,
        "SUID" : 69,
        "EnrichmentMap_Colouring_D10vsF_updown_" : 0.999456,
        "__mclCluster" : 1,
        "EnrichmentMap_david_category" : "UP_KEYWORDS",
        "selected" : false,
        "EnrichmentMap_pvalue_D10vsF_updown_" : 5.44E-4
      },
      "position" : {
        "x" : -215.25140105723762,
        "y" : -585.8331898861559
      },
      "selected" : false
    }, {
      "data" : {
        "id" : "68",
        "EnrichmentMap_Name" : "DNA-BINDING",
        "EnrichmentMap_Formatted_name" : "DNA-BINDING\n",
        "EnrichmentMap_GS_DESCR" : "DNA-binding",
        "EnrichmentMap_fdr_qvalue_D10vsF_updown_" : 0.446114088,
        "DEGs_D10vsF" : "DOWN",
        "EnrichmentMap_GS_Type" : "ENR",
        "shared_name" : "DNA-BINDING",
        "EnrichmentMap_gs_size" : 8,
        "EnrichmentMap_Genes" : [ "\"101081441", "101084202", "101086621", "101090716\"", "101100195", "101083813", "101094231", "101090461" ],
        "name" : "DNA-BINDING",
        "EnrichmentMap_NES_D10vsF_updown_" : 1.0,
        "SUID" : 68,
        "EnrichmentMap_Colouring_D10vsF_updown_" : 0.916997842,
        "__mclCluster" : 2,
        "EnrichmentMap_david_category" : "UP_KEYWORDS",
        "selected" : false,
        "EnrichmentMap_pvalue_D10vsF_updown_" : 0.083002158
      },
      "position" : {
        "x" : 329.41057996371813,
        "y" : -1016.8846070734679
      },
      "selected" : false
    }, {
      "data" : {
        "id" : "67",
        "EnrichmentMap_Name" : "TRANSCRIPTION REGULATION",
        "EnrichmentMap_Formatted_name" : "TRANSCRIPTION \nREGULATION ",
        "EnrichmentMap_GS_DESCR" : "Transcription regulation",
        "EnrichmentMap_fdr_qvalue_D10vsF_updown_" : 0.467308331,
        "DEGs_D10vsF" : "DOWN",
        "EnrichmentMap_GS_Type" : "ENR",
        "shared_name" : "TRANSCRIPTION REGULATION",
        "EnrichmentMap_gs_size" : 5,
        "EnrichmentMap_Genes" : [ "\"101081441", "101084202", "101085621\"", "101100195", "101094231" ],
        "name" : "TRANSCRIPTION REGULATION",
        "EnrichmentMap_NES_D10vsF_updown_" : 1.0,
        "SUID" : 67,
        "EnrichmentMap_Colouring_D10vsF_updown_" : 0.919454242,
        "__mclCluster" : 2,
        "EnrichmentMap_david_category" : "UP_KEYWORDS",
        "selected" : false,
        "EnrichmentMap_pvalue_D10vsF_updown_" : 0.080545758
      },
      "position" : {
        "x" : 288.6910077245914,
        "y" : -997.5315785753556
      },
      "selected" : false
    }, {
      "data" : {
        "id" : "66",
        "EnrichmentMap_Name" : "\"IPR001824:TYROSINE-PROTEIN KINASE, RECEPTOR CLASS III, CONSERVED SITE\"",
        "EnrichmentMap_Formatted_name" : "\n\"IPR001824:TYROSINE-PROTEIN \nKINASE, RECEPTOR \nCLASS III, \nCONSERVED SITE\" ",
        "EnrichmentMap_GS_DESCR" : "\"IPR001824:Tyrosine-protein kinase, receptor class III, conserved site\"",
        "EnrichmentMap_fdr_qvalue_D10vsF_updown_" : 0.739466807,
        "DEGs_D10vsF" : "DOWN",
        "EnrichmentMap_GS_Type" : "ENR",
        "shared_name" : "\"IPR001824:TYROSINE-PROTEIN KINASE, RECEPTOR CLASS III, CONSERVED SITE\"",
        "EnrichmentMap_gs_size" : 2,
        "EnrichmentMap_Genes" : [ "\"101094727", "101090260\"" ],
        "name" : "\"IPR001824:TYROSINE-PROTEIN KINASE, RECEPTOR CLASS III, CONSERVED SITE\"",
        "EnrichmentMap_NES_D10vsF_updown_" : 1.0,
        "SUID" : 66,
        "EnrichmentMap_Colouring_D10vsF_updown_" : 0.937186864,
        "__mclCluster" : 7,
        "EnrichmentMap_david_category" : "INTERPRO",
        "selected" : false,
        "EnrichmentMap_pvalue_D10vsF_updown_" : 0.062813136
      },
      "position" : {
        "x" : -75.83224810752223,
        "y" : -559.5361538537037
      },
      "selected" : false
    }, {
      "data" : {
        "id" : "65",
        "EnrichmentMap_Name" : "SM00429:IPT",
        "EnrichmentMap_Formatted_name" : "SM00429:IPT\n",
        "EnrichmentMap_GS_DESCR" : "SM00429:IPT",
        "EnrichmentMap_fdr_qvalue_D10vsF_updown_" : 0.527200323,
        "DEGs_D10vsF" : "DOWN",
        "EnrichmentMap_GS_Type" : "ENR",
        "shared_name" : "SM00429:IPT",
        "EnrichmentMap_gs_size" : 3,
        "EnrichmentMap_Genes" : [ "\"101081441", "101097442\"", "101099543" ],
        "name" : "SM00429:IPT",
        "EnrichmentMap_NES_D10vsF_updown_" : 1.0,
        "SUID" : 65,
        "EnrichmentMap_Colouring_D10vsF_updown_" : 0.966893742,
        "__mclCluster" : 6,
        "EnrichmentMap_david_category" : "SMART",
        "selected" : false,
        "EnrichmentMap_pvalue_D10vsF_updown_" : 0.033106258
      },
      "position" : {
        "x" : 304.9455397634795,
        "y" : -724.2251072474745
      },
      "selected" : false
    }, {
      "data" : {
        "id" : "64",
        "EnrichmentMap_Name" : "IPR002909:CELL SURFACE RECEPTOR IPT/TIG",
        "EnrichmentMap_Formatted_name" : "IPR002909:CELL \nSURFACE RECEPTOR \nIPT/TIG ",
        "EnrichmentMap_GS_DESCR" : "IPR002909:Cell surface receptor IPT/TIG",
        "EnrichmentMap_fdr_qvalue_D10vsF_updown_" : 0.456130056,
        "DEGs_D10vsF" : "DOWN",
        "EnrichmentMap_GS_Type" : "ENR",
        "shared_name" : "IPR002909:CELL SURFACE RECEPTOR IPT/TIG",
        "EnrichmentMap_gs_size" : 3,
        "EnrichmentMap_Genes" : [ "\"101081441", "101097442\"", "101099543" ],
        "name" : "IPR002909:CELL SURFACE RECEPTOR IPT/TIG",
        "EnrichmentMap_NES_D10vsF_updown_" : 1.0,
        "SUID" : 64,
        "EnrichmentMap_Colouring_D10vsF_updown_" : 0.978688578,
        "__mclCluster" : 6,
        "EnrichmentMap_david_category" : "INTERPRO",
        "selected" : false,
        "EnrichmentMap_pvalue_D10vsF_updown_" : 0.021311422
      },
      "position" : {
        "x" : 354.1219864991304,
        "y" : -720.2822246177943
      },
      "selected" : false
    }, {
      "data" : {
        "id" : "63",
        "EnrichmentMap_Name" : "FCA04010:MAPK SIGNALING PATHWAY",
        "EnrichmentMap_Formatted_name" : "FCA04010:MAPK \nSIGNALING \nPATHWAY",
        "EnrichmentMap_GS_DESCR" : "fca04010:MAPK signaling pathway",
        "EnrichmentMap_fdr_qvalue_D10vsF_updown_" : 0.204315821,
        "DEGs_D10vsF" : "DOWN",
        "EnrichmentMap_GS_Type" : "ENR",
        "shared_name" : "FCA04010:MAPK SIGNALING PATHWAY",
        "EnrichmentMap_gs_size" : 8,
        "EnrichmentMap_Genes" : [ "751104", "101082829", "100135774", "101091172\"", "101101078", "\"101085456", "101086621", "101088775" ],
        "name" : "FCA04010:MAPK SIGNALING PATHWAY",
        "EnrichmentMap_NES_D10vsF_updown_" : 1.0,
        "SUID" : 63,
        "EnrichmentMap_Colouring_D10vsF_updown_" : 0.99671687,
        "__mclCluster" : 3,
        "EnrichmentMap_david_category" : "KEGG_PATHWAY",
        "selected" : false,
        "EnrichmentMap_pvalue_D10vsF_updown_" : 0.00328313
      },
      "position" : {
        "x" : -6.084723460624936,
        "y" : -508.34357703504537
      },
      "selected" : false
    }, {
      "data" : {
        "id" : "62",
        "EnrichmentMap_Name" : "FCA04270:VASCULAR SMOOTH MUSCLE CONTRACTION",
        "EnrichmentMap_Formatted_name" : "\nFCA04270:VASCULAR \nSMOOTH MUSCLE \nCONTRACTION ",
        "EnrichmentMap_GS_DESCR" : "fca04270:Vascular smooth muscle contraction",
        "EnrichmentMap_fdr_qvalue_D10vsF_updown_" : 0.651668124,
        "DEGs_D10vsF" : "DOWN",
        "EnrichmentMap_GS_Type" : "ENR",
        "shared_name" : "FCA04270:VASCULAR SMOOTH MUSCLE CONTRACTION",
        "EnrichmentMap_gs_size" : 4,
        "EnrichmentMap_Genes" : [ "101098766", "101082829\"", "101092262", "\"101086333" ],
        "name" : "FCA04270:VASCULAR SMOOTH MUSCLE CONTRACTION",
        "EnrichmentMap_NES_D10vsF_updown_" : 1.0,
        "SUID" : 62,
        "EnrichmentMap_Colouring_D10vsF_updown_" : 0.941108937,
        "__mclCluster" : 13,
        "EnrichmentMap_david_category" : "KEGG_PATHWAY",
        "selected" : false,
        "EnrichmentMap_pvalue_D10vsF_updown_" : 0.058891063
      },
      "position" : {
        "x" : 129.75499153628775,
        "y" : -435.7347374960974
      },
      "selected" : false
    }, {
      "data" : {
        "id" : "61",
        "EnrichmentMap_Name" : "IPR000772:RICIN B LECTIN DOMAIN",
        "EnrichmentMap_Formatted_name" : "IPR000772:RICIN \nB LECTIN DOMAIN ",
        "EnrichmentMap_GS_DESCR" : "IPR000772:Ricin B lectin domain",
        "EnrichmentMap_fdr_qvalue_D10vsF_updown_" : 0.440795478,
        "DEGs_D10vsF" : "DOWN",
        "EnrichmentMap_GS_Type" : "ENR",
        "shared_name" : "IPR000772:RICIN B LECTIN DOMAIN",
        "EnrichmentMap_gs_size" : 3,
        "EnrichmentMap_Genes" : [ "101092193", "\"101100899", "101096836\"" ],
        "name" : "IPR000772:RICIN B LECTIN DOMAIN",
        "EnrichmentMap_NES_D10vsF_updown_" : 1.0,
        "SUID" : 61,
        "EnrichmentMap_Colouring_D10vsF_updown_" : 0.981484175,
        "__mclCluster" : 1,
        "EnrichmentMap_david_category" : "INTERPRO",
        "selected" : false,
        "EnrichmentMap_pvalue_D10vsF_updown_" : 0.018515825
      },
      "position" : {
        "x" : -225.59329985550525,
        "y" : -673.1243608546598
      },
      "selected" : false
    } ],
    "edges" : [ {
      "data" : {
        "id" : "399",
        "source" : "142",
        "target" : "112",
        "shared_name" : "IPR013783:IMMUNOGLOBULIN-LIKE FOLD (Geneset_Overlap_D10vsF_updown) MEMBRANE",
        "EnrichmentMap_Overlap_size" : 14,
        "EnrichmentMap_similarity_coefficient" : 0.7368421052631579,
        "shared_interaction" : "Geneset_Overlap",
        "EnrichmentMap_Data_Set" : "D10vsF_updown",
        "name" : "IPR013783:IMMUNOGLOBULIN-LIKE FOLD (Geneset_Overlap_D10vsF_updown) MEMBRANE",
        "interaction" : "Geneset_Overlap",
        "SUID" : 399,
        "__mclCluster" : 1,
        "selected" : false,
        "EnrichmentMap_Overlap_genes" : [ "101088844", "101090020", "101090079", "101091636", "100174781", "101082555", "101101444", "101094727", "101095043", "101096188", "101090260", "101100899", "101101312", "101084243" ]
      },
      "selected" : false
    }, {
      "data" : {
        "id" : "398",
        "source" : "142",
        "target" : "71",
        "shared_name" : "IPR013783:IMMUNOGLOBULIN-LIKE FOLD (Geneset_Overlap_D10vsF_updown) TRANSMEMBRANE HELIX",
        "EnrichmentMap_Overlap_size" : 13,
        "EnrichmentMap_similarity_coefficient" : 0.6842105263157895,
        "shared_interaction" : "Geneset_Overlap",
        "EnrichmentMap_Data_Set" : "D10vsF_updown",
        "name" : "IPR013783:IMMUNOGLOBULIN-LIKE FOLD (Geneset_Overlap_D10vsF_updown) TRANSMEMBRANE HELIX",
        "interaction" : "Geneset_Overlap",
        "SUID" : 398,
        "__mclCluster" : 1,
        "selected" : false,
        "EnrichmentMap_Overlap_genes" : [ "101090020", "101090079", "101091636", "100174781", "101082555", "101101444", "101094727", "101095043", "101096188", "101090260", "101100899", "101101312", "101084243" ]
      },
      "selected" : false
    }, {
      "data" : {
        "id" : "397",
        "source" : "142",
        "target" : "140",
        "shared_name" : "IPR013783:IMMUNOGLOBULIN-LIKE FOLD (Geneset_Overlap_D10vsF_updown) SM00408:IGC2",
        "EnrichmentMap_Overlap_size" : 6,
        "EnrichmentMap_similarity_coefficient" : 0.75,
        "shared_interaction" : "Geneset_Overlap",
        "EnrichmentMap_Data_Set" : "D10vsF_updown",
        "name" : "IPR013783:IMMUNOGLOBULIN-LIKE FOLD (Geneset_Overlap_D10vsF_updown) SM00408:IGC2",
        "interaction" : "Geneset_Overlap",
        "SUID" : 397,
        "__mclCluster" : 1,
        "selected" : false,
        "EnrichmentMap_Overlap_genes" : [ "101090020", "101084985", "101094727", "101096188", "101090260", "101101312" ]
      },
      "selected" : false
    }, {
      "data" : {
        "id" : "396",
        "source" : "142",
        "target" : "65",
        "shared_name" : "IPR013783:IMMUNOGLOBULIN-LIKE FOLD (Geneset_Overlap_D10vsF_updown) SM00429:IPT",
        "EnrichmentMap_Overlap_size" : 2,
        "EnrichmentMap_similarity_coefficient" : 0.6666666666666666,
        "shared_interaction" : "Geneset_Overlap",
        "EnrichmentMap_Data_Set" : "D10vsF_updown",
        "name" : "IPR013783:IMMUNOGLOBULIN-LIKE FOLD (Geneset_Overlap_D10vsF_updown) SM00429:IPT",
        "interaction" : "Geneset_Overlap",
        "SUID" : 396,
        "selected" : false,
        "EnrichmentMap_Overlap_genes" : [ "\"101081441", "101099543" ]
      },
      "selected" : false
    }, {
      "data" : {
        "id" : "395",
        "source" : "142",
        "target" : "72",
        "shared_name" : "IPR013783:IMMUNOGLOBULIN-LIKE FOLD (Geneset_Overlap_D10vsF_updown) IPR003599:IMMUNOGLOBULIN SUBTYPE",
        "EnrichmentMap_Overlap_size" : 8,
        "EnrichmentMap_similarity_coefficient" : 0.8,
        "shared_interaction" : "Geneset_Overlap",
        "EnrichmentMap_Data_Set" : "D10vsF_updown",
        "name" : "IPR013783:IMMUNOGLOBULIN-LIKE FOLD (Geneset_Overlap_D10vsF_updown) IPR003599:IMMUNOGLOBULIN SUBTYPE",
        "interaction" : "Geneset_Overlap",
        "SUID" : 395,
        "__mclCluster" : 1,
        "selected" : false,
        "EnrichmentMap_Overlap_genes" : [ "101090020", "101090079", "101084985", "101094727", "101096188", "101090260", "101101312", "101084243" ]
      },
      "selected" : false
    }, {
      "data" : {
        "id" : "394",
        "source" : "142",
        "target" : "110",
        "shared_name" : "IPR013783:IMMUNOGLOBULIN-LIKE FOLD (Geneset_Overlap_D10vsF_updown) TRANSMEMBRANE",
        "EnrichmentMap_Overlap_size" : 13,
        "EnrichmentMap_similarity_coefficient" : 0.6842105263157895,
        "shared_interaction" : "Geneset_Overlap",
        "EnrichmentMap_Data_Set" : "D10vsF_updown",
        "name" : "IPR013783:IMMUNOGLOBULIN-LIKE FOLD (Geneset_Overlap_D10vsF_updown) TRANSMEMBRANE",
        "interaction" : "Geneset_Overlap",
        "SUID" : 394,
        "__mclCluster" : 1,
        "selected" : false,
        "EnrichmentMap_Overlap_genes" : [ "101090020", "101090079", "101091636", "100174781", "101082555", "101101444", "101094727", "101095043", "101096188", "101090260", "101100899", "101101312", "101084243" ]
      },
      "selected" : false
    }, {
      "data" : {
        "id" : "393",
        "source" : "142",
        "target" : "86",
        "shared_name" : "IPR013783:IMMUNOGLOBULIN-LIKE FOLD (Geneset_Overlap_D10vsF_updown) \"IPR003961:FIBRONECTIN, TYPE III\"",
        "EnrichmentMap_Overlap_size" : 5,
        "EnrichmentMap_similarity_coefficient" : 0.625,
        "shared_interaction" : "Geneset_Overlap",
        "EnrichmentMap_Data_Set" : "D10vsF_updown",
        "name" : "IPR013783:IMMUNOGLOBULIN-LIKE FOLD (Geneset_Overlap_D10vsF_updown) \"IPR003961:FIBRONECTIN, TYPE III\"",
        "interaction" : "Geneset_Overlap",
        "SUID" : 393,
        "__mclCluster" : 1,
        "selected" : false,
        "EnrichmentMap_Overlap_genes" : [ "101090020", "101091636", "101084985", "101095043", "101100899" ]
      },
      "selected" : false
    }, {
      "data" : {
        "id" : "392",
        "source" : "142",
        "target" : "123",
        "shared_name" : "IPR013783:IMMUNOGLOBULIN-LIKE FOLD (Geneset_Overlap_D10vsF_updown) IMMUNOGLOBULIN DOMAIN",
        "EnrichmentMap_Overlap_size" : 2,
        "EnrichmentMap_similarity_coefficient" : 0.5,
        "shared_interaction" : "Geneset_Overlap",
        "EnrichmentMap_Data_Set" : "D10vsF_updown",
        "name" : "IPR013783:IMMUNOGLOBULIN-LIKE FOLD (Geneset_Overlap_D10vsF_updown) IMMUNOGLOBULIN DOMAIN",
        "interaction" : "Geneset_Overlap",
        "SUID" : 392,
        "selected" : false,
        "EnrichmentMap_Overlap_genes" : [ "101096188", "101090260" ]
      },
      "selected" : false
    }, {
      "data" : {
        "id" : "391",
        "source" : "142",
        "target" : "129",
        "shared_name" : "IPR013783:IMMUNOGLOBULIN-LIKE FOLD (Geneset_Overlap_D10vsF_updown) SM00409:IG",
        "EnrichmentMap_Overlap_size" : 8,
        "EnrichmentMap_similarity_coefficient" : 0.8,
        "shared_interaction" : "Geneset_Overlap",
        "EnrichmentMap_Data_Set" : "D10vsF_updown",
        "name" : "IPR013783:IMMUNOGLOBULIN-LIKE FOLD (Geneset_Overlap_D10vsF_updown) SM00409:IG",
        "interaction" : "Geneset_Overlap",
        "SUID" : 391,
        "__mclCluster" : 1,
        "selected" : false,
        "EnrichmentMap_Overlap_genes" : [ "101090020", "101090079", "101084985", "101094727", "101096188", "101090260", "101101312", "101084243" ]
      },
      "selected" : false
    }, {
      "data" : {
        "id" : "390",
        "source" : "142",
        "target" : "109",
        "shared_name" : "IPR013783:IMMUNOGLOBULIN-LIKE FOLD (Geneset_Overlap_D10vsF_updown) IPR014756:IMMUNOGLOBULIN E-SET",
        "EnrichmentMap_Overlap_size" : 3,
        "EnrichmentMap_similarity_coefficient" : 0.5,
        "shared_interaction" : "Geneset_Overlap",
        "EnrichmentMap_Data_Set" : "D10vsF_updown",
        "name" : "IPR013783:IMMUNOGLOBULIN-LIKE FOLD (Geneset_Overlap_D10vsF_updown) IPR014756:IMMUNOGLOBULIN E-SET",
        "interaction" : "Geneset_Overlap",
        "SUID" : 390,
        "selected" : false,
        "EnrichmentMap_Overlap_genes" : [ "\"101081441", "101099543", "101097442" ]
      },
      "selected" : false
    }, {
      "data" : {
        "id" : "389",
        "source" : "142",
        "target" : "64",
        "shared_name" : "IPR013783:IMMUNOGLOBULIN-LIKE FOLD (Geneset_Overlap_D10vsF_updown) IPR002909:CELL SURFACE RECEPTOR IPT/TIG",
        "EnrichmentMap_Overlap_size" : 2,
        "EnrichmentMap_similarity_coefficient" : 0.6666666666666666,
        "shared_interaction" : "Geneset_Overlap",
        "EnrichmentMap_Data_Set" : "D10vsF_updown",
        "name" : "IPR013783:IMMUNOGLOBULIN-LIKE FOLD (Geneset_Overlap_D10vsF_updown) IPR002909:CELL SURFACE RECEPTOR IPT/TIG",
        "interaction" : "Geneset_Overlap",
        "SUID" : 389,
        "selected" : false,
        "EnrichmentMap_Overlap_genes" : [ "\"101081441", "101099543" ]
      },
      "selected" : false
    }, {
      "data" : {
        "id" : "388",
        "source" : "142",
        "target" : "92",
        "shared_name" : "IPR013783:IMMUNOGLOBULIN-LIKE FOLD (Geneset_Overlap_D10vsF_updown) GO:0016021~INTEGRAL COMPONENT OF MEMBRANE",
        "EnrichmentMap_Overlap_size" : 11,
        "EnrichmentMap_similarity_coefficient" : 0.5789473684210527,
        "shared_interaction" : "Geneset_Overlap",
        "EnrichmentMap_Data_Set" : "D10vsF_updown",
        "name" : "IPR013783:IMMUNOGLOBULIN-LIKE FOLD (Geneset_Overlap_D10vsF_updown) GO:0016021~INTEGRAL COMPONENT OF MEMBRANE",
        "interaction" : "Geneset_Overlap",
        "SUID" : 388,
        "__mclCluster" : 1,
        "selected" : false,
        "EnrichmentMap_Overlap_genes" : [ "101090020", "101090079", "101091636", "100174781", "101082555", "101101444", "101095043", "101096188", "101100899", "101101312", "101084243" ]
      },
      "selected" : false
    }, {
      "data" : {
        "id" : "387",
        "source" : "142",
        "target" : "70",
        "shared_name" : "IPR013783:IMMUNOGLOBULIN-LIKE FOLD (Geneset_Overlap_D10vsF_updown) FCA04151:PI3K-AKT SIGNALING PATHWAY",
        "EnrichmentMap_Overlap_size" : 4,
        "EnrichmentMap_similarity_coefficient" : 0.5,
        "shared_interaction" : "Geneset_Overlap",
        "EnrichmentMap_Data_Set" : "D10vsF_updown",
        "name" : "IPR013783:IMMUNOGLOBULIN-LIKE FOLD (Geneset_Overlap_D10vsF_updown) FCA04151:PI3K-AKT SIGNALING PATHWAY",
        "interaction" : "Geneset_Overlap",
        "SUID" : 387,
        "selected" : false,
        "EnrichmentMap_Overlap_genes" : [ "101101444", "101094727", "101090260", "101092535\"" ]
      },
      "selected" : false
    }, {
      "data" : {
        "id" : "386",
        "source" : "142",
        "target" : "133",
        "shared_name" : "IPR013783:IMMUNOGLOBULIN-LIKE FOLD (Geneset_Overlap_D10vsF_updown) IPR013098:IMMUNOGLOBULIN I-SET",
        "EnrichmentMap_Overlap_size" : 4,
        "EnrichmentMap_similarity_coefficient" : 0.6666666666666666,
        "shared_interaction" : "Geneset_Overlap",
        "EnrichmentMap_Data_Set" : "D10vsF_updown",
        "name" : "IPR013783:IMMUNOGLOBULIN-LIKE FOLD (Geneset_Overlap_D10vsF_updown) IPR013098:IMMUNOGLOBULIN I-SET",
        "interaction" : "Geneset_Overlap",
        "SUID" : 386,
        "__mclCluster" : 1,
        "selected" : false,
        "EnrichmentMap_Overlap_genes" : [ "101084985", "101094727", "101090260", "101101312" ]
      },
      "selected" : false
    }, {
      "data" : {
        "id" : "385",
        "source" : "142",
        "target" : "122",
        "shared_name" : "IPR013783:IMMUNOGLOBULIN-LIKE FOLD (Geneset_Overlap_D10vsF_updown) SM00060:FN3",
        "EnrichmentMap_Overlap_size" : 6,
        "EnrichmentMap_similarity_coefficient" : 0.8571428571428571,
        "shared_interaction" : "Geneset_Overlap",
        "EnrichmentMap_Data_Set" : "D10vsF_updown",
        "name" : "IPR013783:IMMUNOGLOBULIN-LIKE FOLD (Geneset_Overlap_D10vsF_updown) SM00060:FN3",
        "interaction" : "Geneset_Overlap",
        "SUID" : 385,
        "__mclCluster" : 1,
        "selected" : false,
        "EnrichmentMap_Overlap_genes" : [ "101090020", "101091636", "101084985", "101095043", "101100899", "101092535\"" ]
      },
      "selected" : false
    }, {
      "data" : {
        "id" : "384",
        "source" : "142",
        "target" : "78",
        "shared_name" : "IPR013783:IMMUNOGLOBULIN-LIKE FOLD (Geneset_Overlap_D10vsF_updown) IPR003598:IMMUNOGLOBULIN SUBTYPE 2",
        "EnrichmentMap_Overlap_size" : 6,
        "EnrichmentMap_similarity_coefficient" : 0.75,
        "shared_interaction" : "Geneset_Overlap",
        "EnrichmentMap_Data_Set" : "D10vsF_updown",
        "name" : "IPR013783:IMMUNOGLOBULIN-LIKE FOLD (Geneset_Overlap_D10vsF_updown) IPR003598:IMMUNOGLOBULIN SUBTYPE 2",
        "interaction" : "Geneset_Overlap",
        "SUID" : 384,
        "__mclCluster" : 1,
        "selected" : false,
        "EnrichmentMap_Overlap_genes" : [ "101090020", "101084985", "101094727", "101096188", "101090260", "101101312" ]
      },
      "selected" : false
    }, {
      "data" : {
        "id" : "383",
        "source" : "142",
        "target" : "84",
        "shared_name" : "IPR013783:IMMUNOGLOBULIN-LIKE FOLD (Geneset_Overlap_D10vsF_updown) IPR007110:IMMUNOGLOBULIN-LIKE DOMAIN",
        "EnrichmentMap_Overlap_size" : 9,
        "EnrichmentMap_similarity_coefficient" : 0.8181818181818182,
        "shared_interaction" : "Geneset_Overlap",
        "EnrichmentMap_Data_Set" : "D10vsF_updown",
        "name" : "IPR013783:IMMUNOGLOBULIN-LIKE FOLD (Geneset_Overlap_D10vsF_updown) IPR007110:IMMUNOGLOBULIN-LIKE DOMAIN",
        "interaction" : "Geneset_Overlap",
        "SUID" : 383,
        "__mclCluster" : 1,
        "selected" : false,
        "EnrichmentMap_Overlap_genes" : [ "101090020", "101090079", "101084985", "101094727", "101095043", "101096188", "101090260", "101101312", "101084243" ]
      },
      "selected" : false
    }, {
      "data" : {
        "id" : "382",
        "source" : "140",
        "target" : "112",
        "shared_name" : "SM00408:IGC2 (Geneset_Overlap_D10vsF_updown) MEMBRANE",
        "EnrichmentMap_Overlap_size" : 5,
        "EnrichmentMap_similarity_coefficient" : 0.625,
        "shared_interaction" : "Geneset_Overlap",
        "EnrichmentMap_Data_Set" : "D10vsF_updown",
        "name" : "SM00408:IGC2 (Geneset_Overlap_D10vsF_updown) MEMBRANE",
        "interaction" : "Geneset_Overlap",
        "SUID" : 382,
        "__mclCluster" : 1,
        "selected" : false,
        "EnrichmentMap_Overlap_genes" : [ "101090020", "101094727", "101096188", "101090260", "101101312" ]
      },
      "selected" : false
    }, {
      "data" : {
        "id" : "381",
        "source" : "140",
        "target" : "123",
        "shared_name" : "SM00408:IGC2 (Geneset_Overlap_D10vsF_updown) IMMUNOGLOBULIN DOMAIN",
        "EnrichmentMap_Overlap_size" : 2,
        "EnrichmentMap_similarity_coefficient" : 0.5,
        "shared_interaction" : "Geneset_Overlap",
        "EnrichmentMap_Data_Set" : "D10vsF_updown",
        "name" : "SM00408:IGC2 (Geneset_Overlap_D10vsF_updown) IMMUNOGLOBULIN DOMAIN",
        "interaction" : "Geneset_Overlap",
        "SUID" : 381,
        "selected" : false,
        "EnrichmentMap_Overlap_genes" : [ "101096188", "101090260" ]
      },
      "selected" : false
    }, {
      "data" : {
        "id" : "380",
        "source" : "140",
        "target" : "133",
        "shared_name" : "SM00408:IGC2 (Geneset_Overlap_D10vsF_updown) IPR013098:IMMUNOGLOBULIN I-SET",
        "EnrichmentMap_Overlap_size" : 5,
        "EnrichmentMap_similarity_coefficient" : 0.8333333333333334,
        "shared_interaction" : "Geneset_Overlap",
        "EnrichmentMap_Data_Set" : "D10vsF_updown",
        "name" : "SM00408:IGC2 (Geneset_Overlap_D10vsF_updown) IPR013098:IMMUNOGLOBULIN I-SET",
        "interaction" : "Geneset_Overlap",
        "SUID" : 380,
        "__mclCluster" : 1,
        "selected" : false,
        "EnrichmentMap_Overlap_genes" : [ "101094727", "101090260", "101084985", "101101312", "101082555\"" ]
      },
      "selected" : false
    }, {
      "data" : {
        "id" : "379",
        "source" : "140",
        "target" : "110",
        "shared_name" : "SM00408:IGC2 (Geneset_Overlap_D10vsF_updown) TRANSMEMBRANE",
        "EnrichmentMap_Overlap_size" : 5,
        "EnrichmentMap_similarity_coefficient" : 0.625,
        "shared_interaction" : "Geneset_Overlap",
        "EnrichmentMap_Data_Set" : "D10vsF_updown",
        "name" : "SM00408:IGC2 (Geneset_Overlap_D10vsF_updown) TRANSMEMBRANE",
        "interaction" : "Geneset_Overlap",
        "SUID" : 379,
        "__mclCluster" : 1,
        "selected" : false,
        "EnrichmentMap_Overlap_genes" : [ "101090020", "101094727", "101096188", "101090260", "101101312" ]
      },
      "selected" : false
    }, {
      "data" : {
        "id" : "378",
        "source" : "140",
        "target" : "129",
        "shared_name" : "SM00408:IGC2 (Geneset_Overlap_D10vsF_updown) SM00409:IG",
        "EnrichmentMap_Overlap_size" : 8,
        "EnrichmentMap_similarity_coefficient" : 1.0,
        "shared_interaction" : "Geneset_Overlap",
        "EnrichmentMap_Data_Set" : "D10vsF_updown",
        "name" : "SM00408:IGC2 (Geneset_Overlap_D10vsF_updown) SM00409:IG",
        "interaction" : "Geneset_Overlap",
        "SUID" : 378,
        "__mclCluster" : 1,
        "selected" : false,
        "EnrichmentMap_Overlap_genes" : [ "\"101095043", "101090020", "101094727", "101096188", "101090260", "101084985", "101101312", "101082555\"" ]
      },
      "selected" : false
    }, {
      "data" : {
        "id" : "377",
        "source" : "139",
        "target" : "132",
        "shared_name" : "FCA04370:VEGF SIGNALING PATHWAY (Geneset_Overlap_D10vsF_updown) FCA04730:LONG-TERM DEPRESSION",
        "EnrichmentMap_Overlap_size" : 2,
        "EnrichmentMap_similarity_coefficient" : 0.6666666666666666,
        "shared_interaction" : "Geneset_Overlap",
        "EnrichmentMap_Data_Set" : "D10vsF_updown",
        "name" : "FCA04370:VEGF SIGNALING PATHWAY (Geneset_Overlap_D10vsF_updown) FCA04730:LONG-TERM DEPRESSION",
        "interaction" : "Geneset_Overlap",
        "SUID" : 377,
        "__mclCluster" : 1,
        "selected" : false,
        "EnrichmentMap_Overlap_genes" : [ "751104", "101082829\"" ]
      },
      "selected" : false
    }, {
      "data" : {
        "id" : "376",
        "source" : "138",
        "target" : "76",
        "shared_name" : "GO:0000980~RNA POLYMERASE II DISTAL ENHANCER SEQUENCE-SPECIFIC DNA BINDING (Geneset_Overlap_D10vsF_updown) IPR003118:POINTED DOMAIN",
        "EnrichmentMap_Overlap_size" : 1,
        "EnrichmentMap_similarity_coefficient" : 0.5,
        "shared_interaction" : "Geneset_Overlap",
        "EnrichmentMap_Data_Set" : "D10vsF_updown",
        "name" : "GO:0000980~RNA POLYMERASE II DISTAL ENHANCER SEQUENCE-SPECIFIC DNA BINDING (Geneset_Overlap_D10vsF_updown) IPR003118:POINTED DOMAIN",
        "interaction" : "Geneset_Overlap",
        "SUID" : 376,
        "__mclCluster" : 1,
        "selected" : false,
        "EnrichmentMap_Overlap_genes" : [ "101090716\"" ]
      },
      "selected" : false
    }, {
      "data" : {
        "id" : "375",
        "source" : "138",
        "target" : "105",
        "shared_name" : "GO:0000980~RNA POLYMERASE II DISTAL ENHANCER SEQUENCE-SPECIFIC DNA BINDING (Geneset_Overlap_D10vsF_updown) \"GO:0000981~RNA POLYMERASE II TRANSCRIPTION FACTOR ACTIVITY, SEQUENCE-SPECIFIC DNA BINDING\"",
        "EnrichmentMap_Overlap_size" : 2,
        "EnrichmentMap_similarity_coefficient" : 0.6666666666666666,
        "shared_interaction" : "Geneset_Overlap",
        "EnrichmentMap_Data_Set" : "D10vsF_updown",
        "name" : "GO:0000980~RNA POLYMERASE II DISTAL ENHANCER SEQUENCE-SPECIFIC DNA BINDING (Geneset_Overlap_D10vsF_updown) \"GO:0000981~RNA POLYMERASE II TRANSCRIPTION FACTOR ACTIVITY, SEQUENCE-SPECIFIC DNA BINDING\"",
        "interaction" : "Geneset_Overlap",
        "SUID" : 375,
        "__mclCluster" : 1,
        "selected" : false,
        "EnrichmentMap_Overlap_genes" : [ "101099543", "101090716\"" ]
      },
      "selected" : false
    }, {
      "data" : {
        "id" : "374",
        "source" : "138",
        "target" : "100",
        "shared_name" : "GO:0000980~RNA POLYMERASE II DISTAL ENHANCER SEQUENCE-SPECIFIC DNA BINDING (Geneset_Overlap_D10vsF_updown) NUCLEUS",
        "EnrichmentMap_Overlap_size" : 2,
        "EnrichmentMap_similarity_coefficient" : 0.6666666666666666,
        "shared_interaction" : "Geneset_Overlap",
        "EnrichmentMap_Data_Set" : "D10vsF_updown",
        "name" : "GO:0000980~RNA POLYMERASE II DISTAL ENHANCER SEQUENCE-SPECIFIC DNA BINDING (Geneset_Overlap_D10vsF_updown) NUCLEUS",
        "interaction" : "Geneset_Overlap",
        "SUID" : 374,
        "__mclCluster" : 1,
        "selected" : false,
        "EnrichmentMap_Overlap_genes" : [ "101099543", "101090716\"" ]
      },
      "selected" : false
    }, {
      "data" : {
        "id" : "373",
        "source" : "137",
        "target" : "114",
        "shared_name" : "FCA05214:GLIOMA (Geneset_Overlap_D10vsF_updown) FCA04015:RAP1 SIGNALING PATHWAY",
        "EnrichmentMap_Overlap_size" : 2,
        "EnrichmentMap_similarity_coefficient" : 0.6666666666666666,
        "shared_interaction" : "Geneset_Overlap",
        "EnrichmentMap_Data_Set" : "D10vsF_updown",
        "name" : "FCA05214:GLIOMA (Geneset_Overlap_D10vsF_updown) FCA04015:RAP1 SIGNALING PATHWAY",
        "interaction" : "Geneset_Overlap",
        "SUID" : 373,
        "__mclCluster" : 1,
        "selected" : false,
        "EnrichmentMap_Overlap_genes" : [ "751104", "100135774\"" ]
      },
      "selected" : false
    }, {
      "data" : {
        "id" : "372",
        "source" : "137",
        "target" : "104",
        "shared_name" : "FCA05214:GLIOMA (Geneset_Overlap_D10vsF_updown) GO:0043536~POSITIVE REGULATION OF BLOOD VESSEL ENDOTHELIAL CELL MIGRATION",
        "EnrichmentMap_Overlap_size" : 1,
        "EnrichmentMap_similarity_coefficient" : 0.5,
        "shared_interaction" : "Geneset_Overlap",
        "EnrichmentMap_Data_Set" : "D10vsF_updown",
        "name" : "FCA05214:GLIOMA (Geneset_Overlap_D10vsF_updown) GO:0043536~POSITIVE REGULATION OF BLOOD VESSEL ENDOTHELIAL CELL MIGRATION",
        "interaction" : "Geneset_Overlap",
        "SUID" : 372,
        "__mclCluster" : 1,
        "selected" : false,
        "EnrichmentMap_Overlap_genes" : [ "100135774\"" ]
      },
      "selected" : false
    }, {
      "data" : {
        "id" : "371",
        "source" : "136",
        "target" : "141",
        "shared_name" : "IPR002126:CADHERIN (Geneset_Overlap_D10vsF_updown) CELL ADHESION",
        "EnrichmentMap_Overlap_size" : 3,
        "EnrichmentMap_similarity_coefficient" : 1.0,
        "shared_interaction" : "Geneset_Overlap",
        "EnrichmentMap_Data_Set" : "D10vsF_updown",
        "name" : "IPR002126:CADHERIN (Geneset_Overlap_D10vsF_updown) CELL ADHESION",
        "interaction" : "Geneset_Overlap",
        "SUID" : 371,
        "__mclCluster" : 1,
        "selected" : false,
        "EnrichmentMap_Overlap_genes" : [ "\"101081023", "101084501", "101095064\"" ]
      },
      "selected" : false
    }, {
      "data" : {
        "id" : "370",
        "source" : "136",
        "target" : "131",
        "shared_name" : "IPR002126:CADHERIN (Geneset_Overlap_D10vsF_updown) IPR020894:CADHERIN CONSERVED SITE",
        "EnrichmentMap_Overlap_size" : 3,
        "EnrichmentMap_similarity_coefficient" : 1.0,
        "shared_interaction" : "Geneset_Overlap",
        "EnrichmentMap_Data_Set" : "D10vsF_updown",
        "name" : "IPR002126:CADHERIN (Geneset_Overlap_D10vsF_updown) IPR020894:CADHERIN CONSERVED SITE",
        "interaction" : "Geneset_Overlap",
        "SUID" : 370,
        "__mclCluster" : 1,
        "selected" : false,
        "EnrichmentMap_Overlap_genes" : [ "\"101081023", "101084501", "101095064\"" ]
      },
      "selected" : false
    }, {
      "data" : {
        "id" : "369",
        "source" : "136",
        "target" : "89",
        "shared_name" : "IPR002126:CADHERIN (Geneset_Overlap_D10vsF_updown) IPR015919:CADHERIN-LIKE",
        "EnrichmentMap_Overlap_size" : 2,
        "EnrichmentMap_similarity_coefficient" : 0.6666666666666666,
        "shared_interaction" : "Geneset_Overlap",
        "EnrichmentMap_Data_Set" : "D10vsF_updown",
        "name" : "IPR002126:CADHERIN (Geneset_Overlap_D10vsF_updown) IPR015919:CADHERIN-LIKE",
        "interaction" : "Geneset_Overlap",
        "SUID" : 369,
        "__mclCluster" : 1,
        "selected" : false,
        "EnrichmentMap_Overlap_genes" : [ "\"101081023", "101084501" ]
      },
      "selected" : false
    }, {
      "data" : {
        "id" : "368",
        "source" : "136",
        "target" : "101",
        "shared_name" : "IPR002126:CADHERIN (Geneset_Overlap_D10vsF_updown) GO:0007156~HOMOPHILIC CELL ADHESION VIA PLASMA MEMBRANE ADHESION MOLECULES",
        "EnrichmentMap_Overlap_size" : 3,
        "EnrichmentMap_similarity_coefficient" : 1.0,
        "shared_interaction" : "Geneset_Overlap",
        "EnrichmentMap_Data_Set" : "D10vsF_updown",
        "name" : "IPR002126:CADHERIN (Geneset_Overlap_D10vsF_updown) GO:0007156~HOMOPHILIC CELL ADHESION VIA PLASMA MEMBRANE ADHESION MOLECULES",
        "interaction" : "Geneset_Overlap",
        "SUID" : 368,
        "__mclCluster" : 1,
        "selected" : false,
        "EnrichmentMap_Overlap_genes" : [ "\"101081023", "101084501", "101095064\"" ]
      },
      "selected" : false
    }, {
      "data" : {
        "id" : "367",
        "source" : "135",
        "target" : "102",
        "shared_name" : "GO:0030335~POSITIVE REGULATION OF CELL MIGRATION (Geneset_Overlap_D10vsF_updown) GO:0070374~POSITIVE REGULATION OF ERK1 AND ERK2 CASCADE",
        "EnrichmentMap_Overlap_size" : 2,
        "EnrichmentMap_similarity_coefficient" : 0.5,
        "shared_interaction" : "Geneset_Overlap",
        "EnrichmentMap_Data_Set" : "D10vsF_updown",
        "name" : "GO:0030335~POSITIVE REGULATION OF CELL MIGRATION (Geneset_Overlap_D10vsF_updown) GO:0070374~POSITIVE REGULATION OF ERK1 AND ERK2 CASCADE",
        "interaction" : "Geneset_Overlap",
        "SUID" : 367,
        "selected" : false,
        "EnrichmentMap_Overlap_genes" : [ "101088844", "100135774\"" ]
      },
      "selected" : false
    }, {
      "data" : {
        "id" : "366",
        "source" : "135",
        "target" : "96",
        "shared_name" : "GO:0030335~POSITIVE REGULATION OF CELL MIGRATION (Geneset_Overlap_D10vsF_updown) IPR027231:SEMAPHORIN",
        "EnrichmentMap_Overlap_size" : 2,
        "EnrichmentMap_similarity_coefficient" : 0.6666666666666666,
        "shared_interaction" : "Geneset_Overlap",
        "EnrichmentMap_Data_Set" : "D10vsF_updown",
        "name" : "GO:0030335~POSITIVE REGULATION OF CELL MIGRATION (Geneset_Overlap_D10vsF_updown) IPR027231:SEMAPHORIN",
        "interaction" : "Geneset_Overlap",
        "SUID" : 366,
        "__mclCluster" : 1,
        "selected" : false,
        "EnrichmentMap_Overlap_genes" : [ "\"101082379", "101088844" ]
      },
      "selected" : false
    }, {
      "data" : {
        "id" : "365",
        "source" : "135",
        "target" : "112",
        "shared_name" : "GO:0030335~POSITIVE REGULATION OF CELL MIGRATION (Geneset_Overlap_D10vsF_updown) MEMBRANE",
        "EnrichmentMap_Overlap_size" : 2,
        "EnrichmentMap_similarity_coefficient" : 0.5,
        "shared_interaction" : "Geneset_Overlap",
        "EnrichmentMap_Data_Set" : "D10vsF_updown",
        "name" : "GO:0030335~POSITIVE REGULATION OF CELL MIGRATION (Geneset_Overlap_D10vsF_updown) MEMBRANE",
        "interaction" : "Geneset_Overlap",
        "SUID" : 365,
        "selected" : false,
        "EnrichmentMap_Overlap_genes" : [ "101088844", "101098118" ]
      },
      "selected" : false
    }, {
      "data" : {
        "id" : "364",
        "source" : "135",
        "target" : "75",
        "shared_name" : "GO:0030335~POSITIVE REGULATION OF CELL MIGRATION (Geneset_Overlap_D10vsF_updown) IPR016201:PLEXIN-LIKE FOLD",
        "EnrichmentMap_Overlap_size" : 2,
        "EnrichmentMap_similarity_coefficient" : 0.6666666666666666,
        "shared_interaction" : "Geneset_Overlap",
        "EnrichmentMap_Data_Set" : "D10vsF_updown",
        "name" : "GO:0030335~POSITIVE REGULATION OF CELL MIGRATION (Geneset_Overlap_D10vsF_updown) IPR016201:PLEXIN-LIKE FOLD",
        "interaction" : "Geneset_Overlap",
        "SUID" : 364,
        "__mclCluster" : 1,
        "selected" : false,
        "EnrichmentMap_Overlap_genes" : [ "\"101082379", "101088844" ]
      },
      "selected" : false
    }, {
      "data" : {
        "id" : "363",
        "source" : "135",
        "target" : "104",
        "shared_name" : "GO:0030335~POSITIVE REGULATION OF CELL MIGRATION (Geneset_Overlap_D10vsF_updown) GO:0043536~POSITIVE REGULATION OF BLOOD VESSEL ENDOTHELIAL CELL MIGRATION",
        "EnrichmentMap_Overlap_size" : 1,
        "EnrichmentMap_similarity_coefficient" : 0.5,
        "shared_interaction" : "Geneset_Overlap",
        "EnrichmentMap_Data_Set" : "D10vsF_updown",
        "name" : "GO:0030335~POSITIVE REGULATION OF CELL MIGRATION (Geneset_Overlap_D10vsF_updown) GO:0043536~POSITIVE REGULATION OF BLOOD VESSEL ENDOTHELIAL CELL MIGRATION",
        "interaction" : "Geneset_Overlap",
        "SUID" : 363,
        "selected" : false,
        "EnrichmentMap_Overlap_genes" : [ "100135774\"" ]
      },
      "selected" : false
    }, {
      "data" : {
        "id" : "362",
        "source" : "135",
        "target" : "108",
        "shared_name" : "GO:0030335~POSITIVE REGULATION OF CELL MIGRATION (Geneset_Overlap_D10vsF_updown) DISULFIDE BOND",
        "EnrichmentMap_Overlap_size" : 3,
        "EnrichmentMap_similarity_coefficient" : 0.75,
        "shared_interaction" : "Geneset_Overlap",
        "EnrichmentMap_Data_Set" : "D10vsF_updown",
        "name" : "GO:0030335~POSITIVE REGULATION OF CELL MIGRATION (Geneset_Overlap_D10vsF_updown) DISULFIDE BOND",
        "interaction" : "Geneset_Overlap",
        "SUID" : 362,
        "__mclCluster" : 1,
        "selected" : false,
        "EnrichmentMap_Overlap_genes" : [ "\"101082379", "101088844", "101098118" ]
      },
      "selected" : false
    }, {
      "data" : {
        "id" : "361",
        "source" : "135",
        "target" : "74",
        "shared_name" : "GO:0030335~POSITIVE REGULATION OF CELL MIGRATION (Geneset_Overlap_D10vsF_updown) SM00630:SEMA",
        "EnrichmentMap_Overlap_size" : 2,
        "EnrichmentMap_similarity_coefficient" : 0.6666666666666666,
        "shared_interaction" : "Geneset_Overlap",
        "EnrichmentMap_Data_Set" : "D10vsF_updown",
        "name" : "GO:0030335~POSITIVE REGULATION OF CELL MIGRATION (Geneset_Overlap_D10vsF_updown) SM00630:SEMA",
        "interaction" : "Geneset_Overlap",
        "SUID" : 361,
        "__mclCluster" : 1,
        "selected" : false,
        "EnrichmentMap_Overlap_genes" : [ "\"101082379", "101088844" ]
      },
      "selected" : false
    }, {
      "data" : {
        "id" : "360",
        "source" : "135",
        "target" : "93",
        "shared_name" : "GO:0030335~POSITIVE REGULATION OF CELL MIGRATION (Geneset_Overlap_D10vsF_updown) IPR001627:SEMAPHORIN/CD100 ANTIGEN",
        "EnrichmentMap_Overlap_size" : 2,
        "EnrichmentMap_similarity_coefficient" : 0.6666666666666666,
        "shared_interaction" : "Geneset_Overlap",
        "EnrichmentMap_Data_Set" : "D10vsF_updown",
        "name" : "GO:0030335~POSITIVE REGULATION OF CELL MIGRATION (Geneset_Overlap_D10vsF_updown) IPR001627:SEMAPHORIN/CD100 ANTIGEN",
        "interaction" : "Geneset_Overlap",
        "SUID" : 360,
        "__mclCluster" : 1,
        "selected" : false,
        "EnrichmentMap_Overlap_genes" : [ "\"101082379", "101088844" ]
      },
      "selected" : false
    }, {
      "data" : {
        "id" : "359",
        "source" : "135",
        "target" : "69",
        "shared_name" : "GO:0030335~POSITIVE REGULATION OF CELL MIGRATION (Geneset_Overlap_D10vsF_updown) SIGNAL",
        "EnrichmentMap_Overlap_size" : 2,
        "EnrichmentMap_similarity_coefficient" : 0.5,
        "shared_interaction" : "Geneset_Overlap",
        "EnrichmentMap_Data_Set" : "D10vsF_updown",
        "name" : "GO:0030335~POSITIVE REGULATION OF CELL MIGRATION (Geneset_Overlap_D10vsF_updown) SIGNAL",
        "interaction" : "Geneset_Overlap",
        "SUID" : 359,
        "selected" : false,
        "EnrichmentMap_Overlap_genes" : [ "\"101082379", "101098118" ]
      },
      "selected" : false
    }, {
      "data" : {
        "id" : "358",
        "source" : "135",
        "target" : "90",
        "shared_name" : "GO:0030335~POSITIVE REGULATION OF CELL MIGRATION (Geneset_Overlap_D10vsF_updown) FCA04360:AXON GUIDANCE",
        "EnrichmentMap_Overlap_size" : 3,
        "EnrichmentMap_similarity_coefficient" : 0.75,
        "shared_interaction" : "Geneset_Overlap",
        "EnrichmentMap_Data_Set" : "D10vsF_updown",
        "name" : "GO:0030335~POSITIVE REGULATION OF CELL MIGRATION (Geneset_Overlap_D10vsF_updown) FCA04360:AXON GUIDANCE",
        "interaction" : "Geneset_Overlap",
        "SUID" : 358,
        "__mclCluster" : 1,
        "selected" : false,
        "EnrichmentMap_Overlap_genes" : [ "\"101082379", "101088844", "101098118" ]
      },
      "selected" : false
    }, {
      "data" : {
        "id" : "357",
        "source" : "135",
        "target" : "83",
        "shared_name" : "GO:0030335~POSITIVE REGULATION OF CELL MIGRATION (Geneset_Overlap_D10vsF_updown) GO:0001755~NEURAL CREST CELL MIGRATION",
        "EnrichmentMap_Overlap_size" : 2,
        "EnrichmentMap_similarity_coefficient" : 0.6666666666666666,
        "shared_interaction" : "Geneset_Overlap",
        "EnrichmentMap_Data_Set" : "D10vsF_updown",
        "name" : "GO:0030335~POSITIVE REGULATION OF CELL MIGRATION (Geneset_Overlap_D10vsF_updown) GO:0001755~NEURAL CREST CELL MIGRATION",
        "interaction" : "Geneset_Overlap",
        "SUID" : 357,
        "__mclCluster" : 1,
        "selected" : false,
        "EnrichmentMap_Overlap_genes" : [ "\"101082379", "101088844" ]
      },
      "selected" : false
    }, {
      "data" : {
        "id" : "356",
        "source" : "134",
        "target" : "113",
        "shared_name" : "GO:0003682~CHROMATIN BINDING (Geneset_Overlap_D10vsF_updown) GO:0045944~POSITIVE REGULATION OF TRANSCRIPTION FROM RNA POLYMERASE II PROMOTER",
        "EnrichmentMap_Overlap_size" : 3,
        "EnrichmentMap_similarity_coefficient" : 0.5,
        "shared_interaction" : "Geneset_Overlap",
        "EnrichmentMap_Data_Set" : "D10vsF_updown",
        "name" : "GO:0003682~CHROMATIN BINDING (Geneset_Overlap_D10vsF_updown) GO:0045944~POSITIVE REGULATION OF TRANSCRIPTION FROM RNA POLYMERASE II PROMOTER",
        "interaction" : "Geneset_Overlap",
        "SUID" : 356,
        "__mclCluster" : 1,
        "selected" : false,
        "EnrichmentMap_Overlap_genes" : [ "101094231", "101099543", "101090703\"" ]
      },
      "selected" : false
    }, {
      "data" : {
        "id" : "355",
        "source" : "134",
        "target" : "100",
        "shared_name" : "GO:0003682~CHROMATIN BINDING (Geneset_Overlap_D10vsF_updown) NUCLEUS",
        "EnrichmentMap_Overlap_size" : 3,
        "EnrichmentMap_similarity_coefficient" : 0.5,
        "shared_interaction" : "Geneset_Overlap",
        "EnrichmentMap_Data_Set" : "D10vsF_updown",
        "name" : "GO:0003682~CHROMATIN BINDING (Geneset_Overlap_D10vsF_updown) NUCLEUS",
        "interaction" : "Geneset_Overlap",
        "SUID" : 355,
        "__mclCluster" : 1,
        "selected" : false,
        "EnrichmentMap_Overlap_genes" : [ "101086621", "101094231", "101099543" ]
      },
      "selected" : false
    }, {
      "data" : {
        "id" : "354",
        "source" : "133",
        "target" : "78",
        "shared_name" : "IPR013098:IMMUNOGLOBULIN I-SET (Geneset_Overlap_D10vsF_updown) IPR003598:IMMUNOGLOBULIN SUBTYPE 2",
        "EnrichmentMap_Overlap_size" : 5,
        "EnrichmentMap_similarity_coefficient" : 0.8333333333333334,
        "shared_interaction" : "Geneset_Overlap",
        "EnrichmentMap_Data_Set" : "D10vsF_updown",
        "name" : "IPR013098:IMMUNOGLOBULIN I-SET (Geneset_Overlap_D10vsF_updown) IPR003598:IMMUNOGLOBULIN SUBTYPE 2",
        "interaction" : "Geneset_Overlap",
        "SUID" : 354,
        "__mclCluster" : 1,
        "selected" : false,
        "EnrichmentMap_Overlap_genes" : [ "101094727", "101090260", "101084985", "101101312", "101082555\"" ]
      },
      "selected" : false
    }, {
      "data" : {
        "id" : "353",
        "source" : "133",
        "target" : "129",
        "shared_name" : "IPR013098:IMMUNOGLOBULIN I-SET (Geneset_Overlap_D10vsF_updown) SM00409:IG",
        "EnrichmentMap_Overlap_size" : 5,
        "EnrichmentMap_similarity_coefficient" : 0.8333333333333334,
        "shared_interaction" : "Geneset_Overlap",
        "EnrichmentMap_Data_Set" : "D10vsF_updown",
        "name" : "IPR013098:IMMUNOGLOBULIN I-SET (Geneset_Overlap_D10vsF_updown) SM00409:IG",
        "interaction" : "Geneset_Overlap",
        "SUID" : 353,
        "__mclCluster" : 1,
        "selected" : false,
        "EnrichmentMap_Overlap_genes" : [ "101094727", "101090260", "101084985", "101101312", "101082555\"" ]
      },
      "selected" : false
    }, {
      "data" : {
        "id" : "352",
        "source" : "133",
        "target" : "71",
        "shared_name" : "IPR013098:IMMUNOGLOBULIN I-SET (Geneset_Overlap_D10vsF_updown) TRANSMEMBRANE HELIX",
        "EnrichmentMap_Overlap_size" : 3,
        "EnrichmentMap_similarity_coefficient" : 0.5,
        "shared_interaction" : "Geneset_Overlap",
        "EnrichmentMap_Data_Set" : "D10vsF_updown",
        "name" : "IPR013098:IMMUNOGLOBULIN I-SET (Geneset_Overlap_D10vsF_updown) TRANSMEMBRANE HELIX",
        "interaction" : "Geneset_Overlap",
        "SUID" : 352,
        "__mclCluster" : 1,
        "selected" : false,
        "EnrichmentMap_Overlap_genes" : [ "101094727", "101090260", "101101312" ]
      },
      "selected" : false
    }, {
      "data" : {
        "id" : "351",
        "source" : "133",
        "target" : "112",
        "shared_name" : "IPR013098:IMMUNOGLOBULIN I-SET (Geneset_Overlap_D10vsF_updown) MEMBRANE",
        "EnrichmentMap_Overlap_size" : 3,
        "EnrichmentMap_similarity_coefficient" : 0.5,
        "shared_interaction" : "Geneset_Overlap",
        "EnrichmentMap_Data_Set" : "D10vsF_updown",
        "name" : "IPR013098:IMMUNOGLOBULIN I-SET (Geneset_Overlap_D10vsF_updown) MEMBRANE",
        "interaction" : "Geneset_Overlap",
        "SUID" : 351,
        "__mclCluster" : 1,
        "selected" : false,
        "EnrichmentMap_Overlap_genes" : [ "101094727", "101090260", "101101312" ]
      },
      "selected" : false
    }, {
      "data" : {
        "id" : "350",
        "source" : "133",
        "target" : "110",
        "shared_name" : "IPR013098:IMMUNOGLOBULIN I-SET (Geneset_Overlap_D10vsF_updown) TRANSMEMBRANE",
        "EnrichmentMap_Overlap_size" : 3,
        "EnrichmentMap_similarity_coefficient" : 0.5,
        "shared_interaction" : "Geneset_Overlap",
        "EnrichmentMap_Data_Set" : "D10vsF_updown",
        "name" : "IPR013098:IMMUNOGLOBULIN I-SET (Geneset_Overlap_D10vsF_updown) TRANSMEMBRANE",
        "interaction" : "Geneset_Overlap",
        "SUID" : 350,
        "__mclCluster" : 1,
        "selected" : false,
        "EnrichmentMap_Overlap_genes" : [ "101094727", "101090260", "101101312" ]
      },
      "selected" : false
    }, {
      "data" : {
        "id" : "349",
        "source" : "133",
        "target" : "72",
        "shared_name" : "IPR013098:IMMUNOGLOBULIN I-SET (Geneset_Overlap_D10vsF_updown) IPR003599:IMMUNOGLOBULIN SUBTYPE",
        "EnrichmentMap_Overlap_size" : 5,
        "EnrichmentMap_similarity_coefficient" : 0.8333333333333334,
        "shared_interaction" : "Geneset_Overlap",
        "EnrichmentMap_Data_Set" : "D10vsF_updown",
        "name" : "IPR013098:IMMUNOGLOBULIN I-SET (Geneset_Overlap_D10vsF_updown) IPR003599:IMMUNOGLOBULIN SUBTYPE",
        "interaction" : "Geneset_Overlap",
        "SUID" : 349,
        "__mclCluster" : 1,
        "selected" : false,
        "EnrichmentMap_Overlap_genes" : [ "101094727", "101090260", "101084985", "101101312", "101082555\"" ]
      },
      "selected" : false
    }, {
      "data" : {
        "id" : "348",
        "source" : "133",
        "target" : "84",
        "shared_name" : "IPR013098:IMMUNOGLOBULIN I-SET (Geneset_Overlap_D10vsF_updown) IPR007110:IMMUNOGLOBULIN-LIKE DOMAIN",
        "EnrichmentMap_Overlap_size" : 5,
        "EnrichmentMap_similarity_coefficient" : 0.8333333333333334,
        "shared_interaction" : "Geneset_Overlap",
        "EnrichmentMap_Data_Set" : "D10vsF_updown",
        "name" : "IPR013098:IMMUNOGLOBULIN I-SET (Geneset_Overlap_D10vsF_updown) IPR007110:IMMUNOGLOBULIN-LIKE DOMAIN",
        "interaction" : "Geneset_Overlap",
        "SUID" : 348,
        "__mclCluster" : 1,
        "selected" : false,
        "EnrichmentMap_Overlap_genes" : [ "101094727", "101090260", "101084985", "101101312", "101082555\"" ]
      },
      "selected" : false
    }, {
      "data" : {
        "id" : "347",
        "source" : "132",
        "target" : "125",
        "shared_name" : "FCA04730:LONG-TERM DEPRESSION (Geneset_Overlap_D10vsF_updown) GO:0040019~POSITIVE REGULATION OF EMBRYONIC DEVELOPMENT",
        "EnrichmentMap_Overlap_size" : 1,
        "EnrichmentMap_similarity_coefficient" : 0.5,
        "shared_interaction" : "Geneset_Overlap",
        "EnrichmentMap_Data_Set" : "D10vsF_updown",
        "name" : "FCA04730:LONG-TERM DEPRESSION (Geneset_Overlap_D10vsF_updown) GO:0040019~POSITIVE REGULATION OF EMBRYONIC DEVELOPMENT",
        "interaction" : "Geneset_Overlap",
        "SUID" : 347,
        "selected" : false,
        "EnrichmentMap_Overlap_genes" : [ "\"101092262" ]
      },
      "selected" : false
    }, {
      "data" : {
        "id" : "346",
        "source" : "131",
        "target" : "101",
        "shared_name" : "IPR020894:CADHERIN CONSERVED SITE (Geneset_Overlap_D10vsF_updown) GO:0007156~HOMOPHILIC CELL ADHESION VIA PLASMA MEMBRANE ADHESION MOLECULES",
        "EnrichmentMap_Overlap_size" : 3,
        "EnrichmentMap_similarity_coefficient" : 1.0,
        "shared_interaction" : "Geneset_Overlap",
        "EnrichmentMap_Data_Set" : "D10vsF_updown",
        "name" : "IPR020894:CADHERIN CONSERVED SITE (Geneset_Overlap_D10vsF_updown) GO:0007156~HOMOPHILIC CELL ADHESION VIA PLASMA MEMBRANE ADHESION MOLECULES",
        "interaction" : "Geneset_Overlap",
        "SUID" : 346,
        "__mclCluster" : 1,
        "selected" : false,
        "EnrichmentMap_Overlap_genes" : [ "\"101081023", "101084501", "101095064\"" ]
      },
      "selected" : false
    }, {
      "data" : {
        "id" : "345",
        "source" : "131",
        "target" : "89",
        "shared_name" : "IPR020894:CADHERIN CONSERVED SITE (Geneset_Overlap_D10vsF_updown) IPR015919:CADHERIN-LIKE",
        "EnrichmentMap_Overlap_size" : 2,
        "EnrichmentMap_similarity_coefficient" : 0.6666666666666666,
        "shared_interaction" : "Geneset_Overlap",
        "EnrichmentMap_Data_Set" : "D10vsF_updown",
        "name" : "IPR020894:CADHERIN CONSERVED SITE (Geneset_Overlap_D10vsF_updown) IPR015919:CADHERIN-LIKE",
        "interaction" : "Geneset_Overlap",
        "SUID" : 345,
        "__mclCluster" : 1,
        "selected" : false,
        "EnrichmentMap_Overlap_genes" : [ "\"101081023", "101084501" ]
      },
      "selected" : false
    }, {
      "data" : {
        "id" : "344",
        "source" : "131",
        "target" : "141",
        "shared_name" : "IPR020894:CADHERIN CONSERVED SITE (Geneset_Overlap_D10vsF_updown) CELL ADHESION",
        "EnrichmentMap_Overlap_size" : 3,
        "EnrichmentMap_similarity_coefficient" : 1.0,
        "shared_interaction" : "Geneset_Overlap",
        "EnrichmentMap_Data_Set" : "D10vsF_updown",
        "name" : "IPR020894:CADHERIN CONSERVED SITE (Geneset_Overlap_D10vsF_updown) CELL ADHESION",
        "interaction" : "Geneset_Overlap",
        "SUID" : 344,
        "__mclCluster" : 1,
        "selected" : false,
        "EnrichmentMap_Overlap_genes" : [ "\"101081023", "101084501", "101095064\"" ]
      },
      "selected" : false
    }, {
      "data" : {
        "id" : "343",
        "source" : "130",
        "target" : "112",
        "shared_name" : "MANGANESE (Geneset_Overlap_D10vsF_updown) MEMBRANE",
        "EnrichmentMap_Overlap_size" : 2,
        "EnrichmentMap_similarity_coefficient" : 0.6666666666666666,
        "shared_interaction" : "Geneset_Overlap",
        "EnrichmentMap_Data_Set" : "D10vsF_updown",
        "name" : "MANGANESE (Geneset_Overlap_D10vsF_updown) MEMBRANE",
        "interaction" : "Geneset_Overlap",
        "SUID" : 343,
        "selected" : false,
        "EnrichmentMap_Overlap_genes" : [ "101097256", "101096836\"" ]
      },
      "selected" : false
    }, {
      "data" : {
        "id" : "342",
        "source" : "130",
        "target" : "128",
        "shared_name" : "MANGANESE (Geneset_Overlap_D10vsF_updown) GO:0001946~LYMPHANGIOGENESIS",
        "EnrichmentMap_Overlap_size" : 1,
        "EnrichmentMap_similarity_coefficient" : 0.5,
        "shared_interaction" : "Geneset_Overlap",
        "EnrichmentMap_Data_Set" : "D10vsF_updown",
        "name" : "MANGANESE (Geneset_Overlap_D10vsF_updown) GO:0001946~LYMPHANGIOGENESIS",
        "interaction" : "Geneset_Overlap",
        "SUID" : 342,
        "__mclCluster" : 1,
        "selected" : false,
        "EnrichmentMap_Overlap_genes" : [ "\"101086087" ]
      },
      "selected" : false
    }, {
      "data" : {
        "id" : "341",
        "source" : "129",
        "target" : "71",
        "shared_name" : "SM00409:IG (Geneset_Overlap_D10vsF_updown) TRANSMEMBRANE HELIX",
        "EnrichmentMap_Overlap_size" : 7,
        "EnrichmentMap_similarity_coefficient" : 0.7,
        "shared_interaction" : "Geneset_Overlap",
        "EnrichmentMap_Data_Set" : "D10vsF_updown",
        "name" : "SM00409:IG (Geneset_Overlap_D10vsF_updown) TRANSMEMBRANE HELIX",
        "interaction" : "Geneset_Overlap",
        "SUID" : 341,
        "__mclCluster" : 1,
        "selected" : false,
        "EnrichmentMap_Overlap_genes" : [ "101090020", "101094727", "101096188", "101090260", "101090079", "101084243", "101101312" ]
      },
      "selected" : false
    }, {
      "data" : {
        "id" : "340",
        "source" : "129",
        "target" : "72",
        "shared_name" : "SM00409:IG (Geneset_Overlap_D10vsF_updown) IPR003599:IMMUNOGLOBULIN SUBTYPE",
        "EnrichmentMap_Overlap_size" : 10,
        "EnrichmentMap_similarity_coefficient" : 1.0,
        "shared_interaction" : "Geneset_Overlap",
        "EnrichmentMap_Data_Set" : "D10vsF_updown",
        "name" : "SM00409:IG (Geneset_Overlap_D10vsF_updown) IPR003599:IMMUNOGLOBULIN SUBTYPE",
        "interaction" : "Geneset_Overlap",
        "SUID" : 340,
        "__mclCluster" : 1,
        "selected" : false,
        "EnrichmentMap_Overlap_genes" : [ "\"101095043", "101090020", "101094727", "101096188", "101090260", "101090079", "101084985", "101084243", "101101312", "101082555\"" ]
      },
      "selected" : false
    }, {
      "data" : {
        "id" : "339",
        "source" : "129",
        "target" : "110",
        "shared_name" : "SM00409:IG (Geneset_Overlap_D10vsF_updown) TRANSMEMBRANE",
        "EnrichmentMap_Overlap_size" : 7,
        "EnrichmentMap_similarity_coefficient" : 0.7,
        "shared_interaction" : "Geneset_Overlap",
        "EnrichmentMap_Data_Set" : "D10vsF_updown",
        "name" : "SM00409:IG (Geneset_Overlap_D10vsF_updown) TRANSMEMBRANE",
        "interaction" : "Geneset_Overlap",
        "SUID" : 339,
        "__mclCluster" : 1,
        "selected" : false,
        "EnrichmentMap_Overlap_genes" : [ "101090020", "101094727", "101096188", "101090260", "101090079", "101084243", "101101312" ]
      },
      "selected" : false
    }, {
      "data" : {
        "id" : "338",
        "source" : "129",
        "target" : "92",
        "shared_name" : "SM00409:IG (Geneset_Overlap_D10vsF_updown) GO:0016021~INTEGRAL COMPONENT OF MEMBRANE",
        "EnrichmentMap_Overlap_size" : 5,
        "EnrichmentMap_similarity_coefficient" : 0.5,
        "shared_interaction" : "Geneset_Overlap",
        "EnrichmentMap_Data_Set" : "D10vsF_updown",
        "name" : "SM00409:IG (Geneset_Overlap_D10vsF_updown) GO:0016021~INTEGRAL COMPONENT OF MEMBRANE",
        "interaction" : "Geneset_Overlap",
        "SUID" : 338,
        "__mclCluster" : 1,
        "selected" : false,
        "EnrichmentMap_Overlap_genes" : [ "101090020", "101096188", "101090079", "101084243", "101101312" ]
      },
      "selected" : false
    }, {
      "data" : {
        "id" : "337",
        "source" : "129",
        "target" : "123",
        "shared_name" : "SM00409:IG (Geneset_Overlap_D10vsF_updown) IMMUNOGLOBULIN DOMAIN",
        "EnrichmentMap_Overlap_size" : 2,
        "EnrichmentMap_similarity_coefficient" : 0.5,
        "shared_interaction" : "Geneset_Overlap",
        "EnrichmentMap_Data_Set" : "D10vsF_updown",
        "name" : "SM00409:IG (Geneset_Overlap_D10vsF_updown) IMMUNOGLOBULIN DOMAIN",
        "interaction" : "Geneset_Overlap",
        "SUID" : 337,
        "selected" : false,
        "EnrichmentMap_Overlap_genes" : [ "101096188", "101090260" ]
      },
      "selected" : false
    }, {
      "data" : {
        "id" : "336",
        "source" : "129",
        "target" : "84",
        "shared_name" : "SM00409:IG (Geneset_Overlap_D10vsF_updown) IPR007110:IMMUNOGLOBULIN-LIKE DOMAIN",
        "EnrichmentMap_Overlap_size" : 9,
        "EnrichmentMap_similarity_coefficient" : 0.9,
        "shared_interaction" : "Geneset_Overlap",
        "EnrichmentMap_Data_Set" : "D10vsF_updown",
        "name" : "SM00409:IG (Geneset_Overlap_D10vsF_updown) IPR007110:IMMUNOGLOBULIN-LIKE DOMAIN",
        "interaction" : "Geneset_Overlap",
        "SUID" : 336,
        "__mclCluster" : 1,
        "selected" : false,
        "EnrichmentMap_Overlap_genes" : [ "101090020", "101094727", "101096188", "101090260", "101090079", "101084985", "101084243", "101101312", "101082555\"" ]
      },
      "selected" : false
    }, {
      "data" : {
        "id" : "335",
        "source" : "129",
        "target" : "112",
        "shared_name" : "SM00409:IG (Geneset_Overlap_D10vsF_updown) MEMBRANE",
        "EnrichmentMap_Overlap_size" : 7,
        "EnrichmentMap_similarity_coefficient" : 0.7,
        "shared_interaction" : "Geneset_Overlap",
        "EnrichmentMap_Data_Set" : "D10vsF_updown",
        "name" : "SM00409:IG (Geneset_Overlap_D10vsF_updown) MEMBRANE",
        "interaction" : "Geneset_Overlap",
        "SUID" : 335,
        "__mclCluster" : 1,
        "selected" : false,
        "EnrichmentMap_Overlap_genes" : [ "101090020", "101094727", "101096188", "101090260", "101090079", "101084243", "101101312" ]
      },
      "selected" : false
    }, {
      "data" : {
        "id" : "334",
        "source" : "129",
        "target" : "78",
        "shared_name" : "SM00409:IG (Geneset_Overlap_D10vsF_updown) IPR003598:IMMUNOGLOBULIN SUBTYPE 2",
        "EnrichmentMap_Overlap_size" : 8,
        "EnrichmentMap_similarity_coefficient" : 1.0,
        "shared_interaction" : "Geneset_Overlap",
        "EnrichmentMap_Data_Set" : "D10vsF_updown",
        "name" : "SM00409:IG (Geneset_Overlap_D10vsF_updown) IPR003598:IMMUNOGLOBULIN SUBTYPE 2",
        "interaction" : "Geneset_Overlap",
        "SUID" : 334,
        "__mclCluster" : 1,
        "selected" : false,
        "EnrichmentMap_Overlap_genes" : [ "\"101095043", "101090020", "101094727", "101096188", "101090260", "101084985", "101101312", "101082555\"" ]
      },
      "selected" : false
    }, {
      "data" : {
        "id" : "333",
        "source" : "127",
        "target" : "123",
        "shared_name" : "GO:0005021~VASCULAR ENDOTHELIAL GROWTH FACTOR-ACTIVATED RECEPTOR ACTIVITY (Geneset_Overlap_D10vsF_updown) IMMUNOGLOBULIN DOMAIN",
        "EnrichmentMap_Overlap_size" : 1,
        "EnrichmentMap_similarity_coefficient" : 0.5,
        "shared_interaction" : "Geneset_Overlap",
        "EnrichmentMap_Data_Set" : "D10vsF_updown",
        "name" : "GO:0005021~VASCULAR ENDOTHELIAL GROWTH FACTOR-ACTIVATED RECEPTOR ACTIVITY (Geneset_Overlap_D10vsF_updown) IMMUNOGLOBULIN DOMAIN",
        "interaction" : "Geneset_Overlap",
        "SUID" : 333,
        "__mclCluster" : 1,
        "selected" : false,
        "EnrichmentMap_Overlap_genes" : [ "\"101094727" ]
      },
      "selected" : false
    }, {
      "data" : {
        "id" : "332",
        "source" : "127",
        "target" : "66",
        "shared_name" : "GO:0005021~VASCULAR ENDOTHELIAL GROWTH FACTOR-ACTIVATED RECEPTOR ACTIVITY (Geneset_Overlap_D10vsF_updown) \"IPR001824:TYROSINE-PROTEIN KINASE, RECEPTOR CLASS III, CONSERVED SITE\"",
        "EnrichmentMap_Overlap_size" : 2,
        "EnrichmentMap_similarity_coefficient" : 1.0,
        "shared_interaction" : "Geneset_Overlap",
        "EnrichmentMap_Data_Set" : "D10vsF_updown",
        "name" : "GO:0005021~VASCULAR ENDOTHELIAL GROWTH FACTOR-ACTIVATED RECEPTOR ACTIVITY (Geneset_Overlap_D10vsF_updown) \"IPR001824:TYROSINE-PROTEIN KINASE, RECEPTOR CLASS III, CONSERVED SITE\"",
        "interaction" : "Geneset_Overlap",
        "SUID" : 332,
        "__mclCluster" : 1,
        "selected" : false,
        "EnrichmentMap_Overlap_genes" : [ "\"101094727", "101090260\"" ]
      },
      "selected" : false
    }, {
      "data" : {
        "id" : "331",
        "source" : "127",
        "target" : "118",
        "shared_name" : "GO:0005021~VASCULAR ENDOTHELIAL GROWTH FACTOR-ACTIVATED RECEPTOR ACTIVITY (Geneset_Overlap_D10vsF_updown) GO:0001938~POSITIVE REGULATION OF ENDOTHELIAL CELL PROLIFERATION",
        "EnrichmentMap_Overlap_size" : 1,
        "EnrichmentMap_similarity_coefficient" : 0.5,
        "shared_interaction" : "Geneset_Overlap",
        "EnrichmentMap_Data_Set" : "D10vsF_updown",
        "name" : "GO:0005021~VASCULAR ENDOTHELIAL GROWTH FACTOR-ACTIVATED RECEPTOR ACTIVITY (Geneset_Overlap_D10vsF_updown) GO:0001938~POSITIVE REGULATION OF ENDOTHELIAL CELL PROLIFERATION",
        "interaction" : "Geneset_Overlap",
        "SUID" : 331,
        "selected" : false,
        "EnrichmentMap_Overlap_genes" : [ "\"101094727" ]
      },
      "selected" : false
    }, {
      "data" : {
        "id" : "330",
        "source" : "126",
        "target" : "121",
        "shared_name" : "GO:0008206~BILE ACID METABOLIC PROCESS (Geneset_Overlap_D10vsF_updown) IPR004156:ORGANIC ANION TRANSPORTER POLYPEPTIDE OATP",
        "EnrichmentMap_Overlap_size" : 1,
        "EnrichmentMap_similarity_coefficient" : 0.5,
        "shared_interaction" : "Geneset_Overlap",
        "EnrichmentMap_Data_Set" : "D10vsF_updown",
        "name" : "GO:0008206~BILE ACID METABOLIC PROCESS (Geneset_Overlap_D10vsF_updown) IPR004156:ORGANIC ANION TRANSPORTER POLYPEPTIDE OATP",
        "interaction" : "Geneset_Overlap",
        "SUID" : 330,
        "__mclCluster" : 1,
        "selected" : false,
        "EnrichmentMap_Overlap_genes" : [ "\"101087585" ]
      },
      "selected" : false
    }, {
      "data" : {
        "id" : "329",
        "source" : "125",
        "target" : "120",
        "shared_name" : "GO:0040019~POSITIVE REGULATION OF EMBRYONIC DEVELOPMENT (Geneset_Overlap_D10vsF_updown) GO:0045444~FAT CELL DIFFERENTIATION",
        "EnrichmentMap_Overlap_size" : 1,
        "EnrichmentMap_similarity_coefficient" : 0.5,
        "shared_interaction" : "Geneset_Overlap",
        "EnrichmentMap_Data_Set" : "D10vsF_updown",
        "name" : "GO:0040019~POSITIVE REGULATION OF EMBRYONIC DEVELOPMENT (Geneset_Overlap_D10vsF_updown) GO:0045444~FAT CELL DIFFERENTIATION",
        "interaction" : "Geneset_Overlap",
        "SUID" : 329,
        "__mclCluster" : 1,
        "selected" : false,
        "EnrichmentMap_Overlap_genes" : [ "\"101092262" ]
      },
      "selected" : false
    }, {
      "data" : {
        "id" : "328",
        "source" : "124",
        "target" : "94",
        "shared_name" : "\"IPR000832:GPCR, FAMILY 2, SECRETIN-LIKE\" (Geneset_Overlap_D10vsF_updown) \"IPR017981:GPCR, FAMILY 2-LIKE\"",
        "EnrichmentMap_Overlap_size" : 3,
        "EnrichmentMap_similarity_coefficient" : 1.0,
        "shared_interaction" : "Geneset_Overlap",
        "EnrichmentMap_Data_Set" : "D10vsF_updown",
        "name" : "\"IPR000832:GPCR, FAMILY 2, SECRETIN-LIKE\" (Geneset_Overlap_D10vsF_updown) \"IPR017981:GPCR, FAMILY 2-LIKE\"",
        "interaction" : "Geneset_Overlap",
        "SUID" : 328,
        "__mclCluster" : 1,
        "selected" : false,
        "EnrichmentMap_Overlap_genes" : [ "\"101086333", "101093625", "101101312\"" ]
      },
      "selected" : false
    }, {
      "data" : {
        "id" : "327",
        "source" : "124",
        "target" : "95",
        "shared_name" : "\"IPR000832:GPCR, FAMILY 2, SECRETIN-LIKE\" (Geneset_Overlap_D10vsF_updown) GO:0043129~SURFACTANT HOMEOSTASIS",
        "EnrichmentMap_Overlap_size" : 1,
        "EnrichmentMap_similarity_coefficient" : 0.5,
        "shared_interaction" : "Geneset_Overlap",
        "EnrichmentMap_Data_Set" : "D10vsF_updown",
        "name" : "\"IPR000832:GPCR, FAMILY 2, SECRETIN-LIKE\" (Geneset_Overlap_D10vsF_updown) GO:0043129~SURFACTANT HOMEOSTASIS",
        "interaction" : "Geneset_Overlap",
        "SUID" : 327,
        "selected" : false,
        "EnrichmentMap_Overlap_genes" : [ "101101312\"" ]
      },
      "selected" : false
    }, {
      "data" : {
        "id" : "326",
        "source" : "124",
        "target" : "85",
        "shared_name" : "\"IPR000832:GPCR, FAMILY 2, SECRETIN-LIKE\" (Geneset_Overlap_D10vsF_updown) \"IPR017983:GPCR, FAMILY 2, SECRETIN-LIKE, CONSERVED SITE\"",
        "EnrichmentMap_Overlap_size" : 3,
        "EnrichmentMap_similarity_coefficient" : 1.0,
        "shared_interaction" : "Geneset_Overlap",
        "EnrichmentMap_Data_Set" : "D10vsF_updown",
        "name" : "\"IPR000832:GPCR, FAMILY 2, SECRETIN-LIKE\" (Geneset_Overlap_D10vsF_updown) \"IPR017983:GPCR, FAMILY 2, SECRETIN-LIKE, CONSERVED SITE\"",
        "interaction" : "Geneset_Overlap",
        "SUID" : 326,
        "__mclCluster" : 1,
        "selected" : false,
        "EnrichmentMap_Overlap_genes" : [ "\"101086333", "101093625", "101101312\"" ]
      },
      "selected" : false
    }, {
      "data" : {
        "id" : "325",
        "source" : "123",
        "target" : "95",
        "shared_name" : "IMMUNOGLOBULIN DOMAIN (Geneset_Overlap_D10vsF_updown) GO:0043129~SURFACTANT HOMEOSTASIS",
        "EnrichmentMap_Overlap_size" : 1,
        "EnrichmentMap_similarity_coefficient" : 0.5,
        "shared_interaction" : "Geneset_Overlap",
        "EnrichmentMap_Data_Set" : "D10vsF_updown",
        "name" : "IMMUNOGLOBULIN DOMAIN (Geneset_Overlap_D10vsF_updown) GO:0043129~SURFACTANT HOMEOSTASIS",
        "interaction" : "Geneset_Overlap",
        "SUID" : 325,
        "selected" : false,
        "EnrichmentMap_Overlap_genes" : [ "101101312\"" ]
      },
      "selected" : false
    }, {
      "data" : {
        "id" : "324",
        "source" : "123",
        "target" : "78",
        "shared_name" : "IMMUNOGLOBULIN DOMAIN (Geneset_Overlap_D10vsF_updown) IPR003598:IMMUNOGLOBULIN SUBTYPE 2",
        "EnrichmentMap_Overlap_size" : 2,
        "EnrichmentMap_similarity_coefficient" : 0.5,
        "shared_interaction" : "Geneset_Overlap",
        "EnrichmentMap_Data_Set" : "D10vsF_updown",
        "name" : "IMMUNOGLOBULIN DOMAIN (Geneset_Overlap_D10vsF_updown) IPR003598:IMMUNOGLOBULIN SUBTYPE 2",
        "interaction" : "Geneset_Overlap",
        "SUID" : 324,
        "selected" : false,
        "EnrichmentMap_Overlap_genes" : [ "101096188", "101090260" ]
      },
      "selected" : false
    }, {
      "data" : {
        "id" : "323",
        "source" : "123",
        "target" : "72",
        "shared_name" : "IMMUNOGLOBULIN DOMAIN (Geneset_Overlap_D10vsF_updown) IPR003599:IMMUNOGLOBULIN SUBTYPE",
        "EnrichmentMap_Overlap_size" : 2,
        "EnrichmentMap_similarity_coefficient" : 0.5,
        "shared_interaction" : "Geneset_Overlap",
        "EnrichmentMap_Data_Set" : "D10vsF_updown",
        "name" : "IMMUNOGLOBULIN DOMAIN (Geneset_Overlap_D10vsF_updown) IPR003599:IMMUNOGLOBULIN SUBTYPE",
        "interaction" : "Geneset_Overlap",
        "SUID" : 323,
        "selected" : false,
        "EnrichmentMap_Overlap_genes" : [ "101096188", "101090260" ]
      },
      "selected" : false
    }, {
      "data" : {
        "id" : "322",
        "source" : "123",
        "target" : "118",
        "shared_name" : "IMMUNOGLOBULIN DOMAIN (Geneset_Overlap_D10vsF_updown) GO:0001938~POSITIVE REGULATION OF ENDOTHELIAL CELL PROLIFERATION",
        "EnrichmentMap_Overlap_size" : 2,
        "EnrichmentMap_similarity_coefficient" : 0.6666666666666666,
        "shared_interaction" : "Geneset_Overlap",
        "EnrichmentMap_Data_Set" : "D10vsF_updown",
        "name" : "IMMUNOGLOBULIN DOMAIN (Geneset_Overlap_D10vsF_updown) GO:0001938~POSITIVE REGULATION OF ENDOTHELIAL CELL PROLIFERATION",
        "interaction" : "Geneset_Overlap",
        "SUID" : 322,
        "selected" : false,
        "EnrichmentMap_Overlap_genes" : [ "\"101094727", "101090260" ]
      },
      "selected" : false
    }, {
      "data" : {
        "id" : "321",
        "source" : "123",
        "target" : "110",
        "shared_name" : "IMMUNOGLOBULIN DOMAIN (Geneset_Overlap_D10vsF_updown) TRANSMEMBRANE",
        "EnrichmentMap_Overlap_size" : 2,
        "EnrichmentMap_similarity_coefficient" : 0.5,
        "shared_interaction" : "Geneset_Overlap",
        "EnrichmentMap_Data_Set" : "D10vsF_updown",
        "name" : "IMMUNOGLOBULIN DOMAIN (Geneset_Overlap_D10vsF_updown) TRANSMEMBRANE",
        "interaction" : "Geneset_Overlap",
        "SUID" : 321,
        "selected" : false,
        "EnrichmentMap_Overlap_genes" : [ "101096188", "101090260" ]
      },
      "selected" : false
    }, {
      "data" : {
        "id" : "320",
        "source" : "123",
        "target" : "112",
        "shared_name" : "IMMUNOGLOBULIN DOMAIN (Geneset_Overlap_D10vsF_updown) MEMBRANE",
        "EnrichmentMap_Overlap_size" : 2,
        "EnrichmentMap_similarity_coefficient" : 0.5,
        "shared_interaction" : "Geneset_Overlap",
        "EnrichmentMap_Data_Set" : "D10vsF_updown",
        "name" : "IMMUNOGLOBULIN DOMAIN (Geneset_Overlap_D10vsF_updown) MEMBRANE",
        "interaction" : "Geneset_Overlap",
        "SUID" : 320,
        "selected" : false,
        "EnrichmentMap_Overlap_genes" : [ "101096188", "101090260" ]
      },
      "selected" : false
    }, {
      "data" : {
        "id" : "319",
        "source" : "123",
        "target" : "84",
        "shared_name" : "IMMUNOGLOBULIN DOMAIN (Geneset_Overlap_D10vsF_updown) IPR007110:IMMUNOGLOBULIN-LIKE DOMAIN",
        "EnrichmentMap_Overlap_size" : 2,
        "EnrichmentMap_similarity_coefficient" : 0.5,
        "shared_interaction" : "Geneset_Overlap",
        "EnrichmentMap_Data_Set" : "D10vsF_updown",
        "name" : "IMMUNOGLOBULIN DOMAIN (Geneset_Overlap_D10vsF_updown) IPR007110:IMMUNOGLOBULIN-LIKE DOMAIN",
        "interaction" : "Geneset_Overlap",
        "SUID" : 319,
        "selected" : false,
        "EnrichmentMap_Overlap_genes" : [ "101096188", "101090260" ]
      },
      "selected" : false
    }, {
      "data" : {
        "id" : "318",
        "source" : "123",
        "target" : "71",
        "shared_name" : "IMMUNOGLOBULIN DOMAIN (Geneset_Overlap_D10vsF_updown) TRANSMEMBRANE HELIX",
        "EnrichmentMap_Overlap_size" : 2,
        "EnrichmentMap_similarity_coefficient" : 0.5,
        "shared_interaction" : "Geneset_Overlap",
        "EnrichmentMap_Data_Set" : "D10vsF_updown",
        "name" : "IMMUNOGLOBULIN DOMAIN (Geneset_Overlap_D10vsF_updown) TRANSMEMBRANE HELIX",
        "interaction" : "Geneset_Overlap",
        "SUID" : 318,
        "selected" : false,
        "EnrichmentMap_Overlap_genes" : [ "101096188", "101090260" ]
      },
      "selected" : false
    }, {
      "data" : {
        "id" : "317",
        "source" : "123",
        "target" : "66",
        "shared_name" : "IMMUNOGLOBULIN DOMAIN (Geneset_Overlap_D10vsF_updown) \"IPR001824:TYROSINE-PROTEIN KINASE, RECEPTOR CLASS III, CONSERVED SITE\"",
        "EnrichmentMap_Overlap_size" : 1,
        "EnrichmentMap_similarity_coefficient" : 0.5,
        "shared_interaction" : "Geneset_Overlap",
        "EnrichmentMap_Data_Set" : "D10vsF_updown",
        "name" : "IMMUNOGLOBULIN DOMAIN (Geneset_Overlap_D10vsF_updown) \"IPR001824:TYROSINE-PROTEIN KINASE, RECEPTOR CLASS III, CONSERVED SITE\"",
        "interaction" : "Geneset_Overlap",
        "SUID" : 317,
        "__mclCluster" : 1,
        "selected" : false,
        "EnrichmentMap_Overlap_genes" : [ "\"101094727" ]
      },
      "selected" : false
    }, {
      "data" : {
        "id" : "316",
        "source" : "122",
        "target" : "110",
        "shared_name" : "SM00060:FN3 (Geneset_Overlap_D10vsF_updown) TRANSMEMBRANE",
        "EnrichmentMap_Overlap_size" : 4,
        "EnrichmentMap_similarity_coefficient" : 0.5714285714285714,
        "shared_interaction" : "Geneset_Overlap",
        "EnrichmentMap_Data_Set" : "D10vsF_updown",
        "name" : "SM00060:FN3 (Geneset_Overlap_D10vsF_updown) TRANSMEMBRANE",
        "interaction" : "Geneset_Overlap",
        "SUID" : 316,
        "__mclCluster" : 1,
        "selected" : false,
        "EnrichmentMap_Overlap_genes" : [ "101095043", "101090020", "101100899", "101091636" ]
      },
      "selected" : false
    }, {
      "data" : {
        "id" : "315",
        "source" : "122",
        "target" : "86",
        "shared_name" : "SM00060:FN3 (Geneset_Overlap_D10vsF_updown) \"IPR003961:FIBRONECTIN, TYPE III\"",
        "EnrichmentMap_Overlap_size" : 6,
        "EnrichmentMap_similarity_coefficient" : 0.8571428571428571,
        "shared_interaction" : "Geneset_Overlap",
        "EnrichmentMap_Data_Set" : "D10vsF_updown",
        "name" : "SM00060:FN3 (Geneset_Overlap_D10vsF_updown) \"IPR003961:FIBRONECTIN, TYPE III\"",
        "interaction" : "Geneset_Overlap",
        "SUID" : 315,
        "__mclCluster" : 1,
        "selected" : false,
        "EnrichmentMap_Overlap_genes" : [ "\"101101444", "101095043", "101090020", "101100899", "101091636", "101084985" ]
      },
      "selected" : false
    }, {
      "data" : {
        "id" : "314",
        "source" : "122",
        "target" : "71",
        "shared_name" : "SM00060:FN3 (Geneset_Overlap_D10vsF_updown) TRANSMEMBRANE HELIX",
        "EnrichmentMap_Overlap_size" : 4,
        "EnrichmentMap_similarity_coefficient" : 0.5714285714285714,
        "shared_interaction" : "Geneset_Overlap",
        "EnrichmentMap_Data_Set" : "D10vsF_updown",
        "name" : "SM00060:FN3 (Geneset_Overlap_D10vsF_updown) TRANSMEMBRANE HELIX",
        "interaction" : "Geneset_Overlap",
        "SUID" : 314,
        "__mclCluster" : 1,
        "selected" : false,
        "EnrichmentMap_Overlap_genes" : [ "101095043", "101090020", "101100899", "101091636" ]
      },
      "selected" : false
    }, {
      "data" : {
        "id" : "313",
        "source" : "122",
        "target" : "112",
        "shared_name" : "SM00060:FN3 (Geneset_Overlap_D10vsF_updown) MEMBRANE",
        "EnrichmentMap_Overlap_size" : 4,
        "EnrichmentMap_similarity_coefficient" : 0.5714285714285714,
        "shared_interaction" : "Geneset_Overlap",
        "EnrichmentMap_Data_Set" : "D10vsF_updown",
        "name" : "SM00060:FN3 (Geneset_Overlap_D10vsF_updown) MEMBRANE",
        "interaction" : "Geneset_Overlap",
        "SUID" : 313,
        "__mclCluster" : 1,
        "selected" : false,
        "EnrichmentMap_Overlap_genes" : [ "101095043", "101090020", "101100899", "101091636" ]
      },
      "selected" : false
    }, {
      "data" : {
        "id" : "312",
        "source" : "122",
        "target" : "92",
        "shared_name" : "SM00060:FN3 (Geneset_Overlap_D10vsF_updown) GO:0016021~INTEGRAL COMPONENT OF MEMBRANE",
        "EnrichmentMap_Overlap_size" : 4,
        "EnrichmentMap_similarity_coefficient" : 0.5714285714285714,
        "shared_interaction" : "Geneset_Overlap",
        "EnrichmentMap_Data_Set" : "D10vsF_updown",
        "name" : "SM00060:FN3 (Geneset_Overlap_D10vsF_updown) GO:0016021~INTEGRAL COMPONENT OF MEMBRANE",
        "interaction" : "Geneset_Overlap",
        "SUID" : 312,
        "__mclCluster" : 1,
        "selected" : false,
        "EnrichmentMap_Overlap_genes" : [ "101095043", "101090020", "101100899", "101091636" ]
      },
      "selected" : false
    }, {
      "data" : {
        "id" : "311",
        "source" : "121",
        "target" : "111",
        "shared_name" : "IPR004156:ORGANIC ANION TRANSPORTER POLYPEPTIDE OATP (Geneset_Overlap_D10vsF_updown) IPR020846:MAJOR FACILITATOR SUPERFAMILY DOMAIN",
        "EnrichmentMap_Overlap_size" : 1,
        "EnrichmentMap_similarity_coefficient" : 0.5,
        "shared_interaction" : "Geneset_Overlap",
        "EnrichmentMap_Data_Set" : "D10vsF_updown",
        "name" : "IPR004156:ORGANIC ANION TRANSPORTER POLYPEPTIDE OATP (Geneset_Overlap_D10vsF_updown) IPR020846:MAJOR FACILITATOR SUPERFAMILY DOMAIN",
        "interaction" : "Geneset_Overlap",
        "SUID" : 311,
        "selected" : false,
        "EnrichmentMap_Overlap_genes" : [ "101087090\"" ]
      },
      "selected" : false
    }, {
      "data" : {
        "id" : "310",
        "source" : "120",
        "target" : "95",
        "shared_name" : "GO:0045444~FAT CELL DIFFERENTIATION (Geneset_Overlap_D10vsF_updown) GO:0043129~SURFACTANT HOMEOSTASIS",
        "EnrichmentMap_Overlap_size" : 1,
        "EnrichmentMap_similarity_coefficient" : 0.5,
        "shared_interaction" : "Geneset_Overlap",
        "EnrichmentMap_Data_Set" : "D10vsF_updown",
        "name" : "GO:0045444~FAT CELL DIFFERENTIATION (Geneset_Overlap_D10vsF_updown) GO:0043129~SURFACTANT HOMEOSTASIS",
        "interaction" : "Geneset_Overlap",
        "SUID" : 310,
        "selected" : false,
        "EnrichmentMap_Overlap_genes" : [ "101101312\"" ]
      },
      "selected" : false
    }, {
      "data" : {
        "id" : "309",
        "source" : "119",
        "target" : "63",
        "shared_name" : "FCA04014:RAS SIGNALING PATHWAY (Geneset_Overlap_D10vsF_updown) FCA04010:MAPK SIGNALING PATHWAY",
        "EnrichmentMap_Overlap_size" : 4,
        "EnrichmentMap_similarity_coefficient" : 0.5,
        "shared_interaction" : "Geneset_Overlap",
        "EnrichmentMap_Data_Set" : "D10vsF_updown",
        "name" : "FCA04014:RAS SIGNALING PATHWAY (Geneset_Overlap_D10vsF_updown) FCA04010:MAPK SIGNALING PATHWAY",
        "interaction" : "Geneset_Overlap",
        "SUID" : 309,
        "__mclCluster" : 1,
        "selected" : false,
        "EnrichmentMap_Overlap_genes" : [ "751104", "101082829", "100135774", "101091172\"" ]
      },
      "selected" : false
    }, {
      "data" : {
        "id" : "308",
        "source" : "119",
        "target" : "104",
        "shared_name" : "FCA04014:RAS SIGNALING PATHWAY (Geneset_Overlap_D10vsF_updown) GO:0043536~POSITIVE REGULATION OF BLOOD VESSEL ENDOTHELIAL CELL MIGRATION",
        "EnrichmentMap_Overlap_size" : 1,
        "EnrichmentMap_similarity_coefficient" : 0.5,
        "shared_interaction" : "Geneset_Overlap",
        "EnrichmentMap_Data_Set" : "D10vsF_updown",
        "name" : "FCA04014:RAS SIGNALING PATHWAY (Geneset_Overlap_D10vsF_updown) GO:0043536~POSITIVE REGULATION OF BLOOD VESSEL ENDOTHELIAL CELL MIGRATION",
        "interaction" : "Geneset_Overlap",
        "SUID" : 308,
        "__mclCluster" : 1,
        "selected" : false,
        "EnrichmentMap_Overlap_genes" : [ "\"101087130" ]
      },
      "selected" : false
    }, {
      "data" : {
        "id" : "307",
        "source" : "119",
        "target" : "97",
        "shared_name" : "FCA04014:RAS SIGNALING PATHWAY (Geneset_Overlap_D10vsF_updown) GO:0014068~POSITIVE REGULATION OF PHOSPHATIDYLINOSITOL 3-KINASE SIGNALING",
        "EnrichmentMap_Overlap_size" : 2,
        "EnrichmentMap_similarity_coefficient" : 0.6666666666666666,
        "shared_interaction" : "Geneset_Overlap",
        "EnrichmentMap_Data_Set" : "D10vsF_updown",
        "name" : "FCA04014:RAS SIGNALING PATHWAY (Geneset_Overlap_D10vsF_updown) GO:0014068~POSITIVE REGULATION OF PHOSPHATIDYLINOSITOL 3-KINASE SIGNALING",
        "interaction" : "Geneset_Overlap",
        "SUID" : 307,
        "__mclCluster" : 1,
        "selected" : false,
        "EnrichmentMap_Overlap_genes" : [ "\"101087130", "101090260" ]
      },
      "selected" : false
    }, {
      "data" : {
        "id" : "306",
        "source" : "119",
        "target" : "114",
        "shared_name" : "FCA04014:RAS SIGNALING PATHWAY (Geneset_Overlap_D10vsF_updown) FCA04015:RAP1 SIGNALING PATHWAY",
        "EnrichmentMap_Overlap_size" : 5,
        "EnrichmentMap_similarity_coefficient" : 0.7142857142857143,
        "shared_interaction" : "Geneset_Overlap",
        "EnrichmentMap_Data_Set" : "D10vsF_updown",
        "name" : "FCA04014:RAS SIGNALING PATHWAY (Geneset_Overlap_D10vsF_updown) FCA04015:RAP1 SIGNALING PATHWAY",
        "interaction" : "Geneset_Overlap",
        "SUID" : 306,
        "__mclCluster" : 1,
        "selected" : false,
        "EnrichmentMap_Overlap_genes" : [ "\"101087130", "101085456", "101094727", "101090260", "751104" ]
      },
      "selected" : false
    }, {
      "data" : {
        "id" : "305",
        "source" : "119",
        "target" : "106",
        "shared_name" : "FCA04014:RAS SIGNALING PATHWAY (Geneset_Overlap_D10vsF_updown) GO:0007171~ACTIVATION OF TRANSMEMBRANE RECEPTOR PROTEIN TYROSINE KINASE ACTIVITY",
        "EnrichmentMap_Overlap_size" : 1,
        "EnrichmentMap_similarity_coefficient" : 0.5,
        "shared_interaction" : "Geneset_Overlap",
        "EnrichmentMap_Data_Set" : "D10vsF_updown",
        "name" : "FCA04014:RAS SIGNALING PATHWAY (Geneset_Overlap_D10vsF_updown) GO:0007171~ACTIVATION OF TRANSMEMBRANE RECEPTOR PROTEIN TYROSINE KINASE ACTIVITY",
        "interaction" : "Geneset_Overlap",
        "SUID" : 305,
        "__mclCluster" : 1,
        "selected" : false,
        "EnrichmentMap_Overlap_genes" : [ "\"101087130" ]
      },
      "selected" : false
    }, {
      "data" : {
        "id" : "304",
        "source" : "119",
        "target" : "70",
        "shared_name" : "FCA04014:RAS SIGNALING PATHWAY (Geneset_Overlap_D10vsF_updown) FCA04151:PI3K-AKT SIGNALING PATHWAY",
        "EnrichmentMap_Overlap_size" : 5,
        "EnrichmentMap_similarity_coefficient" : 0.625,
        "shared_interaction" : "Geneset_Overlap",
        "EnrichmentMap_Data_Set" : "D10vsF_updown",
        "name" : "FCA04014:RAS SIGNALING PATHWAY (Geneset_Overlap_D10vsF_updown) FCA04151:PI3K-AKT SIGNALING PATHWAY",
        "interaction" : "Geneset_Overlap",
        "SUID" : 304,
        "__mclCluster" : 1,
        "selected" : false,
        "EnrichmentMap_Overlap_genes" : [ "\"101087130", "101094727", "101090260", "751104", "100135774" ]
      },
      "selected" : false
    }, {
      "data" : {
        "id" : "303",
        "source" : "118",
        "target" : "102",
        "shared_name" : "GO:0001938~POSITIVE REGULATION OF ENDOTHELIAL CELL PROLIFERATION (Geneset_Overlap_D10vsF_updown) GO:0070374~POSITIVE REGULATION OF ERK1 AND ERK2 CASCADE",
        "EnrichmentMap_Overlap_size" : 2,
        "EnrichmentMap_similarity_coefficient" : 0.6666666666666666,
        "shared_interaction" : "Geneset_Overlap",
        "EnrichmentMap_Data_Set" : "D10vsF_updown",
        "name" : "GO:0001938~POSITIVE REGULATION OF ENDOTHELIAL CELL PROLIFERATION (Geneset_Overlap_D10vsF_updown) GO:0070374~POSITIVE REGULATION OF ERK1 AND ERK2 CASCADE",
        "interaction" : "Geneset_Overlap",
        "SUID" : 303,
        "__mclCluster" : 1,
        "selected" : false,
        "EnrichmentMap_Overlap_genes" : [ "101090260", "100135774\"" ]
      },
      "selected" : false
    }, {
      "data" : {
        "id" : "302",
        "source" : "118",
        "target" : "104",
        "shared_name" : "GO:0001938~POSITIVE REGULATION OF ENDOTHELIAL CELL PROLIFERATION (Geneset_Overlap_D10vsF_updown) GO:0043536~POSITIVE REGULATION OF BLOOD VESSEL ENDOTHELIAL CELL MIGRATION",
        "EnrichmentMap_Overlap_size" : 1,
        "EnrichmentMap_similarity_coefficient" : 0.5,
        "shared_interaction" : "Geneset_Overlap",
        "EnrichmentMap_Data_Set" : "D10vsF_updown",
        "name" : "GO:0001938~POSITIVE REGULATION OF ENDOTHELIAL CELL PROLIFERATION (Geneset_Overlap_D10vsF_updown) GO:0043536~POSITIVE REGULATION OF BLOOD VESSEL ENDOTHELIAL CELL MIGRATION",
        "interaction" : "Geneset_Overlap",
        "SUID" : 302,
        "__mclCluster" : 1,
        "selected" : false,
        "EnrichmentMap_Overlap_genes" : [ "100135774\"" ]
      },
      "selected" : false
    }, {
      "data" : {
        "id" : "301",
        "source" : "118",
        "target" : "114",
        "shared_name" : "GO:0001938~POSITIVE REGULATION OF ENDOTHELIAL CELL PROLIFERATION (Geneset_Overlap_D10vsF_updown) FCA04015:RAP1 SIGNALING PATHWAY",
        "EnrichmentMap_Overlap_size" : 2,
        "EnrichmentMap_similarity_coefficient" : 0.6666666666666666,
        "shared_interaction" : "Geneset_Overlap",
        "EnrichmentMap_Data_Set" : "D10vsF_updown",
        "name" : "GO:0001938~POSITIVE REGULATION OF ENDOTHELIAL CELL PROLIFERATION (Geneset_Overlap_D10vsF_updown) FCA04015:RAP1 SIGNALING PATHWAY",
        "interaction" : "Geneset_Overlap",
        "SUID" : 301,
        "__mclCluster" : 1,
        "selected" : false,
        "EnrichmentMap_Overlap_genes" : [ "101090260", "100135774\"" ]
      },
      "selected" : false
    }, {
      "data" : {
        "id" : "300",
        "source" : "118",
        "target" : "66",
        "shared_name" : "GO:0001938~POSITIVE REGULATION OF ENDOTHELIAL CELL PROLIFERATION (Geneset_Overlap_D10vsF_updown) \"IPR001824:TYROSINE-PROTEIN KINASE, RECEPTOR CLASS III, CONSERVED SITE\"",
        "EnrichmentMap_Overlap_size" : 1,
        "EnrichmentMap_similarity_coefficient" : 0.5,
        "shared_interaction" : "Geneset_Overlap",
        "EnrichmentMap_Data_Set" : "D10vsF_updown",
        "name" : "GO:0001938~POSITIVE REGULATION OF ENDOTHELIAL CELL PROLIFERATION (Geneset_Overlap_D10vsF_updown) \"IPR001824:TYROSINE-PROTEIN KINASE, RECEPTOR CLASS III, CONSERVED SITE\"",
        "interaction" : "Geneset_Overlap",
        "SUID" : 300,
        "selected" : false,
        "EnrichmentMap_Overlap_genes" : [ "\"101094727" ]
      },
      "selected" : false
    }, {
      "data" : {
        "id" : "299",
        "source" : "118",
        "target" : "97",
        "shared_name" : "GO:0001938~POSITIVE REGULATION OF ENDOTHELIAL CELL PROLIFERATION (Geneset_Overlap_D10vsF_updown) GO:0014068~POSITIVE REGULATION OF PHOSPHATIDYLINOSITOL 3-KINASE SIGNALING",
        "EnrichmentMap_Overlap_size" : 2,
        "EnrichmentMap_similarity_coefficient" : 0.6666666666666666,
        "shared_interaction" : "Geneset_Overlap",
        "EnrichmentMap_Data_Set" : "D10vsF_updown",
        "name" : "GO:0001938~POSITIVE REGULATION OF ENDOTHELIAL CELL PROLIFERATION (Geneset_Overlap_D10vsF_updown) GO:0014068~POSITIVE REGULATION OF PHOSPHATIDYLINOSITOL 3-KINASE SIGNALING",
        "interaction" : "Geneset_Overlap",
        "SUID" : 299,
        "__mclCluster" : 1,
        "selected" : false,
        "EnrichmentMap_Overlap_genes" : [ "101090260", "100135774\"" ]
      },
      "selected" : false
    }, {
      "data" : {
        "id" : "298",
        "source" : "117",
        "target" : "62",
        "shared_name" : "FCA04724:GLUTAMATERGIC SYNAPSE (Geneset_Overlap_D10vsF_updown) FCA04270:VASCULAR SMOOTH MUSCLE CONTRACTION",
        "EnrichmentMap_Overlap_size" : 2,
        "EnrichmentMap_similarity_coefficient" : 0.5,
        "shared_interaction" : "Geneset_Overlap",
        "EnrichmentMap_Data_Set" : "D10vsF_updown",
        "name" : "FCA04724:GLUTAMATERGIC SYNAPSE (Geneset_Overlap_D10vsF_updown) FCA04270:VASCULAR SMOOTH MUSCLE CONTRACTION",
        "interaction" : "Geneset_Overlap",
        "SUID" : 298,
        "__mclCluster" : 1,
        "selected" : false,
        "EnrichmentMap_Overlap_genes" : [ "101092262", "101082829\"" ]
      },
      "selected" : false
    }, {
      "data" : {
        "id" : "297",
        "source" : "115",
        "target" : "116",
        "shared_name" : "FCA05200:PATHWAYS IN CANCER (Geneset_Overlap_D10vsF_updown) FCA05203:VIRAL CARCINOGENESIS",
        "EnrichmentMap_Overlap_size" : 3,
        "EnrichmentMap_similarity_coefficient" : 0.6,
        "shared_interaction" : "Geneset_Overlap",
        "EnrichmentMap_Data_Set" : "D10vsF_updown",
        "name" : "FCA05200:PATHWAYS IN CANCER (Geneset_Overlap_D10vsF_updown) FCA05203:VIRAL CARCINOGENESIS",
        "interaction" : "Geneset_Overlap",
        "SUID" : 297,
        "__mclCluster" : 1,
        "selected" : false,
        "EnrichmentMap_Overlap_genes" : [ "\"100142684", "100037415", "751104" ]
      },
      "selected" : false
    }, {
      "data" : {
        "id" : "296",
        "source" : "114",
        "target" : "70",
        "shared_name" : "FCA04015:RAP1 SIGNALING PATHWAY (Geneset_Overlap_D10vsF_updown) FCA04151:PI3K-AKT SIGNALING PATHWAY",
        "EnrichmentMap_Overlap_size" : 4,
        "EnrichmentMap_similarity_coefficient" : 0.5714285714285714,
        "shared_interaction" : "Geneset_Overlap",
        "EnrichmentMap_Data_Set" : "D10vsF_updown",
        "name" : "FCA04015:RAP1 SIGNALING PATHWAY (Geneset_Overlap_D10vsF_updown) FCA04151:PI3K-AKT SIGNALING PATHWAY",
        "interaction" : "Geneset_Overlap",
        "SUID" : 296,
        "__mclCluster" : 1,
        "selected" : false,
        "EnrichmentMap_Overlap_genes" : [ "\"101087130", "101094727", "101090260", "751104" ]
      },
      "selected" : false
    }, {
      "data" : {
        "id" : "295",
        "source" : "114",
        "target" : "102",
        "shared_name" : "FCA04015:RAP1 SIGNALING PATHWAY (Geneset_Overlap_D10vsF_updown) GO:0070374~POSITIVE REGULATION OF ERK1 AND ERK2 CASCADE",
        "EnrichmentMap_Overlap_size" : 4,
        "EnrichmentMap_similarity_coefficient" : 0.5714285714285714,
        "shared_interaction" : "Geneset_Overlap",
        "EnrichmentMap_Data_Set" : "D10vsF_updown",
        "name" : "FCA04015:RAP1 SIGNALING PATHWAY (Geneset_Overlap_D10vsF_updown) GO:0070374~POSITIVE REGULATION OF ERK1 AND ERK2 CASCADE",
        "interaction" : "Geneset_Overlap",
        "SUID" : 295,
        "__mclCluster" : 1,
        "selected" : false,
        "EnrichmentMap_Overlap_genes" : [ "\"101087130", "101094727", "101090260", "100135774\"" ]
      },
      "selected" : false
    }, {
      "data" : {
        "id" : "294",
        "source" : "114",
        "target" : "97",
        "shared_name" : "FCA04015:RAP1 SIGNALING PATHWAY (Geneset_Overlap_D10vsF_updown) GO:0014068~POSITIVE REGULATION OF PHOSPHATIDYLINOSITOL 3-KINASE SIGNALING",
        "EnrichmentMap_Overlap_size" : 3,
        "EnrichmentMap_similarity_coefficient" : 1.0,
        "shared_interaction" : "Geneset_Overlap",
        "EnrichmentMap_Data_Set" : "D10vsF_updown",
        "name" : "FCA04015:RAP1 SIGNALING PATHWAY (Geneset_Overlap_D10vsF_updown) GO:0014068~POSITIVE REGULATION OF PHOSPHATIDYLINOSITOL 3-KINASE SIGNALING",
        "interaction" : "Geneset_Overlap",
        "SUID" : 294,
        "__mclCluster" : 1,
        "selected" : false,
        "EnrichmentMap_Overlap_genes" : [ "\"101087130", "101090260", "100135774\"" ]
      },
      "selected" : false
    }, {
      "data" : {
        "id" : "293",
        "source" : "114",
        "target" : "106",
        "shared_name" : "FCA04015:RAP1 SIGNALING PATHWAY (Geneset_Overlap_D10vsF_updown) GO:0007171~ACTIVATION OF TRANSMEMBRANE RECEPTOR PROTEIN TYROSINE KINASE ACTIVITY",
        "EnrichmentMap_Overlap_size" : 1,
        "EnrichmentMap_similarity_coefficient" : 0.5,
        "shared_interaction" : "Geneset_Overlap",
        "EnrichmentMap_Data_Set" : "D10vsF_updown",
        "name" : "FCA04015:RAP1 SIGNALING PATHWAY (Geneset_Overlap_D10vsF_updown) GO:0007171~ACTIVATION OF TRANSMEMBRANE RECEPTOR PROTEIN TYROSINE KINASE ACTIVITY",
        "interaction" : "Geneset_Overlap",
        "SUID" : 293,
        "__mclCluster" : 1,
        "selected" : false,
        "EnrichmentMap_Overlap_genes" : [ "\"101087130" ]
      },
      "selected" : false
    }, {
      "data" : {
        "id" : "292",
        "source" : "114",
        "target" : "104",
        "shared_name" : "FCA04015:RAP1 SIGNALING PATHWAY (Geneset_Overlap_D10vsF_updown) GO:0043536~POSITIVE REGULATION OF BLOOD VESSEL ENDOTHELIAL CELL MIGRATION",
        "EnrichmentMap_Overlap_size" : 2,
        "EnrichmentMap_similarity_coefficient" : 1.0,
        "shared_interaction" : "Geneset_Overlap",
        "EnrichmentMap_Data_Set" : "D10vsF_updown",
        "name" : "FCA04015:RAP1 SIGNALING PATHWAY (Geneset_Overlap_D10vsF_updown) GO:0043536~POSITIVE REGULATION OF BLOOD VESSEL ENDOTHELIAL CELL MIGRATION",
        "interaction" : "Geneset_Overlap",
        "SUID" : 292,
        "__mclCluster" : 1,
        "selected" : false,
        "EnrichmentMap_Overlap_genes" : [ "\"101087130", "100135774\"" ]
      },
      "selected" : false
    }, {
      "data" : {
        "id" : "291",
        "source" : "113",
        "target" : "65",
        "shared_name" : "GO:0045944~POSITIVE REGULATION OF TRANSCRIPTION FROM RNA POLYMERASE II PROMOTER (Geneset_Overlap_D10vsF_updown) SM00429:IPT",
        "EnrichmentMap_Overlap_size" : 2,
        "EnrichmentMap_similarity_coefficient" : 0.6666666666666666,
        "shared_interaction" : "Geneset_Overlap",
        "EnrichmentMap_Data_Set" : "D10vsF_updown",
        "name" : "GO:0045944~POSITIVE REGULATION OF TRANSCRIPTION FROM RNA POLYMERASE II PROMOTER (Geneset_Overlap_D10vsF_updown) SM00429:IPT",
        "interaction" : "Geneset_Overlap",
        "SUID" : 291,
        "selected" : false,
        "EnrichmentMap_Overlap_genes" : [ "\"101081441", "101099543" ]
      },
      "selected" : false
    }, {
      "data" : {
        "id" : "290",
        "source" : "113",
        "target" : "109",
        "shared_name" : "GO:0045944~POSITIVE REGULATION OF TRANSCRIPTION FROM RNA POLYMERASE II PROMOTER (Geneset_Overlap_D10vsF_updown) IPR014756:IMMUNOGLOBULIN E-SET",
        "EnrichmentMap_Overlap_size" : 3,
        "EnrichmentMap_similarity_coefficient" : 0.5,
        "shared_interaction" : "Geneset_Overlap",
        "EnrichmentMap_Data_Set" : "D10vsF_updown",
        "name" : "GO:0045944~POSITIVE REGULATION OF TRANSCRIPTION FROM RNA POLYMERASE II PROMOTER (Geneset_Overlap_D10vsF_updown) IPR014756:IMMUNOGLOBULIN E-SET",
        "interaction" : "Geneset_Overlap",
        "SUID" : 290,
        "selected" : false,
        "EnrichmentMap_Overlap_genes" : [ "\"101081441", "101101078", "101099543" ]
      },
      "selected" : false
    }, {
      "data" : {
        "id" : "289",
        "source" : "113",
        "target" : "64",
        "shared_name" : "GO:0045944~POSITIVE REGULATION OF TRANSCRIPTION FROM RNA POLYMERASE II PROMOTER (Geneset_Overlap_D10vsF_updown) IPR002909:CELL SURFACE RECEPTOR IPT/TIG",
        "EnrichmentMap_Overlap_size" : 2,
        "EnrichmentMap_similarity_coefficient" : 0.6666666666666666,
        "shared_interaction" : "Geneset_Overlap",
        "EnrichmentMap_Data_Set" : "D10vsF_updown",
        "name" : "GO:0045944~POSITIVE REGULATION OF TRANSCRIPTION FROM RNA POLYMERASE II PROMOTER (Geneset_Overlap_D10vsF_updown) IPR002909:CELL SURFACE RECEPTOR IPT/TIG",
        "interaction" : "Geneset_Overlap",
        "SUID" : 289,
        "selected" : false,
        "EnrichmentMap_Overlap_genes" : [ "\"101081441", "101099543" ]
      },
      "selected" : false
    }, {
      "data" : {
        "id" : "288",
        "source" : "113",
        "target" : "105",
        "shared_name" : "GO:0045944~POSITIVE REGULATION OF TRANSCRIPTION FROM RNA POLYMERASE II PROMOTER (Geneset_Overlap_D10vsF_updown) \"GO:0000981~RNA POLYMERASE II TRANSCRIPTION FACTOR ACTIVITY, SEQUENCE-SPECIFIC DNA BINDING\"",
        "EnrichmentMap_Overlap_size" : 3,
        "EnrichmentMap_similarity_coefficient" : 0.6,
        "shared_interaction" : "Geneset_Overlap",
        "EnrichmentMap_Data_Set" : "D10vsF_updown",
        "name" : "GO:0045944~POSITIVE REGULATION OF TRANSCRIPTION FROM RNA POLYMERASE II PROMOTER (Geneset_Overlap_D10vsF_updown) \"GO:0000981~RNA POLYMERASE II TRANSCRIPTION FACTOR ACTIVITY, SEQUENCE-SPECIFIC DNA BINDING\"",
        "interaction" : "Geneset_Overlap",
        "SUID" : 288,
        "__mclCluster" : 1,
        "selected" : false,
        "EnrichmentMap_Overlap_genes" : [ "101090461", "101085621", "101099543" ]
      },
      "selected" : false
    }, {
      "data" : {
        "id" : "287",
        "source" : "113",
        "target" : "68",
        "shared_name" : "GO:0045944~POSITIVE REGULATION OF TRANSCRIPTION FROM RNA POLYMERASE II PROMOTER (Geneset_Overlap_D10vsF_updown) DNA-BINDING",
        "EnrichmentMap_Overlap_size" : 5,
        "EnrichmentMap_similarity_coefficient" : 0.625,
        "shared_interaction" : "Geneset_Overlap",
        "EnrichmentMap_Data_Set" : "D10vsF_updown",
        "name" : "GO:0045944~POSITIVE REGULATION OF TRANSCRIPTION FROM RNA POLYMERASE II PROMOTER (Geneset_Overlap_D10vsF_updown) DNA-BINDING",
        "interaction" : "Geneset_Overlap",
        "SUID" : 287,
        "__mclCluster" : 1,
        "selected" : false,
        "EnrichmentMap_Overlap_genes" : [ "\"101081441", "101100195", "101083813", "101094231", "101090461" ]
      },
      "selected" : false
    }, {
      "data" : {
        "id" : "286",
        "source" : "113",
        "target" : "73",
        "shared_name" : "GO:0045944~POSITIVE REGULATION OF TRANSCRIPTION FROM RNA POLYMERASE II PROMOTER (Geneset_Overlap_D10vsF_updown) \"GO:0001077~TRANSCRIPTIONAL ACTIVATOR ACTIVITY, RNA POLYMERASE II CORE PROMOTER PROXIMAL REGION SEQUENCE-SPECIFIC BINDING\"",
        "EnrichmentMap_Overlap_size" : 3,
        "EnrichmentMap_similarity_coefficient" : 0.6,
        "shared_interaction" : "Geneset_Overlap",
        "EnrichmentMap_Data_Set" : "D10vsF_updown",
        "name" : "GO:0045944~POSITIVE REGULATION OF TRANSCRIPTION FROM RNA POLYMERASE II PROMOTER (Geneset_Overlap_D10vsF_updown) \"GO:0001077~TRANSCRIPTIONAL ACTIVATOR ACTIVITY, RNA POLYMERASE II CORE PROMOTER PROXIMAL REGION SEQUENCE-SPECIFIC BINDING\"",
        "interaction" : "Geneset_Overlap",
        "SUID" : 286,
        "__mclCluster" : 1,
        "selected" : false,
        "EnrichmentMap_Overlap_genes" : [ "\"101081441", "101094231", "101085621" ]
      },
      "selected" : false
    }, {
      "data" : {
        "id" : "285",
        "source" : "113",
        "target" : "67",
        "shared_name" : "GO:0045944~POSITIVE REGULATION OF TRANSCRIPTION FROM RNA POLYMERASE II PROMOTER (Geneset_Overlap_D10vsF_updown) TRANSCRIPTION REGULATION",
        "EnrichmentMap_Overlap_size" : 3,
        "EnrichmentMap_similarity_coefficient" : 0.6,
        "shared_interaction" : "Geneset_Overlap",
        "EnrichmentMap_Data_Set" : "D10vsF_updown",
        "name" : "GO:0045944~POSITIVE REGULATION OF TRANSCRIPTION FROM RNA POLYMERASE II PROMOTER (Geneset_Overlap_D10vsF_updown) TRANSCRIPTION REGULATION",
        "interaction" : "Geneset_Overlap",
        "SUID" : 285,
        "__mclCluster" : 1,
        "selected" : false,
        "EnrichmentMap_Overlap_genes" : [ "\"101081441", "101100195", "101094231" ]
      },
      "selected" : false
    }, {
      "data" : {
        "id" : "284",
        "source" : "113",
        "target" : "100",
        "shared_name" : "GO:0045944~POSITIVE REGULATION OF TRANSCRIPTION FROM RNA POLYMERASE II PROMOTER (Geneset_Overlap_D10vsF_updown) NUCLEUS",
        "EnrichmentMap_Overlap_size" : 7,
        "EnrichmentMap_similarity_coefficient" : 0.6363636363636364,
        "shared_interaction" : "Geneset_Overlap",
        "EnrichmentMap_Data_Set" : "D10vsF_updown",
        "name" : "GO:0045944~POSITIVE REGULATION OF TRANSCRIPTION FROM RNA POLYMERASE II PROMOTER (Geneset_Overlap_D10vsF_updown) NUCLEUS",
        "interaction" : "Geneset_Overlap",
        "SUID" : 284,
        "__mclCluster" : 1,
        "selected" : false,
        "EnrichmentMap_Overlap_genes" : [ "\"101081441", "101100195", "101094231", "101090461", "101100317", "101085621", "101099543" ]
      },
      "selected" : false
    }, {
      "data" : {
        "id" : "283",
        "source" : "112",
        "target" : "82",
        "shared_name" : "MEMBRANE (Geneset_Overlap_D10vsF_updown) GO:0005887~INTEGRAL COMPONENT OF PLASMA MEMBRANE",
        "EnrichmentMap_Overlap_size" : 12,
        "EnrichmentMap_similarity_coefficient" : 0.8,
        "shared_interaction" : "Geneset_Overlap",
        "EnrichmentMap_Data_Set" : "D10vsF_updown",
        "name" : "MEMBRANE (Geneset_Overlap_D10vsF_updown) GO:0005887~INTEGRAL COMPONENT OF PLASMA MEMBRANE",
        "interaction" : "Geneset_Overlap",
        "SUID" : 283,
        "__mclCluster" : 1,
        "selected" : false,
        "EnrichmentMap_Overlap_genes" : [ "101101373", "101090260", "101090409", "101101204", "101092193", "101095111", "101094727", "101087090", "101087205", "101085598", "101090033", "101087585" ]
      },
      "selected" : false
    }, {
      "data" : {
        "id" : "282",
        "source" : "112",
        "target" : "101",
        "shared_name" : "MEMBRANE (Geneset_Overlap_D10vsF_updown) GO:0007156~HOMOPHILIC CELL ADHESION VIA PLASMA MEMBRANE ADHESION MOLECULES",
        "EnrichmentMap_Overlap_size" : 2,
        "EnrichmentMap_similarity_coefficient" : 0.5,
        "shared_interaction" : "Geneset_Overlap",
        "EnrichmentMap_Data_Set" : "D10vsF_updown",
        "name" : "MEMBRANE (Geneset_Overlap_D10vsF_updown) GO:0007156~HOMOPHILIC CELL ADHESION VIA PLASMA MEMBRANE ADHESION MOLECULES",
        "interaction" : "Geneset_Overlap",
        "SUID" : 282,
        "selected" : false,
        "EnrichmentMap_Overlap_genes" : [ "101084501", "101095043" ]
      },
      "selected" : false
    }, {
      "data" : {
        "id" : "281",
        "source" : "112",
        "target" : "90",
        "shared_name" : "MEMBRANE (Geneset_Overlap_D10vsF_updown) FCA04360:AXON GUIDANCE",
        "EnrichmentMap_Overlap_size" : 2,
        "EnrichmentMap_similarity_coefficient" : 0.5,
        "shared_interaction" : "Geneset_Overlap",
        "EnrichmentMap_Data_Set" : "D10vsF_updown",
        "name" : "MEMBRANE (Geneset_Overlap_D10vsF_updown) FCA04360:AXON GUIDANCE",
        "interaction" : "Geneset_Overlap",
        "SUID" : 281,
        "selected" : false,
        "EnrichmentMap_Overlap_genes" : [ "101088844", "101098118" ]
      },
      "selected" : false
    }, {
      "data" : {
        "id" : "280",
        "source" : "112",
        "target" : "102",
        "shared_name" : "MEMBRANE (Geneset_Overlap_D10vsF_updown) GO:0070374~POSITIVE REGULATION OF ERK1 AND ERK2 CASCADE",
        "EnrichmentMap_Overlap_size" : 4,
        "EnrichmentMap_similarity_coefficient" : 0.5714285714285714,
        "shared_interaction" : "Geneset_Overlap",
        "EnrichmentMap_Data_Set" : "D10vsF_updown",
        "name" : "MEMBRANE (Geneset_Overlap_D10vsF_updown) GO:0070374~POSITIVE REGULATION OF ERK1 AND ERK2 CASCADE",
        "interaction" : "Geneset_Overlap",
        "SUID" : 280,
        "selected" : false,
        "EnrichmentMap_Overlap_genes" : [ "101088844", "101090260", "101094727", "100191004" ]
      },
      "selected" : false
    }, {
      "data" : {
        "id" : "279",
        "source" : "112",
        "target" : "71",
        "shared_name" : "MEMBRANE (Geneset_Overlap_D10vsF_updown) TRANSMEMBRANE HELIX",
        "EnrichmentMap_Overlap_size" : 52,
        "EnrichmentMap_similarity_coefficient" : 1.0,
        "shared_interaction" : "Geneset_Overlap",
        "EnrichmentMap_Data_Set" : "D10vsF_updown",
        "name" : "MEMBRANE (Geneset_Overlap_D10vsF_updown) TRANSMEMBRANE HELIX",
        "interaction" : "Geneset_Overlap",
        "SUID" : 279,
        "__mclCluster" : 1,
        "selected" : false,
        "EnrichmentMap_Overlap_genes" : [ "\"101083092", "101090020", "101082555", "101101373", "101101583", "101081254", "101090260", "101086798", "101087989", "101092535", "101098745", "101090409", "101101204", "101090552", "101092193", "101099528", "101095111", "101091636", "101086087", "101086333", "101101444", "101094727", "101096188", "101095064", "101087090", "101099236", "101089558", "101080809", "101096356", "101084501", "100174781", "101098118", "100191004", "101087205", "101085598", "101101312", "493854", "101098166", "101090033", "101084341", "101093625", "101090129", "101082587", "101082086", "101090079", "101081023", "101095043", "101087585", "101096951", "101100899", "101084243", "101096836\"" ]
      },
      "selected" : false
    }, {
      "data" : {
        "id" : "278",
        "source" : "112",
        "target" : "92",
        "shared_name" : "MEMBRANE (Geneset_Overlap_D10vsF_updown) GO:0016021~INTEGRAL COMPONENT OF MEMBRANE",
        "EnrichmentMap_Overlap_size" : 37,
        "EnrichmentMap_similarity_coefficient" : 0.9736842105263158,
        "shared_interaction" : "Geneset_Overlap",
        "EnrichmentMap_Data_Set" : "D10vsF_updown",
        "name" : "MEMBRANE (Geneset_Overlap_D10vsF_updown) GO:0016021~INTEGRAL COMPONENT OF MEMBRANE",
        "interaction" : "Geneset_Overlap",
        "SUID" : 278,
        "__mclCluster" : 1,
        "selected" : false,
        "EnrichmentMap_Overlap_genes" : [ "101090020", "101082555", "101101583", "101081254", "101086798", "101087989", "101092535", "101098745", "101090552", "101099528", "101091636", "101086087", "101086333", "101101444", "101096188", "101095064", "101099236", "101080809", "101096356", "101084501", "100174781", "101098118", "100191004", "101101312", "493854", "101098166", "101084341", "101093625", "101090129", "101082086", "101090079", "101081023", "101095043", "101096951", "101100899", "101084243", "101096836\"" ]
      },
      "selected" : false
    }, {
      "data" : {
        "id" : "277",
        "source" : "112",
        "target" : "84",
        "shared_name" : "MEMBRANE (Geneset_Overlap_D10vsF_updown) IPR007110:IMMUNOGLOBULIN-LIKE DOMAIN",
        "EnrichmentMap_Overlap_size" : 8,
        "EnrichmentMap_similarity_coefficient" : 0.7272727272727273,
        "shared_interaction" : "Geneset_Overlap",
        "EnrichmentMap_Data_Set" : "D10vsF_updown",
        "name" : "MEMBRANE (Geneset_Overlap_D10vsF_updown) IPR007110:IMMUNOGLOBULIN-LIKE DOMAIN",
        "interaction" : "Geneset_Overlap",
        "SUID" : 277,
        "__mclCluster" : 1,
        "selected" : false,
        "EnrichmentMap_Overlap_genes" : [ "101090020", "101090260", "101094727", "101096188", "101101312", "101090079", "101095043", "101084243" ]
      },
      "selected" : false
    }, {
      "data" : {
        "id" : "276",
        "source" : "112",
        "target" : "69",
        "shared_name" : "MEMBRANE (Geneset_Overlap_D10vsF_updown) SIGNAL",
        "EnrichmentMap_Overlap_size" : 17,
        "EnrichmentMap_similarity_coefficient" : 0.5862068965517241,
        "shared_interaction" : "Geneset_Overlap",
        "EnrichmentMap_Data_Set" : "D10vsF_updown",
        "name" : "MEMBRANE (Geneset_Overlap_D10vsF_updown) SIGNAL",
        "interaction" : "Geneset_Overlap",
        "SUID" : 276,
        "__mclCluster" : 1,
        "selected" : false,
        "EnrichmentMap_Overlap_genes" : [ "101082555", "101081254", "101086798", "101098745", "101091636", "101086333", "101101444", "101096188", "101095064", "100174781", "101098118", "101085598", "101101312", "101090033", "101082086", "101081023", "101095043" ]
      },
      "selected" : false
    }, {
      "data" : {
        "id" : "275",
        "source" : "112",
        "target" : "78",
        "shared_name" : "MEMBRANE (Geneset_Overlap_D10vsF_updown) IPR003598:IMMUNOGLOBULIN SUBTYPE 2",
        "EnrichmentMap_Overlap_size" : 5,
        "EnrichmentMap_similarity_coefficient" : 0.625,
        "shared_interaction" : "Geneset_Overlap",
        "EnrichmentMap_Data_Set" : "D10vsF_updown",
        "name" : "MEMBRANE (Geneset_Overlap_D10vsF_updown) IPR003598:IMMUNOGLOBULIN SUBTYPE 2",
        "interaction" : "Geneset_Overlap",
        "SUID" : 275,
        "__mclCluster" : 1,
        "selected" : false,
        "EnrichmentMap_Overlap_genes" : [ "101090020", "101090260", "101094727", "101096188", "101101312" ]
      },
      "selected" : false
    }, {
      "data" : {
        "id" : "274",
        "source" : "112",
        "target" : "61",
        "shared_name" : "MEMBRANE (Geneset_Overlap_D10vsF_updown) IPR000772:RICIN B LECTIN DOMAIN",
        "EnrichmentMap_Overlap_size" : 2,
        "EnrichmentMap_similarity_coefficient" : 0.6666666666666666,
        "shared_interaction" : "Geneset_Overlap",
        "EnrichmentMap_Data_Set" : "D10vsF_updown",
        "name" : "MEMBRANE (Geneset_Overlap_D10vsF_updown) IPR000772:RICIN B LECTIN DOMAIN",
        "interaction" : "Geneset_Overlap",
        "SUID" : 274,
        "__mclCluster" : 1,
        "selected" : false,
        "EnrichmentMap_Overlap_genes" : [ "101092193", "101096836\"" ]
      },
      "selected" : false
    }, {
      "data" : {
        "id" : "273",
        "source" : "112",
        "target" : "89",
        "shared_name" : "MEMBRANE (Geneset_Overlap_D10vsF_updown) IPR015919:CADHERIN-LIKE",
        "EnrichmentMap_Overlap_size" : 2,
        "EnrichmentMap_similarity_coefficient" : 0.5,
        "shared_interaction" : "Geneset_Overlap",
        "EnrichmentMap_Data_Set" : "D10vsF_updown",
        "name" : "MEMBRANE (Geneset_Overlap_D10vsF_updown) IPR015919:CADHERIN-LIKE",
        "interaction" : "Geneset_Overlap",
        "SUID" : 273,
        "selected" : false,
        "EnrichmentMap_Overlap_genes" : [ "101095064", "101084501" ]
      },
      "selected" : false
    }, {
      "data" : {
        "id" : "272",
        "source" : "112",
        "target" : "111",
        "shared_name" : "MEMBRANE (Geneset_Overlap_D10vsF_updown) IPR020846:MAJOR FACILITATOR SUPERFAMILY DOMAIN",
        "EnrichmentMap_Overlap_size" : 2,
        "EnrichmentMap_similarity_coefficient" : 0.5,
        "shared_interaction" : "Geneset_Overlap",
        "EnrichmentMap_Data_Set" : "D10vsF_updown",
        "name" : "MEMBRANE (Geneset_Overlap_D10vsF_updown) IPR020846:MAJOR FACILITATOR SUPERFAMILY DOMAIN",
        "interaction" : "Geneset_Overlap",
        "SUID" : 272,
        "__mclCluster" : 1,
        "selected" : false,
        "EnrichmentMap_Overlap_genes" : [ "101090129", "101087585" ]
      },
      "selected" : false
    }, {
      "data" : {
        "id" : "271",
        "source" : "112",
        "target" : "110",
        "shared_name" : "MEMBRANE (Geneset_Overlap_D10vsF_updown) TRANSMEMBRANE",
        "EnrichmentMap_Overlap_size" : 52,
        "EnrichmentMap_similarity_coefficient" : 1.0,
        "shared_interaction" : "Geneset_Overlap",
        "EnrichmentMap_Data_Set" : "D10vsF_updown",
        "name" : "MEMBRANE (Geneset_Overlap_D10vsF_updown) TRANSMEMBRANE",
        "interaction" : "Geneset_Overlap",
        "SUID" : 271,
        "__mclCluster" : 1,
        "selected" : false,
        "EnrichmentMap_Overlap_genes" : [ "\"101083092", "101090020", "101082555", "101101373", "101101583", "101081254", "101090260", "101086798", "101087989", "101092535", "101098745", "101090409", "101101204", "101090552", "101092193", "101099528", "101095111", "101091636", "101086087", "101086333", "101101444", "101094727", "101096188", "101095064", "101087090", "101099236", "101089558", "101080809", "101096356", "101084501", "100174781", "101098118", "100191004", "101087205", "101085598", "101101312", "493854", "101098166", "101090033", "101084341", "101093625", "101090129", "101082587", "101082086", "101090079", "101081023", "101095043", "101087585", "101096951", "101100899", "101084243", "101096836\"" ]
      },
      "selected" : false
    }, {
      "data" : {
        "id" : "270",
        "source" : "112",
        "target" : "72",
        "shared_name" : "MEMBRANE (Geneset_Overlap_D10vsF_updown) IPR003599:IMMUNOGLOBULIN SUBTYPE",
        "EnrichmentMap_Overlap_size" : 7,
        "EnrichmentMap_similarity_coefficient" : 0.7,
        "shared_interaction" : "Geneset_Overlap",
        "EnrichmentMap_Data_Set" : "D10vsF_updown",
        "name" : "MEMBRANE (Geneset_Overlap_D10vsF_updown) IPR003599:IMMUNOGLOBULIN SUBTYPE",
        "interaction" : "Geneset_Overlap",
        "SUID" : 270,
        "__mclCluster" : 1,
        "selected" : false,
        "EnrichmentMap_Overlap_genes" : [ "101090020", "101090260", "101094727", "101096188", "101101312", "101090079", "101084243" ]
      },
      "selected" : false
    }, {
      "data" : {
        "id" : "269",
        "source" : "112",
        "target" : "86",
        "shared_name" : "MEMBRANE (Geneset_Overlap_D10vsF_updown) \"IPR003961:FIBRONECTIN, TYPE III\"",
        "EnrichmentMap_Overlap_size" : 5,
        "EnrichmentMap_similarity_coefficient" : 0.625,
        "shared_interaction" : "Geneset_Overlap",
        "EnrichmentMap_Data_Set" : "D10vsF_updown",
        "name" : "MEMBRANE (Geneset_Overlap_D10vsF_updown) \"IPR003961:FIBRONECTIN, TYPE III\"",
        "interaction" : "Geneset_Overlap",
        "SUID" : 269,
        "__mclCluster" : 1,
        "selected" : false,
        "EnrichmentMap_Overlap_genes" : [ "101090020", "101092535", "101091636", "101095043", "101100899" ]
      },
      "selected" : false
    }, {
      "data" : {
        "id" : "268",
        "source" : "112",
        "target" : "108",
        "shared_name" : "MEMBRANE (Geneset_Overlap_D10vsF_updown) DISULFIDE BOND",
        "EnrichmentMap_Overlap_size" : 9,
        "EnrichmentMap_similarity_coefficient" : 0.6428571428571429,
        "shared_interaction" : "Geneset_Overlap",
        "EnrichmentMap_Data_Set" : "D10vsF_updown",
        "name" : "MEMBRANE (Geneset_Overlap_D10vsF_updown) DISULFIDE BOND",
        "interaction" : "Geneset_Overlap",
        "SUID" : 268,
        "selected" : false,
        "EnrichmentMap_Overlap_genes" : [ "101088844", "101082555", "101090260", "101086798", "101092193", "101094727", "101098118", "101093625", "101096836\"" ]
      },
      "selected" : false
    }, {
      "data" : {
        "id" : "267",
        "source" : "112",
        "target" : "80",
        "shared_name" : "MEMBRANE (Geneset_Overlap_D10vsF_updown) GO:0005509~CALCIUM ION BINDING",
        "EnrichmentMap_Overlap_size" : 6,
        "EnrichmentMap_similarity_coefficient" : 0.6,
        "shared_interaction" : "Geneset_Overlap",
        "EnrichmentMap_Data_Set" : "D10vsF_updown",
        "name" : "MEMBRANE (Geneset_Overlap_D10vsF_updown) GO:0005509~CALCIUM ION BINDING",
        "interaction" : "Geneset_Overlap",
        "SUID" : 267,
        "selected" : false,
        "EnrichmentMap_Overlap_genes" : [ "101086798", "101090552", "101095064", "101084501", "101093625", "101081023" ]
      },
      "selected" : false
    }, {
      "data" : {
        "id" : "266",
        "source" : "112",
        "target" : "79",
        "shared_name" : "MEMBRANE (Geneset_Overlap_D10vsF_updown) TRANSPORT",
        "EnrichmentMap_Overlap_size" : 8,
        "EnrichmentMap_similarity_coefficient" : 0.8,
        "shared_interaction" : "Geneset_Overlap",
        "EnrichmentMap_Data_Set" : "D10vsF_updown",
        "name" : "MEMBRANE (Geneset_Overlap_D10vsF_updown) TRANSPORT",
        "interaction" : "Geneset_Overlap",
        "SUID" : 266,
        "__mclCluster" : 1,
        "selected" : false,
        "EnrichmentMap_Overlap_genes" : [ "101101373", "101083086", "101095111", "101087090", "101087205", "101090033", "101082587", "101087585" ]
      },
      "selected" : false
    }, {
      "data" : {
        "id" : "265",
        "source" : "112",
        "target" : "88",
        "shared_name" : "MEMBRANE (Geneset_Overlap_D10vsF_updown) FCA04080:NEUROACTIVE LIGAND-RECEPTOR INTERACTION",
        "EnrichmentMap_Overlap_size" : 3,
        "EnrichmentMap_similarity_coefficient" : 0.5,
        "shared_interaction" : "Geneset_Overlap",
        "EnrichmentMap_Data_Set" : "D10vsF_updown",
        "name" : "MEMBRANE (Geneset_Overlap_D10vsF_updown) FCA04080:NEUROACTIVE LIGAND-RECEPTOR INTERACTION",
        "interaction" : "Geneset_Overlap",
        "SUID" : 265,
        "__mclCluster" : 1,
        "selected" : false,
        "EnrichmentMap_Overlap_genes" : [ "101101444", "101090033", "101096951" ]
      },
      "selected" : false
    }, {
      "data" : {
        "id" : "264",
        "source" : "111",
        "target" : "79",
        "shared_name" : "IPR020846:MAJOR FACILITATOR SUPERFAMILY DOMAIN (Geneset_Overlap_D10vsF_updown) TRANSPORT",
        "EnrichmentMap_Overlap_size" : 2,
        "EnrichmentMap_similarity_coefficient" : 0.5,
        "shared_interaction" : "Geneset_Overlap",
        "EnrichmentMap_Data_Set" : "D10vsF_updown",
        "name" : "IPR020846:MAJOR FACILITATOR SUPERFAMILY DOMAIN (Geneset_Overlap_D10vsF_updown) TRANSPORT",
        "interaction" : "Geneset_Overlap",
        "SUID" : 264,
        "__mclCluster" : 1,
        "selected" : false,
        "EnrichmentMap_Overlap_genes" : [ "\"493854", "101087585" ]
      },
      "selected" : false
    }, {
      "data" : {
        "id" : "263",
        "source" : "111",
        "target" : "71",
        "shared_name" : "IPR020846:MAJOR FACILITATOR SUPERFAMILY DOMAIN (Geneset_Overlap_D10vsF_updown) TRANSMEMBRANE HELIX",
        "EnrichmentMap_Overlap_size" : 2,
        "EnrichmentMap_similarity_coefficient" : 0.5,
        "shared_interaction" : "Geneset_Overlap",
        "EnrichmentMap_Data_Set" : "D10vsF_updown",
        "name" : "IPR020846:MAJOR FACILITATOR SUPERFAMILY DOMAIN (Geneset_Overlap_D10vsF_updown) TRANSMEMBRANE HELIX",
        "interaction" : "Geneset_Overlap",
        "SUID" : 263,
        "__mclCluster" : 1,
        "selected" : false,
        "EnrichmentMap_Overlap_genes" : [ "101090129", "101087585" ]
      },
      "selected" : false
    }, {
      "data" : {
        "id" : "262",
        "source" : "110",
        "target" : "79",
        "shared_name" : "TRANSMEMBRANE (Geneset_Overlap_D10vsF_updown) TRANSPORT",
        "EnrichmentMap_Overlap_size" : 7,
        "EnrichmentMap_similarity_coefficient" : 0.7,
        "shared_interaction" : "Geneset_Overlap",
        "EnrichmentMap_Data_Set" : "D10vsF_updown",
        "name" : "TRANSMEMBRANE (Geneset_Overlap_D10vsF_updown) TRANSPORT",
        "interaction" : "Geneset_Overlap",
        "SUID" : 262,
        "__mclCluster" : 1,
        "selected" : false,
        "EnrichmentMap_Overlap_genes" : [ "101101373", "101095111", "101087090", "101087205", "101090033", "101082587", "101087585" ]
      },
      "selected" : false
    }, {
      "data" : {
        "id" : "261",
        "source" : "110",
        "target" : "101",
        "shared_name" : "TRANSMEMBRANE (Geneset_Overlap_D10vsF_updown) GO:0007156~HOMOPHILIC CELL ADHESION VIA PLASMA MEMBRANE ADHESION MOLECULES",
        "EnrichmentMap_Overlap_size" : 2,
        "EnrichmentMap_similarity_coefficient" : 0.5,
        "shared_interaction" : "Geneset_Overlap",
        "EnrichmentMap_Data_Set" : "D10vsF_updown",
        "name" : "TRANSMEMBRANE (Geneset_Overlap_D10vsF_updown) GO:0007156~HOMOPHILIC CELL ADHESION VIA PLASMA MEMBRANE ADHESION MOLECULES",
        "interaction" : "Geneset_Overlap",
        "SUID" : 261,
        "selected" : false,
        "EnrichmentMap_Overlap_genes" : [ "101084501", "101095043" ]
      },
      "selected" : false
    }, {
      "data" : {
        "id" : "260",
        "source" : "110",
        "target" : "82",
        "shared_name" : "TRANSMEMBRANE (Geneset_Overlap_D10vsF_updown) GO:0005887~INTEGRAL COMPONENT OF PLASMA MEMBRANE",
        "EnrichmentMap_Overlap_size" : 12,
        "EnrichmentMap_similarity_coefficient" : 0.8,
        "shared_interaction" : "Geneset_Overlap",
        "EnrichmentMap_Data_Set" : "D10vsF_updown",
        "name" : "TRANSMEMBRANE (Geneset_Overlap_D10vsF_updown) GO:0005887~INTEGRAL COMPONENT OF PLASMA MEMBRANE",
        "interaction" : "Geneset_Overlap",
        "SUID" : 260,
        "__mclCluster" : 1,
        "selected" : false,
        "EnrichmentMap_Overlap_genes" : [ "101101373", "101090260", "101090409", "101101204", "101092193", "101095111", "101094727", "101087090", "101087205", "101085598", "101090033", "101087585" ]
      },
      "selected" : false
    }, {
      "data" : {
        "id" : "259",
        "source" : "110",
        "target" : "88",
        "shared_name" : "TRANSMEMBRANE (Geneset_Overlap_D10vsF_updown) FCA04080:NEUROACTIVE LIGAND-RECEPTOR INTERACTION",
        "EnrichmentMap_Overlap_size" : 3,
        "EnrichmentMap_similarity_coefficient" : 0.5,
        "shared_interaction" : "Geneset_Overlap",
        "EnrichmentMap_Data_Set" : "D10vsF_updown",
        "name" : "TRANSMEMBRANE (Geneset_Overlap_D10vsF_updown) FCA04080:NEUROACTIVE LIGAND-RECEPTOR INTERACTION",
        "interaction" : "Geneset_Overlap",
        "SUID" : 259,
        "__mclCluster" : 1,
        "selected" : false,
        "EnrichmentMap_Overlap_genes" : [ "101101444", "101090033", "101096951" ]
      },
      "selected" : false
    }, {
      "data" : {
        "id" : "258",
        "source" : "110",
        "target" : "86",
        "shared_name" : "TRANSMEMBRANE (Geneset_Overlap_D10vsF_updown) \"IPR003961:FIBRONECTIN, TYPE III\"",
        "EnrichmentMap_Overlap_size" : 5,
        "EnrichmentMap_similarity_coefficient" : 0.625,
        "shared_interaction" : "Geneset_Overlap",
        "EnrichmentMap_Data_Set" : "D10vsF_updown",
        "name" : "TRANSMEMBRANE (Geneset_Overlap_D10vsF_updown) \"IPR003961:FIBRONECTIN, TYPE III\"",
        "interaction" : "Geneset_Overlap",
        "SUID" : 258,
        "__mclCluster" : 1,
        "selected" : false,
        "EnrichmentMap_Overlap_genes" : [ "101090020", "101092535", "101091636", "101095043", "101100899" ]
      },
      "selected" : false
    }, {
      "data" : {
        "id" : "257",
        "source" : "110",
        "target" : "108",
        "shared_name" : "TRANSMEMBRANE (Geneset_Overlap_D10vsF_updown) DISULFIDE BOND",
        "EnrichmentMap_Overlap_size" : 8,
        "EnrichmentMap_similarity_coefficient" : 0.5714285714285714,
        "shared_interaction" : "Geneset_Overlap",
        "EnrichmentMap_Data_Set" : "D10vsF_updown",
        "name" : "TRANSMEMBRANE (Geneset_Overlap_D10vsF_updown) DISULFIDE BOND",
        "interaction" : "Geneset_Overlap",
        "SUID" : 257,
        "selected" : false,
        "EnrichmentMap_Overlap_genes" : [ "101082555", "101090260", "101086798", "101092193", "101094727", "101098118", "101093625", "101096836\"" ]
      },
      "selected" : false
    }, {
      "data" : {
        "id" : "256",
        "source" : "110",
        "target" : "80",
        "shared_name" : "TRANSMEMBRANE (Geneset_Overlap_D10vsF_updown) GO:0005509~CALCIUM ION BINDING",
        "EnrichmentMap_Overlap_size" : 6,
        "EnrichmentMap_similarity_coefficient" : 0.6,
        "shared_interaction" : "Geneset_Overlap",
        "EnrichmentMap_Data_Set" : "D10vsF_updown",
        "name" : "TRANSMEMBRANE (Geneset_Overlap_D10vsF_updown) GO:0005509~CALCIUM ION BINDING",
        "interaction" : "Geneset_Overlap",
        "SUID" : 256,
        "selected" : false,
        "EnrichmentMap_Overlap_genes" : [ "101086798", "101090552", "101095064", "101084501", "101093625", "101081023" ]
      },
      "selected" : false
    }, {
      "data" : {
        "id" : "255",
        "source" : "110",
        "target" : "69",
        "shared_name" : "TRANSMEMBRANE (Geneset_Overlap_D10vsF_updown) SIGNAL",
        "EnrichmentMap_Overlap_size" : 17,
        "EnrichmentMap_similarity_coefficient" : 0.5862068965517241,
        "shared_interaction" : "Geneset_Overlap",
        "EnrichmentMap_Data_Set" : "D10vsF_updown",
        "name" : "TRANSMEMBRANE (Geneset_Overlap_D10vsF_updown) SIGNAL",
        "interaction" : "Geneset_Overlap",
        "SUID" : 255,
        "__mclCluster" : 1,
        "selected" : false,
        "EnrichmentMap_Overlap_genes" : [ "101082555", "101081254", "101086798", "101098745", "101091636", "101086333", "101101444", "101096188", "101095064", "100174781", "101098118", "101085598", "101101312", "101090033", "101082086", "101081023", "101095043" ]
      },
      "selected" : false
    }, {
      "data" : {
        "id" : "254",
        "source" : "110",
        "target" : "72",
        "shared_name" : "TRANSMEMBRANE (Geneset_Overlap_D10vsF_updown) IPR003599:IMMUNOGLOBULIN SUBTYPE",
        "EnrichmentMap_Overlap_size" : 7,
        "EnrichmentMap_similarity_coefficient" : 0.7,
        "shared_interaction" : "Geneset_Overlap",
        "EnrichmentMap_Data_Set" : "D10vsF_updown",
        "name" : "TRANSMEMBRANE (Geneset_Overlap_D10vsF_updown) IPR003599:IMMUNOGLOBULIN SUBTYPE",
        "interaction" : "Geneset_Overlap",
        "SUID" : 254,
        "__mclCluster" : 1,
        "selected" : false,
        "EnrichmentMap_Overlap_genes" : [ "101090020", "101090260", "101094727", "101096188", "101101312", "101090079", "101084243" ]
      },
      "selected" : false
    }, {
      "data" : {
        "id" : "253",
        "source" : "110",
        "target" : "111",
        "shared_name" : "TRANSMEMBRANE (Geneset_Overlap_D10vsF_updown) IPR020846:MAJOR FACILITATOR SUPERFAMILY DOMAIN",
        "EnrichmentMap_Overlap_size" : 2,
        "EnrichmentMap_similarity_coefficient" : 0.5,
        "shared_interaction" : "Geneset_Overlap",
        "EnrichmentMap_Data_Set" : "D10vsF_updown",
        "name" : "TRANSMEMBRANE (Geneset_Overlap_D10vsF_updown) IPR020846:MAJOR FACILITATOR SUPERFAMILY DOMAIN",
        "interaction" : "Geneset_Overlap",
        "SUID" : 253,
        "__mclCluster" : 1,
        "selected" : false,
        "EnrichmentMap_Overlap_genes" : [ "101090129", "101087585" ]
      },
      "selected" : false
    }, {
      "data" : {
        "id" : "252",
        "source" : "110",
        "target" : "78",
        "shared_name" : "TRANSMEMBRANE (Geneset_Overlap_D10vsF_updown) IPR003598:IMMUNOGLOBULIN SUBTYPE 2",
        "EnrichmentMap_Overlap_size" : 5,
        "EnrichmentMap_similarity_coefficient" : 0.625,
        "shared_interaction" : "Geneset_Overlap",
        "EnrichmentMap_Data_Set" : "D10vsF_updown",
        "name" : "TRANSMEMBRANE (Geneset_Overlap_D10vsF_updown) IPR003598:IMMUNOGLOBULIN SUBTYPE 2",
        "interaction" : "Geneset_Overlap",
        "SUID" : 252,
        "__mclCluster" : 1,
        "selected" : false,
        "EnrichmentMap_Overlap_genes" : [ "101090020", "101090260", "101094727", "101096188", "101101312" ]
      },
      "selected" : false
    }, {
      "data" : {
        "id" : "251",
        "source" : "110",
        "target" : "89",
        "shared_name" : "TRANSMEMBRANE (Geneset_Overlap_D10vsF_updown) IPR015919:CADHERIN-LIKE",
        "EnrichmentMap_Overlap_size" : 2,
        "EnrichmentMap_similarity_coefficient" : 0.5,
        "shared_interaction" : "Geneset_Overlap",
        "EnrichmentMap_Data_Set" : "D10vsF_updown",
        "name" : "TRANSMEMBRANE (Geneset_Overlap_D10vsF_updown) IPR015919:CADHERIN-LIKE",
        "interaction" : "Geneset_Overlap",
        "SUID" : 251,
        "selected" : false,
        "EnrichmentMap_Overlap_genes" : [ "101095064", "101084501" ]
      },
      "selected" : false
    }, {
      "data" : {
        "id" : "250",
        "source" : "110",
        "target" : "61",
        "shared_name" : "TRANSMEMBRANE (Geneset_Overlap_D10vsF_updown) IPR000772:RICIN B LECTIN DOMAIN",
        "EnrichmentMap_Overlap_size" : 2,
        "EnrichmentMap_similarity_coefficient" : 0.6666666666666666,
        "shared_interaction" : "Geneset_Overlap",
        "EnrichmentMap_Data_Set" : "D10vsF_updown",
        "name" : "TRANSMEMBRANE (Geneset_Overlap_D10vsF_updown) IPR000772:RICIN B LECTIN DOMAIN",
        "interaction" : "Geneset_Overlap",
        "SUID" : 250,
        "__mclCluster" : 1,
        "selected" : false,
        "EnrichmentMap_Overlap_genes" : [ "101092193", "101096836\"" ]
      },
      "selected" : false
    }, {
      "data" : {
        "id" : "249",
        "source" : "110",
        "target" : "71",
        "shared_name" : "TRANSMEMBRANE (Geneset_Overlap_D10vsF_updown) TRANSMEMBRANE HELIX",
        "EnrichmentMap_Overlap_size" : 52,
        "EnrichmentMap_similarity_coefficient" : 1.0,
        "shared_interaction" : "Geneset_Overlap",
        "EnrichmentMap_Data_Set" : "D10vsF_updown",
        "name" : "TRANSMEMBRANE (Geneset_Overlap_D10vsF_updown) TRANSMEMBRANE HELIX",
        "interaction" : "Geneset_Overlap",
        "SUID" : 249,
        "__mclCluster" : 1,
        "selected" : false,
        "EnrichmentMap_Overlap_genes" : [ "\"101083092", "101090020", "101082555", "101101373", "101101583", "101081254", "101090260", "101086798", "101087989", "101092535", "101098745", "101090409", "101101204", "101090552", "101092193", "101099528", "101095111", "101091636", "101086087", "101086333", "101101444", "101094727", "101096188", "101095064", "101087090", "101099236", "101089558", "101080809", "101096356", "101084501", "100174781", "101098118", "100191004", "101087205", "101085598", "101101312", "493854", "101098166", "101090033", "101084341", "101093625", "101090129", "101082587", "101082086", "101090079", "101081023", "101095043", "101087585", "101096951", "101100899", "101084243", "101096836\"" ]
      },
      "selected" : false
    }, {
      "data" : {
        "id" : "248",
        "source" : "110",
        "target" : "84",
        "shared_name" : "TRANSMEMBRANE (Geneset_Overlap_D10vsF_updown) IPR007110:IMMUNOGLOBULIN-LIKE DOMAIN",
        "EnrichmentMap_Overlap_size" : 8,
        "EnrichmentMap_similarity_coefficient" : 0.7272727272727273,
        "shared_interaction" : "Geneset_Overlap",
        "EnrichmentMap_Data_Set" : "D10vsF_updown",
        "name" : "TRANSMEMBRANE (Geneset_Overlap_D10vsF_updown) IPR007110:IMMUNOGLOBULIN-LIKE DOMAIN",
        "interaction" : "Geneset_Overlap",
        "SUID" : 248,
        "__mclCluster" : 1,
        "selected" : false,
        "EnrichmentMap_Overlap_genes" : [ "101090020", "101090260", "101094727", "101096188", "101101312", "101090079", "101095043", "101084243" ]
      },
      "selected" : false
    }, {
      "data" : {
        "id" : "247",
        "source" : "110",
        "target" : "92",
        "shared_name" : "TRANSMEMBRANE (Geneset_Overlap_D10vsF_updown) GO:0016021~INTEGRAL COMPONENT OF MEMBRANE",
        "EnrichmentMap_Overlap_size" : 37,
        "EnrichmentMap_similarity_coefficient" : 0.9736842105263158,
        "shared_interaction" : "Geneset_Overlap",
        "EnrichmentMap_Data_Set" : "D10vsF_updown",
        "name" : "TRANSMEMBRANE (Geneset_Overlap_D10vsF_updown) GO:0016021~INTEGRAL COMPONENT OF MEMBRANE",
        "interaction" : "Geneset_Overlap",
        "SUID" : 247,
        "__mclCluster" : 1,
        "selected" : false,
        "EnrichmentMap_Overlap_genes" : [ "101090020", "101082555", "101101583", "101081254", "101086798", "101087989", "101092535", "101098745", "101090552", "101099528", "101091636", "101086087", "101086333", "101101444", "101096188", "101095064", "101099236", "101080809", "101096356", "101084501", "100174781", "101098118", "100191004", "101101312", "493854", "101098166", "101084341", "101093625", "101090129", "101082086", "101090079", "101081023", "101095043", "101096951", "101100899", "101084243", "101096836\"" ]
      },
      "selected" : false
    }, {
      "data" : {
        "id" : "246",
        "source" : "109",
        "target" : "64",
        "shared_name" : "IPR014756:IMMUNOGLOBULIN E-SET (Geneset_Overlap_D10vsF_updown) IPR002909:CELL SURFACE RECEPTOR IPT/TIG",
        "EnrichmentMap_Overlap_size" : 2,
        "EnrichmentMap_similarity_coefficient" : 0.6666666666666666,
        "shared_interaction" : "Geneset_Overlap",
        "EnrichmentMap_Data_Set" : "D10vsF_updown",
        "name" : "IPR014756:IMMUNOGLOBULIN E-SET (Geneset_Overlap_D10vsF_updown) IPR002909:CELL SURFACE RECEPTOR IPT/TIG",
        "interaction" : "Geneset_Overlap",
        "SUID" : 246,
        "__mclCluster" : 1,
        "selected" : false,
        "EnrichmentMap_Overlap_genes" : [ "\"101081441", "101099543" ]
      },
      "selected" : false
    }, {
      "data" : {
        "id" : "245",
        "source" : "109",
        "target" : "65",
        "shared_name" : "IPR014756:IMMUNOGLOBULIN E-SET (Geneset_Overlap_D10vsF_updown) SM00429:IPT",
        "EnrichmentMap_Overlap_size" : 2,
        "EnrichmentMap_similarity_coefficient" : 0.6666666666666666,
        "shared_interaction" : "Geneset_Overlap",
        "EnrichmentMap_Data_Set" : "D10vsF_updown",
        "name" : "IPR014756:IMMUNOGLOBULIN E-SET (Geneset_Overlap_D10vsF_updown) SM00429:IPT",
        "interaction" : "Geneset_Overlap",
        "SUID" : 245,
        "__mclCluster" : 1,
        "selected" : false,
        "EnrichmentMap_Overlap_genes" : [ "\"101081441", "101099543" ]
      },
      "selected" : false
    }, {
      "data" : {
        "id" : "244",
        "source" : "109",
        "target" : "100",
        "shared_name" : "IPR014756:IMMUNOGLOBULIN E-SET (Geneset_Overlap_D10vsF_updown) NUCLEUS",
        "EnrichmentMap_Overlap_size" : 3,
        "EnrichmentMap_similarity_coefficient" : 0.5,
        "shared_interaction" : "Geneset_Overlap",
        "EnrichmentMap_Data_Set" : "D10vsF_updown",
        "name" : "IPR014756:IMMUNOGLOBULIN E-SET (Geneset_Overlap_D10vsF_updown) NUCLEUS",
        "interaction" : "Geneset_Overlap",
        "SUID" : 244,
        "selected" : false,
        "EnrichmentMap_Overlap_genes" : [ "\"101081441", "101099543", "101097442" ]
      },
      "selected" : false
    }, {
      "data" : {
        "id" : "243",
        "source" : "108",
        "target" : "90",
        "shared_name" : "DISULFIDE BOND (Geneset_Overlap_D10vsF_updown) FCA04360:AXON GUIDANCE",
        "EnrichmentMap_Overlap_size" : 3,
        "EnrichmentMap_similarity_coefficient" : 0.75,
        "shared_interaction" : "Geneset_Overlap",
        "EnrichmentMap_Data_Set" : "D10vsF_updown",
        "name" : "DISULFIDE BOND (Geneset_Overlap_D10vsF_updown) FCA04360:AXON GUIDANCE",
        "interaction" : "Geneset_Overlap",
        "SUID" : 243,
        "__mclCluster" : 1,
        "selected" : false,
        "EnrichmentMap_Overlap_genes" : [ "\"101082379", "101088844", "101098118" ]
      },
      "selected" : false
    }, {
      "data" : {
        "id" : "242",
        "source" : "108",
        "target" : "96",
        "shared_name" : "DISULFIDE BOND (Geneset_Overlap_D10vsF_updown) IPR027231:SEMAPHORIN",
        "EnrichmentMap_Overlap_size" : 2,
        "EnrichmentMap_similarity_coefficient" : 0.6666666666666666,
        "shared_interaction" : "Geneset_Overlap",
        "EnrichmentMap_Data_Set" : "D10vsF_updown",
        "name" : "DISULFIDE BOND (Geneset_Overlap_D10vsF_updown) IPR027231:SEMAPHORIN",
        "interaction" : "Geneset_Overlap",
        "SUID" : 242,
        "__mclCluster" : 1,
        "selected" : false,
        "EnrichmentMap_Overlap_genes" : [ "\"101082379", "101088844" ]
      },
      "selected" : false
    }, {
      "data" : {
        "id" : "241",
        "source" : "108",
        "target" : "74",
        "shared_name" : "DISULFIDE BOND (Geneset_Overlap_D10vsF_updown) SM00630:SEMA",
        "EnrichmentMap_Overlap_size" : 2,
        "EnrichmentMap_similarity_coefficient" : 0.6666666666666666,
        "shared_interaction" : "Geneset_Overlap",
        "EnrichmentMap_Data_Set" : "D10vsF_updown",
        "name" : "DISULFIDE BOND (Geneset_Overlap_D10vsF_updown) SM00630:SEMA",
        "interaction" : "Geneset_Overlap",
        "SUID" : 241,
        "__mclCluster" : 1,
        "selected" : false,
        "EnrichmentMap_Overlap_genes" : [ "\"101082379", "101088844" ]
      },
      "selected" : false
    }, {
      "data" : {
        "id" : "240",
        "source" : "108",
        "target" : "69",
        "shared_name" : "DISULFIDE BOND (Geneset_Overlap_D10vsF_updown) SIGNAL",
        "EnrichmentMap_Overlap_size" : 7,
        "EnrichmentMap_similarity_coefficient" : 0.5,
        "shared_interaction" : "Geneset_Overlap",
        "EnrichmentMap_Data_Set" : "D10vsF_updown",
        "name" : "DISULFIDE BOND (Geneset_Overlap_D10vsF_updown) SIGNAL",
        "interaction" : "Geneset_Overlap",
        "SUID" : 240,
        "selected" : false,
        "EnrichmentMap_Overlap_genes" : [ "\"101082379", "101097205", "101098689", "101082555", "101098118", "101086798", "100135774" ]
      },
      "selected" : false
    }, {
      "data" : {
        "id" : "239",
        "source" : "108",
        "target" : "93",
        "shared_name" : "DISULFIDE BOND (Geneset_Overlap_D10vsF_updown) IPR001627:SEMAPHORIN/CD100 ANTIGEN",
        "EnrichmentMap_Overlap_size" : 2,
        "EnrichmentMap_similarity_coefficient" : 0.6666666666666666,
        "shared_interaction" : "Geneset_Overlap",
        "EnrichmentMap_Data_Set" : "D10vsF_updown",
        "name" : "DISULFIDE BOND (Geneset_Overlap_D10vsF_updown) IPR001627:SEMAPHORIN/CD100 ANTIGEN",
        "interaction" : "Geneset_Overlap",
        "SUID" : 239,
        "__mclCluster" : 1,
        "selected" : false,
        "EnrichmentMap_Overlap_genes" : [ "\"101082379", "101088844" ]
      },
      "selected" : false
    }, {
      "data" : {
        "id" : "238",
        "source" : "108",
        "target" : "83",
        "shared_name" : "DISULFIDE BOND (Geneset_Overlap_D10vsF_updown) GO:0001755~NEURAL CREST CELL MIGRATION",
        "EnrichmentMap_Overlap_size" : 2,
        "EnrichmentMap_similarity_coefficient" : 0.6666666666666666,
        "shared_interaction" : "Geneset_Overlap",
        "EnrichmentMap_Data_Set" : "D10vsF_updown",
        "name" : "DISULFIDE BOND (Geneset_Overlap_D10vsF_updown) GO:0001755~NEURAL CREST CELL MIGRATION",
        "interaction" : "Geneset_Overlap",
        "SUID" : 238,
        "__mclCluster" : 1,
        "selected" : false,
        "EnrichmentMap_Overlap_genes" : [ "\"101082379", "101088844" ]
      },
      "selected" : false
    }, {
      "data" : {
        "id" : "237",
        "source" : "108",
        "target" : "75",
        "shared_name" : "DISULFIDE BOND (Geneset_Overlap_D10vsF_updown) IPR016201:PLEXIN-LIKE FOLD",
        "EnrichmentMap_Overlap_size" : 2,
        "EnrichmentMap_similarity_coefficient" : 0.6666666666666666,
        "shared_interaction" : "Geneset_Overlap",
        "EnrichmentMap_Data_Set" : "D10vsF_updown",
        "name" : "DISULFIDE BOND (Geneset_Overlap_D10vsF_updown) IPR016201:PLEXIN-LIKE FOLD",
        "interaction" : "Geneset_Overlap",
        "SUID" : 237,
        "__mclCluster" : 1,
        "selected" : false,
        "EnrichmentMap_Overlap_genes" : [ "\"101082379", "101088844" ]
      },
      "selected" : false
    }, {
      "data" : {
        "id" : "236",
        "source" : "108",
        "target" : "61",
        "shared_name" : "DISULFIDE BOND (Geneset_Overlap_D10vsF_updown) IPR000772:RICIN B LECTIN DOMAIN",
        "EnrichmentMap_Overlap_size" : 2,
        "EnrichmentMap_similarity_coefficient" : 0.6666666666666666,
        "shared_interaction" : "Geneset_Overlap",
        "EnrichmentMap_Data_Set" : "D10vsF_updown",
        "name" : "DISULFIDE BOND (Geneset_Overlap_D10vsF_updown) IPR000772:RICIN B LECTIN DOMAIN",
        "interaction" : "Geneset_Overlap",
        "SUID" : 236,
        "selected" : false,
        "EnrichmentMap_Overlap_genes" : [ "101092193", "101096836\"" ]
      },
      "selected" : false
    }, {
      "data" : {
        "id" : "235",
        "source" : "108",
        "target" : "71",
        "shared_name" : "DISULFIDE BOND (Geneset_Overlap_D10vsF_updown) TRANSMEMBRANE HELIX",
        "EnrichmentMap_Overlap_size" : 8,
        "EnrichmentMap_similarity_coefficient" : 0.5714285714285714,
        "shared_interaction" : "Geneset_Overlap",
        "EnrichmentMap_Data_Set" : "D10vsF_updown",
        "name" : "DISULFIDE BOND (Geneset_Overlap_D10vsF_updown) TRANSMEMBRANE HELIX",
        "interaction" : "Geneset_Overlap",
        "SUID" : 235,
        "selected" : false,
        "EnrichmentMap_Overlap_genes" : [ "101093625", "101092193", "101082555", "101098118", "101094727", "101086798", "101090260", "101096836\"" ]
      },
      "selected" : false
    }, {
      "data" : {
        "id" : "234",
        "source" : "107",
        "target" : "64",
        "shared_name" : "IPR011539:REL HOMOLOGY DOMAIN (Geneset_Overlap_D10vsF_updown) IPR002909:CELL SURFACE RECEPTOR IPT/TIG",
        "EnrichmentMap_Overlap_size" : 1,
        "EnrichmentMap_similarity_coefficient" : 0.5,
        "shared_interaction" : "Geneset_Overlap",
        "EnrichmentMap_Data_Set" : "D10vsF_updown",
        "name" : "IPR011539:REL HOMOLOGY DOMAIN (Geneset_Overlap_D10vsF_updown) IPR002909:CELL SURFACE RECEPTOR IPT/TIG",
        "interaction" : "Geneset_Overlap",
        "SUID" : 234,
        "__mclCluster" : 1,
        "selected" : false,
        "EnrichmentMap_Overlap_genes" : [ "101097442\"" ]
      },
      "selected" : false
    }, {
      "data" : {
        "id" : "233",
        "source" : "107",
        "target" : "81",
        "shared_name" : "IPR011539:REL HOMOLOGY DOMAIN (Geneset_Overlap_D10vsF_updown) \"IPR008967:P53-LIKE TRANSCRIPTION FACTOR, DNA-BINDING\"",
        "EnrichmentMap_Overlap_size" : 1,
        "EnrichmentMap_similarity_coefficient" : 0.5,
        "shared_interaction" : "Geneset_Overlap",
        "EnrichmentMap_Data_Set" : "D10vsF_updown",
        "name" : "IPR011539:REL HOMOLOGY DOMAIN (Geneset_Overlap_D10vsF_updown) \"IPR008967:P53-LIKE TRANSCRIPTION FACTOR, DNA-BINDING\"",
        "interaction" : "Geneset_Overlap",
        "SUID" : 233,
        "__mclCluster" : 1,
        "selected" : false,
        "EnrichmentMap_Overlap_genes" : [ "101097442\"" ]
      },
      "selected" : false
    }, {
      "data" : {
        "id" : "232",
        "source" : "107",
        "target" : "65",
        "shared_name" : "IPR011539:REL HOMOLOGY DOMAIN (Geneset_Overlap_D10vsF_updown) SM00429:IPT",
        "EnrichmentMap_Overlap_size" : 1,
        "EnrichmentMap_similarity_coefficient" : 0.5,
        "shared_interaction" : "Geneset_Overlap",
        "EnrichmentMap_Data_Set" : "D10vsF_updown",
        "name" : "IPR011539:REL HOMOLOGY DOMAIN (Geneset_Overlap_D10vsF_updown) SM00429:IPT",
        "interaction" : "Geneset_Overlap",
        "SUID" : 232,
        "__mclCluster" : 1,
        "selected" : false,
        "EnrichmentMap_Overlap_genes" : [ "101097442\"" ]
      },
      "selected" : false
    }, {
      "data" : {
        "id" : "231",
        "source" : "106",
        "target" : "70",
        "shared_name" : "GO:0007171~ACTIVATION OF TRANSMEMBRANE RECEPTOR PROTEIN TYROSINE KINASE ACTIVITY (Geneset_Overlap_D10vsF_updown) FCA04151:PI3K-AKT SIGNALING PATHWAY",
        "EnrichmentMap_Overlap_size" : 1,
        "EnrichmentMap_similarity_coefficient" : 0.5,
        "shared_interaction" : "Geneset_Overlap",
        "EnrichmentMap_Data_Set" : "D10vsF_updown",
        "name" : "GO:0007171~ACTIVATION OF TRANSMEMBRANE RECEPTOR PROTEIN TYROSINE KINASE ACTIVITY (Geneset_Overlap_D10vsF_updown) FCA04151:PI3K-AKT SIGNALING PATHWAY",
        "interaction" : "Geneset_Overlap",
        "SUID" : 231,
        "__mclCluster" : 1,
        "selected" : false,
        "EnrichmentMap_Overlap_genes" : [ "\"101087130" ]
      },
      "selected" : false
    }, {
      "data" : {
        "id" : "230",
        "source" : "106",
        "target" : "102",
        "shared_name" : "GO:0007171~ACTIVATION OF TRANSMEMBRANE RECEPTOR PROTEIN TYROSINE KINASE ACTIVITY (Geneset_Overlap_D10vsF_updown) GO:0070374~POSITIVE REGULATION OF ERK1 AND ERK2 CASCADE",
        "EnrichmentMap_Overlap_size" : 1,
        "EnrichmentMap_similarity_coefficient" : 0.5,
        "shared_interaction" : "Geneset_Overlap",
        "EnrichmentMap_Data_Set" : "D10vsF_updown",
        "name" : "GO:0007171~ACTIVATION OF TRANSMEMBRANE RECEPTOR PROTEIN TYROSINE KINASE ACTIVITY (Geneset_Overlap_D10vsF_updown) GO:0070374~POSITIVE REGULATION OF ERK1 AND ERK2 CASCADE",
        "interaction" : "Geneset_Overlap",
        "SUID" : 230,
        "__mclCluster" : 1,
        "selected" : false,
        "EnrichmentMap_Overlap_genes" : [ "\"101087130" ]
      },
      "selected" : false
    }, {
      "data" : {
        "id" : "229",
        "source" : "106",
        "target" : "97",
        "shared_name" : "GO:0007171~ACTIVATION OF TRANSMEMBRANE RECEPTOR PROTEIN TYROSINE KINASE ACTIVITY (Geneset_Overlap_D10vsF_updown) GO:0014068~POSITIVE REGULATION OF PHOSPHATIDYLINOSITOL 3-KINASE SIGNALING",
        "EnrichmentMap_Overlap_size" : 1,
        "EnrichmentMap_similarity_coefficient" : 0.5,
        "shared_interaction" : "Geneset_Overlap",
        "EnrichmentMap_Data_Set" : "D10vsF_updown",
        "name" : "GO:0007171~ACTIVATION OF TRANSMEMBRANE RECEPTOR PROTEIN TYROSINE KINASE ACTIVITY (Geneset_Overlap_D10vsF_updown) GO:0014068~POSITIVE REGULATION OF PHOSPHATIDYLINOSITOL 3-KINASE SIGNALING",
        "interaction" : "Geneset_Overlap",
        "SUID" : 229,
        "__mclCluster" : 1,
        "selected" : false,
        "EnrichmentMap_Overlap_genes" : [ "\"101087130" ]
      },
      "selected" : false
    }, {
      "data" : {
        "id" : "228",
        "source" : "106",
        "target" : "104",
        "shared_name" : "GO:0007171~ACTIVATION OF TRANSMEMBRANE RECEPTOR PROTEIN TYROSINE KINASE ACTIVITY (Geneset_Overlap_D10vsF_updown) GO:0043536~POSITIVE REGULATION OF BLOOD VESSEL ENDOTHELIAL CELL MIGRATION",
        "EnrichmentMap_Overlap_size" : 1,
        "EnrichmentMap_similarity_coefficient" : 0.5,
        "shared_interaction" : "Geneset_Overlap",
        "EnrichmentMap_Data_Set" : "D10vsF_updown",
        "name" : "GO:0007171~ACTIVATION OF TRANSMEMBRANE RECEPTOR PROTEIN TYROSINE KINASE ACTIVITY (Geneset_Overlap_D10vsF_updown) GO:0043536~POSITIVE REGULATION OF BLOOD VESSEL ENDOTHELIAL CELL MIGRATION",
        "interaction" : "Geneset_Overlap",
        "SUID" : 228,
        "__mclCluster" : 1,
        "selected" : false,
        "EnrichmentMap_Overlap_genes" : [ "\"101087130" ]
      },
      "selected" : false
    }, {
      "data" : {
        "id" : "227",
        "source" : "105",
        "target" : "76",
        "shared_name" : "\"GO:0000981~RNA POLYMERASE II TRANSCRIPTION FACTOR ACTIVITY, SEQUENCE-SPECIFIC DNA BINDING\" (Geneset_Overlap_D10vsF_updown) IPR003118:POINTED DOMAIN",
        "EnrichmentMap_Overlap_size" : 1,
        "EnrichmentMap_similarity_coefficient" : 0.5,
        "shared_interaction" : "Geneset_Overlap",
        "EnrichmentMap_Data_Set" : "D10vsF_updown",
        "name" : "\"GO:0000981~RNA POLYMERASE II TRANSCRIPTION FACTOR ACTIVITY, SEQUENCE-SPECIFIC DNA BINDING\" (Geneset_Overlap_D10vsF_updown) IPR003118:POINTED DOMAIN",
        "interaction" : "Geneset_Overlap",
        "SUID" : 227,
        "__mclCluster" : 1,
        "selected" : false,
        "EnrichmentMap_Overlap_genes" : [ "101090716\"" ]
      },
      "selected" : false
    }, {
      "data" : {
        "id" : "226",
        "source" : "105",
        "target" : "100",
        "shared_name" : "\"GO:0000981~RNA POLYMERASE II TRANSCRIPTION FACTOR ACTIVITY, SEQUENCE-SPECIFIC DNA BINDING\" (Geneset_Overlap_D10vsF_updown) NUCLEUS",
        "EnrichmentMap_Overlap_size" : 4,
        "EnrichmentMap_similarity_coefficient" : 0.8,
        "shared_interaction" : "Geneset_Overlap",
        "EnrichmentMap_Data_Set" : "D10vsF_updown",
        "name" : "\"GO:0000981~RNA POLYMERASE II TRANSCRIPTION FACTOR ACTIVITY, SEQUENCE-SPECIFIC DNA BINDING\" (Geneset_Overlap_D10vsF_updown) NUCLEUS",
        "interaction" : "Geneset_Overlap",
        "SUID" : 226,
        "__mclCluster" : 1,
        "selected" : false,
        "EnrichmentMap_Overlap_genes" : [ "101090461", "101085621", "101099543", "101090716\"" ]
      },
      "selected" : false
    }, {
      "data" : {
        "id" : "225",
        "source" : "105",
        "target" : "77",
        "shared_name" : "\"GO:0000981~RNA POLYMERASE II TRANSCRIPTION FACTOR ACTIVITY, SEQUENCE-SPECIFIC DNA BINDING\" (Geneset_Overlap_D10vsF_updown) SM00413:ETS",
        "EnrichmentMap_Overlap_size" : 3,
        "EnrichmentMap_similarity_coefficient" : 1.0,
        "shared_interaction" : "Geneset_Overlap",
        "EnrichmentMap_Data_Set" : "D10vsF_updown",
        "name" : "\"GO:0000981~RNA POLYMERASE II TRANSCRIPTION FACTOR ACTIVITY, SEQUENCE-SPECIFIC DNA BINDING\" (Geneset_Overlap_D10vsF_updown) SM00413:ETS",
        "interaction" : "Geneset_Overlap",
        "SUID" : 225,
        "__mclCluster" : 1,
        "selected" : false,
        "EnrichmentMap_Overlap_genes" : [ "\"101086621", "101090461", "101090716\"" ]
      },
      "selected" : false
    }, {
      "data" : {
        "id" : "224",
        "source" : "105",
        "target" : "99",
        "shared_name" : "\"GO:0000981~RNA POLYMERASE II TRANSCRIPTION FACTOR ACTIVITY, SEQUENCE-SPECIFIC DNA BINDING\" (Geneset_Overlap_D10vsF_updown) IPR000418:ETS DOMAIN",
        "EnrichmentMap_Overlap_size" : 3,
        "EnrichmentMap_similarity_coefficient" : 1.0,
        "shared_interaction" : "Geneset_Overlap",
        "EnrichmentMap_Data_Set" : "D10vsF_updown",
        "name" : "\"GO:0000981~RNA POLYMERASE II TRANSCRIPTION FACTOR ACTIVITY, SEQUENCE-SPECIFIC DNA BINDING\" (Geneset_Overlap_D10vsF_updown) IPR000418:ETS DOMAIN",
        "interaction" : "Geneset_Overlap",
        "SUID" : 224,
        "__mclCluster" : 1,
        "selected" : false,
        "EnrichmentMap_Overlap_genes" : [ "\"101086621", "101090461", "101090716\"" ]
      },
      "selected" : false
    }, {
      "data" : {
        "id" : "223",
        "source" : "104",
        "target" : "97",
        "shared_name" : "GO:0043536~POSITIVE REGULATION OF BLOOD VESSEL ENDOTHELIAL CELL MIGRATION (Geneset_Overlap_D10vsF_updown) GO:0014068~POSITIVE REGULATION OF PHOSPHATIDYLINOSITOL 3-KINASE SIGNALING",
        "EnrichmentMap_Overlap_size" : 2,
        "EnrichmentMap_similarity_coefficient" : 1.0,
        "shared_interaction" : "Geneset_Overlap",
        "EnrichmentMap_Data_Set" : "D10vsF_updown",
        "name" : "GO:0043536~POSITIVE REGULATION OF BLOOD VESSEL ENDOTHELIAL CELL MIGRATION (Geneset_Overlap_D10vsF_updown) GO:0014068~POSITIVE REGULATION OF PHOSPHATIDYLINOSITOL 3-KINASE SIGNALING",
        "interaction" : "Geneset_Overlap",
        "SUID" : 223,
        "__mclCluster" : 1,
        "selected" : false,
        "EnrichmentMap_Overlap_genes" : [ "\"101087130", "100135774\"" ]
      },
      "selected" : false
    }, {
      "data" : {
        "id" : "222",
        "source" : "104",
        "target" : "102",
        "shared_name" : "GO:0043536~POSITIVE REGULATION OF BLOOD VESSEL ENDOTHELIAL CELL MIGRATION (Geneset_Overlap_D10vsF_updown) GO:0070374~POSITIVE REGULATION OF ERK1 AND ERK2 CASCADE",
        "EnrichmentMap_Overlap_size" : 2,
        "EnrichmentMap_similarity_coefficient" : 1.0,
        "shared_interaction" : "Geneset_Overlap",
        "EnrichmentMap_Data_Set" : "D10vsF_updown",
        "name" : "GO:0043536~POSITIVE REGULATION OF BLOOD VESSEL ENDOTHELIAL CELL MIGRATION (Geneset_Overlap_D10vsF_updown) GO:0070374~POSITIVE REGULATION OF ERK1 AND ERK2 CASCADE",
        "interaction" : "Geneset_Overlap",
        "SUID" : 222,
        "__mclCluster" : 1,
        "selected" : false,
        "EnrichmentMap_Overlap_genes" : [ "\"101087130", "100135774\"" ]
      },
      "selected" : false
    }, {
      "data" : {
        "id" : "221",
        "source" : "104",
        "target" : "70",
        "shared_name" : "GO:0043536~POSITIVE REGULATION OF BLOOD VESSEL ENDOTHELIAL CELL MIGRATION (Geneset_Overlap_D10vsF_updown) FCA04151:PI3K-AKT SIGNALING PATHWAY",
        "EnrichmentMap_Overlap_size" : 1,
        "EnrichmentMap_similarity_coefficient" : 0.5,
        "shared_interaction" : "Geneset_Overlap",
        "EnrichmentMap_Data_Set" : "D10vsF_updown",
        "name" : "GO:0043536~POSITIVE REGULATION OF BLOOD VESSEL ENDOTHELIAL CELL MIGRATION (Geneset_Overlap_D10vsF_updown) FCA04151:PI3K-AKT SIGNALING PATHWAY",
        "interaction" : "Geneset_Overlap",
        "SUID" : 221,
        "__mclCluster" : 1,
        "selected" : false,
        "EnrichmentMap_Overlap_genes" : [ "\"101087130" ]
      },
      "selected" : false
    }, {
      "data" : {
        "id" : "220",
        "source" : "103",
        "target" : "95",
        "shared_name" : "GO:0009986~CELL SURFACE (Geneset_Overlap_D10vsF_updown) GO:0043129~SURFACTANT HOMEOSTASIS",
        "EnrichmentMap_Overlap_size" : 1,
        "EnrichmentMap_similarity_coefficient" : 0.5,
        "shared_interaction" : "Geneset_Overlap",
        "EnrichmentMap_Data_Set" : "D10vsF_updown",
        "name" : "GO:0009986~CELL SURFACE (Geneset_Overlap_D10vsF_updown) GO:0043129~SURFACTANT HOMEOSTASIS",
        "interaction" : "Geneset_Overlap",
        "SUID" : 220,
        "__mclCluster" : 1,
        "selected" : false,
        "EnrichmentMap_Overlap_genes" : [ "101101312\"" ]
      },
      "selected" : false
    }, {
      "data" : {
        "id" : "219",
        "source" : "102",
        "target" : "97",
        "shared_name" : "GO:0070374~POSITIVE REGULATION OF ERK1 AND ERK2 CASCADE (Geneset_Overlap_D10vsF_updown) GO:0014068~POSITIVE REGULATION OF PHOSPHATIDYLINOSITOL 3-KINASE SIGNALING",
        "EnrichmentMap_Overlap_size" : 3,
        "EnrichmentMap_similarity_coefficient" : 1.0,
        "shared_interaction" : "Geneset_Overlap",
        "EnrichmentMap_Data_Set" : "D10vsF_updown",
        "name" : "GO:0070374~POSITIVE REGULATION OF ERK1 AND ERK2 CASCADE (Geneset_Overlap_D10vsF_updown) GO:0014068~POSITIVE REGULATION OF PHOSPHATIDYLINOSITOL 3-KINASE SIGNALING",
        "interaction" : "Geneset_Overlap",
        "SUID" : 219,
        "__mclCluster" : 1,
        "selected" : false,
        "EnrichmentMap_Overlap_genes" : [ "\"101087130", "101090260", "100135774\"" ]
      },
      "selected" : false
    }, {
      "data" : {
        "id" : "218",
        "source" : "101",
        "target" : "71",
        "shared_name" : "GO:0007156~HOMOPHILIC CELL ADHESION VIA PLASMA MEMBRANE ADHESION MOLECULES (Geneset_Overlap_D10vsF_updown) TRANSMEMBRANE HELIX",
        "EnrichmentMap_Overlap_size" : 2,
        "EnrichmentMap_similarity_coefficient" : 0.5,
        "shared_interaction" : "Geneset_Overlap",
        "EnrichmentMap_Data_Set" : "D10vsF_updown",
        "name" : "GO:0007156~HOMOPHILIC CELL ADHESION VIA PLASMA MEMBRANE ADHESION MOLECULES (Geneset_Overlap_D10vsF_updown) TRANSMEMBRANE HELIX",
        "interaction" : "Geneset_Overlap",
        "SUID" : 218,
        "selected" : false,
        "EnrichmentMap_Overlap_genes" : [ "101095043", "101084501" ]
      },
      "selected" : false
    }, {
      "data" : {
        "id" : "217",
        "source" : "101",
        "target" : "92",
        "shared_name" : "GO:0007156~HOMOPHILIC CELL ADHESION VIA PLASMA MEMBRANE ADHESION MOLECULES (Geneset_Overlap_D10vsF_updown) GO:0016021~INTEGRAL COMPONENT OF MEMBRANE",
        "EnrichmentMap_Overlap_size" : 2,
        "EnrichmentMap_similarity_coefficient" : 0.5,
        "shared_interaction" : "Geneset_Overlap",
        "EnrichmentMap_Data_Set" : "D10vsF_updown",
        "name" : "GO:0007156~HOMOPHILIC CELL ADHESION VIA PLASMA MEMBRANE ADHESION MOLECULES (Geneset_Overlap_D10vsF_updown) GO:0016021~INTEGRAL COMPONENT OF MEMBRANE",
        "interaction" : "Geneset_Overlap",
        "SUID" : 217,
        "selected" : false,
        "EnrichmentMap_Overlap_genes" : [ "101095043", "101084501" ]
      },
      "selected" : false
    }, {
      "data" : {
        "id" : "216",
        "source" : "101",
        "target" : "89",
        "shared_name" : "GO:0007156~HOMOPHILIC CELL ADHESION VIA PLASMA MEMBRANE ADHESION MOLECULES (Geneset_Overlap_D10vsF_updown) IPR015919:CADHERIN-LIKE",
        "EnrichmentMap_Overlap_size" : 2,
        "EnrichmentMap_similarity_coefficient" : 0.5,
        "shared_interaction" : "Geneset_Overlap",
        "EnrichmentMap_Data_Set" : "D10vsF_updown",
        "name" : "GO:0007156~HOMOPHILIC CELL ADHESION VIA PLASMA MEMBRANE ADHESION MOLECULES (Geneset_Overlap_D10vsF_updown) IPR015919:CADHERIN-LIKE",
        "interaction" : "Geneset_Overlap",
        "SUID" : 216,
        "__mclCluster" : 1,
        "selected" : false,
        "EnrichmentMap_Overlap_genes" : [ "\"101081023", "101084501" ]
      },
      "selected" : false
    }, {
      "data" : {
        "id" : "215",
        "source" : "101",
        "target" : "141",
        "shared_name" : "GO:0007156~HOMOPHILIC CELL ADHESION VIA PLASMA MEMBRANE ADHESION MOLECULES (Geneset_Overlap_D10vsF_updown) CELL ADHESION",
        "EnrichmentMap_Overlap_size" : 3,
        "EnrichmentMap_similarity_coefficient" : 1.0,
        "shared_interaction" : "Geneset_Overlap",
        "EnrichmentMap_Data_Set" : "D10vsF_updown",
        "name" : "GO:0007156~HOMOPHILIC CELL ADHESION VIA PLASMA MEMBRANE ADHESION MOLECULES (Geneset_Overlap_D10vsF_updown) CELL ADHESION",
        "interaction" : "Geneset_Overlap",
        "SUID" : 215,
        "__mclCluster" : 1,
        "selected" : false,
        "EnrichmentMap_Overlap_genes" : [ "\"101081023", "101084501", "101095064\"" ]
      },
      "selected" : false
    }, {
      "data" : {
        "id" : "214",
        "source" : "100",
        "target" : "73",
        "shared_name" : "NUCLEUS (Geneset_Overlap_D10vsF_updown) \"GO:0001077~TRANSCRIPTIONAL ACTIVATOR ACTIVITY, RNA POLYMERASE II CORE PROMOTER PROXIMAL REGION SEQUENCE-SPECIFIC BINDING\"",
        "EnrichmentMap_Overlap_size" : 5,
        "EnrichmentMap_similarity_coefficient" : 1.0,
        "shared_interaction" : "Geneset_Overlap",
        "EnrichmentMap_Data_Set" : "D10vsF_updown",
        "name" : "NUCLEUS (Geneset_Overlap_D10vsF_updown) \"GO:0001077~TRANSCRIPTIONAL ACTIVATOR ACTIVITY, RNA POLYMERASE II CORE PROMOTER PROXIMAL REGION SEQUENCE-SPECIFIC BINDING\"",
        "interaction" : "Geneset_Overlap",
        "SUID" : 214,
        "__mclCluster" : 1,
        "selected" : false,
        "EnrichmentMap_Overlap_genes" : [ "\"101081441", "101094231", "101085621", "101097442", "101090716\"" ]
      },
      "selected" : false
    }, {
      "data" : {
        "id" : "213",
        "source" : "100",
        "target" : "76",
        "shared_name" : "NUCLEUS (Geneset_Overlap_D10vsF_updown) IPR003118:POINTED DOMAIN",
        "EnrichmentMap_Overlap_size" : 1,
        "EnrichmentMap_similarity_coefficient" : 0.5,
        "shared_interaction" : "Geneset_Overlap",
        "EnrichmentMap_Data_Set" : "D10vsF_updown",
        "name" : "NUCLEUS (Geneset_Overlap_D10vsF_updown) IPR003118:POINTED DOMAIN",
        "interaction" : "Geneset_Overlap",
        "SUID" : 213,
        "__mclCluster" : 1,
        "selected" : false,
        "EnrichmentMap_Overlap_genes" : [ "101090716\"" ]
      },
      "selected" : false
    }, {
      "data" : {
        "id" : "212",
        "source" : "100",
        "target" : "77",
        "shared_name" : "NUCLEUS (Geneset_Overlap_D10vsF_updown) SM00413:ETS",
        "EnrichmentMap_Overlap_size" : 2,
        "EnrichmentMap_similarity_coefficient" : 0.6666666666666666,
        "shared_interaction" : "Geneset_Overlap",
        "EnrichmentMap_Data_Set" : "D10vsF_updown",
        "name" : "NUCLEUS (Geneset_Overlap_D10vsF_updown) SM00413:ETS",
        "interaction" : "Geneset_Overlap",
        "SUID" : 212,
        "__mclCluster" : 1,
        "selected" : false,
        "EnrichmentMap_Overlap_genes" : [ "101090461", "101090716\"" ]
      },
      "selected" : false
    }, {
      "data" : {
        "id" : "211",
        "source" : "100",
        "target" : "68",
        "shared_name" : "NUCLEUS (Geneset_Overlap_D10vsF_updown) DNA-BINDING",
        "EnrichmentMap_Overlap_size" : 7,
        "EnrichmentMap_similarity_coefficient" : 0.875,
        "shared_interaction" : "Geneset_Overlap",
        "EnrichmentMap_Data_Set" : "D10vsF_updown",
        "name" : "NUCLEUS (Geneset_Overlap_D10vsF_updown) DNA-BINDING",
        "interaction" : "Geneset_Overlap",
        "SUID" : 211,
        "__mclCluster" : 1,
        "selected" : false,
        "EnrichmentMap_Overlap_genes" : [ "\"101081441", "101100195", "101086621", "101094231", "101084202", "101090461", "101090716\"" ]
      },
      "selected" : false
    }, {
      "data" : {
        "id" : "210",
        "source" : "100",
        "target" : "65",
        "shared_name" : "NUCLEUS (Geneset_Overlap_D10vsF_updown) SM00429:IPT",
        "EnrichmentMap_Overlap_size" : 2,
        "EnrichmentMap_similarity_coefficient" : 0.6666666666666666,
        "shared_interaction" : "Geneset_Overlap",
        "EnrichmentMap_Data_Set" : "D10vsF_updown",
        "name" : "NUCLEUS (Geneset_Overlap_D10vsF_updown) SM00429:IPT",
        "interaction" : "Geneset_Overlap",
        "SUID" : 210,
        "selected" : false,
        "EnrichmentMap_Overlap_genes" : [ "\"101081441", "101099543" ]
      },
      "selected" : false
    }, {
      "data" : {
        "id" : "209",
        "source" : "100",
        "target" : "99",
        "shared_name" : "NUCLEUS (Geneset_Overlap_D10vsF_updown) IPR000418:ETS DOMAIN",
        "EnrichmentMap_Overlap_size" : 2,
        "EnrichmentMap_similarity_coefficient" : 0.6666666666666666,
        "shared_interaction" : "Geneset_Overlap",
        "EnrichmentMap_Data_Set" : "D10vsF_updown",
        "name" : "NUCLEUS (Geneset_Overlap_D10vsF_updown) IPR000418:ETS DOMAIN",
        "interaction" : "Geneset_Overlap",
        "SUID" : 209,
        "__mclCluster" : 1,
        "selected" : false,
        "EnrichmentMap_Overlap_genes" : [ "101090461", "101090716\"" ]
      },
      "selected" : false
    }, {
      "data" : {
        "id" : "208",
        "source" : "100",
        "target" : "64",
        "shared_name" : "NUCLEUS (Geneset_Overlap_D10vsF_updown) IPR002909:CELL SURFACE RECEPTOR IPT/TIG",
        "EnrichmentMap_Overlap_size" : 2,
        "EnrichmentMap_similarity_coefficient" : 0.6666666666666666,
        "shared_interaction" : "Geneset_Overlap",
        "EnrichmentMap_Data_Set" : "D10vsF_updown",
        "name" : "NUCLEUS (Geneset_Overlap_D10vsF_updown) IPR002909:CELL SURFACE RECEPTOR IPT/TIG",
        "interaction" : "Geneset_Overlap",
        "SUID" : 208,
        "selected" : false,
        "EnrichmentMap_Overlap_genes" : [ "\"101081441", "101099543" ]
      },
      "selected" : false
    }, {
      "data" : {
        "id" : "207",
        "source" : "100",
        "target" : "67",
        "shared_name" : "NUCLEUS (Geneset_Overlap_D10vsF_updown) TRANSCRIPTION REGULATION",
        "EnrichmentMap_Overlap_size" : 4,
        "EnrichmentMap_similarity_coefficient" : 0.8,
        "shared_interaction" : "Geneset_Overlap",
        "EnrichmentMap_Data_Set" : "D10vsF_updown",
        "name" : "NUCLEUS (Geneset_Overlap_D10vsF_updown) TRANSCRIPTION REGULATION",
        "interaction" : "Geneset_Overlap",
        "SUID" : 207,
        "__mclCluster" : 1,
        "selected" : false,
        "EnrichmentMap_Overlap_genes" : [ "\"101081441", "101100195", "101094231", "101084202" ]
      },
      "selected" : false
    }, {
      "data" : {
        "id" : "206",
        "source" : "99",
        "target" : "76",
        "shared_name" : "IPR000418:ETS DOMAIN (Geneset_Overlap_D10vsF_updown) IPR003118:POINTED DOMAIN",
        "EnrichmentMap_Overlap_size" : 1,
        "EnrichmentMap_similarity_coefficient" : 0.5,
        "shared_interaction" : "Geneset_Overlap",
        "EnrichmentMap_Data_Set" : "D10vsF_updown",
        "name" : "IPR000418:ETS DOMAIN (Geneset_Overlap_D10vsF_updown) IPR003118:POINTED DOMAIN",
        "interaction" : "Geneset_Overlap",
        "SUID" : 206,
        "__mclCluster" : 1,
        "selected" : false,
        "EnrichmentMap_Overlap_genes" : [ "101090716\"" ]
      },
      "selected" : false
    }, {
      "data" : {
        "id" : "205",
        "source" : "99",
        "target" : "77",
        "shared_name" : "IPR000418:ETS DOMAIN (Geneset_Overlap_D10vsF_updown) SM00413:ETS",
        "EnrichmentMap_Overlap_size" : 3,
        "EnrichmentMap_similarity_coefficient" : 1.0,
        "shared_interaction" : "Geneset_Overlap",
        "EnrichmentMap_Data_Set" : "D10vsF_updown",
        "name" : "IPR000418:ETS DOMAIN (Geneset_Overlap_D10vsF_updown) SM00413:ETS",
        "interaction" : "Geneset_Overlap",
        "SUID" : 205,
        "__mclCluster" : 1,
        "selected" : false,
        "EnrichmentMap_Overlap_genes" : [ "\"101086621", "101090461", "101090716\"" ]
      },
      "selected" : false
    }, {
      "data" : {
        "id" : "204",
        "source" : "99",
        "target" : "68",
        "shared_name" : "IPR000418:ETS DOMAIN (Geneset_Overlap_D10vsF_updown) DNA-BINDING",
        "EnrichmentMap_Overlap_size" : 2,
        "EnrichmentMap_similarity_coefficient" : 0.6666666666666666,
        "shared_interaction" : "Geneset_Overlap",
        "EnrichmentMap_Data_Set" : "D10vsF_updown",
        "name" : "IPR000418:ETS DOMAIN (Geneset_Overlap_D10vsF_updown) DNA-BINDING",
        "interaction" : "Geneset_Overlap",
        "SUID" : 204,
        "__mclCluster" : 1,
        "selected" : false,
        "EnrichmentMap_Overlap_genes" : [ "101090461", "101090716\"" ]
      },
      "selected" : false
    }, {
      "data" : {
        "id" : "203",
        "source" : "97",
        "target" : "70",
        "shared_name" : "GO:0014068~POSITIVE REGULATION OF PHOSPHATIDYLINOSITOL 3-KINASE SIGNALING (Geneset_Overlap_D10vsF_updown) FCA04151:PI3K-AKT SIGNALING PATHWAY",
        "EnrichmentMap_Overlap_size" : 2,
        "EnrichmentMap_similarity_coefficient" : 0.6666666666666666,
        "shared_interaction" : "Geneset_Overlap",
        "EnrichmentMap_Data_Set" : "D10vsF_updown",
        "name" : "GO:0014068~POSITIVE REGULATION OF PHOSPHATIDYLINOSITOL 3-KINASE SIGNALING (Geneset_Overlap_D10vsF_updown) FCA04151:PI3K-AKT SIGNALING PATHWAY",
        "interaction" : "Geneset_Overlap",
        "SUID" : 203,
        "__mclCluster" : 1,
        "selected" : false,
        "EnrichmentMap_Overlap_genes" : [ "\"101087130", "101090260" ]
      },
      "selected" : false
    }, {
      "data" : {
        "id" : "202",
        "source" : "96",
        "target" : "75",
        "shared_name" : "IPR027231:SEMAPHORIN (Geneset_Overlap_D10vsF_updown) IPR016201:PLEXIN-LIKE FOLD",
        "EnrichmentMap_Overlap_size" : 3,
        "EnrichmentMap_similarity_coefficient" : 1.0,
        "shared_interaction" : "Geneset_Overlap",
        "EnrichmentMap_Data_Set" : "D10vsF_updown",
        "name" : "IPR027231:SEMAPHORIN (Geneset_Overlap_D10vsF_updown) IPR016201:PLEXIN-LIKE FOLD",
        "interaction" : "Geneset_Overlap",
        "SUID" : 202,
        "__mclCluster" : 1,
        "selected" : false,
        "EnrichmentMap_Overlap_genes" : [ "\"101082379", "101088844", "101098118\"" ]
      },
      "selected" : false
    }, {
      "data" : {
        "id" : "201",
        "source" : "96",
        "target" : "74",
        "shared_name" : "IPR027231:SEMAPHORIN (Geneset_Overlap_D10vsF_updown) SM00630:SEMA",
        "EnrichmentMap_Overlap_size" : 3,
        "EnrichmentMap_similarity_coefficient" : 1.0,
        "shared_interaction" : "Geneset_Overlap",
        "EnrichmentMap_Data_Set" : "D10vsF_updown",
        "name" : "IPR027231:SEMAPHORIN (Geneset_Overlap_D10vsF_updown) SM00630:SEMA",
        "interaction" : "Geneset_Overlap",
        "SUID" : 201,
        "__mclCluster" : 1,
        "selected" : false,
        "EnrichmentMap_Overlap_genes" : [ "\"101082379", "101088844", "101098118\"" ]
      },
      "selected" : false
    }, {
      "data" : {
        "id" : "200",
        "source" : "96",
        "target" : "90",
        "shared_name" : "IPR027231:SEMAPHORIN (Geneset_Overlap_D10vsF_updown) FCA04360:AXON GUIDANCE",
        "EnrichmentMap_Overlap_size" : 2,
        "EnrichmentMap_similarity_coefficient" : 0.6666666666666666,
        "shared_interaction" : "Geneset_Overlap",
        "EnrichmentMap_Data_Set" : "D10vsF_updown",
        "name" : "IPR027231:SEMAPHORIN (Geneset_Overlap_D10vsF_updown) FCA04360:AXON GUIDANCE",
        "interaction" : "Geneset_Overlap",
        "SUID" : 200,
        "__mclCluster" : 1,
        "selected" : false,
        "EnrichmentMap_Overlap_genes" : [ "\"101082379", "101088844" ]
      },
      "selected" : false
    }, {
      "data" : {
        "id" : "199",
        "source" : "96",
        "target" : "93",
        "shared_name" : "IPR027231:SEMAPHORIN (Geneset_Overlap_D10vsF_updown) IPR001627:SEMAPHORIN/CD100 ANTIGEN",
        "EnrichmentMap_Overlap_size" : 3,
        "EnrichmentMap_similarity_coefficient" : 1.0,
        "shared_interaction" : "Geneset_Overlap",
        "EnrichmentMap_Data_Set" : "D10vsF_updown",
        "name" : "IPR027231:SEMAPHORIN (Geneset_Overlap_D10vsF_updown) IPR001627:SEMAPHORIN/CD100 ANTIGEN",
        "interaction" : "Geneset_Overlap",
        "SUID" : 199,
        "__mclCluster" : 1,
        "selected" : false,
        "EnrichmentMap_Overlap_genes" : [ "\"101082379", "101088844", "101098118\"" ]
      },
      "selected" : false
    }, {
      "data" : {
        "id" : "198",
        "source" : "96",
        "target" : "83",
        "shared_name" : "IPR027231:SEMAPHORIN (Geneset_Overlap_D10vsF_updown) GO:0001755~NEURAL CREST CELL MIGRATION",
        "EnrichmentMap_Overlap_size" : 3,
        "EnrichmentMap_similarity_coefficient" : 1.0,
        "shared_interaction" : "Geneset_Overlap",
        "EnrichmentMap_Data_Set" : "D10vsF_updown",
        "name" : "IPR027231:SEMAPHORIN (Geneset_Overlap_D10vsF_updown) GO:0001755~NEURAL CREST CELL MIGRATION",
        "interaction" : "Geneset_Overlap",
        "SUID" : 198,
        "__mclCluster" : 1,
        "selected" : false,
        "EnrichmentMap_Overlap_genes" : [ "\"101082379", "101088844", "101098118\"" ]
      },
      "selected" : false
    }, {
      "data" : {
        "id" : "197",
        "source" : "95",
        "target" : "94",
        "shared_name" : "GO:0043129~SURFACTANT HOMEOSTASIS (Geneset_Overlap_D10vsF_updown) \"IPR017981:GPCR, FAMILY 2-LIKE\"",
        "EnrichmentMap_Overlap_size" : 1,
        "EnrichmentMap_similarity_coefficient" : 0.5,
        "shared_interaction" : "Geneset_Overlap",
        "EnrichmentMap_Data_Set" : "D10vsF_updown",
        "name" : "GO:0043129~SURFACTANT HOMEOSTASIS (Geneset_Overlap_D10vsF_updown) \"IPR017981:GPCR, FAMILY 2-LIKE\"",
        "interaction" : "Geneset_Overlap",
        "SUID" : 197,
        "selected" : false,
        "EnrichmentMap_Overlap_genes" : [ "101101312\"" ]
      },
      "selected" : false
    }, {
      "data" : {
        "id" : "196",
        "source" : "95",
        "target" : "85",
        "shared_name" : "GO:0043129~SURFACTANT HOMEOSTASIS (Geneset_Overlap_D10vsF_updown) \"IPR017983:GPCR, FAMILY 2, SECRETIN-LIKE, CONSERVED SITE\"",
        "EnrichmentMap_Overlap_size" : 1,
        "EnrichmentMap_similarity_coefficient" : 0.5,
        "shared_interaction" : "Geneset_Overlap",
        "EnrichmentMap_Data_Set" : "D10vsF_updown",
        "name" : "GO:0043129~SURFACTANT HOMEOSTASIS (Geneset_Overlap_D10vsF_updown) \"IPR017983:GPCR, FAMILY 2, SECRETIN-LIKE, CONSERVED SITE\"",
        "interaction" : "Geneset_Overlap",
        "SUID" : 196,
        "selected" : false,
        "EnrichmentMap_Overlap_genes" : [ "101101312\"" ]
      },
      "selected" : false
    }, {
      "data" : {
        "id" : "195",
        "source" : "94",
        "target" : "85",
        "shared_name" : "\"IPR017981:GPCR, FAMILY 2-LIKE\" (Geneset_Overlap_D10vsF_updown) \"IPR017983:GPCR, FAMILY 2, SECRETIN-LIKE, CONSERVED SITE\"",
        "EnrichmentMap_Overlap_size" : 3,
        "EnrichmentMap_similarity_coefficient" : 1.0,
        "shared_interaction" : "Geneset_Overlap",
        "EnrichmentMap_Data_Set" : "D10vsF_updown",
        "name" : "\"IPR017981:GPCR, FAMILY 2-LIKE\" (Geneset_Overlap_D10vsF_updown) \"IPR017983:GPCR, FAMILY 2, SECRETIN-LIKE, CONSERVED SITE\"",
        "interaction" : "Geneset_Overlap",
        "SUID" : 195,
        "__mclCluster" : 1,
        "selected" : false,
        "EnrichmentMap_Overlap_genes" : [ "\"101086333", "101093625", "101101312\"" ]
      },
      "selected" : false
    }, {
      "data" : {
        "id" : "194",
        "source" : "93",
        "target" : "75",
        "shared_name" : "IPR001627:SEMAPHORIN/CD100 ANTIGEN (Geneset_Overlap_D10vsF_updown) IPR016201:PLEXIN-LIKE FOLD",
        "EnrichmentMap_Overlap_size" : 3,
        "EnrichmentMap_similarity_coefficient" : 1.0,
        "shared_interaction" : "Geneset_Overlap",
        "EnrichmentMap_Data_Set" : "D10vsF_updown",
        "name" : "IPR001627:SEMAPHORIN/CD100 ANTIGEN (Geneset_Overlap_D10vsF_updown) IPR016201:PLEXIN-LIKE FOLD",
        "interaction" : "Geneset_Overlap",
        "SUID" : 194,
        "__mclCluster" : 1,
        "selected" : false,
        "EnrichmentMap_Overlap_genes" : [ "\"101082379", "101088844", "101098118\"" ]
      },
      "selected" : false
    }, {
      "data" : {
        "id" : "193",
        "source" : "93",
        "target" : "74",
        "shared_name" : "IPR001627:SEMAPHORIN/CD100 ANTIGEN (Geneset_Overlap_D10vsF_updown) SM00630:SEMA",
        "EnrichmentMap_Overlap_size" : 3,
        "EnrichmentMap_similarity_coefficient" : 1.0,
        "shared_interaction" : "Geneset_Overlap",
        "EnrichmentMap_Data_Set" : "D10vsF_updown",
        "name" : "IPR001627:SEMAPHORIN/CD100 ANTIGEN (Geneset_Overlap_D10vsF_updown) SM00630:SEMA",
        "interaction" : "Geneset_Overlap",
        "SUID" : 193,
        "__mclCluster" : 1,
        "selected" : false,
        "EnrichmentMap_Overlap_genes" : [ "\"101082379", "101088844", "101098118\"" ]
      },
      "selected" : false
    }, {
      "data" : {
        "id" : "192",
        "source" : "93",
        "target" : "90",
        "shared_name" : "IPR001627:SEMAPHORIN/CD100 ANTIGEN (Geneset_Overlap_D10vsF_updown) FCA04360:AXON GUIDANCE",
        "EnrichmentMap_Overlap_size" : 2,
        "EnrichmentMap_similarity_coefficient" : 0.6666666666666666,
        "shared_interaction" : "Geneset_Overlap",
        "EnrichmentMap_Data_Set" : "D10vsF_updown",
        "name" : "IPR001627:SEMAPHORIN/CD100 ANTIGEN (Geneset_Overlap_D10vsF_updown) FCA04360:AXON GUIDANCE",
        "interaction" : "Geneset_Overlap",
        "SUID" : 192,
        "__mclCluster" : 1,
        "selected" : false,
        "EnrichmentMap_Overlap_genes" : [ "\"101082379", "101088844" ]
      },
      "selected" : false
    }, {
      "data" : {
        "id" : "191",
        "source" : "93",
        "target" : "83",
        "shared_name" : "IPR001627:SEMAPHORIN/CD100 ANTIGEN (Geneset_Overlap_D10vsF_updown) GO:0001755~NEURAL CREST CELL MIGRATION",
        "EnrichmentMap_Overlap_size" : 3,
        "EnrichmentMap_similarity_coefficient" : 1.0,
        "shared_interaction" : "Geneset_Overlap",
        "EnrichmentMap_Data_Set" : "D10vsF_updown",
        "name" : "IPR001627:SEMAPHORIN/CD100 ANTIGEN (Geneset_Overlap_D10vsF_updown) GO:0001755~NEURAL CREST CELL MIGRATION",
        "interaction" : "Geneset_Overlap",
        "SUID" : 191,
        "__mclCluster" : 1,
        "selected" : false,
        "EnrichmentMap_Overlap_genes" : [ "\"101082379", "101088844", "101098118\"" ]
      },
      "selected" : false
    }, {
      "data" : {
        "id" : "190",
        "source" : "92",
        "target" : "80",
        "shared_name" : "GO:0016021~INTEGRAL COMPONENT OF MEMBRANE (Geneset_Overlap_D10vsF_updown) GO:0005509~CALCIUM ION BINDING",
        "EnrichmentMap_Overlap_size" : 6,
        "EnrichmentMap_similarity_coefficient" : 0.6,
        "shared_interaction" : "Geneset_Overlap",
        "EnrichmentMap_Data_Set" : "D10vsF_updown",
        "name" : "GO:0016021~INTEGRAL COMPONENT OF MEMBRANE (Geneset_Overlap_D10vsF_updown) GO:0005509~CALCIUM ION BINDING",
        "interaction" : "Geneset_Overlap",
        "SUID" : 190,
        "selected" : false,
        "EnrichmentMap_Overlap_genes" : [ "101084501", "101086798", "101093625", "101090552", "101081023", "101095064" ]
      },
      "selected" : false
    }, {
      "data" : {
        "id" : "189",
        "source" : "92",
        "target" : "86",
        "shared_name" : "GO:0016021~INTEGRAL COMPONENT OF MEMBRANE (Geneset_Overlap_D10vsF_updown) \"IPR003961:FIBRONECTIN, TYPE III\"",
        "EnrichmentMap_Overlap_size" : 5,
        "EnrichmentMap_similarity_coefficient" : 0.625,
        "shared_interaction" : "Geneset_Overlap",
        "EnrichmentMap_Data_Set" : "D10vsF_updown",
        "name" : "GO:0016021~INTEGRAL COMPONENT OF MEMBRANE (Geneset_Overlap_D10vsF_updown) \"IPR003961:FIBRONECTIN, TYPE III\"",
        "interaction" : "Geneset_Overlap",
        "SUID" : 189,
        "__mclCluster" : 1,
        "selected" : false,
        "EnrichmentMap_Overlap_genes" : [ "101090020", "101092535", "101091636", "101095043", "101100899" ]
      },
      "selected" : false
    }, {
      "data" : {
        "id" : "188",
        "source" : "92",
        "target" : "71",
        "shared_name" : "GO:0016021~INTEGRAL COMPONENT OF MEMBRANE (Geneset_Overlap_D10vsF_updown) TRANSMEMBRANE HELIX",
        "EnrichmentMap_Overlap_size" : 37,
        "EnrichmentMap_similarity_coefficient" : 0.9736842105263158,
        "shared_interaction" : "Geneset_Overlap",
        "EnrichmentMap_Data_Set" : "D10vsF_updown",
        "name" : "GO:0016021~INTEGRAL COMPONENT OF MEMBRANE (Geneset_Overlap_D10vsF_updown) TRANSMEMBRANE HELIX",
        "interaction" : "Geneset_Overlap",
        "SUID" : 188,
        "__mclCluster" : 1,
        "selected" : false,
        "EnrichmentMap_Overlap_genes" : [ "101090020", "101080809", "101096356", "101084501", "101082555", "100174781", "101098118", "101101583", "101081254", "101086798", "100191004", "101087989", "101101312", "101098745", "101092535", "493854", "101098166", "101084341", "101093625", "101090129", "101090552", "101099528", "101082086", "101090079", "101091636", "101086333", "101086087", "101101444", "101081023", "101095043", "101096188", "101096951", "101100899", "101095064", "101099236", "101084243", "101096836\"" ]
      },
      "selected" : false
    }, {
      "data" : {
        "id" : "187",
        "source" : "92",
        "target" : "84",
        "shared_name" : "GO:0016021~INTEGRAL COMPONENT OF MEMBRANE (Geneset_Overlap_D10vsF_updown) IPR007110:IMMUNOGLOBULIN-LIKE DOMAIN",
        "EnrichmentMap_Overlap_size" : 6,
        "EnrichmentMap_similarity_coefficient" : 0.5454545454545454,
        "shared_interaction" : "Geneset_Overlap",
        "EnrichmentMap_Data_Set" : "D10vsF_updown",
        "name" : "GO:0016021~INTEGRAL COMPONENT OF MEMBRANE (Geneset_Overlap_D10vsF_updown) IPR007110:IMMUNOGLOBULIN-LIKE DOMAIN",
        "interaction" : "Geneset_Overlap",
        "SUID" : 187,
        "__mclCluster" : 1,
        "selected" : false,
        "EnrichmentMap_Overlap_genes" : [ "101090020", "101101312", "101090079", "101095043", "101096188", "101084243" ]
      },
      "selected" : false
    }, {
      "data" : {
        "id" : "186",
        "source" : "92",
        "target" : "89",
        "shared_name" : "GO:0016021~INTEGRAL COMPONENT OF MEMBRANE (Geneset_Overlap_D10vsF_updown) IPR015919:CADHERIN-LIKE",
        "EnrichmentMap_Overlap_size" : 2,
        "EnrichmentMap_similarity_coefficient" : 0.5,
        "shared_interaction" : "Geneset_Overlap",
        "EnrichmentMap_Data_Set" : "D10vsF_updown",
        "name" : "GO:0016021~INTEGRAL COMPONENT OF MEMBRANE (Geneset_Overlap_D10vsF_updown) IPR015919:CADHERIN-LIKE",
        "interaction" : "Geneset_Overlap",
        "SUID" : 186,
        "selected" : false,
        "EnrichmentMap_Overlap_genes" : [ "101084501", "101095064" ]
      },
      "selected" : false
    }, {
      "data" : {
        "id" : "185",
        "source" : "92",
        "target" : "69",
        "shared_name" : "GO:0016021~INTEGRAL COMPONENT OF MEMBRANE (Geneset_Overlap_D10vsF_updown) SIGNAL",
        "EnrichmentMap_Overlap_size" : 15,
        "EnrichmentMap_similarity_coefficient" : 0.5172413793103449,
        "shared_interaction" : "Geneset_Overlap",
        "EnrichmentMap_Data_Set" : "D10vsF_updown",
        "name" : "GO:0016021~INTEGRAL COMPONENT OF MEMBRANE (Geneset_Overlap_D10vsF_updown) SIGNAL",
        "interaction" : "Geneset_Overlap",
        "SUID" : 185,
        "__mclCluster" : 1,
        "selected" : false,
        "EnrichmentMap_Overlap_genes" : [ "101082555", "100174781", "101098118", "101081254", "101086798", "101101312", "101098745", "101082086", "101091636", "101086333", "101101444", "101081023", "101095043", "101096188", "101095064" ]
      },
      "selected" : false
    }, {
      "data" : {
        "id" : "184",
        "source" : "92",
        "target" : "72",
        "shared_name" : "GO:0016021~INTEGRAL COMPONENT OF MEMBRANE (Geneset_Overlap_D10vsF_updown) IPR003599:IMMUNOGLOBULIN SUBTYPE",
        "EnrichmentMap_Overlap_size" : 5,
        "EnrichmentMap_similarity_coefficient" : 0.5,
        "shared_interaction" : "Geneset_Overlap",
        "EnrichmentMap_Data_Set" : "D10vsF_updown",
        "name" : "GO:0016021~INTEGRAL COMPONENT OF MEMBRANE (Geneset_Overlap_D10vsF_updown) IPR003599:IMMUNOGLOBULIN SUBTYPE",
        "interaction" : "Geneset_Overlap",
        "SUID" : 184,
        "__mclCluster" : 1,
        "selected" : false,
        "EnrichmentMap_Overlap_genes" : [ "101090020", "101101312", "101090079", "101096188", "101084243" ]
      },
      "selected" : false
    }, {
      "data" : {
        "id" : "183",
        "source" : "91",
        "target" : "80",
        "shared_name" : "GO:0060441~EPITHELIAL TUBE BRANCHING INVOLVED IN LUNG MORPHOGENESIS (Geneset_Overlap_D10vsF_updown) GO:0005509~CALCIUM ION BINDING",
        "EnrichmentMap_Overlap_size" : 1,
        "EnrichmentMap_similarity_coefficient" : 0.5,
        "shared_interaction" : "Geneset_Overlap",
        "EnrichmentMap_Data_Set" : "D10vsF_updown",
        "name" : "GO:0060441~EPITHELIAL TUBE BRANCHING INVOLVED IN LUNG MORPHOGENESIS (Geneset_Overlap_D10vsF_updown) GO:0005509~CALCIUM ION BINDING",
        "interaction" : "Geneset_Overlap",
        "SUID" : 183,
        "__mclCluster" : 1,
        "selected" : false,
        "EnrichmentMap_Overlap_genes" : [ "100174781\"" ]
      },
      "selected" : false
    }, {
      "data" : {
        "id" : "182",
        "source" : "90",
        "target" : "83",
        "shared_name" : "FCA04360:AXON GUIDANCE (Geneset_Overlap_D10vsF_updown) GO:0001755~NEURAL CREST CELL MIGRATION",
        "EnrichmentMap_Overlap_size" : 2,
        "EnrichmentMap_similarity_coefficient" : 0.6666666666666666,
        "shared_interaction" : "Geneset_Overlap",
        "EnrichmentMap_Data_Set" : "D10vsF_updown",
        "name" : "FCA04360:AXON GUIDANCE (Geneset_Overlap_D10vsF_updown) GO:0001755~NEURAL CREST CELL MIGRATION",
        "interaction" : "Geneset_Overlap",
        "SUID" : 182,
        "__mclCluster" : 1,
        "selected" : false,
        "EnrichmentMap_Overlap_genes" : [ "\"101082379", "101088844" ]
      },
      "selected" : false
    }, {
      "data" : {
        "id" : "181",
        "source" : "90",
        "target" : "75",
        "shared_name" : "FCA04360:AXON GUIDANCE (Geneset_Overlap_D10vsF_updown) IPR016201:PLEXIN-LIKE FOLD",
        "EnrichmentMap_Overlap_size" : 2,
        "EnrichmentMap_similarity_coefficient" : 0.6666666666666666,
        "shared_interaction" : "Geneset_Overlap",
        "EnrichmentMap_Data_Set" : "D10vsF_updown",
        "name" : "FCA04360:AXON GUIDANCE (Geneset_Overlap_D10vsF_updown) IPR016201:PLEXIN-LIKE FOLD",
        "interaction" : "Geneset_Overlap",
        "SUID" : 181,
        "__mclCluster" : 1,
        "selected" : false,
        "EnrichmentMap_Overlap_genes" : [ "\"101082379", "101088844" ]
      },
      "selected" : false
    }, {
      "data" : {
        "id" : "180",
        "source" : "90",
        "target" : "74",
        "shared_name" : "FCA04360:AXON GUIDANCE (Geneset_Overlap_D10vsF_updown) SM00630:SEMA",
        "EnrichmentMap_Overlap_size" : 2,
        "EnrichmentMap_similarity_coefficient" : 0.6666666666666666,
        "shared_interaction" : "Geneset_Overlap",
        "EnrichmentMap_Data_Set" : "D10vsF_updown",
        "name" : "FCA04360:AXON GUIDANCE (Geneset_Overlap_D10vsF_updown) SM00630:SEMA",
        "interaction" : "Geneset_Overlap",
        "SUID" : 180,
        "__mclCluster" : 1,
        "selected" : false,
        "EnrichmentMap_Overlap_genes" : [ "\"101082379", "101088844" ]
      },
      "selected" : false
    }, {
      "data" : {
        "id" : "179",
        "source" : "90",
        "target" : "69",
        "shared_name" : "FCA04360:AXON GUIDANCE (Geneset_Overlap_D10vsF_updown) SIGNAL",
        "EnrichmentMap_Overlap_size" : 2,
        "EnrichmentMap_similarity_coefficient" : 0.5,
        "shared_interaction" : "Geneset_Overlap",
        "EnrichmentMap_Data_Set" : "D10vsF_updown",
        "name" : "FCA04360:AXON GUIDANCE (Geneset_Overlap_D10vsF_updown) SIGNAL",
        "interaction" : "Geneset_Overlap",
        "SUID" : 179,
        "selected" : false,
        "EnrichmentMap_Overlap_genes" : [ "\"101082379", "101098118" ]
      },
      "selected" : false
    }, {
      "data" : {
        "id" : "178",
        "source" : "89",
        "target" : "141",
        "shared_name" : "IPR015919:CADHERIN-LIKE (Geneset_Overlap_D10vsF_updown) CELL ADHESION",
        "EnrichmentMap_Overlap_size" : 2,
        "EnrichmentMap_similarity_coefficient" : 0.6666666666666666,
        "shared_interaction" : "Geneset_Overlap",
        "EnrichmentMap_Data_Set" : "D10vsF_updown",
        "name" : "IPR015919:CADHERIN-LIKE (Geneset_Overlap_D10vsF_updown) CELL ADHESION",
        "interaction" : "Geneset_Overlap",
        "SUID" : 178,
        "__mclCluster" : 1,
        "selected" : false,
        "EnrichmentMap_Overlap_genes" : [ "\"101081023", "101084501" ]
      },
      "selected" : false
    }, {
      "data" : {
        "id" : "177",
        "source" : "89",
        "target" : "91",
        "shared_name" : "IPR015919:CADHERIN-LIKE (Geneset_Overlap_D10vsF_updown) GO:0060441~EPITHELIAL TUBE BRANCHING INVOLVED IN LUNG MORPHOGENESIS",
        "EnrichmentMap_Overlap_size" : 1,
        "EnrichmentMap_similarity_coefficient" : 0.5,
        "shared_interaction" : "Geneset_Overlap",
        "EnrichmentMap_Data_Set" : "D10vsF_updown",
        "name" : "IPR015919:CADHERIN-LIKE (Geneset_Overlap_D10vsF_updown) GO:0060441~EPITHELIAL TUBE BRANCHING INVOLVED IN LUNG MORPHOGENESIS",
        "interaction" : "Geneset_Overlap",
        "SUID" : 177,
        "__mclCluster" : 1,
        "selected" : false,
        "EnrichmentMap_Overlap_genes" : [ "100174781\"" ]
      },
      "selected" : false
    }, {
      "data" : {
        "id" : "176",
        "source" : "89",
        "target" : "80",
        "shared_name" : "IPR015919:CADHERIN-LIKE (Geneset_Overlap_D10vsF_updown) GO:0005509~CALCIUM ION BINDING",
        "EnrichmentMap_Overlap_size" : 3,
        "EnrichmentMap_similarity_coefficient" : 0.75,
        "shared_interaction" : "Geneset_Overlap",
        "EnrichmentMap_Data_Set" : "D10vsF_updown",
        "name" : "IPR015919:CADHERIN-LIKE (Geneset_Overlap_D10vsF_updown) GO:0005509~CALCIUM ION BINDING",
        "interaction" : "Geneset_Overlap",
        "SUID" : 176,
        "__mclCluster" : 1,
        "selected" : false,
        "EnrichmentMap_Overlap_genes" : [ "101084501", "101095064", "100174781\"" ]
      },
      "selected" : false
    }, {
      "data" : {
        "id" : "175",
        "source" : "89",
        "target" : "71",
        "shared_name" : "IPR015919:CADHERIN-LIKE (Geneset_Overlap_D10vsF_updown) TRANSMEMBRANE HELIX",
        "EnrichmentMap_Overlap_size" : 2,
        "EnrichmentMap_similarity_coefficient" : 0.5,
        "shared_interaction" : "Geneset_Overlap",
        "EnrichmentMap_Data_Set" : "D10vsF_updown",
        "name" : "IPR015919:CADHERIN-LIKE (Geneset_Overlap_D10vsF_updown) TRANSMEMBRANE HELIX",
        "interaction" : "Geneset_Overlap",
        "SUID" : 175,
        "selected" : false,
        "EnrichmentMap_Overlap_genes" : [ "101084501", "101095064" ]
      },
      "selected" : false
    }, {
      "data" : {
        "id" : "174",
        "source" : "88",
        "target" : "71",
        "shared_name" : "FCA04080:NEUROACTIVE LIGAND-RECEPTOR INTERACTION (Geneset_Overlap_D10vsF_updown) TRANSMEMBRANE HELIX",
        "EnrichmentMap_Overlap_size" : 3,
        "EnrichmentMap_similarity_coefficient" : 0.5,
        "shared_interaction" : "Geneset_Overlap",
        "EnrichmentMap_Data_Set" : "D10vsF_updown",
        "name" : "FCA04080:NEUROACTIVE LIGAND-RECEPTOR INTERACTION (Geneset_Overlap_D10vsF_updown) TRANSMEMBRANE HELIX",
        "interaction" : "Geneset_Overlap",
        "SUID" : 174,
        "__mclCluster" : 1,
        "selected" : false,
        "EnrichmentMap_Overlap_genes" : [ "101090033", "101101444", "101096951" ]
      },
      "selected" : false
    }, {
      "data" : {
        "id" : "173",
        "source" : "87",
        "target" : "76",
        "shared_name" : "FCA04320:DORSO-VENTRAL AXIS FORMATION (Geneset_Overlap_D10vsF_updown) IPR003118:POINTED DOMAIN",
        "EnrichmentMap_Overlap_size" : 1,
        "EnrichmentMap_similarity_coefficient" : 0.5,
        "shared_interaction" : "Geneset_Overlap",
        "EnrichmentMap_Data_Set" : "D10vsF_updown",
        "name" : "FCA04320:DORSO-VENTRAL AXIS FORMATION (Geneset_Overlap_D10vsF_updown) IPR003118:POINTED DOMAIN",
        "interaction" : "Geneset_Overlap",
        "SUID" : 173,
        "__mclCluster" : 1,
        "selected" : false,
        "EnrichmentMap_Overlap_genes" : [ "\"101090461" ]
      },
      "selected" : false
    }, {
      "data" : {
        "id" : "172",
        "source" : "86",
        "target" : "71",
        "shared_name" : "\"IPR003961:FIBRONECTIN, TYPE III\" (Geneset_Overlap_D10vsF_updown) TRANSMEMBRANE HELIX",
        "EnrichmentMap_Overlap_size" : 5,
        "EnrichmentMap_similarity_coefficient" : 0.625,
        "shared_interaction" : "Geneset_Overlap",
        "EnrichmentMap_Data_Set" : "D10vsF_updown",
        "name" : "\"IPR003961:FIBRONECTIN, TYPE III\" (Geneset_Overlap_D10vsF_updown) TRANSMEMBRANE HELIX",
        "interaction" : "Geneset_Overlap",
        "SUID" : 172,
        "__mclCluster" : 1,
        "selected" : false,
        "EnrichmentMap_Overlap_genes" : [ "101095043", "101090020", "101100899", "101091636", "101092535" ]
      },
      "selected" : false
    }, {
      "data" : {
        "id" : "171",
        "source" : "86",
        "target" : "84",
        "shared_name" : "\"IPR003961:FIBRONECTIN, TYPE III\" (Geneset_Overlap_D10vsF_updown) IPR007110:IMMUNOGLOBULIN-LIKE DOMAIN",
        "EnrichmentMap_Overlap_size" : 4,
        "EnrichmentMap_similarity_coefficient" : 0.5,
        "shared_interaction" : "Geneset_Overlap",
        "EnrichmentMap_Data_Set" : "D10vsF_updown",
        "name" : "\"IPR003961:FIBRONECTIN, TYPE III\" (Geneset_Overlap_D10vsF_updown) IPR007110:IMMUNOGLOBULIN-LIKE DOMAIN",
        "interaction" : "Geneset_Overlap",
        "SUID" : 171,
        "__mclCluster" : 1,
        "selected" : false,
        "EnrichmentMap_Overlap_genes" : [ "101095043", "101090020", "101084985", "101082555\"" ]
      },
      "selected" : false
    }, {
      "data" : {
        "id" : "170",
        "source" : "84",
        "target" : "71",
        "shared_name" : "IPR007110:IMMUNOGLOBULIN-LIKE DOMAIN (Geneset_Overlap_D10vsF_updown) TRANSMEMBRANE HELIX",
        "EnrichmentMap_Overlap_size" : 8,
        "EnrichmentMap_similarity_coefficient" : 0.7272727272727273,
        "shared_interaction" : "Geneset_Overlap",
        "EnrichmentMap_Data_Set" : "D10vsF_updown",
        "name" : "IPR007110:IMMUNOGLOBULIN-LIKE DOMAIN (Geneset_Overlap_D10vsF_updown) TRANSMEMBRANE HELIX",
        "interaction" : "Geneset_Overlap",
        "SUID" : 170,
        "__mclCluster" : 1,
        "selected" : false,
        "EnrichmentMap_Overlap_genes" : [ "101095043", "101090020", "101094727", "101096188", "101090260", "101090079", "101084243", "101101312" ]
      },
      "selected" : false
    }, {
      "data" : {
        "id" : "169",
        "source" : "84",
        "target" : "78",
        "shared_name" : "IPR007110:IMMUNOGLOBULIN-LIKE DOMAIN (Geneset_Overlap_D10vsF_updown) IPR003598:IMMUNOGLOBULIN SUBTYPE 2",
        "EnrichmentMap_Overlap_size" : 7,
        "EnrichmentMap_similarity_coefficient" : 0.875,
        "shared_interaction" : "Geneset_Overlap",
        "EnrichmentMap_Data_Set" : "D10vsF_updown",
        "name" : "IPR007110:IMMUNOGLOBULIN-LIKE DOMAIN (Geneset_Overlap_D10vsF_updown) IPR003598:IMMUNOGLOBULIN SUBTYPE 2",
        "interaction" : "Geneset_Overlap",
        "SUID" : 169,
        "__mclCluster" : 1,
        "selected" : false,
        "EnrichmentMap_Overlap_genes" : [ "101090020", "101094727", "101096188", "101090260", "101084985", "101101312", "101082555\"" ]
      },
      "selected" : false
    }, {
      "data" : {
        "id" : "168",
        "source" : "84",
        "target" : "140",
        "shared_name" : "IPR007110:IMMUNOGLOBULIN-LIKE DOMAIN (Geneset_Overlap_D10vsF_updown) SM00408:IGC2",
        "EnrichmentMap_Overlap_size" : 7,
        "EnrichmentMap_similarity_coefficient" : 0.875,
        "shared_interaction" : "Geneset_Overlap",
        "EnrichmentMap_Data_Set" : "D10vsF_updown",
        "name" : "IPR007110:IMMUNOGLOBULIN-LIKE DOMAIN (Geneset_Overlap_D10vsF_updown) SM00408:IGC2",
        "interaction" : "Geneset_Overlap",
        "SUID" : 168,
        "__mclCluster" : 1,
        "selected" : false,
        "EnrichmentMap_Overlap_genes" : [ "101090020", "101094727", "101096188", "101090260", "101084985", "101101312", "101082555\"" ]
      },
      "selected" : false
    }, {
      "data" : {
        "id" : "167",
        "source" : "84",
        "target" : "72",
        "shared_name" : "IPR007110:IMMUNOGLOBULIN-LIKE DOMAIN (Geneset_Overlap_D10vsF_updown) IPR003599:IMMUNOGLOBULIN SUBTYPE",
        "EnrichmentMap_Overlap_size" : 9,
        "EnrichmentMap_similarity_coefficient" : 0.9,
        "shared_interaction" : "Geneset_Overlap",
        "EnrichmentMap_Data_Set" : "D10vsF_updown",
        "name" : "IPR007110:IMMUNOGLOBULIN-LIKE DOMAIN (Geneset_Overlap_D10vsF_updown) IPR003599:IMMUNOGLOBULIN SUBTYPE",
        "interaction" : "Geneset_Overlap",
        "SUID" : 167,
        "__mclCluster" : 1,
        "selected" : false,
        "EnrichmentMap_Overlap_genes" : [ "101090020", "101094727", "101096188", "101090260", "101090079", "101084985", "101084243", "101101312", "101082555\"" ]
      },
      "selected" : false
    }, {
      "data" : {
        "id" : "166",
        "source" : "83",
        "target" : "75",
        "shared_name" : "GO:0001755~NEURAL CREST CELL MIGRATION (Geneset_Overlap_D10vsF_updown) IPR016201:PLEXIN-LIKE FOLD",
        "EnrichmentMap_Overlap_size" : 3,
        "EnrichmentMap_similarity_coefficient" : 1.0,
        "shared_interaction" : "Geneset_Overlap",
        "EnrichmentMap_Data_Set" : "D10vsF_updown",
        "name" : "GO:0001755~NEURAL CREST CELL MIGRATION (Geneset_Overlap_D10vsF_updown) IPR016201:PLEXIN-LIKE FOLD",
        "interaction" : "Geneset_Overlap",
        "SUID" : 166,
        "__mclCluster" : 1,
        "selected" : false,
        "EnrichmentMap_Overlap_genes" : [ "\"101082379", "101088844", "101098118\"" ]
      },
      "selected" : false
    }, {
      "data" : {
        "id" : "165",
        "source" : "83",
        "target" : "74",
        "shared_name" : "GO:0001755~NEURAL CREST CELL MIGRATION (Geneset_Overlap_D10vsF_updown) SM00630:SEMA",
        "EnrichmentMap_Overlap_size" : 3,
        "EnrichmentMap_similarity_coefficient" : 1.0,
        "shared_interaction" : "Geneset_Overlap",
        "EnrichmentMap_Data_Set" : "D10vsF_updown",
        "name" : "GO:0001755~NEURAL CREST CELL MIGRATION (Geneset_Overlap_D10vsF_updown) SM00630:SEMA",
        "interaction" : "Geneset_Overlap",
        "SUID" : 165,
        "__mclCluster" : 1,
        "selected" : false,
        "EnrichmentMap_Overlap_genes" : [ "\"101082379", "101088844", "101098118\"" ]
      },
      "selected" : false
    }, {
      "data" : {
        "id" : "164",
        "source" : "82",
        "target" : "71",
        "shared_name" : "GO:0005887~INTEGRAL COMPONENT OF PLASMA MEMBRANE (Geneset_Overlap_D10vsF_updown) TRANSMEMBRANE HELIX",
        "EnrichmentMap_Overlap_size" : 12,
        "EnrichmentMap_similarity_coefficient" : 0.8,
        "shared_interaction" : "Geneset_Overlap",
        "EnrichmentMap_Data_Set" : "D10vsF_updown",
        "name" : "GO:0005887~INTEGRAL COMPONENT OF PLASMA MEMBRANE (Geneset_Overlap_D10vsF_updown) TRANSMEMBRANE HELIX",
        "interaction" : "Geneset_Overlap",
        "SUID" : 164,
        "__mclCluster" : 1,
        "selected" : false,
        "EnrichmentMap_Overlap_genes" : [ "101090409", "101090033", "101101204", "101092193", "101095111", "101101373", "101094727", "101087585", "101090260", "101087205", "101085598", "101087090" ]
      },
      "selected" : false
    }, {
      "data" : {
        "id" : "163",
        "source" : "82",
        "target" : "79",
        "shared_name" : "GO:0005887~INTEGRAL COMPONENT OF PLASMA MEMBRANE (Geneset_Overlap_D10vsF_updown) TRANSPORT",
        "EnrichmentMap_Overlap_size" : 6,
        "EnrichmentMap_similarity_coefficient" : 0.6,
        "shared_interaction" : "Geneset_Overlap",
        "EnrichmentMap_Data_Set" : "D10vsF_updown",
        "name" : "GO:0005887~INTEGRAL COMPONENT OF PLASMA MEMBRANE (Geneset_Overlap_D10vsF_updown) TRANSPORT",
        "interaction" : "Geneset_Overlap",
        "SUID" : 163,
        "__mclCluster" : 1,
        "selected" : false,
        "EnrichmentMap_Overlap_genes" : [ "101090033", "101095111", "101101373", "101087585", "101087205", "101087090" ]
      },
      "selected" : false
    }, {
      "data" : {
        "id" : "162",
        "source" : "81",
        "target" : "65",
        "shared_name" : "\"IPR008967:P53-LIKE TRANSCRIPTION FACTOR, DNA-BINDING\" (Geneset_Overlap_D10vsF_updown) SM00429:IPT",
        "EnrichmentMap_Overlap_size" : 2,
        "EnrichmentMap_similarity_coefficient" : 0.6666666666666666,
        "shared_interaction" : "Geneset_Overlap",
        "EnrichmentMap_Data_Set" : "D10vsF_updown",
        "name" : "\"IPR008967:P53-LIKE TRANSCRIPTION FACTOR, DNA-BINDING\" (Geneset_Overlap_D10vsF_updown) SM00429:IPT",
        "interaction" : "Geneset_Overlap",
        "SUID" : 162,
        "__mclCluster" : 1,
        "selected" : false,
        "EnrichmentMap_Overlap_genes" : [ "101099543", "101097442\"" ]
      },
      "selected" : false
    }, {
      "data" : {
        "id" : "161",
        "source" : "81",
        "target" : "64",
        "shared_name" : "\"IPR008967:P53-LIKE TRANSCRIPTION FACTOR, DNA-BINDING\" (Geneset_Overlap_D10vsF_updown) IPR002909:CELL SURFACE RECEPTOR IPT/TIG",
        "EnrichmentMap_Overlap_size" : 2,
        "EnrichmentMap_similarity_coefficient" : 0.6666666666666666,
        "shared_interaction" : "Geneset_Overlap",
        "EnrichmentMap_Data_Set" : "D10vsF_updown",
        "name" : "\"IPR008967:P53-LIKE TRANSCRIPTION FACTOR, DNA-BINDING\" (Geneset_Overlap_D10vsF_updown) IPR002909:CELL SURFACE RECEPTOR IPT/TIG",
        "interaction" : "Geneset_Overlap",
        "SUID" : 161,
        "__mclCluster" : 1,
        "selected" : false,
        "EnrichmentMap_Overlap_genes" : [ "101099543", "101097442\"" ]
      },
      "selected" : false
    }, {
      "data" : {
        "id" : "160",
        "source" : "80",
        "target" : "71",
        "shared_name" : "GO:0005509~CALCIUM ION BINDING (Geneset_Overlap_D10vsF_updown) TRANSMEMBRANE HELIX",
        "EnrichmentMap_Overlap_size" : 6,
        "EnrichmentMap_similarity_coefficient" : 0.6,
        "shared_interaction" : "Geneset_Overlap",
        "EnrichmentMap_Data_Set" : "D10vsF_updown",
        "name" : "GO:0005509~CALCIUM ION BINDING (Geneset_Overlap_D10vsF_updown) TRANSMEMBRANE HELIX",
        "interaction" : "Geneset_Overlap",
        "SUID" : 160,
        "selected" : false,
        "EnrichmentMap_Overlap_genes" : [ "101093625", "101081023", "101086798", "101084501", "101090552", "101095064" ]
      },
      "selected" : false
    }, {
      "data" : {
        "id" : "159",
        "source" : "79",
        "target" : "71",
        "shared_name" : "TRANSPORT (Geneset_Overlap_D10vsF_updown) TRANSMEMBRANE HELIX",
        "EnrichmentMap_Overlap_size" : 7,
        "EnrichmentMap_similarity_coefficient" : 0.7,
        "shared_interaction" : "Geneset_Overlap",
        "EnrichmentMap_Data_Set" : "D10vsF_updown",
        "name" : "TRANSPORT (Geneset_Overlap_D10vsF_updown) TRANSMEMBRANE HELIX",
        "interaction" : "Geneset_Overlap",
        "SUID" : 159,
        "__mclCluster" : 1,
        "selected" : false,
        "EnrichmentMap_Overlap_genes" : [ "101101373", "101090033", "101082587", "101087585", "101087205", "101087090", "101095111" ]
      },
      "selected" : false
    }, {
      "data" : {
        "id" : "158",
        "source" : "78",
        "target" : "71",
        "shared_name" : "IPR003598:IMMUNOGLOBULIN SUBTYPE 2 (Geneset_Overlap_D10vsF_updown) TRANSMEMBRANE HELIX",
        "EnrichmentMap_Overlap_size" : 5,
        "EnrichmentMap_similarity_coefficient" : 0.625,
        "shared_interaction" : "Geneset_Overlap",
        "EnrichmentMap_Data_Set" : "D10vsF_updown",
        "name" : "IPR003598:IMMUNOGLOBULIN SUBTYPE 2 (Geneset_Overlap_D10vsF_updown) TRANSMEMBRANE HELIX",
        "interaction" : "Geneset_Overlap",
        "SUID" : 158,
        "__mclCluster" : 1,
        "selected" : false,
        "EnrichmentMap_Overlap_genes" : [ "101090020", "101094727", "101096188", "101090260", "101101312" ]
      },
      "selected" : false
    }, {
      "data" : {
        "id" : "157",
        "source" : "78",
        "target" : "140",
        "shared_name" : "IPR003598:IMMUNOGLOBULIN SUBTYPE 2 (Geneset_Overlap_D10vsF_updown) SM00408:IGC2",
        "EnrichmentMap_Overlap_size" : 8,
        "EnrichmentMap_similarity_coefficient" : 1.0,
        "shared_interaction" : "Geneset_Overlap",
        "EnrichmentMap_Data_Set" : "D10vsF_updown",
        "name" : "IPR003598:IMMUNOGLOBULIN SUBTYPE 2 (Geneset_Overlap_D10vsF_updown) SM00408:IGC2",
        "interaction" : "Geneset_Overlap",
        "SUID" : 157,
        "__mclCluster" : 1,
        "selected" : false,
        "EnrichmentMap_Overlap_genes" : [ "\"101095043", "101090020", "101094727", "101096188", "101090260", "101084985", "101101312", "101082555\"" ]
      },
      "selected" : false
    }, {
      "data" : {
        "id" : "156",
        "source" : "78",
        "target" : "72",
        "shared_name" : "IPR003598:IMMUNOGLOBULIN SUBTYPE 2 (Geneset_Overlap_D10vsF_updown) IPR003599:IMMUNOGLOBULIN SUBTYPE",
        "EnrichmentMap_Overlap_size" : 8,
        "EnrichmentMap_similarity_coefficient" : 1.0,
        "shared_interaction" : "Geneset_Overlap",
        "EnrichmentMap_Data_Set" : "D10vsF_updown",
        "name" : "IPR003598:IMMUNOGLOBULIN SUBTYPE 2 (Geneset_Overlap_D10vsF_updown) IPR003599:IMMUNOGLOBULIN SUBTYPE",
        "interaction" : "Geneset_Overlap",
        "SUID" : 156,
        "__mclCluster" : 1,
        "selected" : false,
        "EnrichmentMap_Overlap_genes" : [ "\"101095043", "101090020", "101094727", "101096188", "101090260", "101084985", "101101312", "101082555\"" ]
      },
      "selected" : false
    }, {
      "data" : {
        "id" : "155",
        "source" : "77",
        "target" : "68",
        "shared_name" : "SM00413:ETS (Geneset_Overlap_D10vsF_updown) DNA-BINDING",
        "EnrichmentMap_Overlap_size" : 2,
        "EnrichmentMap_similarity_coefficient" : 0.6666666666666666,
        "shared_interaction" : "Geneset_Overlap",
        "EnrichmentMap_Data_Set" : "D10vsF_updown",
        "name" : "SM00413:ETS (Geneset_Overlap_D10vsF_updown) DNA-BINDING",
        "interaction" : "Geneset_Overlap",
        "SUID" : 155,
        "__mclCluster" : 1,
        "selected" : false,
        "EnrichmentMap_Overlap_genes" : [ "101090461", "101090716\"" ]
      },
      "selected" : false
    }, {
      "data" : {
        "id" : "154",
        "source" : "77",
        "target" : "76",
        "shared_name" : "SM00413:ETS (Geneset_Overlap_D10vsF_updown) IPR003118:POINTED DOMAIN",
        "EnrichmentMap_Overlap_size" : 1,
        "EnrichmentMap_similarity_coefficient" : 0.5,
        "shared_interaction" : "Geneset_Overlap",
        "EnrichmentMap_Data_Set" : "D10vsF_updown",
        "name" : "SM00413:ETS (Geneset_Overlap_D10vsF_updown) IPR003118:POINTED DOMAIN",
        "interaction" : "Geneset_Overlap",
        "SUID" : 154,
        "__mclCluster" : 1,
        "selected" : false,
        "EnrichmentMap_Overlap_genes" : [ "101090716\"" ]
      },
      "selected" : false
    }, {
      "data" : {
        "id" : "153",
        "source" : "76",
        "target" : "73",
        "shared_name" : "IPR003118:POINTED DOMAIN (Geneset_Overlap_D10vsF_updown) \"GO:0001077~TRANSCRIPTIONAL ACTIVATOR ACTIVITY, RNA POLYMERASE II CORE PROMOTER PROXIMAL REGION SEQUENCE-SPECIFIC BINDING\"",
        "EnrichmentMap_Overlap_size" : 1,
        "EnrichmentMap_similarity_coefficient" : 0.5,
        "shared_interaction" : "Geneset_Overlap",
        "EnrichmentMap_Data_Set" : "D10vsF_updown",
        "name" : "IPR003118:POINTED DOMAIN (Geneset_Overlap_D10vsF_updown) \"GO:0001077~TRANSCRIPTIONAL ACTIVATOR ACTIVITY, RNA POLYMERASE II CORE PROMOTER PROXIMAL REGION SEQUENCE-SPECIFIC BINDING\"",
        "interaction" : "Geneset_Overlap",
        "SUID" : 153,
        "__mclCluster" : 1,
        "selected" : false,
        "EnrichmentMap_Overlap_genes" : [ "101090716\"" ]
      },
      "selected" : false
    }, {
      "data" : {
        "id" : "152",
        "source" : "76",
        "target" : "68",
        "shared_name" : "IPR003118:POINTED DOMAIN (Geneset_Overlap_D10vsF_updown) DNA-BINDING",
        "EnrichmentMap_Overlap_size" : 1,
        "EnrichmentMap_similarity_coefficient" : 0.5,
        "shared_interaction" : "Geneset_Overlap",
        "EnrichmentMap_Data_Set" : "D10vsF_updown",
        "name" : "IPR003118:POINTED DOMAIN (Geneset_Overlap_D10vsF_updown) DNA-BINDING",
        "interaction" : "Geneset_Overlap",
        "SUID" : 152,
        "__mclCluster" : 1,
        "selected" : false,
        "EnrichmentMap_Overlap_genes" : [ "101090716\"" ]
      },
      "selected" : false
    }, {
      "data" : {
        "id" : "151",
        "source" : "75",
        "target" : "74",
        "shared_name" : "IPR016201:PLEXIN-LIKE FOLD (Geneset_Overlap_D10vsF_updown) SM00630:SEMA",
        "EnrichmentMap_Overlap_size" : 3,
        "EnrichmentMap_similarity_coefficient" : 1.0,
        "shared_interaction" : "Geneset_Overlap",
        "EnrichmentMap_Data_Set" : "D10vsF_updown",
        "name" : "IPR016201:PLEXIN-LIKE FOLD (Geneset_Overlap_D10vsF_updown) SM00630:SEMA",
        "interaction" : "Geneset_Overlap",
        "SUID" : 151,
        "__mclCluster" : 1,
        "selected" : false,
        "EnrichmentMap_Overlap_genes" : [ "\"101082379", "101088844", "101098118\"" ]
      },
      "selected" : false
    }, {
      "data" : {
        "id" : "150",
        "source" : "73",
        "target" : "68",
        "shared_name" : "\"GO:0001077~TRANSCRIPTIONAL ACTIVATOR ACTIVITY, RNA POLYMERASE II CORE PROMOTER PROXIMAL REGION SEQUENCE-SPECIFIC BINDING\" (Geneset_Overlap_D10vsF_updown) DNA-BINDING",
        "EnrichmentMap_Overlap_size" : 3,
        "EnrichmentMap_similarity_coefficient" : 0.6,
        "shared_interaction" : "Geneset_Overlap",
        "EnrichmentMap_Data_Set" : "D10vsF_updown",
        "name" : "\"GO:0001077~TRANSCRIPTIONAL ACTIVATOR ACTIVITY, RNA POLYMERASE II CORE PROMOTER PROXIMAL REGION SEQUENCE-SPECIFIC BINDING\" (Geneset_Overlap_D10vsF_updown) DNA-BINDING",
        "interaction" : "Geneset_Overlap",
        "SUID" : 150,
        "__mclCluster" : 1,
        "selected" : false,
        "EnrichmentMap_Overlap_genes" : [ "\"101081441", "101094231", "101090716\"" ]
      },
      "selected" : false
    }, {
      "data" : {
        "id" : "149",
        "source" : "72",
        "target" : "71",
        "shared_name" : "IPR003599:IMMUNOGLOBULIN SUBTYPE (Geneset_Overlap_D10vsF_updown) TRANSMEMBRANE HELIX",
        "EnrichmentMap_Overlap_size" : 7,
        "EnrichmentMap_similarity_coefficient" : 0.7,
        "shared_interaction" : "Geneset_Overlap",
        "EnrichmentMap_Data_Set" : "D10vsF_updown",
        "name" : "IPR003599:IMMUNOGLOBULIN SUBTYPE (Geneset_Overlap_D10vsF_updown) TRANSMEMBRANE HELIX",
        "interaction" : "Geneset_Overlap",
        "SUID" : 149,
        "__mclCluster" : 1,
        "selected" : false,
        "EnrichmentMap_Overlap_genes" : [ "101090020", "101094727", "101096188", "101090260", "101090079", "101084243", "101101312" ]
      },
      "selected" : false
    }, {
      "data" : {
        "id" : "148",
        "source" : "72",
        "target" : "140",
        "shared_name" : "IPR003599:IMMUNOGLOBULIN SUBTYPE (Geneset_Overlap_D10vsF_updown) SM00408:IGC2",
        "EnrichmentMap_Overlap_size" : 8,
        "EnrichmentMap_similarity_coefficient" : 1.0,
        "shared_interaction" : "Geneset_Overlap",
        "EnrichmentMap_Data_Set" : "D10vsF_updown",
        "name" : "IPR003599:IMMUNOGLOBULIN SUBTYPE (Geneset_Overlap_D10vsF_updown) SM00408:IGC2",
        "interaction" : "Geneset_Overlap",
        "SUID" : 148,
        "__mclCluster" : 1,
        "selected" : false,
        "EnrichmentMap_Overlap_genes" : [ "\"101095043", "101090020", "101094727", "101096188", "101090260", "101084985", "101101312", "101082555\"" ]
      },
      "selected" : false
    }, {
      "data" : {
        "id" : "147",
        "source" : "71",
        "target" : "140",
        "shared_name" : "TRANSMEMBRANE HELIX (Geneset_Overlap_D10vsF_updown) SM00408:IGC2",
        "EnrichmentMap_Overlap_size" : 5,
        "EnrichmentMap_similarity_coefficient" : 0.625,
        "shared_interaction" : "Geneset_Overlap",
        "EnrichmentMap_Data_Set" : "D10vsF_updown",
        "name" : "TRANSMEMBRANE HELIX (Geneset_Overlap_D10vsF_updown) SM00408:IGC2",
        "interaction" : "Geneset_Overlap",
        "SUID" : 147,
        "__mclCluster" : 1,
        "selected" : false,
        "EnrichmentMap_Overlap_genes" : [ "101090020", "101090260", "101094727", "101096188", "101101312" ]
      },
      "selected" : false
    }, {
      "data" : {
        "id" : "146",
        "source" : "71",
        "target" : "69",
        "shared_name" : "TRANSMEMBRANE HELIX (Geneset_Overlap_D10vsF_updown) SIGNAL",
        "EnrichmentMap_Overlap_size" : 17,
        "EnrichmentMap_similarity_coefficient" : 0.5862068965517241,
        "shared_interaction" : "Geneset_Overlap",
        "EnrichmentMap_Data_Set" : "D10vsF_updown",
        "name" : "TRANSMEMBRANE HELIX (Geneset_Overlap_D10vsF_updown) SIGNAL",
        "interaction" : "Geneset_Overlap",
        "SUID" : 146,
        "__mclCluster" : 1,
        "selected" : false,
        "EnrichmentMap_Overlap_genes" : [ "101082555", "101081254", "101086798", "101098745", "101091636", "101086333", "101101444", "101096188", "101095064", "100174781", "101098118", "101085598", "101101312", "101090033", "101082086", "101081023", "101095043" ]
      },
      "selected" : false
    }, {
      "data" : {
        "id" : "145",
        "source" : "71",
        "target" : "61",
        "shared_name" : "TRANSMEMBRANE HELIX (Geneset_Overlap_D10vsF_updown) IPR000772:RICIN B LECTIN DOMAIN",
        "EnrichmentMap_Overlap_size" : 2,
        "EnrichmentMap_similarity_coefficient" : 0.6666666666666666,
        "shared_interaction" : "Geneset_Overlap",
        "EnrichmentMap_Data_Set" : "D10vsF_updown",
        "name" : "TRANSMEMBRANE HELIX (Geneset_Overlap_D10vsF_updown) IPR000772:RICIN B LECTIN DOMAIN",
        "interaction" : "Geneset_Overlap",
        "SUID" : 145,
        "__mclCluster" : 1,
        "selected" : false,
        "EnrichmentMap_Overlap_genes" : [ "101092193", "101096836\"" ]
      },
      "selected" : false
    }, {
      "data" : {
        "id" : "144",
        "source" : "68",
        "target" : "67",
        "shared_name" : "DNA-BINDING (Geneset_Overlap_D10vsF_updown) TRANSCRIPTION REGULATION",
        "EnrichmentMap_Overlap_size" : 4,
        "EnrichmentMap_similarity_coefficient" : 0.8,
        "shared_interaction" : "Geneset_Overlap",
        "EnrichmentMap_Data_Set" : "D10vsF_updown",
        "name" : "DNA-BINDING (Geneset_Overlap_D10vsF_updown) TRANSCRIPTION REGULATION",
        "interaction" : "Geneset_Overlap",
        "SUID" : 144,
        "__mclCluster" : 1,
        "selected" : false,
        "EnrichmentMap_Overlap_genes" : [ "\"101081441", "101100195", "101094231", "101084202" ]
      },
      "selected" : false
    }, {
      "data" : {
        "id" : "143",
        "source" : "64",
        "target" : "65",
        "shared_name" : "IPR002909:CELL SURFACE RECEPTOR IPT/TIG (Geneset_Overlap_D10vsF_updown) SM00429:IPT",
        "EnrichmentMap_Overlap_size" : 3,
        "EnrichmentMap_similarity_coefficient" : 1.0,
        "shared_interaction" : "Geneset_Overlap",
        "EnrichmentMap_Data_Set" : "D10vsF_updown",
        "name" : "IPR002909:CELL SURFACE RECEPTOR IPT/TIG (Geneset_Overlap_D10vsF_updown) SM00429:IPT",
        "interaction" : "Geneset_Overlap",
        "SUID" : 143,
        "__mclCluster" : 1,
        "selected" : false,
        "EnrichmentMap_Overlap_genes" : [ "\"101081441", "101099543", "101097442\"" ]
      },
      "selected" : false
    } ]
  }
}}
