# Supplementary material for: Initial response of ovarian tissue transcriptome to vitrification or microwave-assisted dehydration in the domestic cat model
Source: BMC Genomics. 2020 Nov 25;21:828. doi: 10.1186/s12864-020-07236-z (PMC7690003; doi:10.1186/s12864-020-07236-z)
Supplement: Supplementary file 7 — Additional file 7. Web session interactive view with data table of STRING network for comparison pair D10 vs. F (tissue dehydrated for 10 min and rehydrated compared to fresh) with mapped data from comparison pairs D5 vs. F and D10 vs. D5. For description and legend refer to Fig. 5b. [file 12864_2020_7236_MOESM7_ESM.zip › web_session/data/networks.js]

var networks = {"Figure5b_STRINGnetwork_D10vsF": {
  "format_version" : "1.0",
  "generated_by" : "cytoscape-3.8.0",
  "target_cytoscapejs_version" : "~2.1",
  "data" : {
    "__Annotations" : [ ],
    "enrichmentSettings" : "overlapCutoff=0.5;categoryFilter=GOPROCESS,GOCOMPONENT,GOFUNCTION,INTERPRO,KEGG,PFAM,REACTOME,PMID,SMART,UniProt,ALLFILTERED;removeOverlap=true;topTerms=5;chartType=SPLIT;brewerPalette=ColorBrewer Paired colors",
    "enrichmentAvgDegree" : 2.72222222222222,
    "uri" : "https://api11.jensenlab.org/network",
    "ppiEnrichment" : 1.0E-16,
    "shared_name" : "String Network",
    "database" : "string",
    "species" : "Felis catus",
    "confidence_score" : 0.4,
    "name" : "Figure5b_STRINGnetwork_D10vsF",
    "SUID" : 51,
    "enrichmentEdges" : 49,
    "enrichmentExpectedEdges" : 4,
    "enrichmentNodes" : 36,
    "analyzedNodes_SUID" : [ 72, 74, 76, 79, 82, 87, 90, 92, 102, 106, 107, 109, 113, 120, 124, 131, 132, 133, 134, 137, 142, 143, 144, 149, 152, 159, 161, 165, 167, 168, 173, 176, 182, 185, 187, 192 ],
    "enrichmentClusteringCoeff" : 0.566798941798942,
    "selected" : true,
    "data_version" : "11"
  },
  "elements" : {
    "nodes" : [ {
      "data" : {
        "id" : "194",
        "Protein_ID" : "XP_023101896.1",
        "stringdb_namespace" : "stringdb",
        "query_term" : "SNTB2",
        "Product" : "syntrophin beta 2",
        "stringdb_structures" : [ "" ],
        "D5_F_fc" : -1.634791,
        "shared_name" : "9685.ENSFCAP00000016296",
        "stringdb_species" : "Felis catus",
        "D10_F_fc" : -2.365359,
        "stringdb_full_name" : "",
        "SUID" : 194,
        "D5_F_bh_pval" : 0.047290707,
        "_id" : "stringdb:9685.ENSFCAP00000016296",
        "selected" : false,
        "Entrez_Gene_ID" : 101082361,
        "stringdb_description" : "Syntrophin, beta 2 (dystrophin-associated protein A1, 59kDa, basic component 2)",
        "display_name" : "SNTB2",
        "stringdb_enhancedLabel_Passthrough" : "label: attribute=\"display name\" labelsize=12 labelAlignment=left outline=true outlineColor=white outlineTransparency=95 outlineWidth=10 background=false color=black dropShadow=false",
        "stringdb_canonical_name" : "M3WPQ4",
        "D10_F_bh_pval" : 7.88E-8,
        "stringdb_sequence" : "MPDLENRLIELHSPDSRNTLILRCKDTATAHSWFVAIHTNIMALLPQVLAELNAMLGATSTAGGSKEVKHIAWLAEQAKLDGGRQQWRPVLMAVTEKDLLLYDCMPWTRDAWASPCHSYPLVATRLVHSGSGCRSPSLGSDLTFATRTGSRQGIEMHLFRVETHRDLSTWTRILVQGCHAAAELIKEVSLGCTLNGQEVRLTVHYENGFTVSKENGGSSSILYRYPFERLKMSAD",
        "D10_F_raw_pval" : 1.6E-10,
        "stringdb_database_identifier" : "9685.ENSFCAP00000016296",
        "name" : "9685.ENSFCAP00000016296",
        "stringdb_node_type" : "protein",
        "Node_shape" : "adj.p_D5",
        "stringdb_STRING_style" : "string:",
        "D5_F_raw_pval" : 2.41914E-4
      },
      "position" : {
        "x" : -99.34634697207713,
        "y" : 128.42654030110265
      },
      "selected" : false
    }, {
      "data" : {
        "id" : "193",
        "Protein_ID" : "XP_019692849.1; XP_019692850.1; XP_003990299.3; XP_019692847.1; XP_019692848.1",
        "stringdb_namespace" : "stringdb",
        "query_term" : "ADGRL4",
        "Product" : "adhesion G protein-coupled receptor L4",
        "stringdb_structures" : [ "" ],
        "shared_name" : "9685.ENSFCAP00000019886",
        "stringdb_species" : "Felis catus",
        "D10_F_fc" : -2.632892,
        "stringdb_full_name" : "",
        "SUID" : 193,
        "_id" : "stringdb:9685.ENSFCAP00000019886",
        "selected" : false,
        "Entrez_Gene_ID" : 101093625,
        "stringdb_description" : "EGF, latrophilin and seven transmembrane domain containing 1; Belongs to the G-protein coupled receptor 2 family.",
        "display_name" : "ELTD1",
        "stringdb_enhancedLabel_Passthrough" : "label: attribute=\"display name\" labelsize=12 labelAlignment=left outline=true outlineColor=white outlineTransparency=95 outlineWidth=10 background=false color=black dropShadow=false",
        "stringdb_canonical_name" : "M3WZU5",
        "D10_F_bh_pval" : 0.001756675,
        "stringdb_sequence" : "IDMSTDDNECGNLTQSCGENANCTNTEGSYYCMCAPGFRSSSNQDRFITNDGTLCIDIDECSAPAACGDHAVCENVDGGYNCSCKEGYQTSTGKSQFTPNDGTYCQENVSADCHLDNACIAANIDKMLTKIRHIKEPVALLQEVYRNSVKDLSPMDIITYIEILAESSPLLGDMNSTNSTKDTPSNSTLTEFVKTVNNFVQKDTFIVWDKLPTNRRRTHLTKLMHATEQATLRIAQNFQKTTQFDTNSSDIALKAFCFDSNHMKYIHPHMNVDGDYIKIFPKRKAAYDSYGNVAVTFLYYKSIGPLFSSSDNFLLEPQSYDNSEEEERVVSSVISVSISSNPPTLYELEKITFTLSHIKTTDKYRSQCAFWNYSPDTMNGSWSSVGCELTYSNETHTSCRCNHLTHFAILMSSGPSIGIKDYNILTRITQLGIIISLICLAICIFTFWFFSEIQSTRTTIHKNLCCNLFLAELFLVGINTNTNKLFCSIIAGLLHYFFLAAFAWMCIEGIHLYLIVVGVIYNKGFLHKNFYIFGYLSPAVVVGFSASLGYRYYGTTKVCWLSTENNFIWSFIGPACLIILVNLLAFGFIIYKVFRHTAGLKPEVSCYENIRSCARGALALLFLLGTTWIFGVLHVVHASVVTAYLFTVSNAFQGMFIFLFLCVLSRKIQEEYYRLFKNVPCCFGCLR",
        "D10_F_raw_pval" : 6.53E-5,
        "stringdb_database_identifier" : "9685.ENSFCAP00000019886",
        "name" : "9685.ENSFCAP00000019886",
        "stringdb_node_type" : "protein",
        "Node_shape" : "",
        "stringdb_STRING_style" : "string:"
      },
      "position" : {
        "x" : 545.1223773453488,
        "y" : -821.9148810075474
      },
      "selected" : false
    }, {
      "data" : {
        "id" : "192",
        "Protein_ID" : "XP_023112621.1; XP_023112622.1",
        "stringdb_namespace" : "stringdb",
        "query_term" : "KRAS",
        "Product" : "KRAS proto-oncogene, GTPase",
        "stringdb_structures" : [ "" ],
        "shared_name" : "9685.ENSFCAP00000023750",
        "stringdb_species" : "Felis catus",
        "D10_F_fc" : -2.163528,
        "stringdb_full_name" : "",
        "SUID" : 192,
        "_id" : "stringdb:9685.ENSFCAP00000023750",
        "selected" : false,
        "Entrez_Gene_ID" : 751104,
        "stringdb_description" : "KRAS proto-oncogene, GTPase",
        "display_name" : "K-RAS",
        "stringdb_enhancedLabel_Passthrough" : "label: attribute=\"display name\" labelsize=12 labelAlignment=left outline=true outlineColor=white outlineTransparency=95 outlineWidth=10 background=false color=black dropShadow=false",
        "stringdb_canonical_name" : "M3XAU6",
        "D10_F_bh_pval" : 0.04202224,
        "stringdb_sequence" : "MTEYKLVVVGAGGVGKSALTIQLIQNHFVDEYDPTIEDSYRKQVVIDGETCLLDILDTAGQEEYSAMRDQYMRTGEGFLCVFAINNTKSFEDIHHYREQIKRVKDSEDVPMVLVGNKCDLPSRTVDTKQAQDLARSYGIPFIETSAKTRQGVDDAFYTLVREIRKHKEKMSKDGKKKKKKSKTKCIIM",
        "D10_F_raw_pval" : 0.005267216,
        "stringdb_database_identifier" : "9685.ENSFCAP00000023750",
        "name" : "9685.ENSFCAP00000023750",
        "stringdb_node_type" : "protein",
        "Node_shape" : "",
        "stringdb_STRING_style" : "string:data:image/png;base64,iVBORw0KGgoAAAANSUhEUgAAAPAAAADwCAYAAAA+VemSAAAABGdBTUEAALGPC/xhBQAAACBjSFJNAAB6JgAAgIQAAPoAAACA6AAAdTAAAOpgAAA6mAAAF3CculE8AAAABmJLR0QA/wD/AP+gvaeTAAAACXBIWXMAAAsSAAALEgHS3X78AAAAB3RJTUUH4ggIDwkycNXe8wAAgABJREFUeNrsnXd4HNW9/j/nTNmm3m3LkmxL7g3TCZBC6L2TQCAkpN30hBTSCOmFACENEkhCGiH03lsooYN7lW3J6lZdbZt2zu+P2ZVkSLm/m/s8F8X78gittbuzszPzzvnW9yu01hRRRBHTE/L/egeKKKKI/zmKBC6iiGmMIoGLKGIao0jgIoqYxigSuIgipjGKBC6iiGmMIoGLKGIao0jgIoqYxigSuIgipjGKBC6iiGmMIoGLKGIao0jgIoqYxigSuIgipjGKBC6iiGmMIoGLKGIao0jgIoqYxigSuIgipjGKBC6iiGmMIoGLKGIao0jgIoqYxigSuIgipjGKBC6iiGmMIoGLKGIao0jgIoqYxigSuIgipjGKBC6iiGmMIoGLKGIao0jgIoqYxigSuIgipjGKBC6iiGmMIoGLKGIao0jgIoqYxigSuIgipjGKBC6iiGmMIoGLKGIao0jgIoqYxigSuIgipjGKBC6iiGmMIoGLKGIao0jgIoqYxigSuIgipjGKBC6iiGmMIoGLKGIao0jgIoqYxigSuIgipjGKBC6iiGkM8/96B/6ToAHxd37/96D+xcblxMb0lHfIKY/E393eP7pH/6vni5gOKBL4H0H/N17zDwj1+t9/5y17bl8oCoTS6PxrxBtfB2gkCgjyTxkoRP6TJj9rcnshwmfEHp8ZvOH5IqYfimfufxHyH/z+l9ASkGhAIQgQed6Gfw+fV6D3XNEnH7/+kwqrcbjFiY95wwf/i1W/iDc9hNb/naWmiEmof/DvPNn+4ev/zuv0nn8OxOTKCiFBLQorp9rzCTGVkK9bYQWAP2VLBnrqa0RhfxT/eL+LmA4omtD/FhQTJNEq7/i+jgx7OKZyT8tZMMllUXjFP/JO5Z7EK6zGYsrNoIA9SBpuUUz9bD3lfUXyTmsUCfwv8d81M3VI4sLrtQxJMhF8knssuIXHBeIa+R8x9QUFN1iAmiB4wTwO9vjoPX7nXxkut68j8ZQbiiiSd9qjeAb/LUjytAuX07/noOrJnykLbj7wpNCoCa6KwuvVlPex52bDp+SUv6o3fqYo7NvU14Q/U7dVdJ6mP4o+8B5+49Q///OVN0wTSQIm1zjBnrSZSsIJyAKZQtrqvBE04b9qlV+Gp+7Ynn7q5CpaiEDDhDH1huh28He38w++dhHTDEUT+t9EgWqvTx2F/uk/e2c+WVQg+cTqmTe5tQrNby0nbwT5ZVrIqSQuUNEPbwZ/10SeejOazBnv5bfu/wgUCfzfgB/4mIYNgFYKKSdXQ4GPgcznb42QxAoMCVprRH5pDR8LAq3Cx9JCFGLDAgKlEVIgBChfYgg5GUhWhI/N/L+joKSLEH5+Hwwc38c05WS0GVAarAk//O+TuIjpjaIJ/d80oQMVElAi0Fog94geKIIgwDCM8F9TSK61BiEIfB9hmEgxWTslNAhPIWR+1VWwYXWX7u3qY8u6TZTZ5ezY1Mnu7lEsI0LOzdK2pJn9D1vBISeuEBiEJrnywDQIkPhao4TEzH8hkym+NWoKkYvpo/8EFAn8LwisEfn/9ny9CiYvf+2DsAGCsMJJCHzPwzBMhDTRenK1CwJAaAyZT+T6gIKB9oz+yY+uZaR/HOEZVMSqMAOLuFGK9E2UZ1JSkiDrJnHFOC3zGzjunLdTtsAWxEOLWxkaDDEZ7dZgian5YTWZ7vr/Lzcp4k2IIoH/5Qos8QMfyzAJPJAyn7+dGqBShBUX+JMligoQFvgy/5g3pnsUJLfn9LU/uZ6XXlmLFFGWLlrKqpWr6Nqxi+HeEWZWzcEdE0RlOcKXOE4W0wpI5QbIWqMcdcFbWXp0S+jumoABrsob9PJ1gbWJVZiJ71bE9EaRwP+QwJN/VgrkxBK65+sUGmkGKB3kX6PIZnPEouUQSAigZ9Oo3rq+g86tu4ibpRha4jkeZdFy7r37ftLZDO292+kZ6eTeJ+6kbd9agQc71nfrVL+mvz1Nrt9mtCeHrUyE1qQz/XhWilFjECeW4is/+UhIYgu0Fd4z3CDANow9CSz+fplIEdMTRQL/CwJrFa66gQeGAQShyyktQvPXCv+GCUEOjEj4vo7N/Xpn+06efvxpkgMppGuCFyGqSxCOSYldQXo8SyISxcNj1Bsj1mDx4c9fQN0CS2Dld8ILf77+vt/oAxa+nXSfCxnA93B0mpQxwogeYOG+szn1o28TmIAdlmUWAtdvJHCRvP8pKBL4XyREVZ7Abyiw8AEJ3et69c72LhbO34fq2aZID8IDD7+sb77lRgzhsnv3LlpbZnPhe84nN67Z3TFOekQw2OVQGi3FG0+iCVC2TVZkGXR6+fy3Pkz1fAQRAAf8kJFfOf9K/Y6Vp5DuCfBHNFoLRrwhMsYIPektXPyND1G9LCIwIZA+WhQi43JKvriYB/5PQpHAhVJmMbVSSYKaUmOc7zBoX9+te3q6aN+xnQcfeJi4GSPqRLCCBH42hjTiGGaCrJOjf7CLju7NtC2byXe//yXmrmoU5GD3a4G+9fcPETdqqUrUkBkewHc9Ah1hOJfENbOMql4u/ub7qGyTgqgTrppeDBy44ev36pbSpSR3+mRGfXzDJyNG2ZXcQG1blI9/5z2CBGAoAgLCbLB8Q9lkkcD/Gdi788D51VRr8A0fQYBJADoS+q/5oqmn79usn3vsb2zespGsP44rPIxojLlzluP0pplVNofcgMTNgjYUWZmjfnYdDRUzeddFJzJ3RWNo2sbg+ZdfxcCiv7uHV7a/yDsOOYhAG/japkyXktM2CMUPv3otn770/bp2aUQgvLBi04K3n3EIXauHCPrSGDELxwlw3IBYtJQd23fSs21Yz1xeJcJ89d/5vlOquIrdSNMfe/cKrEF7gAGeoZB4mDqAIAquZGwn+ua/3M3mtdtY++prDA724dkZTjjjeM694HwWL50p+l5W+rbr7kYkY5THanD9NFk/hxYRkt4oSWM3sXrFVy//gMCE+37ymu5eP0xuzMXN5PBzGVYs3Yf0mIfjKdKeh4j57M51kWhUfOIHZwsioI1wf0UWVC/85fKnNckEWccn6YwwEnTRsLCcD3/rdKE1iITC1zkMYYer79QuqXy7YcjnIoGnM/buFRgQ+UqHQMtw5fU9CCR+B3zni1czlknS07OL0dQAnpXiprt+z8L95oqCP1xeJtGBws1k2feQlaxe+xq2H8PzFVCGJQTJwV52b83obVvaefS+x2isaCVmJXCtHBknx0PPPsTxbz2Z5GAGS0YZc0aJGwkGOnfy4v1r9f4nLhMYYUeSNEHWQ9bNEjVsPJHGkWM0t87i9PceHTYhWaC0jyGMf2Iiy0l3oYhpi7377AlQKswLWSL8QVnQDd+95Fc66pWi02CbJlYCvnjZJ1l4wFyBVBO3vhdeWIcdjRFNxPjzTX+iuamR8rIStAc18WqiOk7UK+GKS3/G43c9g5fx6OvtJuumMKOSaHmUutn1dPbsQIsA13UwtYF2FXEjwRMPPgtBGAVX+Ih89Pugt+9HKhhhXPUxrvuJVCjK5uY5qTRSSIKp1tXUvLWGoun8n4G9/gwKkS9/DEB40Lc6rZ+5b6MuoxIzZyAciZSS2XPredeHzxIYLpguCMWWF7foX/3qV4xnxhlNj1FWVcLdD9xG/YwaairrUI4gTpSaaA3lYgbdm4fwsx7J9DAdu9oxogbClux7wErmLJ6NTHjIqEIYoWPupBzWv7IJAjAFWNoMS7li8I2rL2VQ9jCsu3l50xMkg4HJukkzL6hTIPBU8/nv9g4XMV1RJHAhSao0aLjjjw+z7ZVudFphKkE0EkEJxXs+cC4BOVyVC9/gwuDACJZts2HzRpQVIOMQK7e456E7MGyBaZpYhonwDaQXp6qkgVg8Qs4fZyQ3zJqNr6J1gBE1OOzoVpJqGIc0qdwolhT4nhveYPZIYUn+/Ltb9N82PMWKty1k1dsX819feD8f/vIFIWvzqgCBVpjSoniK/7Ox1/vAAE7WJRKx6VwzqHO7A2I6Cq5CBzkC7ZByxpi3YC7SNIAYYIGEzRt3YZoRUrk027u3MKu+ASsecOihh4bFFk6AUgrH8YjaJQTap29oB0ZM4yuPlOuSc7Js2LCOd1zYJtbseFXPrVuOqz1Gh/vJqTRJZzQkZUD4G8Edd9zBez96LsddcPCUwmcgAkrnU2HCnFS4LBRvvE7n9v9P9raINyOKt2etiURsUPDK069SXzYTbzwgYifAkOiI4tSzTmL+0nn5ngAL5QE+lEQryGVdInEblxzD6d0EhiIwXSKV4JlZAqlCKVgVdgJFSmxyfgZfujgqy9pNr9E5sIPRHehjTjkaRzukckkCMoxlhxh1BsP9jISfeceNd+stW7Zw/KlH53V4NER8iCiUCNCF7JdmagtGSOIpih26yNz/COzlK7AKW3WUAT6URqpJOWmE1igMAsMg52dpbJ0JEqS2QMO2jQP6sbue4L6bHqQ60Yif9Qlw6B0apaquEo+A8hkROrpTuGkDzAi+M4ITpAh0gK8VfuDgCxcikjWbX+beR+6jZ3s/yVFwsg6p7ACpYIijT38nxMDVAXbE4NbbbuO0005j/32X5YPIARqNQhFojSEslFZILfOVWAKl/LC9URQ6rCBQAYY0KN7DpzeKZw894WOWxapQXlg76SmNJzSOyrFg0fyJaqydW3fr911wIS+++DwLFraSS2cgUNTV1VBWVsLGjRvZsm0jM5qq6R/rIpCKrJMhlR0l54wTaJeskyZQDkr45NQ4xOD663/Fxs0bGE0PM+YMMuT20TXWwfGnH0MgwpLO115dp9t3bOO0004LV9N8Y4Wft6ENYSE0SC2RMkwUBYFGSpMgCPB8B5UXARIy34Bc1Iae1ti7CVywNz1AgOPlUELiKfCFRtoWju/RuqROoGHL2i59zlnv4u1vO4xf3fQjsWLVIgypUH7Ati3t1NfPoKamihdfep6qaouuni6ybgZlBCjtksqMkcqNo4SP5zlkcyl8kWM0uRvTMIhEIqSDUXozHewY3UpFYwlLVrYKQ0NUGtx5+70sXraUxfvOF5PRZBNDWRiYoavsaYx8D7DvagwRdjUYhoVlRibM6iBw82QuYjpj7yYwhJUcFiBgLDtMYGgc5YfNAHhErSikAAXf+foPWLxgPpd9/4sCBYPJHqQRYNkSOxJj48aN+IFLRUU5v//jHWTdLB45end3Mp4bY9wZYSTdz4oDl+JLF194DI8NkvMyJBIJBof62LprHSUNUf5w1++558k7woIRB/BhcNcwy5csD/fbUSR3j4Afrrj4QACWISYi1ma+B1IrUL4mDGQJtFbYhpUXACpiOmMv94GZbLY3oKqxlPaXe5AxG7I+gZOl1I7Rv9PXKTfDti07+MJXPzYh4rxg2TzWPrORsYFRtBlBEqG7Zycz6mp54q9PEYtU0D+0C0fkcHJDjGQHGcz08IFP/hjnJ1n+9vyLJMoSKE+RTo9xzDHHsWDFIo4/77DQWzWYUOzY+eqw7t7az8knHBtaDBHJzdffpgNfsHDhItpa5zFjVp3Azn8vjzDwFeSle0yB8kFrgWHauE4ay7Im9d2LmJYoEjh/ATt+jvo5NXQN/5VSvwYZ+MTtCIGI8ui9D1DfNJsZtTOZ19aG5/hYUZOjTzlarPnbJr36hS2MDqbwXBfDzzAyPoxhlWNaHqmxAbK5FF4wSvdoB1/6/sU0r5opfnjtZXS0D+qXXnqZZQuXMn/RrFDjCkBA164BvW7dOnrau5C+zWvPrSeXyrJgXisYMNw9RG9nHw21jXRs7GDrmo1UVpbrtvlzmTVrBomyUhGpTkwKTnthGWbY3Ay2HQs/a8rUwyKmH4rNDF5oRQcSDAW//fbduvvVAVI9WVTgMB500bykmd7RcUoayvjWLz4Z1iUHGikEA1uG9G+uuYnnXtjIUN8g0kmSGh2jee4iystrMWSM9o7NzGhM8L2rL2X2yplCmwrly0mh9wDIwe72Ib19505eeOUlXlj9KsOjw5x80glkklm2b+wkk0kxMtbJaWeegmFF6d3VT3V5DVJLXC9LoLLEExGEKUiUlFBRW0vrwkVU19SIX1x7ja5tqOW8C84WhQ/WnoewrSKBpzH27hVYhIX/rucj7VBT+S1HrOLBgcdRnk+QE3hOgieefIqSmhkce/C+oUkLSBlOIqtrrRbv+sCZuqrxaW658RZSwzkqZiUYzPZS0VhBSXkpzfGZnHTSOzEjoX3ruxLThsCHLZu69a72Lp5/8kk623eg/YCD3nIIp55+Kqe9++iQbC5cf9VN2hCS4447nFvvuBnPHSMRK8HAwHN9LGEgsfEcn2wyQzrlMDKWoq9/kERpqQ68gHWvruXPwtRve/uhNDTVC2Far5ObhanzmyZ1tKb+ofCnPZU93nAPeH3D8RQ5n8nJi8V7x7+LvXsFJl+dqPOTURSQhZ7NSb36+Y1sXb+ddC7LU888zXg2x2FHHMZBb13JgYftI+obo5NXX75SSvtw5y13aNMQtM1fzILlbQIBd9/2uH7xiVdIjWTQyqBhdj3JYIgdHTtAR0glxzj62MOZ1zKLOY1NLFi6UBDPF1/JcNvXf//32k0rLrzoXPHHP92gc1mfirIKAsdFeQrTiOL5WZwgha887GgJ6WyGQABSgwgYHR9FCov5C9o476J35ZsywvEuYcuhxtcSIQ3CkJdG+vmRMUKhdIAwDALA83PYZhSd72oyUKFrYduTBxaNlhrP97ANC1D4ykMYFhoTrcOy7SKJ/+fYqwkcim2EqRQTY1J9oyCk7sOGF3brrq5uRpNJogmbeIXN0hXzaWgpybfS5mccBWY+IKQgCFCYSFOgUfg5gYVg1+qM3rpxG6+ufYV93rKEjJ8llcpyznlHh9uaKJcED4UwJeBjapOPnP0Zfc7p55L1kqzfsJq6yloCz4dAIfKtkKFipcYPXMZTWQwrgu+7eMohwCGbzeJ4ing8zqqVi3jrkYeJyuYZKO2HNJShbZ31fCzLBBVgCiMf6FMgwQlUKJeLCgtIlMSSApQf6lsj8b18P0U+IC4Kc9a0C4bA1QpBBCleN4qmiP9v7OUEVqgp48JAI3wdyjoWaoenCleIvM8cy/9be2ELkxKgY1PkZcNSxXCig49QNmSnaLy6QJSJFj+lFdLOf56jQyLlRUE85RKRNt/54s913C7hve8/Szz88L06uXsIQ2u0gFzWQ3kmth1HeS5OLodUJkKIcFV2M2ScJIZlkky5eL7PrKY6Fi1fxIFve6uon12BcjTSnjLjNC+K57k5bNsOS0GlUaiuxphy2SgdCtkH2kcKjcCCNKGDlt9W4CuMiETnp0mgjTAnXWTvv4W92wfOQ+eLESUif0S8UAIjMCanDubJJyzytrYfmqbaAGlMKlMqjTZC19WUZrjyeIV5R0AAu7v69ZrXNiJMgwUL5zJrwSxRSBehC8wJVTAN0w6DbQa4uFQ2RDnrvacLfNi5erPuHeihb2CQwb4xctkMGh9taoQSjI6OglIIGSCBkZER7GgZQkq27dhJz9BuMp7Wx510rCiriExaH0ZeeTMCthUFwkowU+SLQDwm24mFAh0AMpxOYRps3bxFf+tLP6J9yy601px7/rs48rh30La4UYAB2kMIifY9hGkXSfxvYC8ncHgVhvxUBHigAgQKIRTC1KEpbVv51VLlYy9h8lgDnqewLRPXAzMCQX4yQuAp4oYE14QcqEG45hc36+0dm5AY5JIKJ+tQUhZHEehUKsUxRx8JvsvceU3MWTiXioUxEY4dDlAqhbKiKJm3dBW0LF0gWswFIQF82PDaar17oJ+ujl107BjAKrFJJTMEgUfWyWKVRMk6DrnAw4onGBtP8tyzT+FkR/WKFfswOjRG1Cqjq3OAbNZl9+huTjr1KFqXzhKmlGFBiZj0y8PxFD7SDK0HW0ZY+9JafeopZ7Bo4Uo+9sn/Ih6Nc9+9D7Bzey8Xffi9ev7SeoEwQSiEuZdffv8L2KuPYGGIfSj+JpFYeT9uSmTWzLNFSHxfhS4vYRRaILDtcIW0o6EWc6FtN2ZK8KDn1VH90K2P07VriOHRJIPDKXp6+vDTAbZtklMpSsrirFixgu1bu8iNZnn56Y34ymPG3Fp9yBErOfDEVWLxnIV88auXIAJPH3TAgViugW1GcHwPM2KSHB8mURLF9306u3cxOp5hdCyF6/qMjo+y737Lmds6h2zOp7W1FSXCr7Z541qEVOS8FOO5cTp39pMa88A32LZpGx+872aWrVik2+bPY+H8RTQ3tdC2bE7exMhbKEqDgk1rNuuzTj2HpQuWccf9N4nCvKf5bXP197//Ez7xkU9z3XVX6ca2urz36/NG5b0i/n+wV/vAE6qU+WYBROF6KgzfFgiMvC87ea/TOlx/J+qKHR8jYoZ+r867wS50vZbUG5/ayZoXNjE6kmQ4OUw6cBgY7CViCEbTvQzkOjj97JPYb78DGOrKMtZtQcomO55BKZ+sN0pjWw0XfPhUHn7qAXZ09GDICKVmDNuKMJpN8fTfnmFsbIiWObNYsWoRCxa3Mjw+AqbklHedIKZGigJfYRhTSRO2OWqh6esd5IWnX9FzG+ezbFmbwIQNa9bpjVvWs2n9FnZu30V7+w5OPeN03nr021i6fKGYKBDR8JWLL9N33XIbN95yE4tXLRTCnDzOa1/YpC///k8Z7BnlF9f+jKal5WLqfPQi/mfYuwnMlFlfr+uRVVPynJrwOiuIvBfGh4apksmgjBbhEiwCGNro6JcfWc+WF7sY7UuTzqXJBQ52aQRfOiBTiHiWD37xfObvNzf8ZB8+f+7P9MKG/fFHJO64A8IhmellxO/gmFOP4tkXXqZjVyfKcymvqKCxZQ5NTU1oXzFv7hzmzJ1F1WIpCuWeE+NWRHjjkYLwLiMFeHmtHhOCfDvia8+/pm1ls6h1uYhUhC4r2ocgZOPtf7hXP/LYE9glca78yWWiUOWFAT+47Kd649p1/ObP14QlnRII8lFAYbJ1bae+4lvXkUgkuPxXXwinTxTD0P8W9noC//1CBYV6XaG/3PMlQH7SH0Ge0RZggg/bnt2hvW6bm391DzWxGXg5gR2P4SgXIhrfSDGY6uKsD5zCqhPmiZyAiKUQSkIGbv/p8zq7PYE7rPCdYQKRJa2yDDkjbOxYx0h2AFeNgaGYWT+b+S1LSBiVjO1O42U9FiyeQ21jCUec+BbKF1iTZCp0EBaCVYUVMJ9BE/mikWuu/plesWhfDj7yoJBkgWb7pm797JMv87YD3oZWkg9/5OP8+jfXUD8/KgqTza/6/g36oXsfBCHxUCxcNI9Tjj+SI045PNyOgltueEhf98vf8PnPfZR3nHDo5L4V8T/CXu0DT/q6e44dKWR71L96n9ATy7Gv9EQA+54/P0JLdDEluoKG8plkTBeEScxUOCpF2ncotSvC6Q8CTAsgQPkB0rQ45dQDxc1XrtHRWAItPFxlIXQMX9jUVycZ2jVESqVwgjS1RgVHnXA429f2U51Q5IYCujcNMNy9m+effp59Dl+qF+wzn+1dO8ESRCyDTCpLy4wmXNelbdEC6lsSQkSZiLYff/SJfOebl9PZ0aPPes9pQkQFtlfJbb+9n5fuWYttRplXs4QrLv05jc0l+pC3HsTjT7/A8y+/xKEHH8bSpYsxohY333wTl3/vSh5/4lF9wUffQ9uiVnHGu48SDz3wsO7u7i4S938BezmByY8DLSxHk2bzRJ1y4WWFB3sISQmQEVxPY1gGfgrMDNTHFrPl1V3Mq50HrkHMSIQFDzrA0AKhBb4fsHNTL6tOnIOpXQh8BHFw4Te/eFjr0SgLZ8xioDONjSBmadIamhrbGHAGqCi3+dYVl7Bs+TxBBuYvGNOvPbmBvk2jxGQD2tdYQYwdLw7x4pN3kfRG6R7eRc5LUVZWRm1VPRXRSkTmQZqbm3XV7BreceLbqW+zxOz5TWJB2yr9wjMbqCmdrUuscu679UmW1e1H144OSkpslDbIpgw6xhw6Nz/BwEgPc5tbOP6db2fF4QsFETj+9EPYvrZDX/Hjq7n441/jwve9X59yxhFin332Ies6RS2B/wUUCQwU+mTDXG2etvmm+L+rHaUL8jTh4bNNUG7oF9/xq3U6rusI0t1EZyTQykQpcF0X3/MxTJNYpAQlNCWxkvxFLEDHwYdvf+o6PbtkARooiUbwy2oYS45gBjnKoiWYaFoamvnEd75M8/ISoQTIOMxYWS7KovvrdfYOOtftJjPsEy+pJhNksGNlRMQA/c4gbnaYrmQnW7dtpzxawTc+fSmvvbSWtc9v4/mn19DUWq3f8773kKCSge713HDdH7CwKI/NoipWTdv8eRiBReBFMY0YWgpEJGBm1WziZQHuaJbn7/+b9oXkgUcfpLG5gZ9e/yPxzS9frq+/9gYevfdZHSuJsHBJ46QMbhH/Y+zlBJZ7Pp7qD+cfi9cX5Yu/83o3X1HZB4zZjPflyGV9ME2Ub+MrHyNuYCkDLRTJbJKUP4Rh1oT+p2MhgAf/8LTu2TnAmPJZOmMxfX29mG6MeKQMJ5vF1j6agBoR47VHnqa57RhkDDwfLAmJRlPc/dCd+q0rjiWiJOkxn4RMEItWAJI59U2Mbu9gyYo5HHnCsZx34Wli52ujOqkyRLckGe4dJb09x08uuY6x3DiDXUMM5jrJqHEWLVjJeR/9Mmuef5VUt0skU4PORQhwiEZMhHaJKIVOWtz1wAP0jTjMmFfH8ScdDxZ89TsXi8H2Mf2usz9B87y5vPUjb/+/Pvn/EdjLCQz/1BH7Z6tD3pTWgQpzxy78+uo7db25hEQ8iq8cPAKEIfF9jVAK1w+QEYN4LIFQHjoI9biEhG0v9OjfXPt7SiMNaGeEYIbLeC5FU/Usenv7SZSU44472FpTYsTp2zowUbNt5Qsr/FGY37aYIBBEIjFERBP4glQmSbldTcuMNqpbonztZ58WxAADWvatEBXlb9Ev3b2Djlw3Kp0lmxvHMBI0VTmMd/djJgSnnHMyq45qEquOaOLmKx/UXS8NMK9+Kb4b5PPAPjrIUWpXMKOmhdJ4gsrqUmJGycSN7itf+jJnnHkK9z3wAPFIbHJaRHEV/h+jGEbQf2dIQaF0cqKrIT9lGx+NCq+7fMUjRlid1bVmWKdGU3T1bKS96zV6xjrwzByBzGFYEsOIIImhHBvcKN6w4tmHXww3b0D3rj4qyspRQZqsO0ouSNE/2stQLoVnWQymMohIDE8FGNj0daUY3RhocuGujWzM6E9+8CvazUQYHMiwYEELUdtCeB7VJeXEVJw4ZdRXzp6IPAcqHBFT0Yjo7emisqSMhBWl1CylsbyJlsr5zK9byeKZq2hf00G+RYkzP3a0mLtfBSNeO3WVZUQCm5hRTmrMIRqNM7N+JpV2DcMdSe677Qn6N+3WV3z1p/rY407i6RcfZtmqJp5/5pmiD/y/gL2DwBNzgdTk43zJVMHH1YU88B7ELVxhk8XQey4WCld5IGDHrl1s62jnpfXPsX77qwyP7yaQAUoofN/H8zxM0wSlkBhUlNYSuGJCLeOh+x8hl3PxlIcwFJ3dO7ETNsgAYWhM08TzA4Q00RgYOsZvr/kjN119q771Z7fpa666HunY7O4eobujlx3b+zEjJtGYTS6TIWZFEb5Bf8cArz26RasMYUFHDj5/0Xc1nsZNO5SXVFESrUD4BhXxGhY1L2V23Vxee/41LvnYd/XmdVs0MYjWWjzywgOU1lrMnd9IJGJRXV3HSy+/QmlpKRFDUpkop3/7AE89/CzLlq+io6+D39/+c3HwYfvxxBNPsnNtr3793TM8PSqs6d7jHBTx9zD9CZwPIiulCAJvgp9ah6W6E91EKp+vLYjEBUzUYCjAUwFKhz2ESnv5HC+gDHRggjYJfEkQhLULWrtoXEwp8QN4besGOpP9pEQWV3qUVJQjhIFWRqjJjE/WGUUYGXydIhPkwkkP+ZvJ1s2bEcLADzTCNEjnsgS+i/AzBOkxbCnQQTgyJQg0MjDo6xygZ9cgL7+wlp1busilPALPoaKyjPaOdnxD42gPIgLHzxIxTeJWCTs37woLOlxgNyyrW4VKQnI0i+tJrGg5kVgCwzBwcgG7ewf44sWfxcvm+MG3rmD76m5981330jHWzcvdT9F2UIJETYxINI4ZTWDFYkRKBNofZ98ly2moqiGwcnziqx8QaDj+jKNF3+4xRpLZPD/DG6vnF06XwtVZFB66QGD9D372ckx/AucXRykVhiHQBDiugyi0t/oUbF3wNTs3btcP3feILhBfp8HwwMbAyPe/SWGAMPEcFVY35C8WQ4IhRb77BiQGBhamAOUrMrk0I6kRXJVl5qwGfNfDyzk4joMfuCTiNoHK4aosvnLC6YEOPHj7E7osVoqTdQk0jKbSDCfHcLwc6UySaMxgPDUGQmPYVnizCcA0I4wMpxgcGEcIE4FBb28XWTdFSUUCL3DxhUILgWVZBF6AQQShIiBg2wv9+ppv36LdUSAwMaSJryRWJI5hWBiGRSxaQno8x8b16/jUxz5KNpXl45/4JO1dO/nyt77M8WcfS8dgP7Pn1GDHTUZTYwyM9DGa6mLBoiZmVjXywtOvsXLfVeHVZmoQsN9++/HII4/lb8ChvK9pgg7CMhpT2OgiQ/8lpnkQKzS1hND4KochDQQ2Udsi8PI1vxI2re3U99x9Mzt3bmd7ezeeK/jFz27QrXMWse+iVcyd00xpbZRFB84RSImSEq0I1SXyQSZ8Fd4RZCjfIbHRbt7idsDMaBLY+Lhoz2V0cAA910EIi4gdJZt2GXMcFB4+AVnPJedk2L66X69+aTWp8SwGMVQQEC9J4I8qOnu6mbV0LuOpFIFQ+L4im8sgpESYBtmci68dco5GZbPETYNMbpx0boRYvAnPzWCaFtl0Dk85CGliiRg7tnZBAD/50S9wu02WteyHYUq0UGSzWeLxOEopbNvGUhG0Fvz1r09z8rnH8r3Lv8MFF12ALy3ue+QuvP2OZO0TG/nUez6I3p5jNNlLVgiU5TF7Xj0vP7MFJxlHe/movaEhECxc2sq9d91P984BPas11N0WotCyaOMFLqYRzQ8gpxjo+geY5gQO5/saUmJKE18pTBlOozdMIID2Tf36iiuuYt2alznttFN4x9uOJ5XxqKioYuu6drLpHJd//3LK60o47vRj9KnnHSsK3XKF1PBEMbTIC814CmHkn8sCSUgPZ8ilMwRelnQ2oLqxltHcEDqTwjLiaN/BCXJo4ZPxsjjKYTQ7xKXfuAzXzyBUHC8IUALGxpPEZAJlKLJuipwXoCzIuCl8fFK5UdLeCL7hMzw0ClKiDB9HOwQound3krATtDS04Tge0rTQOYEvIJXNMTjax84X03poYJwKs4FdvX0sbKkmErHIpdLE7AbSpiTQEtuOUl1VQ+fYBjZv3sw3Lv8yS1cu5JBD38aff3cbv/1jL03xebz8Wie2bVFZU0rn7q0cetCBvLL2BYaHJOgYXR0D1LeWIaMKrRUnnP52sW3zNv3kY8/y7tmngM2kSawAzwqnR0wQd89quSJCTHMCSwwzRhB4GNLClBLlmUgZ1t937OjVF773AyxZtIDf/v63tLbOEdIOnxMGcNphoOHwE/bXmzdt5fkXX+Dl117VF33kA7S01QoNuHj51kHCG4MiTBtlYMfG3frBPz/EQOcQw8kUfqBxAxdHO2TNDON6BCtWwfDYML7nYhiCscwoTpAj6Y0ymuunprIUz1EEOZfUWI5YWRwpbTKZNImyKGOZMVSgcXyPdJDCDTIEMseY349tmzh+FqSBZUhSmSTxSAJHZenu72JmTROOozBkOFvJ8xWmZeONeXz/Wz+kNFqKM+7hjPXjNM4hbpUwNDzA3JYmTNMkl8tiGBaOE5DL+rRv38k+++3D3MXNHP7OQ3jXeWeIdx/1YT2eHWfT5s3UN9Swo3sHkSqJMgJKKxKkS11Ghz26dvawv9kKSIQV+rxB4DHUNzQ5fTEverBh7WYtzQhtC1uEkVc4+XuCeFBcmKf97UwFIIUF2KDM0O8NoLtzUL/vggtpaWrk5z//kZi/OCQvEoQNQWFVNWDOwlniuDPfJt5zwXnkci7XX3MdW9d3auGB6VuYysRwTHasHtBP3P6qfvKW1/Tjt7+mn3/gNXau62Pn1j52bN2F77vkVAbPyNKf7mVT93pe3fYcu8a2sXNoC1v71rOtfyNdyXbad6/DqvDxSON5Dn6QQxqasfExsrkkhqkwbMJZwundjOV2M5LuZSjbx+5MN73JHbzz+ENJ58ZR2mM8M4YWPsrwSeeS1NTWknUdfKVQhmYkNUw2SNE/1Ecqm6KmqppMKo3WPjIKPX2d+CrLeHqUTHYcP3DzwTeoKK+ivr6Bl156hfdd9H46du1k+852kPD1b32NitoyyqrLGM+lKK8spb6+lsHhEWobalmyfA7CdLj/3gfykf/JS+7U007iqaee4cFbn9QFUYItqzfriy78IFs2bpvS8VVA0Sd+Pab3CqwnBdM8B6x8x0v7hkH9mc9+nPq6GdxwwzVhoT6AodA6FF/TUhHa2QppmOBB65KZ4hMf+6i+6sor+cM1v+OyH3wFqeDZOzfoJx58nt09I1g6QmmiBEFANuvgJA1sowzLSiM8WLbPUpbss4DVr61j68b1mMQIch4R08LxXVzfwRNZAjtFVWMdTiZHJApBTjMyNISyJF52nJbW5aSyw2SdJK7r41keSWcMEVXsHu9lxtxKTvvQ0eKXv7xOu1648mPaJFM+6WGP+KpSXN/DDTxSA4MoyyOdGUVYPll3jJdf2U5DQx1OdgyDGN2DO6iprMCMgKcclFIo7eP5Hq7rMzQ4wqCTYt68OSLn+nrtug00N7bp+atmiqOOfbv++WW/47hjjyHpjDKvZjFxuwppWKhIlre8fQWbb9vEXx9cow8/drnADGMTc5c3igMO2lc//cwzzG2bpdtWtIrbbrsD27SY1zLnDcurnvKHvX3lLWB6E5hCcz1YNgQ56Nqe1J+/+BJKEyX84eZfiT36AIVCiFCYyjQlAR5aBxhCIywL7ULT/FrxmY9/Wn/yw5/g9z+4We/Y2MNYv0OpWcfs6HwsIkQMG4QPpRoqbcbdJDPUTHrGKjnr7OM44pQDBDZsfWW33rR2E1d8/0rGkqNorUFqkulRqmbESCVHsAyLWMQkGbjEExFGnDFq6+rIqDHS4yOYfgTX9dE2pLwk2XSWlrZZXPK1z4KAtvktbFq/DWFIxsbTlMSqqKqpIpkdI+3mCFyBS450bpysHiXpDFLfVENq2yCun0UZMtTA9m16B7vIZrNknTRSRMh5ORyVBeGT8zJ4mRTY8L73XcSfbrqJBx94lKaqOdqOxfEjOYazfQwM95BKNaHsKBWJKqIJA3xFQ3016fFMPk8kJ8bZnHj6sVz+gyu5/je/pb6hTj/yyGMcd9xxLFk1L5wLla+X1hMnUhbJOwXTm8Air+gShI32hg1//P3vWLl8GV/97if2JG9eNoeJ5ERezbhQuKE9TMuCABoX1Ioj3nq0fuzhp4kGpdSVNlIRraTEKMWWMSwRAT8IZVuVxLbKSMgyonaE1c9s4eD9DyA+C0rMKja9toPFrStp37wV13Wpra9jPDPI4Ufuj+en2L5jMyIQLF60gN2DIzQnZrFx2yay7hi4ENFxAh+yaRdfBPjK43NfuJq2pbMEGubObWLL+o1kPcV4OoPvCWa3zWFkfBCpLJxMFl945ESStJ9k3Bnl+1/7BmefcSaR0gjKU1hGjEAregZ2ERNl+CIgMz6ILzRjmSE8lQbhcsKJR4GAmB0hm85x330PMrorheXZYARs7XmNJSvn0to6F+VEAE0gJMI2OfGk4yitSYRWsE8oMqAUC/aZKz518cf1nbffzZat2xkdS3HWWWft0Q6mNWgh0FqHsvNCoIN8dmAvZ/P0JnAB+enzv//tn/SOne2cfuoZk8O9ppxkvUeXb2g+BzqHFBFMaYEP/hgMdCb1Qw89SolZTtSGqvpyLF9gCbCUxFYGhoxgGnE8oTGlgQ48bBUjMzTOT394vW5ta2PLtnaGBkbo2dHLjJpZNDU1IaXJ2PggOm0Tj1RiuqVUV1Qzs6YFxxF84Xufp35eqbjlz3dqC5P1r2zi7rvup7SmgqGRYU47+TQGBwd59K4OvX7dWu659y7mzWvl5dVrUELQ0FhP2hsn6+bQvkYailR2DN/MkvLGaWqZzcxFMbHygOW6c2cnCp9sKkuJWcXw2DANZRFGsyO4vstYehRH5hgY7SLlDrNk5XwGunr1FVdczuw5bRx24Nv5/qU/wslmSSeTtJXN4uBDD0H5CqV8rGiMnJfDipkoXAInhxrRyCqBCjQinylYsmq+WLLys3zjK1foQw6O0LKgUbgpB7ssEp7evGSKEGIiKzBRMLeXk3iaE1ihtMqrJCrGR0fp6enhmOPfIvYg7x5yOZP9vgaSqIiilVkodWasG/3xiz7H/HmLmVlfT87J8MraZzjpyNPobR/koOWLSPf7+KMBvq/wgnGkDJDKQ3seAwO9uDJD+6ZtVFXXkB5JUZoow83m6O3sobm5BUtZmF4EqQSlzKQmOpvkQEDUrOaVV9dz7MKDOOO9JwsUnHze8Zx54Zn6F9dcw/DgGFva19PVvZ1991lBRJr88c9/oGFBvbji6z/TDz38OGPjgyT1KNrXmIYg56YIhIOSHuO5FD+/7Mdgw6zW2axevw4CRdxIkHbTKAQiIRnJDuA4LhmVIeWOMZrrxxNptMzyvR98k6aWRo4//hgWLmgTv73mV3rn1k5claVh9iyyGZ+EHeell57j4IMPJhqPkHOzYX485bJx7Xq95NClQlqCABGeu7xKyK7OHpYsXgCAXRKSV+erX0Ve8F5rPaknXYxpTXcCyzDqnJeWTCbHGRkeC1XlprYBij2ziFNn/ig/1F9Gw871Of2FT3+Vtx5xFAe/ZSX7v3Oe2LWhT191xY95+MUHOOeE8xnc3U8gBM2tzaTHM/jJJP1Du1m9fgOOypCosjCsOI6XY6C7nwADFWjMiE06m2JoZIhsOsPnP/857rrjHuIt9STHstiGJKcVvf3DqILQnlRIJWlb2SSu+MV3JmYAF+Yl7dqyS+/q3snd99+t6xpquPAD7yE1nuPJJ5/k3HPO5sVXX8CMaBw/Qzqb4oIL38v8lU0CDQuWtHH7nXcQeD5DQ8OYQYSasnrMkoCOwW0YhsFQcghX5BhI93H6eSfwwKP3MXdhEyefegpNzW0CBbc98Gdx2+9u1+1bugiyitLSSjasXotSPlIqHHecQHnEo1ECHZAaHSM3nCNSHyWQGgKNISSbN3Trvp5evvzFL0yWokdCM1lp8JXGkAKZN6WLovAhpjmByc/0CVfViJ2gsrJ2ckSKmVdcnFAhhz2orMEwzIk//ey6a1FRaFrcxP7vnCewYfY+DeKjX/yg/tZXr+TLP/wSlpOgIlHFrNo6ZtTMoGtHDwO9I5TEq5m/sA0r7pNxRkGkGRztIxorwdUubjaDNKBvtJ/TTzmdZDaHtGIoAiK2RSqbIeerCSF1CAu/jLziY1iGCDu3dup7br+b+++9j7nzWmiZ20wsUcrGdS/S29PPsccez1e/+QXaFjWLo899a7gho/C95UT308lnvlP84c+/19s37Qz9UcOntC7CQG4Xjp8jl8rhi4Ch0UFmzZvBqeeczMNP3stxxx9J05zmUPw6X1B+2vmnCtJw4/X36HQqw/DwCHYkRkCAYXjYtkHgBAQKZs1rJJqIggRLhuokBHDnrbfjZXMYSk4WzuRvVlKC0oW+Q4VSGqOwJO/lmPaidjpfroyv2bG5W//XB77Ez3/+M+YsKxVhjaMkQKAx83ERP+8/TRIXBU/ev15fd+3vWbN6A6u33CUmFB2ndC71bsrpi87/OLawcDJJKksqSA/lOPygI6kun01mPEMy1U8qN8JYZpSO3m7seAJMjavHyblpDA0XXfghaipncv89DzE6kCI1lsXzPLLmOCORbp545RbhKpdoVIIfymBu2rxVX3XV1WzdsJXK8ioG+npxfQdf+jQ3N7No3hLOO/e9LFzRGpIrr/joKwdDSnzfxzJiISmm5Fdvv+lhfcfNd7B+7QYqy0oxtCaTSeH4Hs1zmjjz3HM58/zj89K0PgoHHYAhE/lj54K2cXYHPP/kK9oIBE8+8hgVFRXsu98KpMxhYCCCBEhB/bx6Zi6YISgDPwhXkI0v7NBXX3U1o4OjGMKkqWU2x510HLNbG5k5p16YCYGnPaQQCCQqUFgyv/bs5avw9F+BRZ7EUjBnfqMA9E033cQXl130BtHwPap4Ct0sQfh7w8uvkekboa16Nt/7+PV63eaXGc8M0ba4labmZkwjztFHnUQ0GiVmxkhEYghfUTcjwXMvPcM7Dj0FzwtQvsZ3Atysi/J8DFuQcpIEZgoiLspXJKosInHNwGgXaS+NjkDOz5H1UgyNdyElRE0bXI8dGzbrH1/1E17bsB7XV7iuwlejJN0sGXecM84+mfPefS6LF60QeJNfz89/MSUNPOURNSPh3DXfx7BNkAFoyalnHilOPfNI2jd26h9fdQWbt6xDkeHdZ5/FMcedwIKlC0TOBSsKgdZYwkYXqqI8wtEoHjz99GM6cHxG+4YYGO6kqraS9h07WTi3GakgYkTxhaa7u5u6tjpMDEwDtrzUra+5+pf0dvYwv3Ue6aTDmlfWsb29C7vc4ntXfUM3tFQLKUERhPfVohj8BKY9gbXKK2LkLawTjz+B0rKSsFwyGuod6ykFZ+HoH7nHJMIn73hev/jU81QnKpC+zfNPPI8SOXxg7XMbWP3iRjw34NY/3UngQnVFLSLQWNIk5fvEy+Ls7N5OTVUtDlmG0rsZTQ1SXptAREC5PoH28X0PHfhs2bKBg/Z7K66fw9cpHM8J9Zl1lneffuaEZfCj71yu77r1LoQwSHsO2jCRUuJ4Oea2zeUb3/4aC5e0CkMYYS7NMibMbUMYePgoJJaM4Qc+liExIiZKeWG5qQ4Qpk3gwbylTeIDH3uf/shHPsLSVSv55Oc/K3yl8LXGigoCFWDIsFLGkBaBF5r3OpR8pqG6nv50D4HvYFkGw+NDaKkRho0pJL4bYEQMAi8gO5Lm0Xv/qtet30RfxxDdnZ3Mmj2DH/zyOwJg57oevXbjJrZ1bGNsfJQZoppw7c33ZOdnNOlgMri1t+JNQOB/1LD9r+6y4fvCqWAybxaa6MDn97+9gfd87Dh87aGFRKBQvoNhWgSEA8jsQNC9dlhf/Z2fM7Z7nLiVoKe3H0Ec31dES0xwPUwjQRAERE0jrE4yfQYHOiktKceVNgKTpO+grU5kmUff+HaGcn30j3XzvrM+yM6dPWTbs3R3D5GIRdCByfrVW9ixqX+i0d8JMigCUk4Sz8kx0Dmkv/vdb/Lqq68SKEkQKAIftO8Sryxjdsssfv+nG4Q0pyRLC8E8ER47ocESZpgjN0AYJr7vYpoSrcNJbEIYgEIYAUjBhq2bSTsW6Vw8dEMNGRas4COFlXdX8mL3UoeCdgJwYHwoi/Qs+rqHsc0IMxrrSKcd+gYHmVk9E9s20FoRlzZ3/vFuff+jT+Fr8HSGvtE+Wpc1ceUVP9afvuSTonnFTNGy/0wQ75iYkiinXKoT8mR7OXnhTVML/W+oLhhhVY/jOgAsXriI2uqaMFcorPwAFIltGBgaRKCwhaBny5j+0Hs/RnYkoCJaS5AVWFaUaCxGeU0FSmpiZSWYRpSYUU5VrIHaRANxGSMeiTKeHWckPUIyM4ajMow5u+nYvYm+dCddo9tpWjSDD375HGHGFVW1JSQSMVLZNMnUGGs3rGPbjs2MpUbIuGm8wGFobICck+LAg/bnks9/Ed9RVFXVoYTE12FrX2lpKQsXzeePN/5BaAJ83588DgXREKEmCv9FvodZaPB9H9MMnV/DNAh8BVqgPA9pCDSau+6+j6HhDE/+9UX8oLBZjSAAHeQj/mFhhWHkgwMCdu3o1sODo3jZAN/xiCXiZHNpUpkxHC9AIfC8cHCcoaCipIrG6iYWti1h/wP3w1MZnnnpWZ5/7Tlu+OMN+q8vPqG3dGzVjs7lG/rV5Nfb45opqnW8CVZgeIM65D+F2uO1GokKNBErkVfB8bHz0/I8B2w7Em7RV6AllpbsXN+jP/uBr7Fi/gH4jiZqJ+gfHKessgFPujQ01WBGZrJtSztRI4JKGey36G1YUvDCur/iqj6cYAxH5RBeGpELMEvr2N07SjK9m9NOP5Ezzj4DTDj/g+/ipz/9Ob6ZYTw3SDwaIVIaIUuSQAd4roPSPmVlZVRUlfLAPQ9QV1NLKpPC932klCgCgiBgyaIl/PK6a0VoIpv/5LgwWbyiNa6bIxKx0CpASIkfBJhmGO0WRgQ03HXnvXpsNEvjjEZ6evowJfh+KDovkGitENJHq7AvWiDQWqA9WL92A7lcht0DI3jKBws2bdnE3HnzcbwMvu8Rs6NYpsG4O05jYyOl1Vu48EMXMmtpiTj53cfq+x68m+6+Hp577jme+dvTHHLYocyb857Jr/J6ddA3y9rzf4w3CYH/pwhTI9IQKCc8pRvXbyJih4qHUdsKCzgCwlSTD13rdunbb7yHphmNvPu8c1nytlpx5ls/pX1HEqR8amaWMbd1Dh+8+GQx0BHon13+E0a6M5SUlhG4kta5+9C/5nHKKhRD4ymyuXEaZtTQMKeS9x53NgcetIqWtuawkARo3WeWuOr6b7N1Xae+8/Y7MBCsX7eO5/72AiuWrmDpwmW0t++go2MHrXPnEU3YqCAgEUuQiMbYlU1hRy0WL1vM57742YnaYNf1sW2Tgi5Qwc9X+ZTZRBWp0EQiYU9eOHlRYBo2gVZoJTClwHEUPT29HPH2dzBvzhKa8o0EpglaCYQ0EUY+6icCBGZoTiuDkeFRxoZHMTwYTSaxIjbKUmzv7MBVitiCOJE5C/Edj0w2jRkzSHtZvnLZJwWVgAGLV7aJxft8BgSsW79Rd+7ayaIlS0CrCZO9iL+PNxGB/ycnqmBeSYQRjvOsqqxm9uwm8MOh2EqAlBoRhLfuK773c7Zt3cV+B+/LkqNqBRoyYoRopAw/F9Dd2c1jD6Y4/qQj9azFcXHZzz/Fa49u0o/ctp6qxGyiQR0NdfPY3P80kjRG3OOaG65m/uK54ZyfqTOHIOxbNARtK5vExcs/sadOngtkoWNLr77//nsZGxkhnctgCoNULolhGCQSMcYyY1x8ycUsXLZABEGAYRgTgZzw7lQ4GuYePfGycFxVfrIZYT5VGAIpwv3SgGlKurp2UVNTy7HHv0VYVrh/QQDCNCaqxzVBnlAC7RkIAzat3qLHBkfRKZ8AHyyBqzzuefIe8cidj+oNL6wjmx2nzC4ngsQVAVbU4pZb79BnXHiKIAKun8O2o7i+x5Ili8SiJYvC2pypKSLxenNZFhVpmfZ2SLj72awzEYW+9bZbqK6poFCoE6ggHB0KXH/5DXrHph7GdqepKKvnmQc26cfuWq0XL12MHdEIHCwJw/39XPrVr+XbnGDlOxeKiz5zOvULqjDiJlXV1cSkJBGNkHNSzF8xN7/iBqGyhAm+H+QnA2q0CPCVP9F/XOjEIQLbd+zQg8MDrFy5MszVSgOhNJF8QYfj5XjX+e9m8bLFIkAhDSNM85pWvoBl6s8bofwgn2vLr8zCQCiBUnJyxpkJwlTss2o5lhUGtDUgjTCCoHThWOeDZloidVje1tneScyKkE6nMSwDT/u0tM0DAVk3S8bJYNkGQRDgqwClFOlsili5na9VV1i2MaFA6U8pS1BFF/df4k1A4H988f333msSi4QFCg/d+YiOlUiOP/XoCaLYwsDQgvXP7tDPP72BeKSS+XNXsmVNP3/89X3ceMPdrH5pLX19OzGMFEKniVjQtb2Ts4+5MFx8bKhYiFh6WD3PrXuEre3rsHwDldLhSmgCRlj6qNGhFI9pTIonCoVhSnwd4AU6HOepXNABjU0zRVlFKeUVZZSUJIhH42gdBn0qK8tZvGwJJ596Utj6iEKhJgJ24TVvgbIQ+o3HUOAjTQWOM5E2+9LF39G33fSwnjqW9y+33qZnzarHjmgC5YbzfgnyrZehWa4mjne+sFzC1jW79OjgKE7GARSO76ANwYymWeDDnHlzCZRHT09PGG33PYQ0MW2bhYvnA+A6GTQBgfYxTAshwomkUk5J408cyCKjX483AYH/PUzcpTU88diTVNVWMnthaBoTAB48fONT+usXX44ajzG7biENpU3URxppjM+lpWIBy1pWUWqXkR5P4fs5NB5+ENDXO8i7Tg1JrD1oXloqDn/H/sxqqqW0tByJweKlS/M7ECANo9A6A3JyiqdCE6AR0sC0Bb4CwzTBNLArI5SWxXjqqSdZtGgR6XSaRCxOJBI60fvttx9LliwSOr8dhSJiR6YMLWYiwDOldyNPOQ2eG+aHPdi6pkM/88QzbN3cTuCF+nwAWza389e//pX6GXUYpsALsgih8583acpqRBjEEqF588qLL6D9ANdxEEJg2gZW1KKyphIscJwsWmu8wENLQTQaxfM8giDIB8PAjkQQ+UyByncZGfkAWuG8vtF8LqKA/3Mf+PWFnP/IpwnTICbK1yFRCFNHZiS8mK/6zrV6w+qt/OxXP6bQCN6xpkP/8gc3MLAjTVNsIbasoESXEDVilGgby7cREYtEPM5YrJ+0HWd3egA3cBjN5IiWxNixpY/zT/+oPuXEozjt3SeLE445ko6N2xgviZAbdnn3eeeGogJS4Ps+hmnj+6FZqvUknwVhqsbzBJaVvy7z9b27h4dwfY9kcpS2tla2tm/BMATz5s3j45/5eJ5K4f8tLNauW6t/etVPefG5F3nPueehCPCUx9zWOZx59jliouVdh9MTUSYIePiBh6koK+e0U07EyHfzrH6lXf/5xtvZb7/5zGmZJ0BgmRaeF2BaFooArQWmkGEDAWHp21DvILt2tZOgJDS5tSbnOXhCIK0wtSfyqqBaB/nccxhMM4TAlpF8rbMRitcpgSHDPQ+CMIA2cYEU7kpah5VkponWeUtnL/eC/88J/K9QCNqY+TOqVOgHonW4EgHbN3fpZ577G/sfchCzFtQLgB1ruvXPL/8twzvS1CWaiVtVlEWriNoJRKAoN0NZ2ExGUFfeSHV8JuPDY1RW1jCcHSZWWsZwMkl9bRVb1+/gh69dwZXf+qlum7McQ1qMOmO0LmvjrHNPFUgmJy8QdjcJwtLDsJlCI1AYmBRE2jw/wDYsEPDSSy9RVVXB0hXLGRseYUfXdhpm1HPyWafka5clckpk2TRNmpubCVyPG2/6E4YpyGbHicQTPPv08/rTn/gMLbObwl69fLp0+9pu/fADTzJ3bitt82cJJAS5gBv/+BeyKYfPf+6Lk8dcheQFMDDC0UdhrUc4hFxInv/bszoIPNK5NEJLtIBIJIoyPPbZd7lAgGGE+WZhmAiDcMibIdDCJDvuhS2cQoInw+OiIZcLiMSMUJhfhS2RE9V2wgibOwiPt2Xb/9eX5/853nQEfn26zzDCCigpJFqpiQsrm3WIRaNsXr1D//La65jZVM8ll31KoGHXpl591Xd+g5eKM2/+YlQ2ID0yjsrkMLOShpo6SqsthIqScErIZHM01Mymd6SLjDNC1CoBwySeEHTt6qFpRh22jJEZT7Fp3WvMaJnFUHaQy79/PdjgebmJi0mpsHRTiLDbZvIbBaAFQhh4XoCdV//YvnGn7urq4rSTT0NIKK+p4JjjjmbVEfuJQrDLyeWwovnto1i0cJFY/JVFE8fsK5dcou+883aaZ81h67pOvvSZ79I4Y66ur53JXbffQmVFBZm0S01NHSuXHsS2df26dWW9MCyDC887H9u0WLJooQA/jOlLKyzyUGGvtVEw0/MC+QMdvXr1K2sIPDBNg8ANEAI812XFQcsnIvCpZBrTtMPRqlphyTBmIJVJsj/FaHtKV7SVhI0SeZM5GjFwHYUVkRhGeBUIKcMWQhFeC77vY9v2xM19b8abjsD/DGJKEXssHoUAHrjjUTav2caVv/whMg748INvXYHyKpnTOo9DDj0YW1hc9e3LyYwkARdTQCad5itfvoyySD3b23fRVNZCe/cWvJxLgEEyNY5lQDwWwXVdAleTyWZRwiWnktx01400tlWJIFBY+ZuKUgohDKQAX3kYMkzBGMhwFRY6JIUIC020C3ffeQ/Pv/AS55//XpqbG0Xg+hhl5qTZGEA0UohIu9iWTV6gAh0oFAG7Rwc45JCDuPaa34it67r017/6A9av2cormTUYRoTxVIo5c+ax//77c9NNN3Lzrb/jne88QB934nEsXrlQfPtbF4ern+MTjUbD8EHgY+bF/tBw541P6I1r15EoMYlEDXxHEAQKTwREohGECtBS0do6N7QaDCgrK2N0NMn8ty1AKonWofmdsBPkUgFfu/g7NC1u1tUzq7jwE2eKfKE6th0SNtA+QggMIfF9hWUZaK2x8zfLvZ288KYi8D+uiZ7MeebnHRHW9254dZt+7IGnedthR9G2qEloH/7rnM9qiziG5fK5758msOGhO5/TftQhiAUonSLlphkhy5yDm5FKsXlwN8NJl2XL92P12pcYyQxQbjqMqwyBqUlnRqkqraE8Vkky28cvf/dTZs2rCiuiDACN1uEFKqVA6wAVeJhysgBQIEL/zQh7YZ1UQE9Xv37owUc59phjaF7cGJqdwmTX1k79yGOPsqu7k699+1JRWMQjpg0qNEWllEgjlHirrC7nfRecB9KlbdFssaB1tn4tuZHKyhL+cPsvQmLkjYG3H3GQ7t7Zyb333s7Fn/g8v/ntH3V1c6nAh2g0X50FIXkD2La2S1979Q1sfHUr8WiU8kqL2S0zcJWipqYG5Ss83yMWtbGlprqmaiK4Nj6WRAWQdT1iVhgUyKRyYBoYbimzK9vY9NJm1u24i9Uvr9VX3fANgQpTXzKiQz8diUKEdexqkrTpdJpEIsZ/QBz238Kb/tuHplOooYQOiSsN8F14+OGHUcrn1JNPAhe6tg3riCxhy8YtfPSzHwQ7LOaYO78eOxpgWhqrxEDFJBUNtXz6K5+lbnlMnPaZt4kPfPEoMe4OcsD+B7Fi4X7Mb1xEuVGKDGB8fIzl+y7lqFOP4Ma7/8isRY1CyTBG5HmFHj6BIcOLKwg0tpX3z1Sh4WBKukxDJG7w0ouvUlJSxoknngw+3H/nw/qOv9yhz3r3WWzf2U7WdejcvktPCMHlb16mEYrXKwIC4Fvf/q6YP39BmJiVELUjqMDjwgvfk89l6zA/bcH8fWaJodEx6qob6eoY5JxTz+G9p31II2Hb+i599x0PatfJ30x9+PqXvkFmMMuCpiWUWpWUxypxUi6VpVWAIJFIIKUk0IqWlhbqGmaIwnfcsaMDISS2FSWTzeIFHmUlcWzDRgY2lbF6dNai1Kxk/epNPH7X8/rxB57U0jbwfBeFj0KF9eyFWhQdZh4SiRhBEPyry+c/Hm+CFfifpwiUUhiGgTQmchmg8zW6Jpx81juZt6pWoOCm6+5gsLuf2hkVLNh/psAEoRWtzc2iZUa97nYH6BwdQZoxhB+jc3svZ59zkb7ptusEM+HTl50jfvqtW3VFWS2+B4tmJ6gYb2dDx4scfuR+nHLByQI5mblRAVhWZGK/gryCRBjMUqGPJq2JcYmGtCferBzYunE7rfMW0Lxohnj/eR/S/YO9pJxxookYL7/2CtXVNfzpT3/iogsvoqaheo/breNmMe0IDgoLC8f1iBgxcECqCHG7HM8V+aowjeeksYwSrr781/rRe57G8E3mzFyM76bZvLadg5ccp82ERf2cGk486eiJ6G/Hti7m1JbiS4OKRClx00cIj4gV3kmTqXESJQmymRTV1dXhFZVvaUxEY5imTSaTIx6N4OSyKKWIizhDvWPEzQpqy2eRdnNEKxTXX/NrkqqPn/3qSr1sv8V87WtfFWErRFhXZuS7JqXBRDR6b8ebfgU2jNDv0VNKEAs5fcMQbN6yEYD1T+zW29fuYnwsxUEH7zfFhwwgJjnllBNRyqeitAyhDWxhELNjbN60g5v/cq/GAKMRKmpjBEaoWeo6AYGvqaiuYOGKNpRwCISLzhcZGAZ4XjCRLpJmwaQOV+YJH03nd3ziMdxzx+N6aPcoBx54QJhTffVlDj74QKQUOI5DKpVmsH+QDWs28eUvfVX/7rrf6cLNK/B9InYErQKsvLpmxI6HNwcL4iVlBEEoLkAAuJIH7npUn3fme/WieUs5/C1vZ2ZdC66jyAU5omUmpqVpamrkvLPPnZxpLqCspIxoNEr71i1UlJYytHuYyopaJIJsNoOUmlwuh6EMXnz2lfB9hdnLWjNrxkyE0IxnUhhWOL8qm81higimtiiPllNbUkdFrJYTjjqFtx76NpTns2v7LgQmBhIVTM6BDRtT4Pab79bK37tTSPAmIHDYpv3GnzdUaMkwy6902AeqJTQ3z2H3rlF6V+f0Uw8/B4FJNBZO1gPCIUhmKBdbP28mOZ1F+opSwyJqKGytqbTL+cFXr+C849+vezYM6wu+dpwgniUjRsnKcRwjw/GnHc/CfRYLYRggJAp/QtrUMo3QvBP5kuP8DcayCqWOTIrqFYLSCp55/BkaG2Zw0tnvDEXmFs5B47NoQVtYTukK/Kygc2cPo8NJnvrrE3zrq5fqzh07tWGaoASmNLAIsIHtW9p1IejlBllS2XGefOxxejYM689edIn++Xevp0RXIh0JjiIWiSKjcMTph3HMOYdx3Z9+xB9v/5k45Yx3iD2MIkOCJVi0Yh4btqxhydJ9cbLhufH8LJ520IGif9tu/nb/C/z8m7/QO9d2aHzYua0dfBcVZFHaxfEdlA5nJmezWUxD4GbSxCMxSqxa9ll2KJ/98qeFVJITjzoZfBPtCyyj4I6E3+/2P9yvL//2T5CF0a97Md70NkjBB56EmggWzZ8/H8+R/Pa6P+GmJJYRgcBi147ecGpgzAzvARFoXFwjDn77W/S6F9aSGkmRSmexbAvf96mI1dLVMcAZp7+LBa1LdPOsOXimQ9LdTffunRxz4hfCnoB8NFkiwiitNN9QeRIae5MMUEF40zGt0HcrZJZ6dvXSOGP2RF30osWL2ba1nQULFrBjSyc538PN5lACdg/0k8tFSKaS/OTKn3D0ccfqdx79znwwWvHus87Sg7uTlEQr9eknn8XBBx/IkvkLufqqH/Oh938EU0rmNy/m05/6DA/c/xjbtmyltKSas885hwOPWURzW4MwbWvSNyi47QGYUYGrxjENg6qGMtZv3IgVNUj5USpqS8n5LoHj46YVdRWN/O3pl/FEwCeXfowtm7dy4NIDEBoCrcLeY8/E8AXpdBrfCYiZCWwzQmBJRgZHeOCmV7WfM+jaNgCBQBoGyoOCJxJOLtTUVNZM7djYazGtCKyUCvtjlUIIQWvrHHHeey/UT97zHNkhF+36VMSq2bKmM3xzkJ9EGI6c5ZNfe7/48ke+p91sD2V+lJLyMvpGB8j442hlYEVibN66ma6ebuY0N5PM9HHrHX9k5tJaEfiAJUNFRCnC5vj/xt1fGiFpgyAItZyk4E/X36xd12XJkiXh93LhtLPO5aorf0LMqqWpcRHbdmxE2D74Hlr5DA07xHI+I8NrWbduI5f/8Mc6nU6TzoySiMZoqJtJZXkVr7z4EpvXbSKbSjNjZg1O1uGDF13EW447WKBh58+26cx4huGBcTZv28T2vn0oqYxpQ0h0oJg3bx7Hn3qoIN+RlHUGqamMEo2VUllaQ3Zcs3toGD0qyHlQUlZKcneSwYEU8YTNMccfz6FHH8xAZ1KbdgmJkiq0Cq0qrQClMQyDXM5FqgiNNXPoHukkUQ4NjZX89a4HEE4Z617p5PE7XtazW2fTurxOKEcjrXwN9vb1RG09obC5NxdjvekJLPNJfGCCyIW/SVtw7JkHiGfue0aXRiIImSDlmMyobuZL//Uj3bZ8HgcfeiBawGDvEK3NrXz0vz7Fn359M1tfaaciVsXQWBLb8PGUj+NlSGaSxCuj7B7v4Ze/+ykzF9UK5fgYiXyrnhT4PgTKx7b+9eFTQVgCaZphR44hDKyIRaA8UulkKJsagWUr5oujjjpG//yqX3LC8ceyadsGFC42iiDw8QNBOh2andL1yTg+0hDE7VJs0ySTcvCzA9QurKU0HqOqrJSZ9TWkxlI8+cSjbF63Qe/a1Utn5060srHMKH29Y9x1032cdd4ZrN+8ibUb1lLfUMUTTz6mZ86sZ/HCVg46YH/6enopKy9HS6isL8eMWXTu6qXCqGVcOYwNZ0kkSvB0jnhpnOYlDeKPv7lDl5SUUlJShgpkGMsQGikNAleRyqSxA4PcWI7SeCm1c8rYtHUj99//IJlMiuRokksu+TKRsggnn3m8/swlHwxPvg+JslKWLV062bK5F+NNT2CYjETD5Io8Ie4NHH/UW3jitlcYSTpkMg6OdEjvGEYpl+GOMcrL6pA6Ss+aDB2d26gqbaBtThlDQ0PUVcxkR/8mlFLk3AzRCgtHpvnNL3/OzEW1AgnSlgQqVFDTAuy8xlSohsmEP1wQmRdTbDtphGLkrpsLCxA0pNPjZDJho36oXx1+z7PPO1488cgzOlFWSltrK9t3bET5WRQBJYkE2ZyL1hBoA0NAIhYncB3iVgytNAhNe3s7C1rbaGqcTTaTorauGqFheGSISMSioryUsdEsw8MDZFJJFixr5eJLzhfd2139wsvPguly7733svbV9bzy3Bqc3BiLFiwkFikHJI6TJpow2dW1PV8qaZIeyVJTWo5WPqe+/2iBhM2bN1JeUYFtR8FTCCkQ2kBqk2Qyxchokigwf+5cNuxcSyob5dqf/ApkwOJlcznzrFN4ee1LrNu8hfsfuptTzjhCz20Ltbp9ZfH2tx6z1/u/ME08iKk+cEEHShQCGAJGhsdomjWHGVWNLGndh+aZrSxpXcZnP/YpPvuNC8RFnzhWzJ3bzIymeuYvasWKGmQyDqa2iZpxyksrmDmzjnhFhHdfeDa//fN1zGqrD7WhRQB5FUeZ75JRurBf//3vYNoWjucCsHLflaQy4/jaAxv8wJ0IcL3tiMO466472GfFKvZfeQBV1TNAmijPR3tOPu+skELj5DJ4nkcmk8HNhc+lxpJs27aNoaEhBAaWZaG1pm5GHdXVlcxrm0NFRQmmpUnETdx0hmu++yf9ofe/l+efe5pT332U+NIXP8uKZSvp6+5H+Zr29h2MJbPkHJ9YSYIg8DjuqCMZ2T3IsoXLqa9tIAgCZjTOBGDnlk7d0dnO7KZGZCjdgURgYWILg9HhEdLOOBknza5du2hpaeHRxx9leGQAKQUHHLgfx515tPjqd78svvTlz1FVmeAbX/8W61/dol97aYd++KEnqK1p3KMTa2/Fm57ABb+3YEbvoQmc75/zzQpyboTSRB2WipMQZQx3D/PYQ4+Eq1spvO09c8Xh724Wp3z0ADF38QzSqQFiloQgvLgueN+5PLP6IfHZr3xEzFnYKGShyEcaBAiE0Hi+Q8TKTwpQk4UFbzykk/sY+JMBLduy0Uqxcr9lwvM8dKiRiWnmuwUEnH3+sWLGzBp27ejifed/lI/91xdYsmhfcuNZSqIxIraN8sMqJYFPImYRKIdA+6SzabQUjCfTvPDiywjDJOv5uEozOjZGJB4lkrBYuHQuOW8U0w6oKi/jgbvvZcH8Nj704fexa8t2/ZOf/YChwV3ss3IJZaVxBvp62bx5I5lMhnQ6TcSK4mUVM2oaWfvqGpKj48TjcY465mgAdu7cTll5grLSCEplEdpD+wFojQoCdg/2kfOS5LwkyfFxhodHOeSgVZx1xomYAlpb5udPPqzYf6m49CtfYbhvjNNPfBdf+dxXqSytZnwkVyQw04DABeL6vo/Weg9TupDrnT1vLvGSUiIiRqlRQpVdRUPJbJ574iXGt2bC9IpUYSrKgFdefZHyRBzteZimJOelOfbsw8MV11BoQxGIUA0n/IyCCoaB0j6B7yPl61bgf7AaG6ZEqUI7YRC22CnIug5r164FYZDNZckzEjR88QsXs3HjZq695jfMa17ML677ifjudy5n3tyFKFcitBlOHtSSbDaLMA0C5SGEwPU8coFHw6yZSDssP9RS0N3Xy8trXsFXLtoMaF3YQtvCOQitqSyv4itf+QolJXGuuOIKurp2YVkSy4RZM2pZ0DaXTDrJpo3ryKVz5FIeuVSARRQnE849Ghke47BTVwoEPP30s5Tmj28QuOjAx3c9vJxDLpdjcHCA8ewwydwQA6ndDKdHqK+pZZ+ly4lYBpdeeim/vvIW3bNlVBPA4n2WirvuvU1887Jvsv/yA1g4dyHDY0N7fQALpgGBC4S1LGsPU1pKOSF5s23narKZcRKRKJYvifpRSvwaWsqXcOMv72Zsc0qj84wLoLdjN+XRUkTg43ppmufMCldqGeo+OUFuYqJKOD+pMGcFpJBhBHqKfOu/wh7yrwACcrkcsWg4LzdiJQofDgoWLJ8nDjj4IAIl+P5ll/PsvRv0W496m/jq177P4tYVWDqGIIpWBgpJoEIJC1/7+Nqnf7CfD3/8I3z4c+8XdbPqGR4foby6nOr6ajZv30R3Xze+cqmuq8bxAiKRKFdccSXf++6P6O7aTXlZDbGojVY5VOBSUmLTPLsaLzfK9s1bcTOK3p1D+FlJ4Cky6RzNzfNY81Cvfv6h9Xrr+nZaW+bhuw4q8Ag8jyDQaGXQ37ebrq5OMs4oY85uxtQQO3d3sG7DNhrqm/nQf32ABUtaufWu2/nUxZ9jW3u7Riiw4Mz3HCcuPO+9NM5opHpW2cQ525sxLYJY/xD5FfiAtyzju7+9lip/FuVGOSWlceLVCZRvMNw/zKWXfI+GpZX6rPecQ0vjLFE3o4Fcp4OwFamxEVYtXTyxLU8H2PnCgSkDH5i8UgrzMFUouKynPvd3oMG2TQLtI4UxscGIaREEKqwuMqzJAWZ5s/xL3/i4uOCMj+maeB333XM/f336Sb1q/31paZ7P2Og4aS+NEj4f/9RH0ELx6quvcvNfbmXJkhauue5aFiybK/Dg6BOOFIOj/doUkkMPOZRnn3qWbVu24iiXuoZa9lt2CM888ze2bt1CWW0JM2c0Y0iISJNsMkPEDpsaamtrGR/JMNA7gpfeRkJW4ptZSspijI2N0N9vc8stt2BWB7S1zCdhx7GERLk+bgBSxPEw2bRxBz29uymvLcPzM2BkKI9Us6s7w3NPv8QZFxzN8eceLTq3jOg/3fSHsHlFTdaQD3YPYQqT/Q9eLIor8HQnMKClonlprdjviBU63Sno3zHMrt4u3O5xzFKFGVekRY5X7n6adZs7OP2Ms3SiJk5PZy8ZnaZnvJNLz7g4XACVwjDsUP9C6bD4y5i8QtSUpvoJwRwxZTrCnjs25TFhK53Ij4IJJJWVlUQtO7xpuArLzt8tvABMg/6OXfqGW38qHrv1Cf3Xx59j/fqNPPnUMyjtcfIpx3LXvXeQC7I88+zzrFm/lt7ebhYvW8yXv/aVkLwaiEBVXSlnnHMK3bt6iJeXEC9P4KHo6e1nv30MZjXX0rJ7Js72JHY8gmFZ5HI5pNDY0VLwQx3bge5BxkZy1FTNIjXm4fnDRKIWu/u6iCXiuEGCoVHNcH8/Rx17OMpROK6LqaPgC6RhMjKUQssE+x/0NtZteY20mwErS3pomIRZxpo1gvidJud+8gSaWivFFy/7eGEgYajgqWFg1wD7LV35f33ZvWkwracTahSB8jBVhORW+MW3b9CzK5dBFgYGdzE42ks2GGNT1yaytkdGZfB1Fj/tsv/cAzGEhiqXa27+kUCAJ5y8jEyorDz15j617yUv6AMo0FY+lySniBGEIvKF1VapsKAjv9NsW9uuP/a+z/KpT3+aY855q8AA7bkIDUibh+++U//qFz/jx1dcxYw5iwUSzj/5v/T2nZ20zJvF5vYN1NVVMZ5NM5pM8p4LzueYY49k2T4LhOeFN4NcNks0Fgs/sxDsCWD7hk599ZVXkxoZx3N8Fs9fiOPkGEkNh3kwLYnEY3g5B0NEcNKC3X1DpMbHiBgRerp3c8EF7+f2W29jPLWbSFmY4jOCGA0NDTTNn8X8BS3ELAPlBxjCwvctbLuc7l3D2KKU/v5+nn3xSdLeCJ5II9BURmuQGLQuaqVuRiVf+PbHxEN3Pam37egmES3BEhY71m+nLjGD93zwNKIL2HOI+16Kab4Cy7DbR0BZExx1yv6sebwfLxPBppL6ihgOw7Tv6iDjatAhKW0pGBzqQQmfy3/43Qm5V0tYBDqMSitfIZRG2sYefQiTUwIm/eLCn94wRDz/RIHAWof61Dt3dFJRXsWCBQvCFdjzsMyC/ewzs2kG81qb+fBH3s/VP79WNy9cLrCyzGmbwe9vvVbk+xfCl5vgOmBHww+VpgChwhxzwUeXkwp70hC4rktHRwezZ8+ms7sD05R4ykGaoWIIbsBIcogN67eSGRWUJ6pIRBOU1lSz6sAWbrzlT5z97jN5de1zbNjyAvNb5zE2kKGhqYZZjbVEbRvfySExcLUXzkAKsuwa3MVrz29gbGwMu8Rk0fJFHHvCodx1521sXr2ZqJVg09okycEWPv2ub+idHT0YdpyobVJVGsNQkpp5jTzz+BqOaF0eVmJZ7NUEntYhgDBoG+pOEVXsc/xisa7rZYJ4BiOicZwcO9t3hvO5nABbWESNGJlMBhHzufYPP6Vt39nCU6BEgCYIg8FCYBgSaU2W+kwlaPgHM2w2/m8cQnNC4C4sBVz92msopZizqEEAmJZBoRpE+z5LVq4Un/7MxSgh+dGVV3H7TX/WnX3bWLnfgvCCNQhvvfmL147mc9Mi7NCaKNuEsCMpv/P33X2f/vGPf8zQ4ADNLbPQeKSdcXJBdkL5wpQC18shDBhNDhMvN7ETAl84dPfvZN2W13Blmj/f9Xs8K8dvbvwN3/zBtyivKadpzgzKy8NOKKElUkqisRhWFNZufYV7H70NZaWYu2gmC5Y1cul3vsBJFxwtrvvzteIL3/kCx5xxFIOpfrZu30DfQD+tbW00NDQQiUTwPI9oIsrAWC8vrH6eR+58Vu/tKSSY5iZ0aMIWZkxKVC7MFn36/G/pClWHzBqM7B7AFx59yX5ywmUoPYyO5Fi0rJHrb7xWaAsCAwQeGg8TA+1phIwWZpGCLLSWSwwkhbleE9KuItTBmlyBVajTnD+0rqex7dAHVo7mxt/8RdeVNXHkqQcLbMJpBdIAHSBUvjTL1dx9xz36+9/7HiNjI8xra+KTn/k0Rxx5lMAIU0+xWGziMyZmJ2iFIY3Qdcy3323esFX/+IqrGdk9jAw0pmFgG+Ey7muFadpIX2IYVlhdJRWOytIwcwYrl+/D5g1bsDDRSuCpgIMPP4S+kV7Ou/BsgYYvfvKr2k/67L/Pfviug21amCq8vY7lxjHjJlZ5lIGBQQY6BhgcHOTS711Kw5zasBrHFDhBvsLNgbv/fI9e88pGTDvO3fc8QPPsZhJmgoVt82lbNpeGlnr2e8tiIfJWx968Av8HEFihNWhhhnLFCvDhqb+8olf/bT27dnTiOA5pL81YLslIepzPfuWTHHPmwaHvCbgaDOkj8PJdixb4+S6EgpY5fp6zIYlFPqiyx9i8qRdToXUwH12eKK704WMXfEqv2udg3vfxs0VBFL7go+7cvF23zJ87cUmee+o5euOWDbQsnMVVV19JU3Ob0GiElHiBjyXsNxySglGws71TP/boEzzyyGN4jkvUtEBpTDTaD1dpaZmh8qSridgxXOWjbYlvePzmD9eJCdNDTH4XVBh/EKake1uf/vIXvsZByw+gvLQcHQQYQmJhhrpgMcFQahhHOjz51JO0zG7mkksuEdWz68KcO+BqjRYGSkG8ELQKphxPf8qxzhs9+cEQGNPahvz3Me194HCESqgCOfUkH3bWKnHYmat45M6/6i1btmDHbHJulmOPP455i2aLqWN1bRnOFaKwHQhlaBCTgSlfY5iCDB4RInS8tkuPdo1iW4mwKgtJRU0ZzUuqBHEgyEHUBmQ4qtMIrYMtz+3UQUowZ/7ccMMa8GDnxj797cu+w3D/GNf84ie6trVMIOF73/oGH/nEh3n7YYfS1NIsUEHop+pwYHdBbmesf4jy0nIGunv0gw88zOb27XT0dOGqANO088fKQKPIeg7xSCiybgUSU0oSERNfOWgTKmdVsq27g8AgtDYkoQ8gRUicfFNGx4Z2/fXPX8Z+K/enxI6ivbDYRhuCwAA3CKgpq+Owo47g8h9fjlKCmS1NVDfVoUWBoeH0DMWUSQyvH9ZRCA8UHotJLu/tmOYEZjJdM9WQmHIBvPOMw8U7gsORJuSyHtFYqCAZ+OG4E/h7Fli41mrAcyW2BYiwXzYmTHp3jukbfvEHNry0herymSTiZZSUlCGkT+2MMv2eD55B2fzExOxxpUK1DqWgr2sA3/Gpra8OfVgfbr/xXv2j711JkDOYPaOFH1/xCz7xifN13aIZYvbi+aJtXqu+8/Y7+PjFF0MgwBQgBNrzEdJk2/ptes0rr/LK8y/S390fTj4wDKQU2MJE+4qoNHGzOSKmRWm8lPHxcUpLS3EzaWQkhpdN0bqojdrWJlZv2xDOdCocjiBMbXm+h7QsEAY7NmzTv/v5r9lv2T6URhJ5jodLtRf4ZLIOJeUlLF2+jLrmapFOZXRnRxd/ffqvnHjGSbq1bY7wA3+iWX8PMr7+hOzFJvK/wvQ3QAT/2Iwlb/Xlg0iRqDXxvJGfHjA5AV4hCdB4hLowfrg65024ICxbpuOFcf3MzWvo2DiEcqJk05pcCkb6x9EZi0yf5MpLbyDTnt9MAKEKqocSPpu2baBpThNLV4Vm8g+/e5X+3ve+x/wFC/jzzX9mZuMMtmzbwrW/+g2d63ZoAvja1y8TJ514aij5YVhhjaeyEEaUHRva9de/dhmPPfI4O3d1kfW8UGJZGiilCXIepqexXEVVJIHpa1TOJRGP4jppTEMhVJbx5BDZ9CiW9DEJaG5o4Kknn9A7N20J6099sAwLQ8OubT36up/+hoHuQUwzihAG4+k0uZwT3jy0xoyYRGJRGhfWix9+58e6rKKMm2+7mSXLlvODH/wAkJhGUZj938X0J/C/QMHFD4LJ2uWpbv/U3G1eNmDyR6uJFxgCyMHt191JdpdLetglYsURyiSbymJLG8O30ekopWIWv7r8Dj2+Ld+v4OYDx6Zk09bNNM9pmviI5ubZlFWUc8rpp9G8tFIcf+KxBNrn1TVr+N3v/wQSKmvq+cQXvigQZtgOJcNZR707evQnP/4ZLBnK95QlytAq5HfO95BSEovFiEZsbGkgXJ+4HUH5Hq7rIgwIlMPW7Rvw/DRr1r7CrX+5iReee5aSeIKbb7yJX117Hd1bdoTLcQ7aN/bo637+a0Z3J1mxbBW2FcX1A2w7gmGZeIHPeDpNTV0NRx53tNi5uUf/7fln+a9PfpzmOU3iggsu4AufvyQ8J6qoKvnvYvqb0HtkX6dgajBJhJI2E0/9XZMs1JCZcI4LkRRpTvTs7trco/3hDMNeH9px8AKXeHmUqBXB0ArlaERg4/s2phXhtz+7j3M/dLSuWmwIoSzWvrJW9/X103jC7NB8lnDWe04Xjz/6lL7//vs46cwjOPKMA8VTf3tcj4yMsHskGe6WPaWmMz8H+bfX/U4/+cRTVFXXYSDwMuGkCkOYxErijDtZPKHJORnKIjGU52GJcOB3vCRGZWMDzz73NFHTJ1ISY27bPD75mU9Tt2SRwIC169bp7Vu386urf8lVV1zFRz/6Sf3iK6t57vmXGdo9zOH7HoSTziAIJjrGUIKc71JSVkplXRUf/viH9Oatm7jlztuYPadOIKF1/lxRKFE1ZNGL/XfxH0Dgfw4pQ51mwxC4ro+VV9HQOpTleWNLkcVEegoZavJoExRcfcUviI1VIl0P07CxYzY68LHjEtM00Urj+oqINBnpH6cMk8u+8D2+8t1P6dolCXHvrQ8ihKBlbsuEQJ8U0DK3mTtuu5Obfn+nPvuCk0XNjBpSTpYrfnLZZBl2PqW1c/NW/Zvrb2BXx0B+BImJZdpYhkCrsMl/bHyckppKHN8lGo3geS52zEJIOOSww3j7MUcwc2FzqIegffD8vFJgvq3RsFi2bKVYtnglC5sX6su/+0NOPeV0mprnUlPfwH4r98FzwkBYQD64pXWouGEKxjKjXPadb9A8r4k/3fznCfIiJicdFs5JEf8e/gMI/M+9gMlOIBPbLpBXTxQ6TFZX5SNfE80J5iSfJfzlFw/ojo0DzCiJIJQHRoR01qMiIVB+jmwgSMTiZP0Unu9h2ibjYxnUuOCpe56nenVCb355K4cdchhzl80UXj6whYKTTj2ZG264gZKyGHgwu2Um9xd6mfNKk5jw0Ys+oocGB4hYMWQQC01nle/MCgI8P5wh3DhzBj3Dg4ioQSAFTW3NLJg3l7cffjhNbS3hYDNBfuyLQFhGviiFUHVTafxAYVuSBSsWC62FXrBgAZZls2zxIkxTEjEkvuPgBRo7GsHXCs93mNk8i6HkED+79qfMW9Ik/IJuFXuWlJqGQE92ihTxP8R/AIH/xRfMi39PHYRVaEucuIAKjnAhb1sIbol8tZ6Avz72AvPmLMaOGMyYMYvKnmq2bt7C0PAAmVyaqqqZuJlhonYJUmWxfMn42AhSGHS3D/DXpzawz5J9Oe74UApGmuDn/eBFy+eKDe2voVzAhmWrlpFxMtx+y2P61DPfITDhYx/+uM55Lr7vE4sIpJYEQdjppAlwlI9lGwgt6ertwkUxo2EWRx53FMefeOyEsREQEjfQCkMIAgGGCN834Y0IgW0LtAt3/eUuPTqSpKysnJXLlmNaFn4ui6MFEdNCWCae8pCmoL6hjtPOP3myS0iCaRekdjXCCFdqldf0/v9RNCni7+M/mMB79uqG5tqeOqRChMEto5BnLKx2EgI52cAQ+NDVOciBK+fy3k+cSTI1xEtPv0yWIZxkKZVltbz40hpKEqVU2B5SK2zfIuuNE5FRujq6KS+r5F1nv5vaJSWCvNqtKfPBsfxnynA0Ea0LZovjTjhGP/DQA5x61jt46IFHdKK0hM9+9jNoL8fvb/gT/d0jVFfVE/g5OnbtIOPkEEJzxJHvpLl5NkuWLGHOwnkiCHwMCS4qX0smEWikKNRuhcFyO08438+L02vYub1HP/vUs6xctoKyklKEluTG08QiUfycg22YKKHwtENtdR1nXniGKBzHQIEQ4VhQlT8XGh3Wxuzt1Rf/i/gPJvB/ExM+mY9hTE4F9JQPMl86CSxb0UbN7FJmLIyIGXImC1bNpHPt/vreOx+lv3cYu1IQSIf+8Q5qyqsZ3p0kYZUijFCRY3bjHHp7d1O7X0mh/gTlK6QhQ/cz314cqoYIjj/haH7wo8s57Yxz9OymmSxobWPO/DkCDZd+95vccM0fdDaVYdWqFaxe8ypHH38cTW1NYqK8M//dDMMErUKCIvNh8cmB4wHh4O7CJAfLMtmyYbv++U+vJbl7hNbZzUTNKMrRmCbErRhu1qE8XkomlyaLR8uCebzjHW8Lfeq82V9ocVa8TsxgwqEvkvh/A9O8lPKf4R9PO5z6Go2X94EjaGeirJqcEV6LZr40M9WXw1UOVU3lYZWViE6UPwLc9vv7defObto372Db+nYMJ0ZVvIaK0jpKSkqY2VjLisMWcth5S4WSOpz1pMOp2RMzlAr77QswBC+/tF6fcOLRlFeWcevNt7BkyWJBkB8OpCDIaHp6OnXDjHphJaKTbVD5H6X8sIPZ90M7VojwsW2ilRf+1hqBgcAAT7Nj83Z9/a9+zdDACC2zmiixSnByofRrLpfLN3oYGFrg4NHY1sjB73gLDc0NYjKvrhBGOHxN532UQnOmeANxi0T+d7CXE9ifJHAQCft684tDLoCoATjw4E2P6oXLFtG8ZOakf5c3eydWuynp4w+debEe2ZUlYVSQsMpJJEowIwYLD5jDe750lAgMjaFCW1XLAD8IsIxQ8E4Ic48p52vXrddr1qzh3HPfNTHyxM3ksKNTmi0K+6MDsAwQCheFgUR6LkJJUJInb7xJP/joI8yc18LHLv2qmKzBVqBNnnr4cf3ra39Ny+wWairrcDMOpohg5KdDmqYJ+RnHAA3NM3jrsYdR3VwntK8Rtgij+4ZE6wAtFGIPkd0igf+38R9M4AL+QZ44D63DyiGJEZqvqNAB1pJvfeEn+uXHXiUqS0hUl4HUHHfsUbzjiEOpmGOE5mpMo3Um3IYRByXZubpff/jdn6UqPouoLMEQBtXV1Th2kitv/ZzQNgjXDZ3gghCH62Nb0T0aIDzXxbBsfN/HsoxJTbDCym+A54dD1CQyzEsZAk+5KMNE4RHDYqyzl7t++yedHhzhyWee5qJPfpQj3n22QOp8QchO/dOf/ILk6DhVpZVUV9YSMWIEnsIyDFzHA0OQcx1MUyItSVVNNed++NywqT7vP2sVkhfAdXNY9mSl1RQ1s8nvsOcTRfwPMP194H/zQhAir3KZ79TX2kMGFh9+92f0mme3EdOlRCorcIY0ZRWVvPDIOtY8s5FDDt9fLz9kIQ3LEkKYMYQIay09z6d5Ub2Ys6hJd24cQNkBURnHzWYRpp4YdBYOKFMTM5dMe3JMqef4WDEZyuxQiDTn+xZ8sPK2vVIKaRlTKstCiR9pmAQEbNy0Ud/yuz9TGytFjKZJjo7ys1/+kv/X3pkH2VXVefxzzl3e0t3ppNPpdBaSdEISk5CEhCCDC0FQdBxAFLepKXWcGmqmZAStUWfUqcECl1FnhlGntMoqF6amUEQxqCg6oyyWOi6lEBNJgCRkIwnZOul+/d699yzzx7nv9etOh4SSQG5zPlBF85L33r237/ee5ff7fX89y18kSDU7d+6yP/zu9/n5Az9j6dJl9A/MRtqQUITozFV5JZkirpZIdYo1BlOWrFq7ildceWkrttv0C2yK1xjjDN1xZZZ+zXvmKLyA7R/xBG+6a2SpQUQSbQSlsMSOR/fYob2KuV0DHD16GFSGrMeUKwFWW3Qa8Jv7NjN4ZJhXV9fTPVdCVbobuWQwBt77T9fzN2+9nkgZypElbYSsvWil26FFEYgQAkmSNQijGIEgTQxxKInKIegkX0vmsWssRkMY5hV+ViGlW3amKkVGMSYU1NMG5bhMRMAnbvooxw8N8qpLL+Ntf3sdMxcMCIDtm7bYH99/Hw8+8DOWDSxj9XkXIkRAluR2QEHe9UICQjKiGqQmZeHyRVxy2ctE76xeiCBRqXPpFCFJlhJHMTr34pWAUsY5eLbi655nm8IL+GS4rRPTCvO2h3ubNPsMRyVXjB8KwcbfbLI3/uX7WdFzMUms0RVFJAOmdXSRjtQJygFKK1ITs33jXj698bP2Hz5+g+gacH50NjIEEpasmiPmn9tvD2w7zGBi6J85k9nn9IFxy1ZtXFw6jmLXcE9lxHGUG+CBCPONJWMxeTfG5sPKVfa5+K+wljgqowFlFOW4Cli2/uERO6d3DunxhGte90bue/AXdP7293b3zj0cPHAAjOCC89YidQRaIIIAKS2hlCjlHg4GsMJiQ8PsWXN42aUvoW/ejHzWoAkjV4Jpse48rCFojcKjMXjPmaPwV1hMOIU2Y14S+QgwPnHA4hKQLHndawaf/NC/0lvqRxLR19fH4cOHCcoh9dTFP9NsiLLsol4bIZBVOuMOvvzJ2+yV172GhRfOFI38u8NQsmjZANs376IypYuslHHx5RcD+WQyCPIHinO6bJY2Nmtdm1NOm6cfpmnqeisBxlgXfkJiBWR5x8RYhG4j2AoCE9FdnUYl6OKqK65mWncPF65dx6yZs5lSnkYUuKmyNRYhIE0y4nJMqhIIQAuDEoZ6MsKKZefx4j+5kP55M0Xzwskx19z9EIi2GPv4GbNf654RCi/gE2il5+XrrnH2ruNvpOZmMha2bdxu9217ip7SLGQloFrppBR3MjySoDEomxLHZaQOqJR6SGoJI4drPLnvGI/+bhuLLphJHMToXMQrV67k+3f8mO7eqfTM7aZ7oRTNRmgWlw8cjssHHp0luOPW1hXPx3Gc7/5KgkBglAtFqcwShaLlX6cbLgYbmYjdO/aSjWRcesllDMxdQDmuEOT9klSakamUQAQYa4lLEfVkhFIlpp41IIbpfdN545uvEx1dHYhKvt3erNCSXpFnA5NvZ6F1X7VZbkxQJ+wwBCgXCVLwjTvuplzqIC510MhSGmnCiy96OfWG5iUvX8/CxedSz4ap6UFqepADx56ikSqWLV7FLx94GGoQpBBrCQqMglXnryOqlnjrO1/v5s4RWBu4POTTSOYPZYA1pmVUJ6yLFj3++HZ704c/Yu+9+wdW5HXHjLgsql8/8Ft7+2230z+9j1euv5zli5dRKVUJhXTNzrRBWEtHRwciCoiqEQoNoWAkrZOhWXvBBbz+2jeIzp4pTrzWjfzG5lMZK9DZ6XWm8Jw5ij8C/5EDQXP0RcDDD21CZRBUA8CQpimNRoOrr7qGru6Ii166juFvDrN3zz6ODx2kI+qmXOni4IHj9C8e4A8PDtrl66e65tgWtm5+DEPGygtWsuj8Oa0YsraGULjvOJ1ijPa1pMgfRMePH+c7G77Drx74Db+8///spZesZ//+/SSJayQ2e3o/SWeC0IJAhERRgLWWLEmR0gm5ntYRkWQ4TVxuciA4Z94CXv3aV4vu/ilOoG0PPymEW3PkU4jgNPoje84sxf8NTLgGlif9a47R2LDWgjC/IUPpbvI0TemoWoIQjh8/gBANkqTMPY89yqye+ezedgRhBNUpU4njCmndMnQw49COIXjpVI48ntqv/tdt7NrxJFP7Orny2lfi9qMsQlhnKH+CeM2Jp4HbCEpTt8PbfiLr1q4RG+78tv3S575McjRh7/Z9zs4VgXEufQRGIkSA0QptXCJGGEm01i6MHEkyocmkom/2LP70yj8TPf3TWpcwKMsxMxdtDVYbkCJPwBRj+lV5nnuKn8hxmnHg0bNsn/a5KWnTGO6ur9xrv3jrV+iKeump9tERdtBZ6SSUIVmW0dU9lVJcoVyucvjoMYQBm7rP6eruZs7CGaQcYvehbezcv4tdT+3g1i98ikUr5gjKkFlFELjsJK2ss5QREx0XY44R3LTZlUE6D6CjB49y790/tPX9NSJKaO2c2+M4JlEZxmiiKCJJEuJyRL1ex1hFFEVkWebEHkn6zpnJyrWrWLZmWTPX0eWykLv3aJv7WY82VG/Hy/f5pfgjsJg40+rEx9JEAjHOZVFBICVveMdrxN133GsH945AVZIkiogMEUhKUZXhQ3WyWDJMQkdnCREKZwhnMoZrR9jyh30M1g4xmDzFgeEn6B/oYdHqOQIBjURRqkhsa5c6zEscTyEB49acwoLIxYuBadOnESDyxl8CjCCKYtJGhgwgyIVqhSFRGRpNVI5QWpOimL9oHi9a8SKWrVnhsqkAlWrCcgDuX5eGEYzu5VvsaOC92eR88u2iFIqCC9i0/feZ3kkSgcFYRRDGbsjJ4M//4s18+pbPUqsP0V2dhkFTT0ZIkoxK3EGjXkNKSNNhjLXYICJRdTJbI1Uj1LIaNX2EuYv6ec+Hrnc3egTlqJnsMHqcrj75NDaCcktXtB31qtZwzjnz2bR3M0IrqtUqSVInjCOMMCijXCGzFSANRhsaOqW3bzrrLnoxS1YtFs0UyOalC8sB2rjNNW0NUki0yTfP8n9aYS4/9J4VFFzAJ2GCcJHJb0iBzEe+vKlDc41n4Z7v3W/ve+BBjtUPEkUBhBk6nEIkKwjVIGmMuBHHQCkukyiFNQEj6RBaDnO8MYiRiu7ZHbz3w+/m3DULRXsGSam5jsXkL5nT04EQoFyec8tkXcI9997Dgt6FYC3DSY04dsX1yihkKNBWodCEUcDyFeexdt0aMW3WtLEm7WN255uJGMbVKWMIZXsqTNv1bR3b8/3LfmEzSQQ8LtY7DovOxQv1ep1KqQIahJBgY7Y89Ij9j1u/wP69h+msdlLTg3zk/R/if3/wE/bu2Ac6YGrHVBc/zVJAcKwuCGRMo5EiI8NQ/SBD2RFedvlL+edb3+d2nI2BaKI4dLtx3ilobhIFolXEsGvXLnvn17/B0NAxnmIfM2fMxhhDTY0gQ0FYCtHW0NPbx6rzV3LukkVCVsRY0cKEyS+nPKaCb5lMNgq+iTV2QwomSpd0BbtWG4JmlbkFm7n1285H9tnPfOZzIAQ33Ph3vO8Df09jZITv/c8GgYYdm560G771bR5/7Ake2/o4GEFX51RG6orQRugRjdINqGquu+HtvOm6q5zZUyjajtGV640ZxPIRTpxCzC6f2BUXSCnZs3OPvfHGG4mCkIiAa69+M7t37qZSqWAFzJrVz9TpU1m2YrnondNzwiirjc5Lg529TSiDp/3+0QMet0SxnCS27nkuKfgI3Kx0OdXfsi7DobnjnIt319bD9rq3v5tXXnYZH/j4u8Tmhx61v9v4Wz72iY86x8gYBtbOFu9dc737IAsbvv4Dq5UgCqtIFXLLB26mo6PKhRev4U1/dZUgNFg01kT5xlPzIMwYEZzufd/a7Ard8f/0pz8liiJuvvlmli5eIo4dOsbt//012zGtk9WrV7PigmWiaYLXvERaGWdkDyAtgXC538GYENDpXctnfAKeM0rBR2AYX+87Pt7rNqpct8BWsbyBHY8csP9yy78xe8pcbvr3GwQB3HXn3faDN32QO+76JqvXLndjpAWsxhpFGJZGHwK5U8y6ea+yiwbm88a/fh3Xvu0qIUrK7d5aSat7mgBEkpfWRc1Oom4H3cqTLi/dC+6VMbXA5BY8zeVp2x6e1SBCMFneUEEp1ysYZ+zX3FVu1hEHouDP8Bc4kyQIcPLT0EYjhRi92fNOd/v2HiAZzhg8VOP4NhchWbPqfG6++WZWrl4ulHWdTKwEGVjCSAIZKslcWqGC7ZsP2Hnz5hGVI16+/mJkCWpJAgQIEWDbUg1dtbBxE/qW8E59+dsTJZIkAXLxyrzdS+6Ai7EorRF5z2AjDDIQxOUIay1KKYIgaD0roiD04p0ETILf4NMVKxiCpv+zco3AEEAGR48c4/ChY1Q6e/jut37CFW+4xA4snS8GVs2HELTK0EgiGTjB5P41YRRC5gzjv/T5r7Fg7iKWnreA/rm9AqBSqriR1oAIm5lMCovMO2YqAsLRkfwUzQksuS2rMZRKLmCrrSEwkrxUGKVdumVg3MknjQalcrnlm2u1IQzcd6ZJRhhHSPHMuiKcbJ7mZ9LPL5NAwG2ccDc1m9laRBi7qaZyZ71s+VKs0mR1zcZfb+b3mx7iLe+4xq65YqEggziM3LCpQBCCyS+Vhoce3Gx//uBDDB0+RhyHXHHV5RDlJnIy96Fu2rO2ldy56I8dPYjTuPu10a5htxRkWUYYRgSBbP9YwtB5UIlAYI2iVInzumKXRSWDIPfbEsT5Q8BojQwCr8CCM7kEPAY3fTVGIsVoZZLFrR23bP09Sg2j1BBKdNAppnD/nb9iw20/sq967WV0T60ya04fvctj8bMNG+3SxUvZtGkTB/cfYM+ePezYsYOd+7fz+a//J7MWzcgN4tqEFdi2kjtnTdvm9tru8jaGE3Kh2/oHRVHExIz2NRZy9FxFm/+yGOfFLMNnNgJ7nZ+dTEIBj91JlVI6h4tm6l8EOgErMmqNQZJSnSPHjiDDEvWRo/RO6+UnG37BjN4phCVyMGsfAAADy0lEQVSJUpk1WH7xw4cZHhlmaOQYR48f5PCRJ3nF1euZvXCGENX8m7VptWwRot1BQJ4oAK8Iz7NA8QV8GsUMWhvCZjd7C0EJlixZgpaW49RQQUSkhghFifQpTVdnJ3t3H0KbhFIpJtWKWlKjpkcYHD6MCRvMWnYO7/nYu1p5xNbaVusWj+e5ovhhpBMEbMZl+o1W84i8hYpJXBe9J7but2+99p1Mq/ZTFl2URAddcTcisXSUS4BFGMtIVsNEMGxqHKkdpNoTcdePvuicekLnDyWlbOu5NC704/GcISaPgKHNSmf0Za0UYehykHU2aroGLhtr65bd9uO3fIontx+kI+iiKqdQFiV0ohDWONPzGIb1CDPm9vKPt7yfBed1C5t3cBCMbhaBi7UKIVpTaY/nTDK5BAyt8sL2gTlJEkqlCgBpI3d/bHv7w7/bYp94dBc7tuzi9q/eQXd5Ch2lKiZTGKOYt2g+17zl9SxZtZiB5X0iEyBjQ6IbVILy6Cg/buRtNb72eM4Qk0PA7fHfkxTIG2OwVrS6wmepIorbtgAM5IHa3OBuhzVGs3j1uaIZ9cG5qGJFljftkghC15qTE6fMXsCeM82kF3D79Baaa+FRURmTIZuhGpN33TZ5nqIQebqj21G2RuXTZovK3SJFswN4G83eQV68njPN5BDwmDNq/nA6hfJy7Fy7bfptxoejxny8HH2/36fyPI8UP4z0rOIsb8y4nWxorxfwrUI8Zw/FF/BJR8Dx01fz9O8V7e+UmHHvl8+k1M7jeY4ovoCfDdqm3c0fA3j6JJGJmi15PM8xLyABn6Q/cEucCtFSZFvxfxPXBTz/H4PNixH8EtjzfOK3SSfEnPI17ybjORso/Ah80k3o02S0u2Hu1TrRh01Upug7zHvOAvwI3KLd/U1OLNrmn1t/2TxnB4Ufgf/oAXDCnkryaf7s2fhSj+fZofiJHB7PCxg/F/R4CowXsMdTYLyAPZ4C4wXs8RQYL2CPp8B4AXs8BcYL2OMpMF7AHk+B8QL2eAqMF7DHU2C8gD2eAuMF7PEUGC9gj6fAeAF7PAXGC9jjKTBewB5PgfEC9ngKjBewx1NgvIA9ngLjBezxFBgvYI+nwHgBezwFxgvY4ykwXsAeT4HxAvZ4CowXsMdTYLyAPZ4C4wXs8RQYL2CPp8B4AXs8BcYL2OMpMF7AHk+B8QL2eAqMF7DHU2C8gD2eAuMF7PEUGC9gj6fAeAF7PAXGC9jjKTBewB5PgfEC9ngKjBewx1NgvIA9ngLjBezxFBgvYI+nwHgBezwF5v8BqVl6WOZ5EDkAAAAldEVYdGRhdGU6Y3JlYXRlADIwMTgtMDgtMDhUMTA6MzE6NDkrMDI6MDDpfJTuAAAAJXRFWHRkYXRlOm1vZGlmeQAyMDE3LTA5LTMwVDExOjM3OjMyKzAyOjAwa5qEoAAAAABJRU5ErkJggg=="
      },
      "position" : {
        "x" : -464.84724943689054,
        "y" : -585.7571828397645
      },
      "selected" : false
    }, {
      "data" : {
        "id" : "191",
        "Protein_ID" : "XP_003986366.1; XP_023109912.1; XP_006931914.1",
        "stringdb_namespace" : "stringdb",
        "query_term" : "FILIP1",
        "Product" : "filamin A interacting protein 1",
        "stringdb_structures" : [ "" ],
        "shared_name" : "9685.ENSFCAP00000009078",
        "stringdb_species" : "Felis catus",
        "D10_F_fc" : -2.063384,
        "stringdb_full_name" : "",
        "SUID" : 191,
        "_id" : "stringdb:9685.ENSFCAP00000009078",
        "selected" : false,
        "Entrez_Gene_ID" : 101094101,
        "stringdb_description" : "Filamin A interacting protein 1",
        "display_name" : "FILIP1",
        "stringdb_enhancedLabel_Passthrough" : "label: attribute=\"display name\" labelsize=12 labelAlignment=left outline=true outlineColor=white outlineTransparency=95 outlineWidth=10 background=false color=black dropShadow=false",
        "stringdb_canonical_name" : "M3WC48",
        "D10_F_bh_pval" : 0.007967723,
        "stringdb_sequence" : "MPVFLTHPGFDKHREKVACYRESQSRLITGKRIILVLRILRVGMRSRNQGGESSSNGHLSCPKSSIISNADDKSFSEDAKKKNKSNRKEDDVMASGTVKRHLKPSGESQRKNKKSLELSKEDLIQLLSIMEGELQAREDVIHMLKTEKTKPEVLEAHYGSAEPEKVLRVLHRDAILAQEKSIGEDVYEKPISELDRLEEKQKETYRRMLEQLLLAEKCHRRTVYELESEKHKHTDYMNKSDDFTNLLEQERERLKKLLEQEKAYQARKEKENAKRLNKLRDELVKLKSFALMLVDERQMHIEQLGLQSQKVQDLTQKLREEEEKLKAITSKSKEDRQKLLKLEVDFEHKASRFSQEHEEMNAKLANQESHNRQLRLKLVGLTQRIEELEETNKNLQKAEEELQELRDKIAKGECGNSSLMAEVENLRKRVLEMEGKDEEITKTESQCRELRKKLQEEEHHSRELKLEVEKLQKRMSELEKLEEAFSKSKSECTQLHLNLEKEKNLTKDLLNELEVVKSRVKELECSESRLEKAELSLKDDLTKLKSFTVMLVDERKNMMEKIKQEERKVDGLNKNFKVEQGKVMDVTEKLIEESKKLLKLKSEMEEKVYNLTKERDELIGKLKSEEEKSSELSCSVDLLKKRLDGIEEVEREITRGRSRKGSELTCPEDNKIKELTLEIERLKKRLQQLEVVEGDLMKTEDEYDQLEQKFRTEQDKANFLSQQLEEIKHQIAKNKAIEKGEAVSQEAELRHRFRLEEAKSRDLKAEVQALKEKIHELMNKEDQLSQLQVDYSVLQQRFMEEENKNKNMGQEVLNLTKELELSKRYSRALRPSMNGRRMVDIPVTSTGVQTDAVSSEAAEEETPAVFIRKSFQEENHIMSNLRQVGLKKPMERSSVLDRYPPAANELTMRKSWIPWMRKRENGPPITQEKGPRTNPSPGHPGELVLSPKQGQPLHIRVTPDHENSTATLEITSPTSEEFFSSTTVIPTLGNQKPRITIIPSPNVMSQKPKSGDATLGTERAMSPVTITTFSREKTPESGRGMFADRPTSPIQIMTVSTSAAPAEIGVSPESQEMPMGRTVLKVTPEKQTVPTPLRKYNSNANIITTEDNKIHIHLGSQFKRSPGTSAEGASPVITVRPVNVTAEKEVSTGTVLRSPRNHLSSRPGASKVTSTITITPVTTSSTRGTQSVSGQDGSSQRPTPTRIPMSKDPEFASCAGKNIS",
        "D10_F_raw_pval" : 5.11891E-4,
        "stringdb_database_identifier" : "9685.ENSFCAP00000009078",
        "name" : "9685.ENSFCAP00000009078",
        "stringdb_node_type" : "protein",
        "Node_shape" : "",
        "stringdb_STRING_style" : "string:"
      },
      "position" : {
        "x" : -600.0452731914437,
        "y" : 1073.800822311271
      },
      "selected" : false
    }, {
      "data" : {
        "id" : "190",
        "Protein_ID" : "XP_003999953.1",
        "stringdb_namespace" : "stringdb",
        "query_term" : "PI15",
        "Product" : "peptidase inhibitor 15",
        "stringdb_structures" : [ "" ],
        "shared_name" : "9685.ENSFCAP00000022388",
        "stringdb_species" : "Felis catus",
        "D10_F_fc" : -3.005387,
        "stringdb_full_name" : "",
        "SUID" : 190,
        "_id" : "stringdb:9685.ENSFCAP00000022388",
        "selected" : false,
        "Entrez_Gene_ID" : 101082374,
        "stringdb_description" : "Peptidase inhibitor 15; Belongs to the CRISP family.",
        "display_name" : "PI15",
        "stringdb_enhancedLabel_Passthrough" : "label: attribute=\"display name\" labelsize=12 labelAlignment=left outline=true outlineColor=white outlineTransparency=95 outlineWidth=10 background=false color=black dropShadow=false",
        "stringdb_canonical_name" : "M3X6Y6",
        "D10_F_bh_pval" : 1.21E-5,
        "stringdb_sequence" : "MIAISAVSSALLFSLLCEASAVVLLNSTDSSPPTNNFTDIEAALKAQLDSADIPKARRKRYISQNDMIAILDYHNQVRGKVFPPAANMEYMVWDENLAKSAEAWAATCIWDHGPSYLLRFLGQNLSVRTGRYRSILQLVKPWYDEVKDYAFPYPQDCNPRCPMRCFGPMCTHYTQQMVWATSNRIGCAIHTCQNMNVWGAVWRRAVYLVCNYAPKGNWIGEAPYKVGVPCSACPPSYGGSCTDNLCFPGVTSNYLYWFK",
        "D10_F_raw_pval" : 8.04E-8,
        "stringdb_database_identifier" : "9685.ENSFCAP00000022388",
        "name" : "9685.ENSFCAP00000022388",
        "stringdb_node_type" : "protein",
        "Node_shape" : "",
        "stringdb_STRING_style" : "string:"
      },
      "position" : {
        "x" : 335.9547268085563,
        "y" : 977.8008223112712
      },
      "selected" : false
    }, {
      "data" : {
        "id" : "189",
        "Protein_ID" : "XP_006936591.1; XP_023116499.1; XP_006936592.1",
        "stringdb_namespace" : "stringdb",
        "query_term" : "ACVR2B",
        "Product" : "activin A receptor type 2B",
        "stringdb_structures" : [ "" ],
        "shared_name" : "9685.ENSFCAP00000002907",
        "stringdb_species" : "Felis catus",
        "D10_F_fc" : -2.144647,
        "stringdb_full_name" : "",
        "SUID" : 189,
        "_id" : "stringdb:9685.ENSFCAP00000002907",
        "selected" : false,
        "Entrez_Gene_ID" : 101086087,
        "stringdb_description" : "Serine/threonine-protein kinase receptor; Activin A receptor, type IIB",
        "display_name" : "ACVR2B",
        "stringdb_enhancedLabel_Passthrough" : "label: attribute=\"display name\" labelsize=12 labelAlignment=left outline=true outlineColor=white outlineTransparency=95 outlineWidth=10 background=false color=black dropShadow=false",
        "stringdb_canonical_name" : "M3VZT9",
        "D10_F_bh_pval" : 1.3E-5,
        "stringdb_sequence" : "GAGACGPRGRSLTRRLRGTGSGRGEAETRECIYYNANWELERTNQSGLERCEGEQDKRLHCYASWRNSSGTIELVKKGCWLDDFNCYDRQECVATEENPQVYFCCCEGNFCNERFTHLPEAGGPEVTYEPPPTAPTLLTVLAYSLLPIGGLSLIVLLAFWMYRHRKPPYGHVDIHEDPGPPPPSPLVGLKPLQLLEIKARGRFGCVWKAQLMNDFVAVKIFPLQDKQSWQSEREIFSTPGMKHENLLQFIAAEKRGSSLEVELWLITAFHDKGSLTDYLKGNIITWNELCHVAETMSRGLSYLHEDVPWCRGEGHKPSIAHRDFKSKNVLLKSDLTAVLADFGLAVRFEPGKPPGDTHGQVGTRRYMAPEVLEGAINFQRDAFLRIDMYAMGLVLWELVSRCKAADGPVDEYMLPFEEEIGQHPSLEELQEVVVHKKMRPAIKDHWLKHPGLAQLCVTIEECWDHDAEARLSAGCVEERVSLIRRSVNGTTSDCLVSLVTSVTNVDLPPKESSI",
        "D10_F_raw_pval" : 9.12E-8,
        "stringdb_database_identifier" : "9685.ENSFCAP00000002907",
        "name" : "9685.ENSFCAP00000002907",
        "stringdb_node_type" : "protein",
        "Node_shape" : "",
        "stringdb_STRING_style" : "string:data:image/png;base64,iVBORw0KGgoAAAANSUhEUgAAAPAAAADwCAYAAAA+VemSAAAABGdBTUEAALGPC/xhBQAAACBjSFJNAAB6JgAAgIQAAPoAAACA6AAAdTAAAOpgAAA6mAAAF3CculE8AAAABmJLR0QA/wD/AP+gvaeTAAAACXBIWXMAAAsSAAALEgHS3X78AAAAB3RJTUUH4ggIDRILhWJJDwAAgABJREFUeNrsnXWcHdXZx79nZq7tvevubslujAQILgkaSCDBAhQpLdJSaCnFWijF2iIFWgqlUKB4CO7uECSedXd3uTYz5/3j3rUIhJa+hLC/fO5ns3fv3Jk5Z37nec6jQkrJNL5HGJsuMfaGGfyp/IfHT+P7jJ2c9WlMYxq7IrTv+gKm8Q0xRXKafOM1eFry7laYlsDfW5j//VdM43uPaQn8fcP4HnZ67Z3GtASexjS+15iWwN837GgP+02ty9PW6N0C0xJ4GtP4HmOawN85TCYbpMbd8nLsd8lOeeoF30yaftPPT2OXxDSBdzEIsfXv0yybxo4hpiOxpjGN7y+mjVi7CrZSnYEJFXcnhbCUclpi/8AwLYF3BUjAgJrSRllZXk1BQQGZBUkCQWCTM/ZzGtPYCtMSeFeAhLrSZnn6KWfS19dHWHg48xfMk8XFxeTkZZOdnUVmQcr2ResYscX4VzEthH84mJbAuwJM+MkJF8qC/EIuufYCsWljqayqqKa+qp4Xnn2V6LBo5s6ay157LcTlcuEzfEjdwMAgrzCHtMI4gQLjL5i2MP9AME3gXQEmnH3cz2RoaCh3PPBHgTrxPgY8+/Brsr6qgcjISJ566mmkIpG6gd/0gzAwVcmMokKWHncsmZlp5BRnimk30Q8D0wTeFWBC1YZGed6Pz+Xyqy5n8dIDAyQWBHTisRfBn0Fibly7RW7atAmr1U5VeTUtTa2Eh0Rw3s/OI6M4QUzvm3d/TBN4V0DQiHXNb66XX366nnv+eQ+pBbETJB772BQrczCVcGz6DKjYUC/vuf1+imcVcvavVm5z/DR2P0yv0bsCBKDCtX/+rUhMSOKuO+6hvqxFYjDFrSSEmCSMlYljg8fnz8kQixYdwquvvE5daZOcIrmnsVtimsC7CoKuol9f8WtGRoa4+857wSAgaL+ShMFQzCCRjz7pYKFpGjU1tdPk/QFgmsC7EgQUzE8Xv/jNzzB8gsvOv05uTeIxgTtVEgencStpvW3dLKaF8m6GaQLvSghK4dzidHHBReezdu1afvPza2V9aduEOr0j9gXfb6kYkGnJaWRmZ37XdzON/wdME3hXhAJZs+LFPx76G6bX4IG7H6G1vFeis40kBiaIbcID9z5IYmIyWQWpk1xJE9M87V3avTBN4F0RQaNUdlGKOPfn59LZ2c6vf/kbPn5tbUASb2XcgsB7l/7sGimFyfEnLZ0IwZzGbo1pAu+qCJI4d49kcfdjt4oZc/K49eZb+d0FN8mGjZ1TVWoDOioH5ED3AGf9/DTSigMuqOm97u6PaT/w9wES0KGptENeetEVzJs3j1POPoHU/HgB0FTVLq/+zQ2sOGEZR596qBiLcJ8U8zGN3RTTEvj7AAFokFoUL264/fcMeQeoK22is2RE4oN/3PEvIqJdHH3KoVOir6aQd9r8vFtiWgJ/b2CCDERelX5RJe+/80FOWn4az6x6jpAIO6edewJZs1LEDve+00XsdktME/j7hqAk3fJZuXzg7kcJEzEsOnIx+x43Q2BlJwj6DXspTWOXxvQsft8gAlFXRQsKxEGHHkBXTzfvvf0eDaUdcrvW6Wns1pgm8PcMUgZFrADNptHW2UKI3cH9f3uYyX7igFt4e2yenDQ8je87pmfye4bxbCQBUph4dTcrTzuF0i1lXHbBdeNSOBCwMb3h3d0xTeDvI4LhVF6/G6vTQvxMu7jz7r9QXVtBW03flIitaezemCbw9xjHnbREjIwO8N5Ln8ukwjChagoXXXARzZXdcixBadpIuXtjmsDfOqZ2Wvgmn/tGZAsmPixevJg333ydmrIWuerlf4ukuBTuv/sBmiragiSeVqN3Z0wTeBeCQATinP1bvXQmUgq3qht97PIlDHmHuPvuu0HCRb+6iNAwJ2++8uZ2Y6anJfLuhWk/8K4EA9rK+mV7bS92NYSOjg5SMpPI2TNYXmfstVVScOXGOnnhORdz6KGHcvLKFThdDvHmK2/IhQfsQ3px6kSRvGnsdpgm8K6CYLzzNefcJt2dOjGuRBwOB5pLpaRyI0ctO5x9D1qIqfqJzLAESDnmETKhqaRDvvXG22QXZHDAYfuIx+56TGbnZrHXUXtPE3g3xjSBv2NIKQOqs4SmTd3yqp/eSIIjg+iQeOx2O7ripbGlkfioBNLS0tBNL9FJESQXxDFvSXog+koBJDTXtMqGynqEDq4QJz0DPeTvkU9SdvLYKaZ3xLsZpjszfMcQQozXf77lxjtQDCv4wfBL/MLA7XWj+qxYvE48nRKhWmkf6qexvoXq8lo5Y68cHNEq2bOTREpmknBZQvnwnffkx+99xD4HLqSro5Ok7OTv+jan8T/CNIH/H7Hd5mPBfN5XHntP1pc1EmFJwCf9+A0vwpCMeIfQ8SE1yajfjd/jx6e7MRU/vd39VK6vZcjfz6FHHCz3WzxPRGSEYg9xcPqpP6KiqhynM3T8VNPSd/fDNIH/HzGFvEED1L/ve1y+tPp1+hqHcSnhmKqJ3/Dil15UQ6CbPgzpwyvdoEu8uhef34vf70U3fICJZrXy/ktr+ODtj+SMPbNYdPh+PLdqNXvuOx/Db05nIu3GmCbwf4sdkWOr9yfvP6sr6+RD/3yYLz9dR2VZLfFhSUTaY0AqGIYfv+HDb/hQFNCliS4NRtyD+K0+3L4RfH43Pt2LYfgRQkXxCWz+EJxmCE3reqgJb+OYQ4+lc6QF02tMb353Y0z7gf8fMWYwzMnJFGeddRahrnDCXeFYNSumaWJIHZ/04GMUtzmIR47gYQSf4mbQ18Wgr4M+Twd93i76PT24DTc+3Q2AJi1YdBt2IxSL3w6GSnh4OJvWb9xhWOW0AfP7j2kJ/N9iG8kWjK4SgbVRykC7TwETfT8FZOWnilUvPUTNphZ507U3U1NSjx8vXqnilSP4GMVmOtBNP0P+IQYMBf+wF8MwkKbApoRgUxxYrWHYNDsuaxhhIeE4HHakIjGRlJWXs3nzZg5pOlTGpsduFZRlBi9nWjR/nzFN4P8xxjg7xYA11rBbQnZRsth73/nSYbWxZMmxSMVACIEmrFRX1ZKbl40udXTdh24aCAlPP/k8LdXthISGYLc6CA2JItQRRkhICJlZiUREuRCapLyqEk2x0NrcRmx67Hc9FNP4H2CawN86tr8r2cb6LCZ+msJk9oJiDj9534k+vxIOZa9tj5FwzGmHcv6Ky+Rwi58wVwSh1lBCQkKwOzUUu0FojIXW3kZ6erqxhlq3PXfwOgOLync9XtP4bzC9B/6uIWDUM4JqsUxIZhWkFngx+aVO/P/y319CxowUpM2PEmqSmBdFamE06flx6IqHT9Z8iImB1WqlvaV9u/tgMc3e7z2mCfytY/tZRjs0GAmYWTyDF559PnDYJC1bTDp+62PSZ8WJcy//EYOWVpb8+ECWXbGnOGD5HKGE6ZRWbaGrvwuhCaxWK4qyde+kncmW+q7GbWezuaYB0yr0/wDbrolbS7rx/XBQ4vb392HBSu3Gdpm1x7aNuberfquQUhAj/r76T+PEb+6tl37FR1VdBUIFq9WGpqh0tnd814Myjf8RpiXw/xMmZwKO9fkN/AInnLpMhIdGUFtRsxPfZI4fN6Zuo8FQ2zCeYQ+1tTX0Dw2gKAo2ix2LYqGrvXMrFfrbn/aJ+/vPJKhEQY4bAKYfy53FtAT+f4IYe8LHmpOpk+IrBBiGgcPh/NrvCUhvE1DGJTEGuFwu3n//ffBLVFUFKbEoKpqqIoVGT1sv0SlR/093O5WA2w0hnca3guml7r/GTkicYKogOvRWe8AHGFM9sAcefAANTfVf/R0ShBjLI5x4e+yL0tPTycjIAEBRNFTVgtViR1UtdHV0S2TAL/2/CN+Y2LNP2m+PXTPbhpBuXZxg266JgXHduobBlGufjkOZJvD/FMGWn/ihp9IrX7//c/nAn5+S9R8NSHyMkxoJKelplFaUThz3DTEyOERachpSShRFQUGQkpSMqmrYLHa6O7uCC8D/3+031bXIuvLmbZqUT+PbwzSB/2t8xZ4tKHn7KnT56n0f0/TxEKnMoOmLQYx6wAtjRM5Kz6KkpIS68ma53T5G22nsG8glBkwYHXZL1RQMDg4ihEBRVCJCw7FpFmyahYHu/kkS8X8HOSbiJbzz2gf85Q9/Z+3rZRI/gRI/wXuRX3shgXHd+ranHDKtlU/vgf9nCJK3p9wvb/vtPWSGFBGhJGD3hTDY6OWj56qkjPQiXDoD3l723ntvklISqampIXNGyk6dYsq+0hTIIEEURcFpD0HK4H4YwUB3X0AK/o/6Bo/tc4UQ44vPggUL6Gro46ab/sTsN4vkwv33ZNGxBwS2/eokf9k0/mNMS+D/BYLk7Sh1yxsvuZM4NR2b6UTFgkWxYJMhaINOlAErne3ttLY3ccqpJ9I/3Mc777+zXWn7VadCgBqsmzM0NIQQAqfTiaZYsKhWrKoFTbHRWNYU3AcHGPZtJjNMWUyC1z9jfo749Q0XiBvuvIbaxhruuv1ubrj4Nvne02sCtav/y1Yw08kY0wT+38CA5i298soLryFCjcVqOhGmBSEFSAWrYiFEtTOvOI8TfnqEOO/SM8Tf7r2T9OxUTjntxG9+PgkDAwNIKccJPPZSFCXgUlKsaDIw3WNk+59ahscWIQ3y52SKB568W9z6l1tpamnm7rvu4eqLb5SNFR1ySsXN4L08s/pZiQnlpRVfydBpy/Y0gf9rbCPNgoaru/58H5FaHJq0IqSCEpSQAhNVMwiNsmCq5rhaWzg/S9x4++9F8byZ36iU89hHR4ZGAudR1ICfWUpM00RVVTTFgiZU+nr6vxtDUtBfnTU3Sdzz1G3ij3+9AdOAf9x2HyUf1wX2x8F982knny6tqhWAyrLKbcviMm0Lm4xpAn9LmCwNnn/8TVlf3oIq7ePEldLARMew+whLdpA+OxRLFIwOucftYPK/FChT9qGAaZrjElhTLNRV1n53AzQp6CSzKFmcdvZKmpubuf7aG/ndRTfJ6vWNsnZLg2ypbaV0fQnVW2pkR1v7d3e93xNMG7H+S2yvTI7dYkNTNBSpICQoEoQiwe5HD/Wix1pY39GEt2+QCDNMFqcUbZOZ+02r4EhpMjzsDl5P4Cjd9KMplsAHTImpWhjuHsYV7/qfGY+2d93bpFKqULAgQzz00t00bO6UF/zkZ2xZX4KqCk5ddhqpmcm888Y7xCZGb/Md00rzVEwT+NuGhJKSsgBphUAKA9PmwR8iiE6LJjonjLnLUgSWlIkMo2/pqRwc7EcIgQlExkRhmiZ+w4/dbgchkAoM941IV6xL/K+s0dvDdveqQaYrikLRjGJ8Iz6EgPjYBFatepLfXHUp+XMLREV5pcwvzBPT+93tY5rA/wOM7T9NYaCEmDSNVLHkuMUsPK5woiD7pA4L2ws1/KaPq2kGNtNCCFRFJTwmgt6uXixIVBFQoyUGDdV1JOTEfyNL9zfBjr5ySlkuA+q3dMnP3v+cTz76FFM3qK2vY8Tdz5rS9xj1DyOD9a7zC/LEdr9jGsA0gf8nkFJiColiM4jNjeCsE08gZpZFYGG7T+COpMs3iyEOBjJK8CsmKJLsvGyqNlcQGWZBmAKhKHgGPPh7/FhiLFOKCvy/wYQXV78mP3rjC+xKCLm5ufzrX/cFcqJt4Aq3IqWkbEspm0u2yISEBPY/eL9p3XkH+P4TeBcsmWqaOsJqkFqYyP5L5xIzO9gKZSeucYy0O0ve8c4OBBIaAlkTgebfuunHZ+ioqhowZgmwKBbeffFdqYarHHr8oeOq9P98GGVAfj7y4BPyxmtuwmWNIDszh1XPr0MIQXRMGOnpqUjVQEqTR//1OFanjcOXHMb+B+838R3TqvQUfP8JvCtCSAwp+ffDD3L4yQcE3hvzf4ippNvmUL6Zj3bsc4qE0BAnAgUVCShERkfh8/nwGzpOa0jwCIW48Fh63f08eMeD8sxfnDlRb2+sYdq2F/VfYXwxkjB7TjHHLV+KRbUhpEJOUToKgo6WdqIjItF1H16vF4/fh8fwIHVjfPym98Hb4vtP4G8SsbTzH//PIUERKqbfxKGF8aNjzuWqGy+XR562UIwZrcbbiG4v3lnZzns7OxTjD7iCkArxMUnC7/dLj8dDeEgYIhjIIYVJXGgcmJLH//a4PPSYRcRlBKtWbn1NY9cjAhlXUoqdI9KkAZ9sgS6eO1MUz/3DlPM898TzctXD5TgcNrxeL36/H8PQ0aWOYRg7PsV0muJuQOCdxP86gH/8QZIQYg8lMjSGZFc2oeFhrHl5E3VbGuUpZ59AZLYiAAbrkW3NnQgZSJozTR2P4WbUHGK/I+cGyL4zFy2hclO1rGtsIDslO+gHhprqOmpr6qVu6gyPDpEYkzDukwYVUxpEu6KQUvLwP/5N4axCWTS3mN7eblJS0kR5SbmMjAwnIzddOGNCA2VyxTfUYLej8komqpGMaSJCg96BXkKdLnTdwDD0gAXd9JKRnbnDCfyhkxd+QASewFju7rcXwzKZvEiIcsUQItqJtMThEmHYVBtKu+BfVz/LwYccKNd98SVW4UQTVgwpMUw/o75h+ke76Xa38+Yz78tTfn4MBfOzJ57Q7TpYoWxTlTzu6OP4yQlnk5mSgdPpZNA9jNfvwef3EBYShoEEVUGYKkJIpDARQlBVVk1GRgZz8+fw5efraKhuwBXm5PMPPpcW1UpiYiJD3cMyNSeN5IKkiVI/O8MbwXbZPjZWk9VqRVHweEbx+j3ouhkocm8Y6FInMztrl7Jv7Gr44RD4/0OHnuSaCQ+NwWlE4FRdaIYV6RUkOxJp/LKXZEshVmFFmiqGYeDDg50hFMWOATRVVlCyqZKC+dlfe8rHHnmcm66/iYWz9qKjuX2cwFHREZzw4xWiam21fO3515iRPQMFBSEC+2MUnWOXLhG1dXXSa/qYM3MWZZXlaGGRrDz5eNHS1Co/+eQTpAGd3V1UVlbJmMQYivecFOo5UXVvUvX6nRyqsawlCRUVFSiKgs/nwzAMDMPAFJCZm0FWTuaEG2laZd4Gu1Eo5ddUxhgn1/+45pICCWlxhIW5cDgcdHd34/X4CbVH4LJF4NLCcFnCcVhCcVgdWFUrFsWCRbFhUx1YFAcW1c6WjSVTb2cHfltFwoYNGzCFRMqJ/WJbWwsIiE2KFT7ppaWtGUUZq9ShogkrHq9X5s/OF44IO1aHjaT4RIb7hvj3gw/L3v4eElMT+fu9f6OlpYWB9n7Wvr+We/74D7n6/qdkR037RKI+4psHKQc/X19eK994+Q1sNhs+nw9d1zGQGFLn5xf9YspUTZN3W/xwJPD/B4JGqIOWzBe173XLxo1tRDqjcTqcWFQLmlSxCBshFgc2e0D6upGYPgOLqmNRbVg1GxZhDaSyjxmVvuK5NQyDyrIqwsLCRIfSJp1OJ3QH/jbQNkhEcjgxibH0DfSSmZJFIK1CYAqTro5uwlLCKZ5XLDZ8tlF6PB78ZmD/WVleRWx8DEVFRYSGhrJ27VqKi4tRfNDe1M7f/3IXSWnJMiU9hbSMdKSUJCYnidiUmImxCAr77UJCQ3WDvOuvd2PVAmmWpmmiy4APOzMvi8y8jGnGfg12IwIHLazB33Y889/yHngHJ2zvbsFis2O1WlGViTQ+RQFHiEp4uIauBzKH/KbE5w/ELVsUbdwPvDMq6crTV3LCkhU89ujjcq858wNqpgQhFdrb22V4SpiITYqlcXMjqAGJrQT/SWHiGR7FnhhC8Z7F4rUXX5EOZwiGxw/AcM8wswtms/+BB3DaBaeKke5R3nnrbTniGyUqPIah7mHKeyqoWF8ZrNVlSqFCQnIiKJK45HhQAiV+MnOySM9OH7d0t1Q3yX/edS8NdY1oQkNKiS5NpDDJycnmwot/PkXr2AXd/bsEdiMC7yz+h+pzsFn37dffJ9vbu0i2Z01R+6Q0UBSwO1QiY8A0Baa0MurxoXoVNKGMB13MmVscOOhrntgZc/LFSStPlq+/8Rp7zt4DIdQA+c2JYvIL9prP2vfX0j/YR2xYLIoIhFwqmo2B7kFpDwsR9hgbi485XLz81EsSVaBJBU1RMIWFzz5aQ0RVhFy4377imJOPEZ++9rn8/NPPMfVAMq/FYsEWTAEUCHpaexlxD/LZp58z6hlhxOMGTEykXLx4MeGhYZSXlNPS2ILf4w1er0AVCpkF2Vz4ywvJys+ajr7aCexGe+AAdjrE99tKLJ3SQgEwob2+C5uwoQptvFIGgBASRTVwhgtC0sGVDDYXaBaC+1MlSHgTcwf7+SkFHYPnPeGU5YRFhiEVQUJcPMIkEDoZvL/YtFgRnxxLb38PmqZhUS0BlV6xgVdguAMlMp1xIRx5wpGivrOOho4m3D4PmqahKVaGe9ys+2i9fPvxD6VNdbFwn/1JTErCa3gZHO6jf6gXIQJGJlVViQiLJj0pHRtWIuxhWAwLFr/GJ299zOcffsZw3zBOhwur1YrX7WN2wSxOPfFUTj3lNLLysqapu5P4AUrg/yEk1G/ukHWVDWQ4ZzKu1guJofjRbQJCNWQYDI5CS0s7zY39+D0Cj/AxJAYYVXrp83ay7NQjvlYCSQLu2cK5BeK3f7hK6kMG3gE3LqeT/tEBWltbyRf5AMQlJ9De3s7sgrlYhBVNUcGiIKzg9+qoUgUVQuNDOfPcM7n9xjvoaA10dCieWUxERBSDPUMILDz20ON09XRyx99vx9R84rEnHpEVJaW0d7eTnprB6KiHzs6AjzsjIxO73c7g4CB9A/2EOl14/T7c3lGGh4cZGhrC6/ViUSxYNVuwhtc0dha7P4EnbZ62yUv9Nr5+cuyyFJSVVKKYGpPLNSmaRDq8uO3D9DkHeHrVQ/T0dOP3+Ai1x+D1BPzA9a3VOKOt5M/Pgh08xxOXPXUvnz07U7RsaZXegRGcIaH0jw5NXIOAvfffi+uvvI6lhy3FrjrRhIKpSoFFogs/0iMRzoDhLC4tTiw+4nC5/rMNjAwMUlVTRVxcPFkZmViAoxYvpq9vkDtv/SvnXHym/PnlPxMt9c3y3nv+wWebPwcD0hLTyM3MxjAkfr8fVbUQ5grHp3vRdR23283AwMC468hn6Ph0L5GR4RNZWpPud9vp+vb9+d9H7P4EHoM5qcD4t6igbV1fqrykHMxANJS0mkiXj36GEVLnp+cuQ01HzDgsXba1tFNbVc8TDz+Jw+Fg1DIEsaMsPnERx55w9A4JvP2LINim1Bjf9woJnW2d1G5ukFkz00VCeoJISE6SX2z6kgP3OVCggKopYAGsAjnmxpVQWVonH378EaLDo8hITcMiLLS3tNPS1MyCOfOJjo4lPj6OYe8g773zPivzTyA5K0Vc++frqK9ukH/7y1/pbOrAPTJKfHw8Dpt9PCbbMAw8PjfD7hE8PjcGBrrpxzD8Af/vdMGcb4Tdn8CBLSWV6+vkypWn8e/H/8WMufnfmoFk6+CCsXhjFANCPMh4OO2c5YRlMp4LnDE/RmTMj2GhLOLUS5ZMvdbtCJTtepLGzjNJRLnCnKJXdEuXy4XshPbmTl584lVOOfVkGZcbIQ486BAqNpdxoOvAQFlXC2AB1RIksoRnH39J/uEP15Gbm8OvL7+EhPh48cA998uY+BhS4pPZsHY9UVFRZGXloFlgzUcfs9fee8jsuVkCBTJy08Utd93CnTf9VX74zodUN9QQGxVNXFwcTqcTn+7F6/UyMDSI3zQwpImu6yiKgsVimeik+HXjHhyoH/pmefcncBBbNlYQorm49rfX8eQLj3xrlTC2Di547LHHyI4vRNfchCZaOPeG5YE84J2NbR7DNxVEApxhTgwpcToDPZaECZ9+9ilvvvUWOTNypFQM7FYNNUQNXE+QwGOLRkVJlayuruapp1aRUzTh8jnz3DPFP++4V9Y0ejn4sENprG9gw4Z1mALiwmMo21DG0NCQLJhdKOyRVmrLauQnH35Ceno6o6Oj9Pb2Ul9fjxCCiIgIdGng9rkxpI4hdfymH0MYgRBPqYwbA8frDP3QWfoV+GEQWIIiBSEWJ7XljdSVNsvMohSx9T7r2yj5IFDQ7Arrqz/nZ7//cYAgX7FY7NC/Kbb73+2/Gfy/NcJGaLgL1VQD8cSKwdU3XoFmt/L0089gsWi0tbfw5gdvycVHLxJbS/z8mbni0pkXb3Oe6NRofnzhOdz+p9v55LNPOGDhAeRm5NLfP0htbTWb1m5i47qNNNe1yCOOOVy8vPpVUuJTcFpDsFvsuBwuDL/O4PAQw8ODDHlGcHtHAw3epMSQJg2tDazfspGyuipiomNleno2+YV5ZBelbDeXentjslOhlruZQ1n8IIpj6/DqY+/LO2+9i6OWHM6GinXc/8RdYpvl678lsB/2zT5KpsZkUttcTf6sHK6+6Upy5yZP1KDauj1K8OcOi8B9w/ts3dAmOxvbqaiupLmjieKFsznsuMXj/Uzrqhrl7Xfcxh1/v11s4wJjB78H/VYddR3ylhtuJcoZxaH7HoowRCAyBOjr60MKCIsOY2B4iIrSMoaHh9GlPl5cQJeB/e/CA/Zhv4P3Z9QzynXX/oF1X6zFYQtBUTT22GMPBvqHqCmvIzw8nEuv/DWLlhw4sdjspETe4RjuZgTe/Ux4O/Dv2mw2DN1k2bLj6WrvorasQW7TcOtbmFSH1YnpU8lPmoXRYeHhW5+hu8Qnx5qYTT7fWG8jAcE45oBlddsHbztd+ra38ApAkZhBi/vYCxivw5WZnyayc7OprKyR2xwrdvB78P/xmfHikt9eQtdwF2988AZSDcReC6kQFRFNdHg0FtNKrDOG/fc8gOKCYjShgSJIykphxenLuezayznprJNEcmaSyC3MEf9+/N8if0YBVrsNzapy8WUX8ehzD4n7HvsH+x28L3++7lZ+e/6Nsq2sb6J+dHBMpgaLm1PGZIcL4G6mku9+BN4BSkrKmD1nFqkzI0VWTg4NdU0THQG+RSXEbrUT6YwmPSaPorQFuDwx/O33D1DyZrPEQ6CZmTfwEl4BbsANwquCVwE/O9XJb0cPqDPUJUxMXC4XpgktjU3BAyZeRxx9BC+99NJXn2DrcQkem5AWL6644gqcoSG8/MardPd2jacnakILxHujYcFKWlIG++65kJ+c9RMu+NX5Yv6+C0RieuJUbUTAiSefgC51dOknb0auQIGiPQrF7268XNxz7z309/fyiwt+wf23PyLHOzqaSuC1E2OyO2M32gOPda7fak2a9BDutXBPUCA9K4XVq57l4CP2+8pmX9+4BJOEH5/xE9a+VUqoFo5TCcWq2Ii2JfLxo1uo+KBVzt23GNP00dbYjoqNpoZWGhoa8Oleekc7sCcIzrpoJTlzUyZZynd+nXWFuzAwCHE5kVLS3Nw6RWqd/qMzZE1VLTabg6OPPlLmFeRNfe7lVj9hQo02oWZdjdSkhqIo9A328fHnH7Nwr31IjEpCIFACKfpI00AREBkSSVtdCz0DPTI+M4H4zFgx/p3Bn7PnzeX4Fcu27a+kQta8JPG3x2/hxSdfl3+97S7amrrlOeeeTUJ+2Fbbkp2Nhd+98IORwIqEJ598MuDGyUqjtbHta/ty/ycLumH6CQ8PJ8TqwmkJx6mFE6ZGY/NEMljt5/V/f8T7q9dS93kPdZ93YbTZSVCyiRMZxGvp9NQP0VjWwniqXrAJmAi+MJjoK6xP/H1Mo1TDAuGY4aHhSF0idElXU5dEwqpVq2VHWyehoaFEhoXz4nMvjvt+x3sZG4AHfL1+8DCFyB+++6Hs6eulqaWR2fNns2C/+bT3t/Hex+/S0dOGKUykmKTem4EYZ0zBqy++ys03/pnPP/hCjmu/wfMWFOaLy666XPzmysvE1mq8FBI0OObkw8Xd991Fe3srv7nkcn538Y2yobz9B997eDeSwDtYi4IPRHFxMR9++DEIOO7kJeKzd9fJ91/6Qh64bEFgJd/B0v11K/qUvwvYb9E+VG1YhcNqxxgx6BvpxarZsKp2nI4wIq0xaJqGNEXAUoyBT/iQCtjUEEK1COrLW8Ybf9dtapd1NfXYbA4aGxtRVYFf9yJNQUZGBiMjIxy+fP+JB9+E1NR0upo6SE1OpbaljrbGdmJTYwlzRqEJC+eccw4Wi0ZJScnETQQbkTMoMT0mwiOpKqmUufvkjUu66IQYfCM+0vNSiU9LEACHLV0sf/WzX/HGB29x2AGLSIpOCn6lgkQiMejv72dgYABNUXj6kdWs+WiN3Ge/hczfb/7UAvPbLZsTtCyqkD0nVfztiT9TX9Ymn338BT549WOO0A6XsVmu8RJEPxTJO4bdiMBfDSkFpqmPz3BScgKvv/46By5dMC69Vj/xrFxx6nHfLMhjsp4tIGGGQ4THO6XZrTM0MExIiIsQhxO76sCu2rFgRzUtCCEwhB+/8IEQGMLApobgsIRhV1x89PIG+f5n71JVXonhN1mx4kRGR0cZHR1GYqAqFl544QVqamp48N8PSKvVSnxCHIX5BeSkZxJhC0UEewavXvUMoeERcu3H6+ls7uX45csECuTl5cmKkkqZn5Mn5LDEdEuEx8T0SGn6JbGuGBgBwgL3NqOoUGxtnY5PTxC33XWb/PO1t/Da269x+CGHkxCTgJTBInhI+gb6AQI1uUzoqGvn2YZnKN1YJlecdLwIiXFO2RNvW+zeHK/JhYCMwkRx1LIj5M033MpLr77EosMPkT/51ekTqvkPiMU/IAJPtcgeeezh/Pz8X/DiU6/JY1YcIW699i75yOOPYJqmPPH05V8ZdTleFlZsZThRAA32PmgPHrvlOdLC83DYQgLdARULqmpBU61YNSuKouE3fMHrMtAVC3bVgU2E8PZr75LeGcc+h89n2clHM3NO3tTL2Gp/unldqdy8uQSH1UFVWSWm38ceBXMJc4UiTElpSTmnLDsd04TIqPiAdNcgf0aeKN9QJn19PixuFeEG02dKv8/ANAwM06SzvktKpyQ+O05sQ47g/+PTEkRkdLgsbS7lwVUPMauwmMMOPgwhA1IYzEC+sDSJCo0kOTmFcFcoDlcIn7y6Rroinczde56wRVvHQ0gnV9icguDeOH9+urhv9Z0899hr8v5776e8rELe+o/rtymev7vviXdrAo/HBRNIcRvPdBGQOyddHHDovvKVV17D1IV8/tnnyc7IprxkoqXleAXFrTC5ntP2nowXnnsel8uFEszt1YSGJlRUoaGpAptdw2JR8ekaEiumz0AzdRSpYVWtpKamcvWtFwhsjAeB7PhBNCleMEMUz58R2L8aMNAwSs2GchkoDGfidDrRDR+KZsUwDM455UJ5+dWXkFOUIQqKCoWvXcc/pEt8oPuNQFkbw8DAxNProa2hjfjMuG2k25iUfOWll2VTezNu3U1oeCjrKzbQ3NbKYYceRkJcPH2D/SgyoNoX5RchDImUAt2vo5gmQx2DvPnCm9IV7WTBPvOFM9a1jUSeOgETr2WnHiHmzJkjf/aTC7nnlofkeZedIX5IUni3NmJNbrVZUVHBBRdcEPwDoMLSE46mr6+ba6+9hpS0JObsMQtNCw7J1xUSH39IzPHPY8A7T38uW2o6UWQgH1hBQVG04EtBs4DDCeExEBWrYXeowd5FKorQEJpg9rxZAeJOikDa8TM5NSa6tapXPnT/IxIUUlNTkdJg+SnL+LL2E/F51XvizgduZdDTz0/OuIDLz/uDbCnrkVanhtvnxeP14vX78Ol+fLofv98AvwCvoKepdxvXkhCCzZs3yydXP4Ur0sV5F51HVHw0Z/7kDC6/8QrKm0tp7Gqgf2SAiLBwivJnIIxAnR3DmEi8kAZousJQ2xCvrX5NvvXEG7J0TcnXG6iC85gxM0Es2HsPXnzxReorWuXk69zdubxbExgYf+h6e7upq6ubeF9A0byZ4onnHxG//s2veOz5B0V5ZRnFxROVMHYUpTbl/bHYXQkVG+vlC6texoIDRQaK5wlUhASpSDSbSWisjYwZIWQtsJFaYMcWBbrNg08bwauM4BceTIwJw9I3sa4q8NAjD9DS1kxYRChChbCwsMB+NNibt2iPXLHqxYfFL355EX19fVxxxRWUrK+WLmeY8Pt1/H4/fX19AYLpBqYuiXRF8Om7H8vxYvSTrqmyspKKijL23n8hhy89QvzmqsuYt3A+GTPSxElnnUzncBcfffEhWAL9okwkhuHHNM3xJnAAmALFUFD9Kj1tPXz2wef86ao/yVeeelV21G9lbd7axaXA72+5XMQlxXLLn28NaCI/EOzeoZTBya7d3CTvuPHvLD5iMUtOP2RqCGVQcmLCnsX7yUt/+ytOOPX4r1HDAp0AJ7tfVj/6vFz97+cZbZGkReaSGJJOhD2eCHs0LoeLEKedsBg78Wlh+HFT11xDZ3c3VZX1DAwMgUWgWAV9I13EpkTw57suE0QDwS593+R+0aF9Y4dsb2rl801fUtlQwS333SLGUxQnXXd9WYt84K4HEYMa5571EzB9eDyBShymGVDBfdJL/0gPIkSw99H7bBObvOrJJ+WJJ50ktns9QF1Zrbzztr8xb8YcUmLTELoEHUyTQEKDYYzXgvbpXnyGH6/fh1f34vGM4vG5iU1KYME+Cyjeq2jbsNTg/ax66Fl59533cf8D95E1Kxgwsk3e8O6VR7xb74EB0OHJx1cTlxzLkpWHiG3mLbiCP3b/01JRFE445fgdW6HH1zpl/P+rH3tWPrv6eXSfztw5e/NZ60YUVEx0sOoYIR48doPKxvW0ra2ns68Vt38U04CwiAh8Hj+KasHr9TI0MkjnUDt7hSzghQfXyMTMKBYsz9thV8PtFSmQSIQqMBQdXRooEgzD3Oa4CYtusjj5zJPlI3c9xpr1a5g3axaqVcOvjxFLxzD82BQ7TY3NlH5cIvt9A+xz6D7jY3niySdtf8SC72bOyBJ/ufc2qjdXy9WPriYxKoGk2GSkaWJKEyknWrJKKcGQSEOiSRWbYkdogt62bt544TU2b9goZy2YRdGCYjHlPBJOPP048cfrbpXVlTVkzUr8rp+8/xfs3gQ2oaNqQPpHDM4871R2SARg7ty5CHVi/zu5GuLWwQ4Vm2plZXk1Tz/9FFJIVqw4nuNOOla8/MTb8rNX1wfimq0SI2QUS4aFY086lOHBYn7843Owh7jw9PnISZ9BQnQSvV0DjA65iUuMRwqDlv56LL4QBmtMRju6mLlHHiGZTOyHx9TDbay1U393hrqEIc1AbrC+A50yuIcsnJ8tbrj/d/z81F/K5rZajlx89Lia6/f70XUfHr+PMEcYtSV1ZBSmBwTZ1katrYZ3fHEJLpI5s3LE5cWX8+4r78r6inrsqp0wRzgYJqYZ7Klsmpgy0KHQNE0MaWIQ+Ju7382mjs1YrXaK5hdPFCFg4lr8uhef4Z50FVuv2LuH5B3DbkHgKd3+JlV9a67qkqseeZoQl4O0/MSvVIsL52WJwpkF8oxTfyofeuzeKc8FEko3VcqKskoqyyp56qnVzCws4vjjj2PpSUeNn3rLli2BwnQ2gdc6jD0xlFMuP1SggUPaSMiNlv3tbsxByeDgIC4tkvysQjRhQ5MautDxqW6qyqvwpUjcoz5eeeoDueKXBwgkNFZ3yJdWv05vfxcjDHDTbX8QOx4TQ5qmHpRsY+8FXNYlJWWyq7OH1NRUsnPSx1Xrn//6Z6x64ElUC4yOejF8fnRdD3QK9HgCKYBC0NvWyydvfyz3OWzfKeffxli8dWhkUFIefPTB4hXvy/LhBx6lICOPpLgkHFYHNosdHT+61DExAnWz3KO43W48nlF8Ph+g0NvRHTAyjs138Ofj/14lUQzyCnJ2b8vVJOzCBA7uM9lBTPKk5V4IMREGaEJjaZd89MEn8Jt+qhrKePjpf4qvXHiDe6rLfnsp1/zuD+SmzpCnn346AKqqUVZWRmlpKTNnziAjO4OHn3yAwqL8qTG9RuA6VE1DV71ccuOlROZo4+R4/rHXJapCXGIMDtWNxacRGRWO3+9HERo+EwzFT1dXF9FxUQz6evCNeuktdfPATf3yky8/oLKykuTYTLDqHHvmoV85eqERYUIqQkZGRmIaKq+9tEkuXjJLKEqg8dnrb7yLw2Znr73nyQXz5+Ed8vPMM88wo6gQ1a4RYjjo6XIzMjqC1+/B7Xbj9Xqx2+3YbA66+7r/s2kNjldaXgY9oz1satjMvov3oWxTOU3VzQhdYrXa8Yy6A4sPckK9FqBpCi0tLRNb2eCiULmhVj676nnyCvLImzXRjmV3dwTvwgSewA69OZOsknWlTbK1uZ1PP/qMtuYOEuOSOfOM00gsiBQ7dZcC8ouyxZW/vUyWbC5ly5ZS7BYrXq+X5cuXc8UVVzBzXu7283rHXRYKTqeTiooyeod6iFTiGQvTfPrZ1Zx03Cnk5eRz398eoqdxGGu4gt2h0t7Ygl21IzWJX3rQDcmAuwefz8dATy9vvfMmig3CrLHEOZOxhMLJK48XO3w4BWgRGkKFqKgYDF1SXV3DYmYBcOyxR4nVT70km/pb8PtG2bh2HW3NHaz97Etm5sygq6uDvebsTXp2On6/n8rKcrp6OgPVIy0WMCWHHbpITNGZvwlRBBTNmikOPeIQuXnjJqpb67jwql+IjvoO+dgjj9NU24jdYcNqtWLqgcLwNpsNXdcZGBhASsldt90lU9NTSM/KoGxLOX+7426SU1P4w3XXfmWCyu6GXZDAO2ElnBR4//rqD+QHb39IZ2cnM2YXEhIawv6HL2TZiUHV9puUzhEwa48ZYtYeM772c9uDKjQwBZpi5bZr7+SS318ks/aIE1s2lcvS0lJyrsoid3ayOPtXK+Xf/3w/g5YOCuZlIKK89LT209zYhAjR6WrvJCIskuFBN0P9AxSmz8QZ7qC2tpaW2maOWLaYzjK3jJvpmDBwbU0gMckPLnWk0Y866bpVVSXMFc6H731MZFQodrsNq1OjpbcJn/Dy/GvPBVIC09KYUVDIiGeUmppa+vv7SctNZXhwhMgo69eOydbYvHmzrKmp4fnnn0fTNBzOEGrra3jwoYdkQW4ev/ztxaK3rYc3X3pTtrW0Y/oNdF8guEQakJmeRXl1KbP2ns3GLZt46qmnyMjOYukJS7j0yl9v30i5G2MXJLDC1onaE+8HIaGmpEnedfs/qCmv4ajDj2LvfffmmJWHjheO+49X4Ulbab7JV0hw2p2oQiM7KRe7384LD7zBj0JOllVfNqF5HeQXZgh0yJ+RIe7453W8+9Qm+fzzz7N27Xpm5c/CarfRUFWDlJKqplIWzt8Pp7UQ76iX5uYWImwx9HsHUHwW1n1QwsHh87ElQ+nmKokKM2blTknMcDjtjPZ5yMnOZHZx3pR9aEN9C+mpGTz++OPkz8wU5eUV8pFH/s3JJ5xMUXGxWPXgU7KxppHGtgaq66oJCQnB8BnoPj+qqjIyMiIjZaTYxnL1FeMDcNttt9Hc3Ex3dzdnnHEG2dnZ1NbW8u7779DW0Up9U73UhEZNcw3d7d1ompWC3ALaGlswFZPWzlYioiNZcdqKqV0SJ2lF30JlpO8NdkECw1TpO7YPnugnW7G5Vt55810IU3DzXTeRV5whphy2vYD4b8jIHX9sxxpCqDMCm+LEJSJxilB8LVb+ceVjtPe0EmWk4K9Afv5RDVYlhC8+WI9hmCQpBeQums2GTetoG2lg2QnLKKssoaqkji9K1mBTHAx3uznusJNpbewgO9WG6g9h7Xtb6Gnvkx99/h7CodM91EZNU41ccdIKVqxYRm5xpggPD2ek1z018MSERx99TtbWNXP+BReRPzNTIAIpfdffcMP4x9aVrGWgt5/lS09gzYef4nG78Xn8eEe9VNXWkJyVvPNBJkFf+4/P+Kls6WglITGBN998c8oQb9myRb7yyitUVVXR19dHiC2EgrkFJCYmc8zSJWLjmo3yk48+xe12M6OocNsF+utqiO2m2EUJvC0mWzQfe+wxvKNe7nv8b4H9rfr1x+wQWyewf0Vq29chPz+fUmcjdm8EoVoEdsWJ3WIlIS2DuPBk/vWXV3Gp0dhxk2jLDlh41RGGhgbITZpB2GgozXXNZGdkU7quHLepYdpMUrNTsTgCncn8Xp2a8jp008/6lhLmFi4kMTuKOYfOYGP1lzzz3GpWnrSS3151hZxbNAdVBBqoKcHFr2Rzo7zs0msBOyNub8AVM6aCB0NDX3jhJdk90EXxnNksWnqomDWnWD5y78NUVVTj9wa6F/Z3D5IwlAjhk8Zra7vApNdJx54mm1ubyZudwwMP3RcwIE9aYIuKikRRUVHA4l9SImcUzZxiiJq9cLaYvffsievc3WMkdxLfGwJPhiF1pDIp2HU7CDw3MtCmc0efCz5cVZtq5bNPP8fnn3+OT/dyw83XUzx3pkBMWMInsIOKHyrEJUfjcDhxKRG4LGE4LKFYNQ2pSRhpRThshEfEYMEGEnTFh5ASUzWRmkGENY6a+lLmzFxAWkwOnd0duE0vg+5+3lv7OuG2KOzSRYg1nOSoFOJi4nGFhlBUkEVCHiJ1wSKWrFzEs0+8KG+89k+ctOxEDt7ngIlayyasfuIthBmJsArmzJk3cR/B8Skrq5DrNqwnNT2Ni375C4EMdGo4/KgjZJjrUzZt2kRrayv7zNubxtJG6Ux0EZ0RJaZoP0GJW7ulTT712NOsW7eO5uZOsvLzeOCBeye8P0Hybh2MMoW8Y6mEW8/hdufd/Ab1onePiKzv39ULOOWUU9i4cSOvPPOOhB3HLH9lYm+QvNdccb287rob8Pl8nHzyKYDCYw8/+fXDEzSklW2olmUbqiVAamG0SEiNxxkeQojdhUMLwaqGEKKFkRydxlC3G6uwY1cdWBU7mmILNPTGjk04sSkOXFo49SVN7D1nfxIj07ApNoZHRxgY6mXI0094dDhZ6RlER8aAX8Hdp7Pli0o+fG6LHPO8HbfyGPHkU0/Q2t4GQFx03PhlP/H481i1cE488USKi2O2GaDb77yDtWvX8qMf/Sg4iCYoUFpVxvy95nH+z87DYlERQE9HF4898Cj33vpP+eaLb8lxV54O119+m7z4/Ev48tO1NNY0MTrk5dglS7c/T1+rKZk7zE7a3tTLH1B5jl1QAk9dGafkjwcDNmYW54uF8xfKqrJqMA9BaNtJ+fuqUwQlxLVX3ijr6uu48neXUzArVwDowpSPP/7o9o8ZvxDGY45vueYOSktL+feq+2VuYYaYs08xZR/UEeJ2YDdC0DQrQjVJS8zAaXVis2hYVQ1hUZAeE0PqWBRLINVQ2HBYQ2hv6iQyM4G9i/fli/KPMVR/oKoHdkJCQqiqrSI1NpUQSxh2iwNft44rRIFWIBWwQMasFLFkxZFSNwId73t6e9m0sUE67KGAn7lzClC2U8HCbrXR291DZuaYLzWQSH/CmSvEmnfXyNbmNmYWF9He3Ul6Shp5vXn0j/TR1dzFls9KpF1zct+9D9JS10mYI5zohAisTpWGumbKSkqAo6fM53gLxa3mWxIMzpHiKwk+Ls6DdbEC/N4Z3fr7J7u+t3cxNknCFGBAU2W7bGpq4vjlx/1n+yATqksa5AsvvMhVV10RIG9wZZ9ZXMCmTZso3Vg5UbtpchZM8P/1JS3ywjMulS217TjVCM455XwaNvXIPY5KEbYohejkMCLjQ3GE2cACI55hFIugvGYLFqfAFebAbrWgKWog2V+oWBQNi2rF4/FRX1+PLgO9dzu6O0jKTMSDm+HRAUY9w5TVleFhhL7RXoY9w3S3DPLOC5snhI8Ce++/t3jquaeJT0hA0zQ2bd6AK1QjMtJCUVHWVENQUHoeuu9hhFqieOnJ1ydK4QZDIfc+ZG9x1IlHi7DYcPpG+/AYPopnziQyLJLstEwSYhOpr21g4Z578ZNzz+bUM0/mjgduEr+//nf4/V5qa+qmZFh9NTHF135mGrskgcd8QAGMp9zq0LCpQ/76x7+Xl/zscqxOjdSZseIb34GEsi1V8sbrb+TJJ58gvzhHTFbNiucVipUrT+YPv7ueyvV1EgPefP5t+fqzb46ntDWWtcq7b72H1tpOnNYQXJqTeHsqF539a5pKBuXCRXOwxprUdJdQ31vOxprPaeit4cuKNfTrbdjDDVzhCmGhNlRVoCgqqmJBDfYHtjttDPp6qGkpRXVBWkEiP/3NacTmuuh2dyJtBobFR01rFc19dXQNtjM4PMTIiJsvPtws333vXVlTUyvtkVba+9rxGz6Ki4pQpR+rvY85C5KZPTd1ghpBjeTVp96VdZvaCTfiWftmGf+44eHxFEI5Fruowp6LFogjTj1CNPU04VdM5syZw8zCIrH2iy+JTY5mvyMWigOOmy+OXHmgQAsUT1h+wgrq6hqo2lI/JV93e/P91TaqrepB/8CNWbtuOuEkiVe1pUGuXbORDV9swGEP5cc//REpM6LFRL+h7RmbdvCdJtz0h1vklo1beHTVg9tm+gTPe/LRp8kQi5NDDjoATVGx2m109fZgERaEYaW1vhvVCDTjsllCsEgHHR1tJOfGU1RUxJo3v6StsZvY2Hi62jsD8cimZLC3hwt/eiGZcfE0143Q1NrJoHuEEd8gg55eOoaaaOlsIiE5DsUmaetrZMUZx3PUj/YXmHDlGbdKfUDFLhy0tXSgSIiIiCA8KhJXokafq4HSpvXU1tZSkF3I7Nx5+Ea9LNx3L5558Vmq62s4cskR/OJXPxdj91u2sVre9Ps/E2aJQOh2asrqcFgdWEM0/vKPP5JQGCzhOolr1eU1crhniKHuIayqhbDIcKxOG9nFWeM9lSaP+QuPvCPvuOMOUrMTeXDVPdu2S9lOZNuUcMkpRN3J+f4B4LvfA2+3twjjcc13/OGfcs2az5lRlM8Bh+3LUcsP3U5SwvYmc3t5oArVWxrlM08+w78ff3D7dx98+J54/hHx4G0PyrykHCLCIvl84xds+ayEhLAMkmLSaC3vQdcDOawAQheEhUZQv6Gd9174lCXLjqZjoJMlPzqYm274I7GOZNA1QmPCeOPDN4gKjUX3mrR2dqDYVBQVbA4Nn/SBFZq7G+kf6caw+Hn6hVVkzE6UM+bkiPOvOIO7b32AnuYBvMYIDlsIw/4BRvp7cTls7LlvEcefcTTPPPMMH7z3MTZZTk97DwftfwApsamUbq4kIyl7fNyrNtTLG67+MxvXbeLwg4+idEsFVtWOe8SD4bXx50v/TnRCpAxLdHDhH34ksMLGzRvlbbf8haMOP4owVxhHHnXE1LjwYIXL9tJROdQ7yuaNm3nj3dfp7xrApth59fH35ZEnH7htWOpk+0KwPNBLq9+VS044eNxdKINzKnbSirybh0LvAgQew+RVV0JjRYe8+857KNlUwYEHHsjRxx1OwR4Z4j/uKhisnHHdtddz3HHLKZydt+1CMKkH0EurXqQou5hYVywAw32DJMcnEaKHkpWcy4Y15Wgo6CLQ19YwTMJDo4gIjcTn06lprMISBTMWJ4pbMq6XF5x2CVGOOEJsITR2N9LQ2oihS7ymjxH3MIODg+i6j9joOGwhFlKzUvjJsrNIzozn5jtv4tmnn2HG3N+QWhQjfvKrM+TPT7sEm+HEbrPTOdiFzz3EX27+I1nzkgRaoIxu2YpKefuf76Sts4OKLbXsPWd/XnzhNdBVMKCuolk++M+HMTwGm6vWiPNPulyqqBh+0BQrdtXFaIcfY2iQ3t5erv7Fn+X5V5zNH//4Rzrbu6hvqme//fYbj/ce20cPN8CXH26Wb7/2PqYu6erpoLy+HEVqjPZ7+PCtT6isrJbrNnyBZlG58uqryC5KGpfcjdXt8otP1/Lisy8xMDDAHXfcLu/9991k5icJofADsjF/Pb57Ak9Wt0yoWt8kb7npFjrau0hOTeK2e/5Izsy0HTYHgx2Fzk0NvQwkPDTK2tparrrqiolzb/WZztou+dHrHzE7ezaxYbFgCkwM+gYHkELglSNI4Wf2jCJKS6pAUVAwEVLH6/WhRqgY0segdHPBxT8GK8TPCBXORE2Wbt5AlCuWUGc4Ds1FW1srDocDYVEwlYAkDw+JwOP3kJuRzwHHFgsssPiIw+TNN9/M8uUnyIJ5mSKzKE784tfny3/d9QgeYxSPHCEi0UHW3CQxOailcEaeyMvLkfUVTbQ1dKH6HOy/4GAs0gE6/OOO+xkeHubxF+4XF59+jWxr7MCi2TAMiHREE+GKwaWGIWwmA94u3CN+fvSjH+GWg1it1kBrUMM3Pnd44aU7P5d1Ja2oigV9QLCpaj2jxgAezyhSSEZGRqivbqZicw2jIx78upf7/vxvLv7NL6RQ4Z577qFvsId9Dtqb5acsJSsni1WrnuLsU3/MAw/9S2bMTBQBt/DOqdDbS2Lb3vvfV3z3BIYp5V3u/fs/CQuNYMkxx3DMykUB1elr3LE7BRNuuO5Gjj9+WSDdbKtyLEjoqO+QH7z6AVkJmcRHJKIYApNAGtsYhBCUlZUx0mugooIi8Ct+hDAY9PXSXdFGr7uLv9xxPSnFUQFCScidlUltbS3NnQ0UZs/CxCApLRmHxY6maegYKKZKqDWCvJxc+rsG+Nc1r8q4tHDSUnLYd+ZB1G1sp2BGJgCqYQPTpG+omwFfD2eefO72I9JUiWnqdHb38NF7n5GQFkfphnIqt1RLzbBz2KL9ueS8a6TDZWPJsUfx8tNv4NBchFojSI5IQ1PsCItJRFgYT7z6L0LSIacoB7/fT21tLaectBIMqFnTKC1DodiGw4m1CBra66ivaUSRCrFRsTh8Fjp7OrHb7TQ1NJKakI7DFYZDC6Gtspc//PpPWB0qey7ckwPP2J+kYuf43F877yp+tPRc+crzr3LBzLO/66d1l8IuYwloKumQ5555Af3Dffz4wh9xzKmLxM40xd5ZI2TZhmpZWlrGMUuPZnJtqJbqZokO3bVd8t0X3yUnMYvEqGQUAiVhxzJ6FKmgSgshtggaatvo6uoJ/E0CioHXNsjVt/+GqAwnGcVJpMyMmqLun3j6cvKLcsjMzCDEYidEC8FpC0NTbEhDQTUsCENlZGSEztZeokjA2R+PXhlK/zpJoszly+fKuf2MZ+STl38q175WgcVwITEY8vQzo6hg28EQIBUdqer0DPZw6GGLSExI5pXnX0WTgeCRj9/9FIAzzl1JTlE6VqsVK3ZSYjIJs8YQZoki1BJJuBJDjCsRm8XBkiVLePTRR8VFF15MZmaGwA8JIg2j3YpnwEtHdwcbKr5kaLSPOQV7EGmPR0iVOXPm4DXcKBZJe18LIS47ESExJDhTsfgcKD4bva1D2AnZJhTzhBNXsHHLxu3M7LZdCrfbM2c31bt3DQKbcPYZPyUpMY1/PvpXUTA3e0Lyfku6joJCd3cvjzz+2JTzvv7CmwzWD/LWc29RkJZPcnQqmlRRJvkqFVRy0gvQ3SpN1R1EuGI5/OAjEUJgaoEqGjfdcT1eMUx9VzUXXX7e1DRGAfnFWeKKay6jZ6iDroGOQF0sU2d0dDRQAN0I1K6SUtLX14/pUWDEgui34+1QsPlCcehhZEfMhD4b/n4Tw23g8bs5YeXxFM7N2W78gsXiICoqJuBKmlfEfgfvizPMSdmWcmoq6zAMya33XCsK5mcIqRrY7XbSk9KJCo3FoblwaC5C1DAcIoy9ivch0hVFbXUdSCieWSTww5Vn3yhbK3ppqmrH7/ez5suP8Xg8HHTAgSiawGO4cetuNpWtxRoiyCpKZ/GyQ/AxSlxkHEU5c+ls6Cc7sZC+1gEeffBJXn1wjXzu/rfl+vfKJAYBi78Z2Lv/N2Tc3bxOuwaBAavdwnHLj/3Ggepy61920C40f1aWuPnmm3nlxVcnDGVVDTIpMgnVrcqjDzyajPhMNKGhignpKxUFgZVQWwxD7V4Mt0akI46s5FwUBB7LENfdcRVxeXbx4Yfvk1WYRsqMGDFR924iDDBndqq476m7SSyIZkjvw6OPYLEpGNKHiYGJiYHOqG+IIU8/Pjz4ZKA6o6YFAjw6utpx+9yEhIag48cjR1mx8vgdxnqHCBc2QlBVldwZWRx52r4iKiWM2oZqnGEhHL9i2fhCaUqJkAqDg4P4fL7xMVCkhgMne8zaG++Qn7deeYd3Xno/0K+3DYYbfdz793/T3NFG22ArXX0dLJyzP5oZgl9z06e3Ep0RijVa4bDlh/LAc3eJK/58oXjw1dtFeHg4YbZIlh6ygi/e20hPxwCtte188eZG3l/9GXde+09+fOQl8rVn3qEoZ+64dXrCTaUEXuzg9zHsTqydhF2CwA8/9LiUmBx7ymLxTaXueOiRCU89ulpef/UNcgqRg5bRxqoO+eGHH5KQED92IJWl1Rx6wCHCrjqEXXVgFVY0RQuqzUrghYXO1h7WfroZ36iCaljxew06OzsJibCTMSOJmAKbaC7rlR9//DF77jd/OwuQOf577qw08avLf0F8cgyD7gEOOeIgdEUPJGhIP1KY+PHRPdiJHw9+6cUwDCLDIwHoGu5glEG8chSPdJNdmE7e7HSxjUEuGPxiM1wkRaXjG/WTOStWIGDZ8qWMeIZoamqktLSUjtpBiQlCakgpMTBp627GUHygSIQKpmrg8bk5ZtkxLFiwgPff/ZArz79OvvTEx/KYo47DGmGhtruKTXVfkDU7lYi4EIb1PspbNhOaZKdwbjb/XvUgV//xCjFetF6B9Iwk4mNicarhLDl4KX2tQ7TVdTHQMcxgzzCdLb3U1NSycfMmNm/cwh8v/bv88IX1Eh9Mbfi90w/MbqVOf+cEHl9IpwSUmDt9vDLWd8SAF1a/TKQzZmKFDvoj77rxX/KiCy4mPDycF954WqBAfUWd9I/6UDQVxaKgWlU0q4amBV5qkLxtrd28/NJbtLV2I0wFIRUsNo32/nYyijK49ObzBCq88dqbpKdksvSkI8ZL+EwkKU/NprFZ7YSFheP3+8jITcMnRzFEgMS66ceQBj3D3Qx4+tHNQHlX6Vfx+/2UNWykqb+S1v463HKQ391w5VR1fbIf1Q8hMpLu+kHmz9yb/iop0aGlvgVTMWjvaeGt19/kp2dcwBXnXSfryusxDBND+hjy91PTUgmqianpGHYvOXPT+fEvTxEjnmHy8/MRqkb/0CAffPEePlcfA7YmvM4BzIhR+u0tDLvaSZsVQ1JuFKeccRJZuWlTjIc165uk1SXJLogjxObAqYRz7MHLsZpOOro7aB9so2ukhfbBBgaNLj757CNGO3ReeuAd/vyz+2V3iXci3HOyefmrBMD433ewV/6e4Tu3QksJs2fP5mHjcepL22XGnISJCD8pdzqnt3JTnazYUsWi/Q8fJ3BTdbu856//RJpwx9/uIK0gbrxiRWV5FYsXLxaqTyA1E8UUwmJa5EQsgqS+vpVnnn6Jzo4BbMIxruJ6pRt7rMax5y4KfNyAzuZeDjhkv8DBO0pdDKp/jz30OA1NdeTPzmJU6WNQ78bid6IYVixCQ1MsCEUw7BvEaXWimzYUU5CUlkBl13o+2/IxIeEOjly6mJyiVBG84PFFq7W2R3Y09NJS0057QwcWxcLmTSX8674HOOzoxbKpro3hkUGysrLQrBoH7XUgKBLdb+LxebDZfShCY9DbR0NHHWlZKYTECeYuSRYocMAB+7P6kefYZ4/D2FLRSr/bIDkrhth4F/laHj7dpLSykmHvACcuP4ajlh0ithkLHe7724PkumZwcNE8Qu0uhjxeDGmyaL8j2VC/hv7GLob8vczcs4ATTz6Bk045Tvhq4U/X/lO6e/3ccMUt7Llotjzl50umRNR948bs32N85wRWBMyaO0Pk5ubKqqoqMuYkMCaxtk/e7UfglGwuxYqdF1a/xuEHHiNvuf1m6pqr2e+QfTj0iINJmxE3oZ5LMAwDVVWRGghzrMuCKSxYpJQSNcTKv/79AD0dw9gtYVhUE0Mx8SoeWvvqOe+YZYHR88PaN2tl6Zc1zJ29x6Rr3NYPjQlvPvGJrCqrJbc4i7PPPYO0olix37J/8s9rV8vP3lkHfoHf78UrfXQOtqBpCg6rA4HAxygJmXF0V7fQN9pB3szscTJUbW6ULz7zEl0tPYz0+0hLyMIz7KalpYE582ezZu1nvPv+O6xfvx7d9GPqkptvu5mN679AURSWnn6k6Kxwyzeefwef7kbTVIRQ6BpuZqSpg5T4KLDtCQLycvJoamrkld73aW+LITo8jqaOKuJjVHp625EWG6HxaSw6ajlHLdlPbFND2oTucrccbjMYDPXT1wyYAZ1aNS2o0kZ+6kwSc6KJm3ccJ513rBiriW3NgnmHFLL+gxKUYSsfvbSWqpI6ecavlpM+MxAMIsTXPy+7gPL5reA7JzAAArJzc6msrGSxuf9/ZCo0kQjNglWz8pNzziU9J4W/3H4baUVxE8ENwe+srKySOXnZYBEIaY5ll4MUSKQQQkhpQWQWZsim5s9AsSCEil0ROGwO7GF2HnniWV5+9WUZExZHUnQqjFgY6vIEJeGkcKEgcRvK2uQ7r33AGy+/TXHxTFb+5CTSJiVjSE2iWlUUVAQKbr+HroE2Btw9zJkzh7yZuei4SZZhHHbyPqzfso4r/3AZv7tBSBOJhsb8uXty0nGnIEwLNiWEjLR03n37VZIzk0krTKSkpILa8npKNpeSFJ/C76+6luiYUMIiQnn77bdl2ZZqzCEFLdyKpmmgSlSLTlRaCouO2peGqibZ1NJIc2MTkRERFObPorN/mL5RSImMxOMeZHTUR+6MAtZXd3P3Pav56KMP5JVXnEt2QfSUJuR/u+VeFI8NxWGnqrKP0WEfum5iGgAqApU5xXPY/8d5EwkrwXmcuTCHjo4O8gvzqCltJD83i/TcpB+IzJ2KXYDAAWmVnZPJXXfexdHLjpAZhclBH+p2gtblWN6oEZTQgXzVwpkF5M/IZnbRHhx99JFkzUvYNuwySKqKigqOOXqJCBhBFKRpBj4mJIZiYlikUBySJSccRnV9Hc21HeP+YOkzaS5tpqamikhbHMIT8F3OzplHS2U7NV+2yTWl73LqmSuFu9dHTXmNXPf5Rt55/WNGR0eJTArlytsumtAGgkY23auPbxmEEAgVPP4R2vvqOXHfo1hy+vyJ+xFwpDiQK2/+JaWby+XmzZs5aeUJE6r02L2asBdzZX19PUedfqjI3Zwj77jxb2hWlVBbJGFqFOs+3kR+QSZ5hTm01nYy5PZg4MNUFKRdJ7UggSOWHsRAVw99dT0BLWTQy/4LFnLI4uWUV71I/4AfW6iT6AgnQ6Pd6H7BnnscxoefrQE9htNPuph5czPlby79BWkFMaKtfEi21ndh94fS2zNIT38/il/DMCWG6ccUPkxpYm6nXC4qZBQniLNnLAc/3HrRQzI5NekrFvzdQ9LuCLsAgQEBS085XKx+5in51zvv5qKLL5RpefECdZLxR2x9iDpFNZ1RnCMW7LFAFubOJGtWgtjGHTVG3vJKmZeXN2H4GYvD1AXCLtAUJSB9rJAfnyMuveYiecZJPw12GwS/YUURAou0oRoWNDTcHg8y0iQuNo7nn36RJ195iE/f+Uzuv3B/tmwqxeeW7Dl3L1557WVuvvJP49dT8mWl7O7sIzEimbaWVoaHh4iwRwUv2EQqPlSnxG8dBRvbfRZnzCoQM2YVTNzn5M+YMOTrR3NYQMJfbrkVZ0QY/3rsHzzx8NPYLXYc4RbKykoonlPI3gv3ZO2nG4kIi2DvveejWiVbKjZz7/1/JScrm/7+PubtNZcjFx2JxWJhw+ZGTjz+IB555Bk0IXCFRhIXFwtI3EO9uKwWcrLT+fWvTuPF5x/j1JNXkp2dLSMdcZi6iWFIYhLi8Pl8CH2svYqBLnR0dExT3+6zMpafDHDmeady/z//RWSBJnPnpU9NqvgBYNdJJwwaeU5b/mM52D1MZnoOl1z6K9JmRk+Uip2crTI5yT5oHLpg5WUyITaBc84/h6TiUDGlx27wNp97/gW5bNmxYrwdy1jbyslhiJOJb8Bzj74mb/v9XcS5EnFYw/GP6tg1G3abDc1iwTPqpTBnBq4YG7WDGzFsOgPdA1RX1dI/0IumWnHYQvF6/KRlpJKamkpifBJCGhjorFhxIs8++SKbvizHLpwYuolXH2HQ14MI03n+w0e/NqR0uzChamOVrCtr5u+33c+cebM56+enkT4jcbwofHN1l3zumeexKRqGx8BlcRFiC8GiaigWyWtvvgYKqEIhIiICocLgyCDHLltKU3MHQ0PQVN+KMCSd7S0kpyfQ2zdI0az9WXTEYrLmMK45lK2vlqsfeY4vP9hEuBKLzRdGbkwxmQm5oCuBDgxSx694GJZ95O2bwqHnFwtp2x4nTdAV8MCtv/uH3HfxXuy9eE7wWQlobtuPkd89amGNYdchMIwbZBrLuuVfb7uL5uZmVpxyPK5wG2nZGRQWZwmA5558WYY6Q6murCEyLJJHH36czOQ8hvpHGOzvRxc6GQXJLF5yKEcdt2jc8jw0MMxrb74mC2YUUlw8czwfNjAS214KY1ZwHU458izZ3+wmMTydkX43drsdi0XFYtPo7e0lPCQCafGTu2cK+y/ahyefXM0777yDbuooioKKhb3m70VOVj4nHH8SmbOjxLgkEdBaMiQvOv8SQi1RGIaB2z9Mr7uT4049mp9defZ/loUV9AX/6fK/yIr1dZx3wU/Z89iiiYVt7EaDHpWPX/9M1pfX4bQ6sCgWhJCgKiiKQFEUFEVhaGSYsrIS+kcGAAhzhaOaKvvteSDPvfAig74B0jMzGB70ExIewtkXnkRKXuL4WFd81iB/dd5lOIwINLeDQ+cfg126wBRBV6KJV44yJPuZsX8GR/x8nsC6g5szFPDCrb/7uzxi2WJm7p37gyPwd65Cb12REA3SZsaIm++7hpeeel1uXldKQ10DI8NefD6flFKi64EUvNzCHPIL87jwVxfiG/HxztsfcMQxh7LHXnNZ/fxqnlv9HKtXPSWv+d3VxMVEi8aGRpmbkUPx5KqHY/Wjt5rqwJ44+J4KV990BTdffTvRWgQOzcHgSC8jhhfd48EW6cCjD+H3e9nn4BNZePh8sfDI+WzZUCY3b94MKJxy+gpRXdIg//C7m6j8Sym//e1vZUZR/LiBJmlWqEjNj5Ntdb34pZ+Ugnh+dMxylpy0aKfIu7XLbfyeTBgZ9FBUXEhkhIs3nnxLzls4m5is2Il9ePCnDw8dPW2o0kJSbAJOpxMVgVDUcQJHRUQxa9YcPvnsk0C1S7/kpz89h03rtvDzC89jxBihraeD6pp6DKETHRc95crXbvqSIXc/Xt0gxpbCwEg3XuEdv2bTNNGFlxFjkHUbvuQI5m3b0BuY3OK1o6uT1q4WZqq547Wxxj8qt3PcboRdSwJvjaAEqVzXKEs2laEoGmAyo6iQ3LkpYus97t23PSCLC2ex3+F7CBSo2FQjf/e7q1EQzJ09i33234f9j9xv+3nAO+rqPqZ+m1C9rlm+/PAbjPS5iYwNo3+4m+rGcqQUuAcMVKuF3//pt+QsSJqwnE6uKhH8/dnHX5fXXX8tq555nJzi9HHj0xvPvicbyls4csnRpMyImLp1+E/2dTq8vfpT+fmHn7N02dE4XXaGB/rZUlHCIUsOJTYjZupYmLDli1L5xUef09zQjFWxBrUHFU3TECJA4tbWFlAhOiKSww85HN0TKMwnFYlfM5iz12xBePDaJxneMOGRfz0lr7v8BkLVaGZnLSDKloBdOBGoqASksF94GDR6cSVbOf/KH5E2M2FqF4ZJ91f1eYu86fqbuPQPF1O4x3biwXe3/MGtsGsTGCYIMDloZgcFOF5/7h259tONXHnDL6cUfC8vq5LClOTPyNsheZs398uulh5q62p49913+WTNx+MWYVVVUYVGfGw8xx52JDarhdjYWHTdhy69GLrg4w++wDQEaRmZvPvBOwx7h1CkQnx4Cp5RLyeuXEH3YCdD3j5mFhcAJtfccA1PPPsoOUXpE2VoJi8kkw1xk+ouT5a2kztWjB8zBh2u+Ml1smhGMaf+YpnQRyRb1mySwhS8/9H7FMzOZ97COSImLW6bSK7Opi7efvMd+cHb72LqEotixW51oAWlcXR0NO5hN8sOPxZFaigIpAApDbyqj1n7zBZqlDK15NVYuaJjzpDtNT2EqpE41QgcWigWoY3fk1dxk5gdxX6H78WLrz/PPf++ffuZaTo898Bb8o033uDvj/95qyZ2u5eqvCPssgT++oVzqwmSULWxVl5x8dXcfvvtpBTFjKue290LjZFFh3/+8Um5/tMt9LT30j/Ug2pVkSJADGkEfqoIFFWSkBhJfkE2c2bNxfAHEtp1Pxg+lU0by+jpHKCxuYURzwB2q4OZWbMJDYnE8JuMeIeoaS1n0N2NT/pwGyP4xShPPP0YebMD7WHqy9plQ00jZWVlSCkwTROv7mHZ8mPIKkwW2yP01DrJk1RpHU5edI4877zzOGjF/MCxPbDx801ysH+Q0vItOKKdzFs4l6IFRTusULLm3TWyoa6Rd15/mz3n7onhN6moqCA5IZl99lhIeEhYYEaCBDYUHTXSQm5RrrBF2LblkAE1m1rkdVfeQE1FPVYlBItqQREaCJOcwiwu+d2FfLF+DX/5y1/4eP27OyTwa49/JO+++26e/+DRHySBv/M98I7w9RqPss0BuUVZIjUxVf7l5r9w6wM3TIQgb0+tMqDyk2b55auV9JT7CdPjGMaHTfMy4hnEQCcuJhbNtAWqcgg/FqtJcmISe85fgOE3QVXRTYGiCKQK7R2txEQkIZuaCXG48Hq9bChZy4F7LSIxMgvDBzHOBNaVfIZXG0UXbkb9w9RvbiNMxMr7772f3vZBaqrrUKzg8/mwWCy43W7efOoDCmbmyWOXH01WbgbpRcE97FYP9uReUKWbqqSBQfdAz8SgRoE1wkqoEcrMnCK+3LyWt557i5J1pXL2nnOITYoR0YlRE58XgXKye8u92f/A/WT5xgq6WruRwsTj92APdeCXfoQQtHa00dTejIkfPwZfbPhSzpo1i/7hfopmF4n4lLhxX2727GTx4Et/p3JjnXz80VVUlFZQsqUUUxrc+ds/kV4UJzaUanJGUeFXPgWVZeWccuJJ2/5BTo0/312xyxL4P4KAi3/zC3581jmcedI58jdXXsqMOfkT+6Kx/aQBeOHTVzZAWygRRiKoGoPaEG5lGGm34zFGCXHZyc7Ip7ayCiGsJCbFcNjixUhpgCqRUqBpVjAkwlQZ7HbjULxEhccwNNoPDskQ/Ry54jDeW/UFyZGZhDqcjCS5qe+pwquNYrc4+fydjWz+uJq+Ri/ufkl6VB5tPU24PTp4JOnJOWhCo2FjG3+v+BcWp8K8+fNkXHI0CRnRHLZi/4n98iRs2bgFCNTHGhsfBBTuWSDKP6qQhs/PnJlzKK0opa+9j4/e+JCDjjhIRsdFTS1hFFTvk3KSxJpPPpPvfPw2Ho+HfvcAf73vr0jD5JBFB+Mz/Ei7QVZONmZwP7tpy2b6+/t56snV8rdXX0VKTrKYrEHkzcsU18y9bFxgbtywWebMThGY8MwzzzB77uyvJKHdbh8vLPhDxC6rQu8spqjaQclaU1ov//D761n3xWbOOe0c9thjAfsdFfQRWgA/bH6mWTat68HTKXCP+BnW+2gbqKems5Rh0Uu/t4uHHn0AIQQP3P8gI31DHLjPAURHRiElmGagIqXf8GO4BV0NwzTVdNDR001opJNNVeswLG4OOmYffnXVeeK1uzZKvUNFDNvoH+zjw5K38WqjjHoHiY9NwBxViA1PIMwZRntvC8199bj1YTy+UWwWBwtn7UdzYxvDo0OEuByoqkC1aTS11xOZHMK9L9084Sue1DlixSFnyjPPPpslpx8wEVJqgt5nUL6xTI50DVNdWYPf8KHZLCg2lcI5hcw9cM7E57faw253Apg8EUzdU5vw0pNvyGuvvpYnnn6S7KKUr04bNaH8y3p5wQUX8I8H/05uUcb2AzR0+OWZV8nly5ez3zHzpqrQu7nxagy7nQRGheziDPHQqvt4+uFX5Huvf0h9bRPVlTUyNDyE5WcfKeo+7ZKRMp5RzUqvMoxi92GaXqxuKxmZKSw55ceMyn56+zqYc0CxWLD3PKkPGZi65I033qarvYPWjnbc3lHCI8NJjEylKGVvUuOyseCiqqGUhNgEQuJVlp54LFhgxl6ZvP/0ZxSnzCei30HncB61bVV49GF62/vZs3BfwuxReL1eQpRB7IodrAYoJn6vTlNTCy57GC5rBDGRMXR2doGUHLrHUVR3lPHJ81vkPscWjWsb7dX98tknX8Q/Cq89/zobt3wpZ8zKR7NaKJ5ZREZ+kpg5o0h89t4XMiUplc7uDiQGGhbqS2sZ7OuXe+w/X7hiXTvsCCilRCg7wRABq1atQtOsnL7yTI47fqksnl3EEUsP3k6JYIL10ZrZY8Ze5OZnCIzAvG6TZSRhy5YtHHPMMd/1k/ed4XsvgXdorJgUrVW1qVH2tPTTUtGGzRfKUNMox+y3iLotw9TWtWJaDdxaP/W9ZXhtvex90Dw6e1rYUlpKWFgUNtVBR2MnXR3dREaGEx7hJDY2Fp/uo76xjpb6HsL0ZI48cBnCVPnw8/eIyw/liJMPYMGxBYGHVIcvn62Qha58PF0mw8OjrCvbxGufvI6m2thrxoEoPgsogpbeBmq7yvAwhNd0M+IeZcXSE6naXI/dH0puej6D/UP0DnQz5OsnNi2K5OxYlizfH3s64rfn3SwHezy0t3cgpYmwSPpHe/GbXkzTRNM05s+bR/HMIvKyszB0Px7vML293VitVoQKQlOJiI9k7r5zREisY6fLG00Y0YLzEkzsePqR5+SqJ56hcks1YY5IUhPTGB4eJis7m4LCfKQJmkVFtSjYNQct1R0A7Lt4b+LSIsmam7iVP9wEU2Hx/GPlL3/5S45aebDYblG/3Ry7AYF3Ajrgha61Pln1USOy30KULZ7erkGG3G4G/N3U9G6kbbgOLcKPYjdxhTlJSkqiu6ufjrZubMJBWkoqC/fZC2EaSCmRUmV0xMv7b37Kls9qOGnpmdhMJ3XtVbzw6WPk7JnCrL3yOf83ZwkkeOphuNQtY8IcDLbC62+/z7uff0BkVBxRjniSYlJRhYUBTy8b6tcwqg4w7O+jd7gHv0dnz6J9CRmJYuGs/VA1QU9/NzVNFXgNNwnJScQlxOIxRukb6KWro5e2thb6RnqIigmnp78X1aKg6/p4wIQjxEZEhIuZRQUcuugAevs6GR4cCCZTaGCRRMSHM3vPWcIe69i2CPvkn9vA5KUXX5RLliydiHgzoam8S/76F78hPSmLlKQUnn/hBex2O1bNht/wkZObjYoFhxmGqUscETbi02M47rQlIjYzZErxgi3rS+Uvf3oFf//738ndI/mbt9nZDbDb3fJ4NZ2xhWlSqGBsolXEh8YRExKLzw2aZsNiV8mbkcYll5/NscsPZUZxHqpFYWZhIdHRUYx6h1EsfiLjney97zzACCQzmHbksJWRFhWHLw4NO95RNw7NRVJMCmf99EwyMzN598VP+O05f5IdZaPSngBt7T20N/n5sqSE0upKhN9GUe5s2jtbA75joREZFo2mWJCKQVphIuf/5mw+qHpW7HXIHEb8fTjCFHLyEth735kcdOAeKPgZ6BxgqMtDdUkDngE/7pFAHa1wVzhDA8PERiUQYnHhsoXhsoURag9HNWwMdI/y3tuf8Oebb8MwwWKzI4SKKhQsaIx2j/DZm5/L3spe2bCxOVDKRmei6skO1v8XXnhJPvLo41zy60vkG2++IT/66GNZW98g/3r/rcTnRHD+5WfxixvOEm9vflacddHJLDh0FjUdZYSn2Ljg0h9jWHxYbBpWYaOzvosbf3OLfHPVp3LcTy6htKSS3IIscmcn7+Y73R1j99oDT8LksMLBVg+DFW5ptFvRfCGYMtCG0jC9GFInIjoeKWDPvRdQ/XwleXm5NDc00d7VgaGYWB0W+ga76OlvJyYiDsVwoOlOWhu78A5Ad8sAqrDg8/nQdR0VlcSIZFLSEzD6Nb5Y+xkXX/Br8CPjrSmkxKTR39+PTw80BrPZHDhcDjq624jLSkZYVaTQ8RqjXHx5oBsDEo5evkjUft4iS8o2UzQ7h5h0yMwppre3l1VPv0LBzCLKK72Mjo5imH40RcXEgqpaGB0dJTQ0FJ/HD3qw3J4AiYkNO6NDgyQnZdFQX02gH7hEQcWKhjQk5esqaO/u4YoLr5VHLTmWjPx00vKSSSuM3kZ1LS0tlR999BHZ2dmYpslbb71FREQEpmliCVERViuZM1PGJ2jFmUsFJhx7wpES1SS7KFnkz8yWve2DOJwOOjuHcLlcXHnpVfzhT7q0OgUHHnQYoJBXkLv7lZr8BthtCTwZpl/ho1c2UhS7AJuuMjLkZ2TEi9vvxmf6eOXlN+h9sZnIdDvlTRXM32s2S49ZRmRkJJ+u+4SXX3sVlyOE/v7+AIFNC8PtOp5ugd80EEISFRGJLnV6Bjvp6+thc20XqtOkf2QYTdoZ6hnC7R7BcCl09/cwMjyKw+IkMiKWUa+HlLRUyjaVMxjbR1RSGF4xwuJjDyR1Zsy4xTYkCUIcLkY6fdx2519JSU1k0UEHExIaxoC3m7fXvIZV2LEqNlShYgoLFmFit4fgMUZwuGxYVCv6qA4o4/tVXdjQNCuff7yRffafT3nFJsDEamW8MiVSISMmg/NPuoh33vqYzR810TzUSGyBQx5wxAJCXQ4M04uu65SWltLX18dxxx3HkUcdJUpKS2RTQyOtra3U19dz7rnnbks4BYr2KBRjGtPw6CDz95vDAcfNFQg48fAzpW4MMyM1F5/ppbe5jaSMDNzu4R3qkTtdkul7jB8EgSNSrMyeNZfWDV1YdCeGB/yGjk968OChtasDS7hCdWUTlig7c/ecS99oP2HRYbz7wbvoph+pSPqHBvF7DIxhP3XVXQifDb/wI6VEs1rw+/00dzaTk5lHmCeCvpEuvIoPK3YM1Y+0S0a9o0QmRBMfl0RHSzftXe3EhMfgdntJjE+kp6+X8BQH+XOyOfvSE8TW+86DFh1Exed1rNvYQ3NLOw89/BipmUnoamDvnhATT19nH8hA3LKCAvhJz0mis7OTg/c8nC8+Xs9EtrxAxYIFC2+/+iHdTb2MjPYzd8FMRvw+bNEOFAVUxYIVO20tvcQ40nFjY3NZCyPefnrb3yY0VEWzmQiHiWJTKCws5KijjhISmDljpiiaMfOrJ2nyntqEnMJs3vv4bQ5YMRcUOO3sldx69TV0lZawcOFeFC08iGtuu4XLfn/5FAPbZNLu7uSF3YHAW/n7tpmyoGspd89w1n+2GZc/FtVnxW8aeE03Lf11eI1RYiMSaait5oyfLGf2wcWiYnOVPPey8zC9BqNDIyw+4nBSMzOoLG9GGQzB9AT6C3lND84IF929nYyOeijILkKTVgxMnBYPPuHGpjoIlE8EQxgoukJxzh6khQ5TWVtGa3src/LnYXoAFHoGOjn29KMYa8syeb8ZHR+FoVYGJPHICFLoVDfUoVg0+vv7SYtTMJEoioIpJYbqJyU3kXMuOY3UvBixpOgsefLRp7P+y/UoiooQKrrUMVFwojHSAulpxfTV+ohIDKHbHCA8OgSnZsUirHzx2VoyMvZizdoKNDKw9A0wt6AQj6eXJcsPpvjolED6347mY2egQHZeJnffexflW2pkQVG2ME0Ti9/PzMgQ0nSdvoZWFu65H8tPWia2G4n2A8H3n8A7AwFaBsKZqMnBmj4suhNd1/GKUVp7mrFHWmjrbqF/pB9d+EGF/Hm54pk3nuayCy+TC+bMx+P3cfRph4uyN1rks/9+DacRjakr+KWHfncPMUmRmPgJiwjFN6Rjs1uwK3bUERVV1bBiDYQfSg/9vQN4hvykRafjtDsor6oEBKHhoRh+k46uZnL2iBXo0FUzIpubm1m3cQPCqxGlJFNSuYWYyHgGBweRqokuTeLiEhgaGmDTlo3ERschhIKp6HjlMOdfcgkJRS6BDitXnsqG9zYBkJiYQHt7B5rQMDBQ0YgPTSBUicTnHaW+pImkGeF06n04nT5CNIMTT1/O+vVNzJs9i4a6djJjwkgQTgxbPFWftZJSkCgj89WpgRpyq5/bK5Uz9pFgGmTu3FSRkZ0hG+uaKJiZPf73vOwCEuPSebuimuzimT/Yve8Yvv8E3pkJDMYMuxJCaCppxKH78Ek/g55eBtw9SJeDlq4WvHIYXRpTvvtHZ55OTVUto4MeejsGicuOprG/FpfsQxoaXnOU7sEuQqKyaWttITM5F6clFBM//f29dPV0oaoKptQQMpAYn5AYh9/vJioyEqfVhbMgijXrPmTW7NmEhUQRQSwNb5vyudeeor+zn/7hPho76jBMP6G2SGJc8XS0dmC3OkBKDCROixPVpdA3OMCIdwCrZkPXvBy4ZB8SZrjGCVWYXcxoE7z3yVt09nWQEJeCMEGRClJAdEwY0WFhDAxZ8Pa3sPbTMlLyYnmn4mMSk+NYeeJKYrtNYiNCKI4vQvEKpF9H1130drfT2zhAZHYU42VeJ3kBtiHw1kkZTJKgCqSmJ/Hy869y2JEH4Td8eDSVtW2jrG+tpENIfnLt8mkCf9cX8P+CIIGjU0Lp93bjMQItS9r6mtBtHloHehgy+hjRB1m/6UuOOPGAwHESZs4pEjPnFE1+GAWRXllSug5hquiGj5HBEcJjnDS2tbD6jUc5eN9FdLZ2MDQyTERUBAO+Xkxp4PW7OWLZYt56+R2irFFkZiUx0D6CMyQET/Es6hsayMlwEOoM4+XH30JTQgnxKwyNerEbLoaNQboGO9DdBnMK9sRwg9/vx+/34zXcqJoNj6JjsdjwG16kqnPo4kMC9xLMvBK6Qnh4JIUzC1i/8Uu8fjdWzY5iWFCQmNJLbmEadZXtWFUrnn6dDetLiMuO5ccXnk24M0Rs3rJRNlZVsuLwUzGGYHTAx8iAH+H2Urqmhux9oibGXcJHb38hW5vb+PSTz/jss88wTD/5+fnM3WMWy45fRmZByrZFCxQ4ZukxXHzer2ku65UnnHqscEibfPLux0lJSqEgJYyUgpgfOH1/KAQGUGDA2033aCsWI4RRfZjmgQZ8jAR67OpuBnw9DHkCpWIwoGpLvXz2iefIy8tj2elHibGKIfc8eYvAhKcfeVlqQmPdJxupL2lFt3iJzw/n9S+fJSYkgWOPPJ7B7mEG3L30jbTy8yt/wkHH7yHS8uJkz+ZBYlIVwpyhdLeD1T6DtuZOauqrmDVrFna3E0P34xMmFi1gJbaqdlACNalMr0F8RCqGT2IYBrrhQzd1oh3xpOTE8/x7T5FemMJfb/s7KelJ0hkawpJDjsMwDHr7u/B4PAyMDDJQs5nDDjqKrNhCupo7SEiNJa4ApIxjS42EAYkuDc675MckFIQLdOgbGWBQdrGx8WMO339f3J1WBtutKN3RlLf1QBWSLMRIBzzzzAtyxDsMDp1Fhx/MfvvvgzQFNlWjvKyKc1f+nAcffUAmFUZOqboJgX5WKSlp8s3X3uas/BNobGijb9jDrJRk9jps7tQ6aT9QKv8wIrEgMMl+OGLuSdKCjWHvMMuWL8FrevAYo8wozmdmcSGF83IEJtRsaZZ/uvYWqkqrMQyDjPw0lp5wDMtPWxJQR4ORglVb6uWf/nALI206h+y/iGHvMGs++RQLNoTfwqnLz+S9T95CRrr50wNXirFi8MPrTWnpU7BpMNIMXV0mtQ0tfLbhUzx+HzmZeUhpMOIbpmOghabeWkbox2e68Y3quPQojlt0EnhsCF0EDFGmgd/w0evtQEZ7+PWdK8U7qzbKhsY6hkaHqC1vIFKLIzw0ioqqUjSbQkVtJTZpZ4+8/SjILCAlI4L99s8DNzz+zBusKf+c6Pwwrr73F4H71mHja1Wyr36Ah+99mHCniz9fcwPuTuju8lDZ2EBoYii1PeXUdlSydMUSZi9OGa/D9dqzH8jhwUGSk5Npqmli47oyyipLuPWeP5JZlLRNhZD69R3ysl9dyfnnXsBfbv0LGSk5RCeGc/Vffzk1eUH8MNxGW+OHQ2AYr8E8cffBn5P9iBJqNjfLO667h/qKJlTU8aT6UX2ItNxkrr3+GrKLksWZK8+TaCZXX/l7Lj3/Kn7581+zpWwTdY01/OSCc7jppps4/pjlxCXHEpsaRsbMYCqdD5rf6Zdar0ZCrAu9G3raobvbS2NHM+tK1jPs6Wdm8Ux8Xj/1rbW0DdbhUQYZNPpIT09n0+dlHHvACeSEz0b12DAwME0DQ+q45SD2BJVlK+dTUdNLe2cLw+4hHnzwQezYiQyPJioyhqaWZkZGhvB7TfxDcMBe+5ORmMqBC/clIkzw9Juv0aLUcvqvTiFpRmTg2v3wwSMbpLUjDId08vSrq7BarSze/3BCbBF0dQwy6ndj2EaZdWAhmYfYReXmVvnKi6/Q3d1JSXkJS48/hozsNAxDUrOljkcffRzNpvDLyy6aWgMsWFLppyf9Sg60juIZ9YDF5O6H7iCpMFL8gPTHHeKHNQSTy7tsD0Fjy203/pX2mj5cWiRSmkjVQFMs2DQLnfVdrDz+dPZauKeMDI3iZ5ecS1ZhkvD53dIUOhVV5Sw5/ihy5ieII088RD7+1AM8svqBbfJ1m1qaEV0W1NFs/IOSkT6B120QYgsnP7uAjSVf0tPVQ3x0PFbNhmrR0KWPjNwUfv2bi0nNjxQbnu2Qfet9yGBXQdM0MaSJBZWB7h7uvfVVDOGjd6iTpq56hAmmxcCPn6GhIaLCYkhPzcKqWVFRUfwKba1d1NQ2ExbuxGt6Ofvis4gtdIxX9gTo6enH0aZhD4th3sz9ee/Dt3n40VWEOyNJS85Bs6r4NS+Db33MO2sHZHVbCaYJhx22iLPOPYPs2cnjrp9Dj9yX6Oho2dzWyvXXXs89990lX3r72SliVEXFO+pHVWwkpkeSlBf5g4x73h5+WATeASZXcPzr7x+Q7ZV9OBQXmtBAGFhCHETFhNHV3cbAAGiaxoeffMwf/nRNoJ6VCW6vh02bNlFeUcbR4jAQsGLlUvHcU8/J1Y+9IFf86NgplTCT01PYUF6B6OtG9TrxeQ38honf0HFawsjNKEIoJjbVRZgzDGPIS3peCuddcRapMyIFBsRluJBNw9id4Xi9Xvw+id9v4vFaUBULit/KoKcXq+HCIm0oisbA6ADdfb3ML9wXh+pkpH+YIX0YVdOwqFas0kZDZwNhXhfR6bHEFjjE1kXwZ8+dy7qKGvq8o7hEHEcdeAI9Pd0MDPUHFhBNo7qinMGybnxhQ5zxi1NIyo0lf07G1IL7wbrttU01zN97D4487iGWLl3KM4++JI9fuUQg4cXH35TNDa3kZBbSO9DD0uOO/cHud7eHaQJDgLwS6jZ3yDef+4BIWwyq0EAxMDWJKTxEJ6SQnBGDe8hD3/AA8f0xZGdljEslv9fHo489jCPUTlpW6riBZfkJy1m1ahUrTjt2igROmx8hPnzOKzXfKBYfIJVAj2AMDEMnxOIE1cCm2UCF1Nxkfnz5ySTPjByX5qrLxBoqKcyxMzpsZ2QYhvthaNDDkNuD7jPxer04LB7sagg2ix2/cGOaJjV1lRy41yLC7RF4vV6GfYP09PZi+E0cUTZm5xRy+PJ9xDb1oyFgefeNYjVHECIgmkOsoVhj7Bj48ejDnHP2TyhpXI8ePcTByxYEugdurQEFx2jDxvWsOC1gjT7ppJPkddf+gRnFhbJsSxl33vp3Lr/kKu66/V6SkhJYs/ZTZizIlSm5sRNJ/tupCfZD2Q9PExjGq1f87U/3EOtMQng1fIzSM9KOhyHCohx0DziJUMJxhNpJiogiJTOWt19+g462ZhkRHo3u86NaNGbOzidvTtr4k5NbkIuiKBx+4BL5+rsvjXfZe/OR9dLj9uE1vRi+wCqgy4Cz1DRNdNOPJdi72C89HLJ0vwnyBv2n8TNCxedPr5MzZycQYkJIN9itIA07Pt3EbrFj0xzYsGOx2FBVCxZseDUfMSkRDPr6SHClo2sGPqnT1lmCUCS+1kF+tuIUYc1iosLHWAcLGXBdDY30oSg2FJRxopiYgQblPoOB3kEioiLY84SFAfLuoLZ12Zf10ma1j7uSfv/nK8SXGz+Xxx69hD3n780Dj95P2ZZKZu6Rw013/k68+PTb8ozTz2TurLnyF7/8OWmFU3tgbRNGuZtX5pgmMAS6B27qkj1N/eQlziXE5uSzjR+iaQqhLhfh0SEMuwex2AVCSFRTxTPkQ7OqbPhiHZ+vXYff8BEW6iAtO2WKVCialy9+9/ur5LVXX8fJx58ui4uLqdxUS82adk45/GxGjSEspj3QZA0jsA03TQzTj6LY8SkjJOXGst/S4qmVGYPn8Cs+ulr8hNkt+IZhaMjE69cxDAlSQRMaFostUIRdkfgMN5kzUvntFZfzypNv4xx0YRoqHpuXnJRcwqPCaR2uw+31yFDsovzLRtnb3U3p5nKsqpXs7FxayjvpHe3Er0osigVFqIixpnNSoloUWnqa2PeYuYSmw1cVpt+wfj1Wi2XinhR46c1nxZa1ZVKRGhkFieLFF1+UuTOzQYVjTj5U5OSnyxefeYXTTvsRRx9zhLzs97/6zzpX7AaYJnAQNeX1hFoiUAwN4Q+0QplVNJuW/mp03YPfALfbjVWzERISgt1upX+4n9KqRioqK9FNKMqZyaW/v2iinG1QjSuYnSsef+7fPP3k83LDhg0cf+JxWI+IZNN7lVhxYTEC2UFgBgsFSHRDIk0/XvycdOZBbLesqoDI+P9r78zD7KqqvP3uM925bo2pOTWnMicEUJBWFFBGGQQEUREV+FpEBPlapbG7HRuk1RZsodFuW/kUhwYEgWaSYAPdiMocMic1pFKpebjTmc/+/rg1pDIQpLVDJed9Hp4ndau4dc+p/Tt777XXWr8qHn/qaepSC4u2LKaKYwY4nj/j4KipGqZjYgY5rrz+ct5z7nECHxp+VyO9LXGkGyWailGdqsPxbEpTZfz+kVdIPheRTz35DL293QyPD1Io5DEMg2SkhFK9ihFGiccTRLU4qjBQpEAJNBKGQbSulOq3KQcU1nTvbWDOee5MZZJfjDl0dLbPNIpfclS7WHLkVZx90Vny4x+6lAsvvEg2Tc/Ee/2CQ7u9bChgKHr2rN+Comh4noev+CQTCTStOPClZqH5UUy7QCRSjAgbhkEsFmMsO8G5F57LD39wBwvb6uYkFxTdpmd/zbkXnCXOvfAscOHZX26UWXsSVRpESM42ap8ab0EQYHk+jQ0VGG3M+gjv3shdwpNP/Dd2v8qOyCi1lU2IQKGivIogCBjPj2O7FiLlMWmP0tBZxXvOO25moHcsa2Eka+P4Kpap4wVxHGw0FNY/s52ega3YrkM0mUJ1JzGQmNkC2dFBrLgPnoqmRBCBSkksTXm6HEVRcaM6yYa2oqPia7W5EXDhpWeLBx96UHZt7JMtSxv23tcKEEISiUT26su1aFmTOP2098r/eOAhPrH0o/v5JYemcKcJBQwgwJMOBTuPKXMoCpRXlrFzVx+5wiRaEgxpoPk+tmuh2RqqKnB8h8amOq7/2udES+dCuWLVyrkOiru9/56D0sVhZHIAT/UxRBxVFh0PQCEIgmLvqojHR9//3mJ1z5QQdhcvHsREGTU1VYwPj7N5+3p84RN0FxfjnudRni4jpivUdJZw4x3XzdlDD4z1snjJCsZVm+E+E9squhAKAsoj1Yyr44y7o0g3wFCNmYvyhE9V2QKWd6wiM2QSNYrFIaZdYCIzjpUZZ9WxS/daiewTBZYs78TM28V99vSI3O3+5Qp5erp6ecs7VoEEOf1cFLBocQf9/f2zP3yAPe+htiUOBTxFa2cTTz36LHGRQmiQtbO0d7bR8/xGPNcj4kXQdQ3TsRCaijQDtnRv44OXfRAUuOiSD8ws+Xo27pSFnMOSNS37dhRQ4NkXn6JneAtZPUNUSaIpxc4Z03tJfEFbcyOpejHbyxpAwoYXtsuerl42PtNDWbSOElFJWaqCvJ0lb+bxcZECHM8mVRZHr/S59sbr9tpDT0yOULlYJ2HquHmd7JhTjOB6ASm1nKhIoZPDNDNoSoRABHg4+L5PNBmjULBorulAOgpe4OL4FuXpKoacbtL16szn3a/1y9SD5Mij1/DYw2tZurqN6Q6Uu9+rxYs7Wf/85uKx0x4zugwCNm7YcLCHz0Hj0F5fvB5k8S50LGtjND/AuDVC30gPppfnxFNO5NPXXInj2diejeMVW/A4nsVEdpKJ7ARLly+dfa8Adrw8Kj99yefZ9NtucJjr6TSNAtd+5ZPitp98m4rmUnpHu+ke3krv0Bb6RrroH+xhYKCftxxxNDtfzEhcwIWB9QX50288LL985bf45xvu4KG712KaFpZlYdsuGlHSsTLSsQrSkXJSqSSpOoPzLztzdg+9W4lfKpWmkC9GrlOJCLF4BF2PoKtRokqCltp2UpE0OhEMRUcIgRu4LGxr5JZ7rhMnnXwiqVgZpdEFlBqVlEarqYzVUFvSxLpHdxU/93T/rN2i2HNWKCqcfPYJwi5YfOqjn5V7VS0JOOPck0XX5m4GN09KgrnPgGgkzpLFuzUL2PNYiX0vhg4Vwhl4ikWrF4rT3vdu+fg9/0VCLyGlxhnNDvP8hhewfJuoZzNZ8Pg/V15Oa2srV155FYuXL6Z9UVtxPPiw49Vh+YmLr6Y0VsFo3+RsIf5+aF5WI1o7WuXLf1iH7ZgsXrQELYgTJUHUi0PeYLLHJaUjH3l0LY8/thbNj5BWq1BEBsWwyOQn8VWBrmgoqCCKy2+hKOQYY2F9E+l25gaTpkRSW1XPYPcYVaIcGTBjIaoIDUONYKhxWuo7cPtthq0sjsxz9vvPYNu2Lm74zPflsoYjKU/X4U0quIpGJPBxgyhCkTx45xOYhbfKDT3ryPsZHM9k2aqlTGTGOe+D791rr3veBefzDzfexCcuuUZ+/gufpWlR7WzSh4S3H/cOnnzyac5fdvrsPQ3g4Ycf5r1nnn6wh89B4/DKhd4nwUzv4q0v9ciPnfdJSmJllJQlufPh28SHPvQRualrA8uWLOW6666jc3mnAHj80bXyxPecMHOu2/fKmLziI58mJkqIaTGMuM7HrvwQx7xvWfEcdJpp94gXdsi1//FfPPrLtQSuIFuYoJC1OWrJ23j76hNJUYmGhh8xeWn9CwyODyDUAJ8A17fI+zl27NhBZ9NikpGSYjAJFRWV6Wk/r4xz3qdO5S2nL5m7fJ7KMe77r6zc+USGSqUeuxBgmR6m7WC7Nq7vMFEYQcQCNu58gU3jL3LZX32Yd55zpCCAb3zqx3Lni4NcccEV2OMBmUkb2/JxfQ9Lmky4wwxbfYwU+tg2sImMNYbj2UgfamtrOeOMM2hqX8hx04bjCmx6pUt+9+bb0IXBMW85luPe/jbqOsoEEvrX5+QN//A1PvOFT9KypGi98sBdj8m1a9fyrVtv2PdW5TAgnIFh5g/fvqJJnH7ue+Sj96+lVEsB8OOf/0hs3rRZSgGdSxbNDJETTzpBTM+w/Rsm5FUf/ysSajlqIPB9n1zW5Rc/v4vy1pRctGbhnLYv9/78Qfmbh56if8swmohjWjbJSCkxKXFzAQ/f/zhnvOtsNDzSWowTjz6RXcODvLLxFSbMUaQi0SnuV3cO7yAVK0FXjeIeeuZYJsDUMuS9yddo+iaYGDNBmsWSRM/D930C6eELH08GGEKgx3QaK2t45/uKvss/u/0BGViQjJZQWhYjWQl9XRFyWZdcwUK4Cr7vk/fzFEa3owdxYsJDBll3qXmWAAAfrElEQVRsx6a+opnNv+vhhSc38qNb75THn/YXnHDacXQubRG33H4T3a8OyscfW8tdv7gb0y7IhQubeeexJ9DZ3klP1w5aOhvoWT8sb/nH7/IvP/rnw3ojGAp4xsKw+M+zLjidDRs2kBnMc9P1t8mmpXVc8NGzZv17p5afW1/pk31b+nn617+na0MvZdqCKa8kG9MqoGgavV39fPcbt3PzHUWnxC2vdsuvfOlraIrOeee8j97WXay957eUx6sIPEFLRxuVyVrG4uM8/dxaSpMJLrnwAkpTBjHFwLM8Xul5Gdd0MDBorm/Cch1GRoYABU1TUDRRDPQoAbaWo3Xxwhkz+72shYKAnJ1HcTPFzh6y2PTdkx5e4OEGJkIT1LVV8pFLTp/p0ZVOVhAVDmrKIOdMUtWRptrS0FRRvD0muNIgqht4noeu6xgigo+Dr7hs3rqJd606hUothh1pouvJQX7V+wRrjl8uj35vu2heWS0+vuoDAPzq3x+Wax/6Dff+7H4WdXRQP1gDPnz3m9/l3LPOYWFHzWv7LB3ihALeHQGLj2gT13/pc/Ifv3orv33mWe782Vb+9vNflMuPWM6RRx3B+lfWs3nDVhJGCQk1TUovJx0vRyqSwLNwXLs4Q0YVGlsX4ioWHz3/CtnW2cw9995NR0cnX/jKF1i0oknc8rfflxWJKupT7Qhfo622A+lAvDpJJp1CBhYIl0SlQX2QZKyQhp5iwzo1MMhNjpJKJ6mtrUdVVfSIhm2bbNi8HnSPjtUtNHXWFU9c9jHAfd8nZ2URXgwFgS8DpPTxpIePS96bxAk8Pvzx04ktmdpHe1BdtYB1dg+5TI4t27bS0nQkqKCqKprQUISGrhSLI4RQEaLYSghd0r6kmb/97JdY+9M/IMd1fFPieZWYO7M8cudT/PrXv5bX3fKXM+mXZ77/FHHmuafQvy4jL/nQRzn27cfw0E//UyaTSU4+9eSph9NUMcphSCjg3ZkaAx2rm8W1X/iU/N7NP2RBspYtG7fTv2mUoa7HMbQYlZE6ImocQ4kiPUk2nyGRSGDaBXwpQQ9whMmZ7z+Nifwo13/xekw/y89+cSeLVraJ6VrX973vPH7w/H2saXkbqq/juwGe6mEYxcymTHaIVzdspH7xkaSawe/Jk7cmZj5neWkFUhT/iJ7v4+YltVULqTxqAY5u8aFPnDfnuuYQwIYNG8iaE0hZTIUsZoH5BPjYgYWpTlLamCbWwZzyPV96TORGse2Ajet76Fx4BM4EWDmfgu1M2bcIVFUnEUlRcDP4wqGps56r/+YK6joT4si+5fKltVuIyDjCVYnLFElRwuT4CL+6+Rl55jXHzpZgBlC3tES0LmqRvh3w++d+z6nnnETzippirsxhULSwP0IB78nUWGhb2Sg+8enL5AM/fpxkrIznXv4duqISETEiSqzYPF3VkYrE910mJ8cJ1ABh+LQubqKhrZ6WJQ3c/i8PYtk5PM9j0Yq2OUKIGnFWLV5FTbQC35OYpo1juTiegiIEMuHgBJLJCUg3w67MTlzNJJDFfbaiaFPJH6CKYgrmxHAGO7DJBiNkJif3fY1T9p3333cfjdElWNJFkbNFCS4OjrSoWVTG6Re9e7YYYepMZmDHII5jIUQUx5b0bh9CuDqBJ/BciRd4+BT9o5LpJIOjDg0ddVx53WW0rqgRBJBYoDNhD9GY6ESYBoEfwyVBTCbpfrGHia2BLO1UZpbHm17aIcvKytjRu4uenh6qGyo5HM3M9iQU8L6Y6iXdvLJGnPyBd8o7br+T2rFqChMWSlA8YtGUYs1tMctI4uOhRHwqmiv56NUfZOmRxeOliy6+QK7b+BLPP/c8P/nBz+QHL7twxn3AHLMoTUZob03jBjA+nmdyyCabsRC2oOBG+cPLL7Jh5zpaFzXTN9SPqRZoampCcyP0bu8v9nYOJKpSzOBCqNQ11RGraOP4M9fMTk27HzZIePC+h/B9n/HcMHmRL5ZPTiWR+KqDRY6T33EspW3K7BnyVPT61w8+QUyU40lBeWoBhaw1ZfhWLOPzZVHAvnRwhUV92wL+z3UfYeHKqpk0zoVHl4jKtUlZLUqwhxVcBzwvwAiiSOFz/48f48NfOBk02PbqTvmdr9/K5HCWmopGlq1aTuuyRnHIHeq+AUIB7weJRKiCjjX14iu3/hUDm3LyO/9wKzu296H4RW8lRZEEgYcifDL5cd76tqP465uumnPm2rm6VdieKX3pIrSpF6eEMNo/QVk6TUkDEIOKQoLMzgS7+goMDEww6SpMOBMMDuXoHeumeVEzH//LD3PEu1vFt67+iRQqKEKZ2f8JVIRQUDSF9iWts2mdHqz7w1a5o7cXyylwzvvPECtXruSx+39DNpLDUOMYIjKTyukrDrbIUb+oaia3WwJCwuM/+4OsKW3EzQosLSAeT+J4ASKwKdq1FKPXUgb4FA3QP3Pt1VQt1WZXH1MPyMa2ahanasn1wPiwRy5rY5o24NHXP0j/s478+UN38MsH7qGmvI6rrvw0vgwYmNh56GVkvEFCAe/hLzydt7t7f2IUqFmaFF/718/St3lE9mzrpXvLDhRFwfddRjMjnPzed7P4iJbZiOhug+uBx+4Tn/3M5+XyNcuLL0yJanjHBNV+LUEWlBKgAUoSoCbjWIHD1pFJst44zUvqOeWMd1O1oIL+nQPc/rVfyKf/+z+pLqsnEStFEcXPLhQFH0lP/3be/5bTmG5Cd+sNP5YP3fsouq6Tscb4+b/dKxcvXsRt/+/bbNi4kY3rt3DPz3+JpmioqEhF0rG8lbolJWL3ID0B1C9opCTaB0KlZ1c/lusgMFGmU0AJ8Ck+2JzARVd1vnfrv3DxNefJxuWVsxVDApas6CA+AUkVoprGqCIYQ8G1HZJKJTde/490j26iorSautZq/uLsFeI39z8vDSMcttOEd2IP9gqITJWjSRWEqtCwpFI0dFZynFyz28+w/5rXqddu+taNYuYsR4LdgxzsGSWeKGP75gLpfITSChU9ArEY6IZKXV0d76h5F0uP7qBn83a+/tV/IJkoKe6VHQ/TKuBZUJ6uQEiQIkCIABlIahekxdAmS37/n35A16ZeFsQasdwCngjo2tDLts3b2Lh5A1++4cucdsG7xGe+eDl3/fgBuf6VdUhF4gT2PksYB0cGqaopo3fbAFlzkrybAREgpFKMdIkp50N8PM9hdGiUni1bsbQMX7nts3PObG3bJrvLpnbqzF0IFU0oKIpKVMY598zzefyFB5gUg3z7B18TAJ60Mc38wR4mbxpCAR8wC2Bqdpv+clqs00yLck8bkX3Zh+z2MwM9JtKOkPN9ME0mJxwm0jGS8Qi6DtkJh2UdnXQoi3jk3ofwfZejG97FqDXEkDWIb0DMSFASKyefLRCNGqi6gpQenW3t2OPIH37vTnZtGScuS/EVH6kEeFocNdApTZXTv3WED559CWedf5r8wtevFeddfIZAnDHXLGz6iGYqZ/z4968Uj9zxrMxtGSXjjjJWGMDyUuiKjqCYijld02y6BaJ6gpUdq3nh6Wf59d2/lSedf8zMrP67Z16mJt+Cr6aw82CaDrbnF1NBheCBh+7n1MvfxgkXHj3Tytc082zYsAHkOYd1P+hpQgH/sezRf+n1H2PstlSX0Le9HxwFxw/I2w6upWNnTXIRF0VXKGTzbHwlg67rtFR2YpoWWWeCsckJIkoUDEFJsozqkjoKeoHR8WFUVYCiIH3J9dd+FU3ViZIAKfGET6B6+NLBCOKUqlXEjTSmluPRXz3Bpk2b5Be+eh2dq1v2rj1m9qOjw3GnHC1uu+2fZSxawq5M71QqZzGopwkFIVSkLzAMA98JSGhltNQuYtNLWznpvGNm2vvWlDcw0WMTBMVMMN+XuK5LoPj4wuXT136Shvdoc2IK7Yvb+N73b2f7hh7ZuqxpNqf6MOUwTkJ7bV7DfH6GOXvlmRfZz4Ca2kwHxXd94vEn8V2wXAfLNzEdm7xpMZExmchkURTJ4o4mmhtrKYnEiGgRpCfxbAdN0dFVA+kI0tFyFiRqaappJyISSEfQtbWPKAkMGUVFQVE0NKFiKFGiSpKadCOdNatYUruaMqOGimgdQ9syfOPvbmHTi9vl9IXPubbp69Ig2aDwsSs/zK5MD72jW+ke3cLOTDc7s9vpz3YzmNnJ2MQQ8XicZZ0ryI4WWFBST3W6dvYoan1ePvyrX1PIO2RyWfJmAcsxsT0b0ysUe4Wp/pzVAAKWrGkRjc319HTtmNvj+zAlFPD/NkKwa8u4NE0Ty85huTkKbgHTz2N6FpZnUbDypMuiLFym0NCskq6IousKmUxmynBbQRM66VgZca2EZLSM0mgFNWX1lCcXoNgaQuoQKAipoCBQFA1dMdBFnOYFizhy0TE0pFtJaWlKImWUR6sZ6B7lvrsf2O/TSyJnBLX6yNXU1dWRTqexCiYDAwMMDg4yNDzI0MguhOJTXV1JdW0lju/g+y6aNrvg+497H2F8OIvl2OSdHAUrS87OkndzmG4ByyvWNe/1MFThlDNO5sH7H359T9lDnHAJvR/e+Kpsaqkslf2+0foNG5gojJCUZbiGR1xP4WkxNEXHUKMIxSFWUgox0NNQVogymhWYbh5UBS3QUDFoa+wkGiRBKhhKFEOLoqlRFFQm82OgBbMtVgEFgTNpsvytqygzKsgaOaJqHEUNimmPMiBplBQvQd3jeqa7T06J5qYvf5OkKKWirJaSunJc08e2TbLmJCMjQ3zwogsZHB5kU/erjDq7MCc1Nm2XwPFsW9cv//1nd/H2ZaeStSZwpFfMBMMvOuAIk4LI4Po2kJy6nzMfg5b2Jr799e/Qs2FYNq2oOowX0KGADwqmW2AosxNdxnA8CztiEVMTRPU4ruqgqj7ZbBacciiFyro4mzdZZK1x0FwkEsuyiUWjxAIDVBXf09F9A0VoqCmB7VqYXh6hAoosHu4EkuqqWkoTJZSXpKmrW8OL258BJYoqPaSWIKLFipqdXptJBQK44wc/lRd/7AMC4K47HpBdm3toKlmEGkTQgigl6USx+0eJZHBkB/evvZvtvduZtLPk7SzjvaOsOOESELBu3TpM08S084y5QxjkirXMTEWvFYecHMMtOp7vVZG/4sil4uyzz5b333cfV6649GD/OQ8qh72AD9wj6Y/tajh35t0rECRg0dI2qlpL2dXVjR0pkPYLJPQ0UTdJXI8T06LoMkl+CBJJiMZgaHwXgWrjChMncDj++BMpSceoTVVgZR3ykz6WraOrKqomSORGMO08qBAIH1dYtLS3cNzKdzG0fYiSEo3KBQbNDfV0D+0gkBqB6qKq6hxf3x3rRuQ3b/wWL730Cn9/3TflhRedT0xLokodKcWMu4IeU6hpK6NpTTWPPbWd9qWNPP3Dx9GiOq4osHxlByeddTyo4LgF0GEoswtLczCIoQlt5j75qkNBZGhsrp9dJu8RW2jvbKerq+tgD5+DzmEv4APzPwsT7CtCvWhVi/i/f/dp+Y0v3Uz/lm5M3ySt50joZdheEjVWxcR4gZGdafSEhpKAnaO9mNoE1e1VfPLyv+T5RzZTFStn8bIUXh7Gh2B4wGR8LAeFgPLScobGd6GqKgGS5vYmLrvsfNY9MwQiwPcDhIS6mkb6hgYIlABN0VGENtN0YOfGMXn7N/6NgS3jlKhViJTBI798gpiWoDJWTyFnU1Et0JKSumUVHHHiMqpWK6LzpGKHyIv/73lzb+PU/nnpqqW0rVzIjq3bKDHGiWkJNEVHQ0UIlUDzaFpUx8ev+Bh1rVXyis9czuJVbXOi0UEQHOjWHxYc9gL+U2+gXlfXQwGtq+rENX/7CXnD332LnZu3YxoLKNELlOjlxPUEedNhaCCLMMqYkENsG97GxZ/+AMecvlTgwuAdg7Jp8UKoBK0GqhZASUWMgS4N0e+xazJA+uA5AVpUZ1nnch6472k0N4riaQwP5/A8nXSiElUYoBT3y4oQ4MPQRkv+23d+Sv/WUWKiFEWzQVeJK2kW1rZQFqtiYnSCbTs2Udm5hjOuPnLWPkXd42bsfkMELFuzSPzrPTez9ZUd8r6fP8C9/34/cS2JrkYwVINA9Vjd1Mo3P3Uj//r9H/Lg3Y+RipbL+kWzjoRe4BKEYehQwAeF3coWf3DPLdz41zfL/7j7UexIAcsq0FC/kKw3iShIJvpG8FNZvvTtv6FqmSFQINcDqjCwsh65XkiWF98zkoDKcp3RkQhOwaO6vJZ4PI6WUHn+mZfo6S/W8FYlaziq4xiq7DyDk0NThb4BqtTobFnGyEZX/uiffsrg1nFSSimu8BGKihE1yI6bNFd0kNTKWJBw6B7eTHf3dno2DsqmVdVze29NL8V3u+aZf6vQvrpRXLviE1z75U9w308eketf2YimaQT4nHTOO2laukBc9JEL5U03fJ3v3jLMaWeeKv/iPUcVfei84pnx4U7YE+tgMn3rfdjycrf82l/fxNC2SY7oPJaFZW3EkzFImZx76aki3sxMbnP3k1n5/F1dNCabKS2NkioxiEWLT2MzD9u6xnhh/UvUNjbgui45b5Kxwi4279zARG4Y27ZpqelA8XSam5vpH9hJoATYFHj7u9/Ctu4udm0dQhUGQSBxXQdfenhOQCxIcvTKY9CCGAE+w4V+nlm3lnFlF+86+1g+9/dXCam+Rh/o3QQ9lQezd6dKmNMgnwB6N+2S3/vu95mcKHDttdfy0gsvsrV3M9d+8ZOHtdVoOAMfTKbHuFqcjX94/630vDQqf/v476lK1XHcO1YSaaW4NNWYac/63H+/jOKlyU06BKYkP+YSMRRUTeD5glzBpG1hOygC01MxsIkaCUQgUCMKge+R93JUl9YwNDJYLMDXA5CCxx96CkPTMUQUEWgoIkCoAk8qqAosbV5FUpShqgYBPpG0xuKG5WweCRjYPgYBCFW8rjRHIfa4D7D3jD0VvFrYWSs+cunF8ls33sKll16K49ucfMaJB/sveNAJBfxmYHqwatC0ukI0rTplzrnn7v682e3InduGqFNKsII8vm9g2iq6qiI0gS9dYokoVWUV9PXvQldUDC1C4ATFljdEiOqymA+drMQqWLiuz/D4AEpEIRKJoKAXW+EgistrFfBBCI3yRCUJNYkqDKQI8BSd6nQDfWM97NiysxiV3j1fXOznWg90L/Z8beohd9tPvzX72mF9AlwkFPCbhd1E/Frs2DaIa/kU1BwCDc330BW9aImigodNa00jC6pgbFzHcT1EIMjlipYxBhqB0IkqSUpjFVjYGFoMLaIxnhmZOjUrJn+w+xHYVHsbXTFIxlPEowaqoRCoNmpyIev7nsOTZXzx0u/I1mXNnHnOaZS2qLNtcdSpwog30P5m5iguFOxehAJ+k3EgY+pNmzeQL2SI6iVIBXQ1gq7oaCKC8H18TMqq2khXQDKlky3YqFLFckyEpiBcgaZEqK9YSEqrIBJxiKoJImqUiBKjf6wHT/FQVFAUbSbAFSgugfAIhI8RUamsjFJSDnqpwaLYYuo7P8Zdd9/H+CYTGSnhFzc8TkV9iSxrinLEO5dQ1hERMw0N/kgO555XByIU8JuMAw3WnJ1jMj+KZhh4mkNEi6ErxRY/mqISSItUqhggisUi6LqJmc+TszO4ooBJnkLBoqWplbifxsEhqsYw1CiGFsFxLCbNcerqGxkY6CdQXFzFwlSyfPPmr/DgbS/iBT6+X0zXiiSAUli8oJrzC+ezad0ASB0Ph2zvGN29r1LTVEVZe/3BvrWHJKGA32TIqcyvfYZWBUzaIwybOwk8ganZRNU4hhojoupE1AjZiSw7+1xq0jpC6AhNMjixC1vkqGmv5IvXfJ7udX04G3Ui+RT5vIXt6MU8akXHL/WJKFEWLmhiYGc/rmZR11nFhz51BfGFCEsUZC5fYCgA04pQUoiQLodYCaTUUuJKBsejWBZIgOPb1C/cI6OK1+8SeKi5Cf6pCQU8n1Dg1Pe9my2btjK4rQ9bLxA30kSVBFE1iiFiVFfWMjGaRVopbN8iywQDdhcLOkq4/DOXsKAzIqRZLyeyJpWUMrTLZHKiQL5gAxJPOiRTcSYyEziKRUN7DRdf8QGqOnWBA5aTx5QW0oeCbTOZ1RkZ0kiVJPDcAE2JYPoFLK9Axp4giAX8vx//iII+Jj/75WtEWIT/pyUU8JuOqd5cU1/NGesC2lbXiyuvu1z+45e/y66t3aS9SpJamqiaJCHSkG4gm3NxnRwT3hBW2RjXfvMyqpYWk0BwYWxklKqGCipiECmJEemTjA6okBfYMkpG5uka2cSHP3U+a05vLmY/TZ3HWo5FgTz4Es/TsR2PQl5jcsLGiEQYn5gk0DwcJc+O4e28uut5lC0O0aq5VzlzXQeYYkOtvzZhIsebjD3/GnOOSKcDXFNdLS8550rZv2WQEqOClFFKSinj2GUnENcT2MIm2aDxjvevEMl2Zo6CMOHma34kL7vwYuLVAkbB7IPB3oDhwQwDk4PklQyLj2kh3RBjc9erPPX7/yRv51i1aA1d/z1Ka8VSoiSIKDH0qfxpXTVQjYBxZ5SsO0bv0Bbi1TrPd/+Wm277MvVLymcj0vu64FCpb4hwBn6T8VrjeCbANdUZ44f3/ZPY/kq/vPHvbmLHph5yYpJJuYt0YxPvOe8IEWuBmSQQAAlON7KlchFeRkJCQBxiFVBpKXh2lLGsSkVlGy+t3YynFBjJD+HkdYYmMjzw8iPUJBZSEklTFqvBlx5GUAygBdIh0D2UMosXnnuaidw4S5rb+Ob3vkZNZ3r//kVvWLh/bJXYoUko4PnIbkkMravqxLVfvEre85P7GOwZo/3Yet52/CoRawMM9spyGu0HrBgjO/Jodoposth4MxKBWCyKisHkcJ4Ko5qMNU7ct5l0Miimhu9Y5JUcfcM7yOh56ioXElVj6KqOpmkMDe7k4xefyvqxP5DydS6/9iOUtUdE6KDw5yMU8HxGASR0HtEqrlt5zdxI777a3Ero7x5A5jX6u/LkBxXiCZ1o1EALwDJBBhqlqTSTmXEM1ShmcbkemqoS0Q186bCgrpK4TLFl20aaGpvRNI1IVCdRHkUzoLWjkebV9bPi3TNVUkrk/9jT6PCeeacJBTzfeZ0ZXNNBqJ6uHQR2jIxrY2fA0FU0TUVR1KItiuuhawqaoqKrBhFNR/qgKjqqapF3sqzb+AIrFq2mqbMea7KAdCSmVFnYXMtvnn2RnpEuLjzl1P2bbgtBmJvxpyEU8JuNPYI6e8Z4DpSptd/39GFsuyu3b9lOjd6KECqe6mG7KpqioigaQeBRUVlKxFBRFAVFaGQLeRzPLRqpiaK/6Lg5yLObnqY62cCajmPBFfSP7qBnsEB9bYrPfeMKcaBG9yF/GkIBzzPe8LJTwuOPPoHjOOT9LL4aoCtTaZiKXvRFCgKa0rXgM5VbrVBeUUpfVmfStjG9HI1Lajnjvafzyosb+K9Hf0fOG6UwaZMPJjli2VGcdcVx+442h/xZCAX8ZkO85pdvgKDYmE7CvXffS3NsGYYWx9UcDBHB0GIoQkVTdIQfEIlo2PnpbpY+nvAoq01SUdXCBy7/DI3LKgXASee/lWOPfat85BeP8+yG54iVREhsCDhLHDfzm3fP2dhrJfEnu77Dm1DAhwNTKqmqL2N4xy4CQ5LQS4lqCSKBhaZE0DCIGVEcF+zAwlZzZNRhEgsEV150MclFzPUJDqBvsIsLLj2HS6++hJ/edSdbdmzk+7f9UF521SVTdfpyxjkx5M9DmMhxiLGvmW7aWXDby73yO1/5V0a6MpRHFpAySolqSSJqHIM41WW1NCxowJJ5djldtBxZw9s/tFhgMKcpHR7gwk/+6V6ZLEtw1offLWa+v7/z3v18vpD/GeFO5RBnRshC0rZyofjU9ZeTqFfpmdzEzlwXw4U+xs0hMuYEIuIzaPZBhcVFV72Tt394sSACMzPvbqp7+OdPyq1bt7LqrcuL39eLDo6hMv93CQV8iLG/RhVCCFCKudS33/MNccxpq9k2/ird45vpz/bgqgUmgkGU+jzHXdAptHaKM+9UEsbMSm3K22lwcJAjjz6K5sW1M6vkvfpbydf/+ULeGKGAD3XkHv9UAA2uu/Fq8YN/v52KliS945vpL2wlVi848cJjRbyd2RTMaXHOpHEKXn1+o/zNb35DLBkLFXmQCQV8qDO3GmL2NRU6jmgQn/vq1Zxw/rHEWiSnffR40u1KUbj7GhlTs+rmzVuxfJMTz3rr3jEqscd/IX9Wwij0vOfASf3TyR972YUCi9e0ib854q+KbyM4YBCKALZt205dY/2Bfzbkz04o4HnPfoS7W7h3n8kfe7omzOkiGez1vkWHw+L7xKMJOjrTr2/9Foad/6yEAj7c2UtY+/Yc2t1aVIii+2G4TD74hHvgQ5UDiWt/35fKrLfxfnj++T+wdNnifVQZvYHPEfI/IhRwyB+HgGd//yy2Z4XCfBMQCvhwYX8z5J7sNWMGQFA8B54KcrUubuIPz//+AP9fyP8GYSrl4cIbDibNRrl3D2S99OI6uWr18jDV+SATCvhw588eJQ57V/05Ce9qSMg8JpyBQ0LmMeEMHBIyjwkFHBIyjwkFHBIyjwkFHBIyjwkFHBIyjwkFHBIyjwkFHBIyjwkFHBIyjwkFHBIyjwkFHBIyjwkFHBIyjwkFHBIyjwkFHBIyjwkFHBIyjwkFHBIyjwkFHBIyjwkFHBIyjwkFHBIyjwkFHBIyjwkFHBIyjwkFHBIyjwkFHBIyjwkFHBIyjwkFHBIyjwkFHBIyjwkFHBIyjwkFHBIyjwkFHBIyjwkFHBIyjwkFHBIyjwkFHBIyj/n/bllxH+K43qwAAAAldEVYdGRhdGU6Y3JlYXRlADIwMTgtMDgtMDhUMDk6MzM6NTQrMDI6MDBabs4TAAAAJXRFWHRkYXRlOm1vZGlmeQAyMDA5LTEwLTIzVDAwOjE0OjQ2KzAyOjAwI1nc5QAAAABJRU5ErkJggg=="
      },
      "position" : {
        "x" : -288.0452731914438,
        "y" : 977.8008223112712
      },
      "selected" : false
    }, {
      "data" : {
        "id" : "188",
        "Protein_ID" : "XP_023104698.1",
        "stringdb_namespace" : "stringdb",
        "query_term" : "CXHXorf36",
        "Product" : "chromosome X CXorf36 homolog",
        "stringdb_structures" : [ "" ],
        "shared_name" : "9685.ENSFCAP00000008763",
        "stringdb_species" : "Felis catus",
        "D10_F_fc" : -2.299033,
        "stringdb_full_name" : "",
        "SUID" : 188,
        "_id" : "stringdb:9685.ENSFCAP00000008763",
        "selected" : false,
        "Entrez_Gene_ID" : 101092998,
        "stringdb_description" : "Chromosome X open reading frame 36",
        "display_name" : "CXorf36",
        "stringdb_enhancedLabel_Passthrough" : "label: attribute=\"display name\" labelsize=12 labelAlignment=left outline=true outlineColor=white outlineTransparency=95 outlineWidth=10 background=false color=black dropShadow=false",
        "stringdb_canonical_name" : "M3WBG4",
        "D10_F_bh_pval" : 0.040668598,
        "stringdb_sequence" : "MEPQLGPTAASLCPGRPHLLLWVSALSCCISSLASPSPSLVPRIRTSYNFGRTFLGLDKCNACIGTSICKKFFKEEIRFDSRLASRLGLPPDPLPSYPANYSDDSKTWRPVEISRLVGKQESDISDRRICASAAAPKTCSIERVLRKTGRFQKWLQAKRLTPDLVQGLPSPFLRCPSQRLLDRVVRRYAEVADAGSIFMDHFTDRDKLRLLYTLAVNAHPILLQIFPGAEGWPLPKYLGSCGRFLVSTSTSPLREFYGAAPDQAADLAYQLLGVLESLRSNDLNYFFYFTHVDAGTFGIFNNGHLFIRDASALGVIDKQEGSQAATGAEESPDIFSCLVSGCRAPLPSCDTVPEKQSLVLVCRRVLPQLLQGKFPSPVQDEIDAALARCGEDASPDPEVLGAASRLKDLLRPLRTCDPRFAYRYPDCKYNEKF",
        "D10_F_raw_pval" : 0.005029514,
        "stringdb_database_identifier" : "9685.ENSFCAP00000008763",
        "name" : "9685.ENSFCAP00000008763",
        "stringdb_node_type" : "protein",
        "Node_shape" : "",
        "stringdb_STRING_style" : "string:"
      },
      "position" : {
        "x" : 803.9547268085563,
        "y" : 881.8008223112712
      },
      "selected" : false
    }, {
      "data" : {
        "id" : "187",
        "Protein_ID" : "XP_019688176.1; XP_019688166.1; XP_019688114.1; XP_019688141.1; XP_019688157.1; XP_019688134.1; XP_019688152.1; XP_019688127.1; XP_019688172.1; XP_019688177.1; XP_023111340.1",
        "stringdb_namespace" : "stringdb",
        "query_term" : "KLHL3",
        "Product" : "kelch like family member 3",
        "stringdb_structures" : [ "" ],
        "shared_name" : "9685.ENSFCAP00000014418",
        "stringdb_species" : "Felis catus",
        "D10_F_fc" : -2.004598,
        "stringdb_full_name" : "",
        "SUID" : 187,
        "_id" : "stringdb:9685.ENSFCAP00000014418",
        "selected" : false,
        "Entrez_Gene_ID" : 101083647,
        "stringdb_description" : "Kelch-like family member 3",
        "display_name" : "KLHL3",
        "stringdb_enhancedLabel_Passthrough" : "label: attribute=\"display name\" labelsize=12 labelAlignment=left outline=true outlineColor=white outlineTransparency=95 outlineWidth=10 background=false color=black dropShadow=false",
        "stringdb_canonical_name" : "M3WMU2",
        "D10_F_bh_pval" : 6.0048E-4,
        "stringdb_sequence" : "LPVHSIKPSSQPPVQAGDDEKNQRIITVNSAHMGKAFKVMNELRSKQLLCDVMIVAEDVEIEAHRVVLAACSPYFCAMFTGDMSESKAKKIEIKDVDGRTLNKLIDYIYTAEIEVTEENVQVLLPAASLLQLMDVRQNCCDFLQSQLHPTNCLGIRAFADVHTCTDLLQQANAYAGTEQHFPEVMLGEEFLSLSLDQVCSLISSDKLTVSSEEKVFEAVISWINYEKETRLEHMAKLMEHVRLPLLPRDYLVQTVEEEALIKNNNTCKDFLIEAMKYHLLPLDQRLLIKNPRTKPRTPVSLPKVMIVVGGQAPKAIRSVECYDFEEDRWDQIAELPSRRCRAGVVFMAGHVYAVGGFNGSLRVRTVDVYDGVKDQWTSIASMQERRSTLGAAVLNDLLYAVGGFDGSTGLASVEAYSYKTNEWFFVAPMNTRRSSVGVGVVEGKLYAVGGYDGASRQCLSTVEQYNPATNEWTYVADMSTRRSGAGVGVLSGQLYATGGHDGPLVRKSVEVYDPGTNTWKQVADMNMCRRNAGVCAVNGLLYVVGGDDGSCNLASVEYYNPVIDKWTLLPTNMSTGRSYAGVAVIHKPL",
        "D10_F_raw_pval" : 1.51E-5,
        "stringdb_database_identifier" : "9685.ENSFCAP00000014418",
        "name" : "9685.ENSFCAP00000014418",
        "stringdb_node_type" : "protein",
        "Node_shape" : "",
        "stringdb_STRING_style" : "string:data:image/png;base64,iVBORw0KGgoAAAANSUhEUgAAAPAAAADwCAYAAAA+VemSAAAABGdBTUEAALGPC/xhBQAAACBjSFJNAAB6JgAAgIQAAPoAAACA6AAAdTAAAOpgAAA6mAAAF3CculE8AAAABmJLR0QA/wD/AP+gvaeTAAAACXBIWXMAAAsSAAALEgHS3X78AAAAB3RJTUUH4ggIFRsM2PGVLQAAdwVJREFUeNrs/XecXVX1/48/9z7l9uk9U1InPQFCt6BSlN4URbAX7L2h2BUsKG/FLlhQeu8IKgpKJySkZ9ImkzZ95vZ7yt6/P865M5OAb/289ffFgfviccnMnXPPPW3tvfZar/VaQmtNBRVUMD0hX+gDqKCCCv7vqBhwBRVMY1QMuIIKpjEqBlxBBdMYFQOuoIJpjIoBV1DBNEbFgCuoYBqjYsAVVDCNUTHgCiqYxqgYcAUVTGNUDLiCCqYxKgZcQQXTGBUDrqCCaYyKAVdQwTRGxYArqGAao2LAFVQwjVEx4AoqmMaoGHAFFUxjVAy4ggqmMSoGXEEF0xgVA66ggmmMigFXUME0RsWAK6hgGqNiwBVUMI1RMeAKKpjGqBhwBRVMY1QMuIIKpjEqBlxBBdMYFQOuoIJpjIoBV1DBNEbFgCuoYBqjYsAVVDCNUTHgCiqYxqgYcAUVTGNUDLiCCqYxKgZcQQXTGBUDrqCCaYyKAVdQwTRGxYArqGAao2LAFVQwjVEx4AoqmMaoGHAFFUxjVAy4ggqmMSoGXEEF0xgVA66ggmmMigFXUME0RsWAK6hgGsN8oQ/gvx8q+Ef/g7FO7P+r/id7E1RQwX8OlRkY/rnVVVDBfykqBgz/y7SoXugjq6CC/xUVA/6HqBhvBf/9eMmvgQ/0noPJ+HmMt7J4reC/EJUZ+DmozLwVTB+85Gfgf26w/8oYN7kP8U+3P/D7KmNoBf93VJ6efxuVGbuCFw4veQMWEy+JQKK1QCnQWvCPLo/v+/i+v997Sk0astaa8q9aP//np25fQQX/VwitX+pJ0LIhSZRSSDlptEophJiMXk39OTBShZT7v68UE/vQetKAhQheU78z+HxlFVPB/x0v+RkYLcMX+K4KbGti9hQIMfnSWlMe8ITQCKGnzKQSkEiCfaGDmV2K4CUI3gs+X7nsFfxn8JKfgbWvAImYalMH2JjWk7On7/sIIZAH2KDvawzDwC15WJYZfEZO2V/58+rAz1eMuYL/O17yBowmmHFF+K8BnqsxzWDa1CqYNeXENArgBzYpxMQsvd/+pvyrFSgNhsHEgltrvf9nKqjg/4jK8O8TGK7PxNUwrUljFRKkEf4yZUH7fAOf56nnMEOEDI2XwJiDjz//5yuo4P8VFQOWgBG+AK+oJg1ag+uUrY79Is8iXCiXZ1JdXt8K8L3gBeC5TPn8pNFWDLiC/wRe2iHQ0H3WLmzZskNv27aFnTt3UVtbS01NDbX1ddTV1dDV1SGkzX4RY60VgsCgtQ/CkFiGAQ489Ze1evvmHWhP85rjX0XzzJTAAlOLiZm+HMGe3KEMZn0NiKmBsQOhwkk++JuYei7P+XywneZAJqiiMna/ODDt18C6PBOWH8jy6YjJv/vKR0qJwED5PoZhBEangu0v+dJl+g8P3Mfy5UtZvHgpxWIRpTW7du1iy5ZtXPCBCzjxtGOE9kGYgPRA+KA8wAIt0cJEKMhsgR9+5Upda7RQyuXJ6zGSDVFe9dqXs/y1swQRwARHFbFtM5y6BfgmSoCUGmQw/SsfpLTCAQIQCo2Hj0BhIQGzfL5q8pyRHmWL1pj7mauYCLOX36kY8nTGi96Afe0hhUSjERgIwHPCIJWCr3/+O/qO2+7kS1/5IqeefYIoB7LKuOH3d+nLL7+cg1YcxOU/+7ZAgPJ8pOGBIUFb4IWfceCWS5/Uma0uSbcW4Ssy/jBZf5Th0gj1HXHe8qEzqZpnC20ChovQAlSQgkKC0gqtfYTUSGGClgEpRGuE9NHCRwgDP3SeTAjscep5S49gqjcmDJjgGxB4U36b+m8F0xEvGQP2/GA7yzAnXOc1Kzfq97zzXXz4wx/mvHe8SUy4oOU0UrivnrV9+l3vehdz587lV1f/RExErKdsQwmcXfDbSx7UM+xuRE6glYdrFPEtn+HCOCPuPgZKGzj41fM4/2OvFxjB5z1PY9hiPzsE8H0wjbLhTTm28DiVBmlMeb983mL/GXgq9jPgsttewbTFi96AQVF0SkTsGAJwSwrLkKDgree/S/va4+rrfysAfMfDiJhoz0MYJpQDUBI2rdmuP/iBD9PZOZNf/e5HYr8HP5zwbvv+33Ui00yNaEFlNL6vybsZ8r5DSRjk5Ai7nKf4wOfPo25BTHgazNCLVjJY3ZY8jWlKpA4IIForJB5Cy+A1dcY0prBOMKec+6SbrA+YYScMWJsHXKcKpiNevP5T+DB7niI6YbwelhWc8pYNvXrHjp186atfAQGeUhhRCbgIU6G8AtgKrOAqzV86S1x55ZVs2dzDRZ/+lt6+fljjERiADwNPo61inM62ajq7ojR3JKitj1JXVUVMRogbCQwlmTO3k7pZMYEAwwItFI7KISlh4BIzJYYGQwReuSXACIkfwqBM+AJRQusSQU5aB6dbJnZPbCQRmuDFZOSc8rYVTHu8eGfgiTMMI75CTuZ8BVx2yY/05i2b+eEvfygwwpkQHxkGebRWCGFOBJgAcGHrpl36kou/i2GYdLZ3sGDhHO67+UG6E4dy3KGvZvniVqQJFCE7CGMDkM55bNuzl1xkmFMuOIjEIgQW+BKU7wQegS+AIIo9GU0mWLvbgRU6rotpRsPodXmdWz5lAzD/F7ucOlvLSZG+iiFPa7wk0kgTrKfwmd307Db91wcf4u3vfjtWaEgAAgNfefi+h22ZKOUipRW4qlqCDXPmt4srrv4BW9bv1Fs2buOZx1fzyhWvoll1MbOrFVkNVAElSNZAPAHF7SWi9Vla5taRmBeMNa6nkbbAkjZ4MLolq2+59na2bdhFz6YeXnfyCSw7dBFd3e00dtUI4mDZBj7gKTCViTRMEC6ThqkmXOb90kswGXIP/6LLRJUX+uZU8G/hJTED+76PIY3gbz58/+LL9fhQmq9+7wuC8uQnQErQSiGlQvkecoJCJYKXMCZtJdwXDqy9a59Ob85y6NK52E1AMtgfRWAQtmwe5+mdj3D2e04U5hyCyVKGn3dhy6PD+pc/+DXaEezp20WxmMcXDjPnzGAsM8rxpxzPq086ltbulCAanpMq0zNDj2HihCdd58lrUGamlCNvxnMNvYJpiRf9DKy1nsz7hutVz/M4/vjjJyYkY0rRgZBhVZExJTwgVPhhFRhf2f1UkN8JG1fuYHFDdzAZ5oL9YAAlKBWgb2gncw+ZiTkrfF8HfytsRT90yxYGd4zQXX0kewb7MOwMGo1bdHCymnk1i9n2lz2s+cMvqe9q1O/41FuoX4CQoXePLxFSIoTC8x0Mw8ZXPqaYkgt7LpOjghcJXrxBrBBl91kE8SkwYNXK1WSz2fIScsrGB16aqS+YmH6FCl/wzNNbtJt3kV6E/DC44+CNAGkY3eOxZesYdjzBwkO7xUSQyQPdBw/dvA23z6JBzKLeaEc6CSyZwDKjmGaEof4x6mKN1MomOhLzMMaSXHrhz/juJ6/WIz1aCyecXB1AS0zDRmmFIQ20gP01A9SUk5T7vVPB9MWLdwaeYoye5yG0OVGXm8mMB3W8ExVCbjid/aPgjjzARQ03EfCy0+aK3sd26bGBPGI0gjkkiVVJojGQpol2EzTNSBDvMIKr7UBph+LvN2zQ1mg1poiBNsjlfRoTDQxm9qDNElYMcFxGxkbobJqDciJEpUlVvIXR/iGuvOh6IjW+Pu+j59AwzwqyQ1ZYHmkecKgTkemKyb7Y8OI14BBKKUzTnCQ7ODC3ex6WZYUPdhidFQc4I8/JJ8PzOiwGjIzvoznahRRRZElTKNjB91oWJQ35kSwUa4Or7cEjdz+j1UiExlg12DGGR8aoSsYZyiqEkkhhYseijGcyIA1i0SSRRAPFoqboeXQm6nDzadxShsceWMUpcw8L2WAS05QofDTG87jNkpeA0/WSwrQ34P89bRLYpad83JJHLBoBE5qamrjvvvs4/rRjgjzv8+1Q/5PvKf9dwpwlHZR6MmSLBoaIMpJOY0iJNAw8KclnhxncaOvG+Qnxh58/o91+g2Wdc4lbUdJ5n5I2GB3NYsck0vIxDcirEpFklJHRDGZXApMY1bE4SQl4HsJKkvUH6d3QGxivPXlMAo2nQqYn5QCfqqyFX4R4cQ7HE4UMQR7VkIJYLDIxC7/hjeewas2z9G7drSfZSuXQ8HP3EwwGHv9I8D1aYzOUGSTjFck6RfK+Q7aQJ1coUioWKaWL6LTN0DOeHtummFE9j8b6KA0d0DbLoL7FJlUToVhK41EA08Ujx8w5HSxYsAC0DKqj6qqoStnU1sRoqIpTm0pi+VHS28JgvC4frUYLPaFVECCcfac0aXtx3vyXFqb9DDyB/fKdkxBoPN/HMuygHl/B3EWdorOzXd92xx18dPH7Jyp79vvchPF6U3YeRr20nJzNLGjsbGK7lSVTKpBPjxGLRxC+xnAlUgi0UDx8+xo8T1FntFEccxkZh7YaiHbB7NoERcehqi6BmXYZzu3jo599L4cft1ysubpf79s8TmtHIjgm08ayNM6QS6QUpX8sxVB/kaq5UQCU74EhMJ5P8UPw3DRbBdMa034QDibV58kBl7nD2gzIEqGulZCAB296/Xlcf81NoJ//Iugpr0mI/X8MX00d9Wwe2MDuXC9FI8dgeh/jpREy7gjjxSFyTpbsuIeftynlPEoFj76dAwwManBB1MHchbVo2yOnR/jpb7/L4SctFwiQlo9hClIJ6JwFnUstWhfYdB1eS+fsNqrsGuJ+NIhEl0D6UbRjYwBKTWFCTxHvCwT3VMiL/v86sKUmXjrMX09e57Ka4D+8Af9kf8/zsefsYyojbfpjWs/AQUwqKOoxXaZwgZnkLZRv3tSqHQH33PZH3nrOu8L4VZnoAP4UkgOAwEThYWCA0oFkrACNG1YICZrmJ8X8V3Tox/+0jmq/gTgxDF8jBPhaEYnFiRZTVEfrcUSJQgkoRNi+sR/t1tDcHmU8C0XT4es/uojU3LgoR8iVofA8h0Ia8hLiALXBnatqljRs7qDnkXHGdgs96u/DizosPnq+qJtlYZsBS9p1XSwjsp9skNL5QOeLCP/WOP6/GdhznAA1QbwJKDhiCqFEIVHhNZUH7EPheR6maeN6gfSvlCB0KJuiFNqQuCh0SCeVOny49xM6YMr3vziILNPagCFwkX1fYIYkjS3re/Su3btZvXIjNVW1GAhy+TTzFnUjDYM1q9awt2+AWMrmdae9NtiJlkGBPiBRqCkPtEZjhpdJCY2vAs60IUVYJeCDYXLM6YfzzPqVbO9Zi1EyaayuRftg2BamimLqBJEmG+kooslGijkH5Qm2b9lHulTHluFdLDh0Lo0LUwIrqOVFg6N80vkCe/aMMDYUJ9aviMQFyvBBxXBGPAollw2797Ev18eQO8Ka1T365POOomt5ixBCBRF3Hd7t8EEWTK2M+LduwP/j5jI0XRGS0SbFBcTzlTiGDBzTNPE8D0OaAWNOg1YCgUC5HtIwkcjApwiLQZQfVHRNBu9ePDNvGdPcgBUGCrfkAhF+ecmv9b1/voeZC+awcMlyRrMFDOGTSMb52sWXkMlkePnRh9Pa2swpZ55O15J6oScIS1boVoKBmjILKMq8RIEKKFDhlr72scwInuszc0mz+OHVX+aea/6s77/jz2x8ZjWmjGIaNpYRoz7awF6gLdnJ2LgmZdWAiJBNF9jXuxWjWfHyNy0KnmphTIgE+IZBUSn6h0ewVAbL1khT4hsWtnAwXIHK5vA0GH4KkSux7omttLWl6JrfArYE10VHBK5WSBmcsEEMzwXT+tev9vNd//0pmsFVCrB/wGziPUAIObGkMSfKG6du600MqAgjWApIE9OUaO3jOQrTtIL1kAvSiAb7U5qIEaqJ6rB6S0/ZJ+UBZNqvHCcwrbnQGoXCx/At/nr9o/rP9zzIRz73Ieo7qgTR8LEyJjYOz5hw4vHwp9zM8tuinG6ZIHSU88SglY+QBiXXw7Si+9X+CzRSi4lqot41/fq639/A+rWb6Fm3lahI0F47i8Xty4mpKppSLURiNk7MI9UR5aQPLRHEwQ8F9gyAEtz/84165zMjJEsJojqKLSXCMHGkgVAao+AStU1GvCwF6bB933b6s70ceswcZi5soHVuAwtfNl9gBDXHfmhfZlhmuN+y4/8ZioDedqBEz5S2NPqfGcsB9ckAsrzfIL4hMAI++wQ3XbKfsIgArwjmxGog0CAqlnwiESM8vSnfIyZJeBNiCdMU03wGhrJbdO8f7uOMU8+mvis03rD2YGKT8l2acuM95SBkEL019vsjkxuVAz8y4ByjJRErIIZogu9RLlhW+AV2sJuug5vFZw/6MCjYum6n/u0vr+XG393BcGGYg+Ydhk+JBDbNrXUcc/qhEA0+K6VCaS88ZptN2zZRytkIFRyhFhphSFzDQClFxDSJJWOYeYNCNottSyK2zb13/5mDRxaR6knxl4ee0a8/9/WicaaJNMH3PVxPYkf+XUUOSZBIfx6RvP0GwKnvP48bq5/vs5GwYkqh8UGWgu/SFriwY+uA3rqll+27t/GrX12B6Qlmz+pk2UHzOfX0k5i3ZJGIRMJrVl5bTw12TmernYIXgS8RaElt3LSJTDELkeAZESaU/EC5ztPe5FBrEA6/ElvaB6wCzcnfxNRX2OvIl+DpgMtcDHXtCkHRPS6TJboHeJNzFneKr33vs2LDvr+Ld33kPcxcMhOZkHQs6OTQVx5MoiOoD/aUg6/zBGVMJn+773G9ZetG0rkh8l6avJslm8+SL2RwvSKu7zCaHQMrdI9NQcnJUvQyGFFJsjbFh7/wZrF3zyA3X3u73r52ROOCYUjsqPwP3X055bodwB0XPNc4p15XZDjzhkSTKd7AhFZfKNdriCieC8qRrHxqnb7s0st44IEHaGpu5oIL3s/73vcBjnvNCRTGSzz84COAwHUcnrcGeuIIp/+aeFrPwCLoRIRf0uRVCSNlTGg8+/jYpkL5PqZpBhFrVxMJOy7gSXzXx4iF84dmcpQWwQOl8fCVQGBgTKSgAqmMcmWTJYEi/OX2v+mYHaPkK1554mGB+mSYd37ozif1yEgatyTZvmUv65/ZijcGa9dtJU+J/FOD+i0fOlWYCRNEHpBsXrVJX3PV9Qz3O6gYGKbCN2qwtY3hRTBCmb5UIoXra+xIDOmb6KhPPj/GnvQWitYsiMDb3n0G1/z+dgb7+5m1rA4k+Lh4+NjY/0JP4/83BF0rpv4rp0x4B0aYp7wvyjJAkzCQaN8GoG9LWl/1m5+TyYzx0U9+iNndM8SELlm4dHn0gZW6f3AP+GBbgTsULHVCsYOJOmhvivs8feexaW3AAEJLDBMWds9n/fp1vObMI3B1KWhIhkAYQRiy5JSw7MhkHa8E0w7qe40D3KngAQrio0JKlKcQOhgsEIADf7n3L3rzui3s6x2jb+te6hP1KFchLJt7r/+brm6oYebsLm6/6RZMCwZH95Et5ahvbOX415xKem+RLVu28NSaJ3nlCUeQG4NERIIVuBBSmOQLWcYyYwhH4MgipXgzSasaU9oYRRvfVbS3zcCwNXlnjHE1RHKGydvf8iZmLW1l5qIWgYA5yzpEqiqib7rlFg4/9gsEsXY/jET/Z6Gf59//TYV6grm6H3FmSk1zGEP8w11P6Ct++Rve9ra3cMqZR03YnQq1wzCBEqxbu5m2tpbgHgvAkBODiZ5ivFO/ezpjehtw+enwYXbHLPbs3AUKLMNC6fDO6yChGrGtic4oE83KpuYIAc8vR2U9fF3CEOVyJRPpQt/WvL7z1ru4647baWmopbmmjSpamd/Qhe2bGBETJRQuCtIGmx/ZS3NsDpu2PUPaH2bm4la+9J1PsWD5InHvjY/ol9lLcEp5BgeHufSbv9Sf+PR7RKo9BgbMXTpPfPHrn9Ff+/x32L1lL6NumpxXoDZVj/AlcStFa/0MOme1sL1vC6N6F8efdzhLX9ciyjpeKCfUmLZpn9XGA399kJ6ePj1vUYfwSgI7+u/f/qCd6uTP5ZoQFRA6w63Ec1JzYnIqxFcaQ2g0HgIfrTWmiIKSbHp2r/7xD3+GaUq++52vMXNew0SOHKYYoQBs6J6/kDWrn+WxP67SRx53kEDJYJkugtWPEC5SK+QECX56K3NO6yj0VNfpgWv/pn9xxc/58mUXsXhFt0DoQP216CDt6GTAdGrf7rL7FfpSrquwIhLfdxH4gWSNMtm7bVh/+2s/Zd3qzaTTWVwnx/jYHi6/7Ce0V81n27O76N28mx0923Bdl4amRmrqGognE5RKJQbGtzPib+PCSz5E+8HtwvHy2FZykhTkwJMP9ukNGzbw1g+cILCZJJ548NWPXaz/dP/fEb6NgU19VSNVRi0rFh3BzMZZRFIWrzm3W4iZwSnKBGjlYkiN8Iog4lAyOeV1b9Lv/8h7OPmsYwN9azUlSv9v3APfD9RBVNiR0fVcpJRoqcNFDnjKw5aBKyyYrFUWMrwMWgUzKX5wWzzJHbfere+/8yHmzJnHJz93QdAIIxLsoOQoIpHwRvp+MFBr6FmzV3/sA58kakf4/dW/FrHm4P5qKxhUwEd5LpaMBtpEljmtDXj6Ov8wMeoCzJjRAUqwa3sfAkGp6ICWSCsaPNUlGNro6tt/+ld90w8f0Gv+3KcpBe/jgy6BZQZ5RQMLqaJQMNm5aq++/Bs/Y+vq7TjjPqYvUcrje5dfwklvfYVYdlqTOOOzh4h7nr6enrHV7M5toWfPGp5e8yhr161GeT6dM+Zy+PJjiMo68GRgvGWYGqJw2Ks6RKa4i1VP79QT52YAFnz5R58XP7/u27QtiTGqtrM3s4VxdwBH5BjNj9Ayu5mde8c0gBUDx1UIaSGwQSRBBQ9pdSyBqYACEzGjf5cb7XmTzdsCSSKwTQtTGliY4AfptYiwEQp00QM/yBRJQGgFnoOhJHgS7VqsW7NVv/715+jrr7+GT37mPXzyCxcEs65NKFLoY0dloHTkOcEayARMmLe8Vbzi2KPp7x/i11der/HD+6vA8wpB2YphBqOGOb0dUJjmLnQ4QWFKWHRUlwCptVLgQzQSzroF+Pudj+uH71tJur9IdaKORCLB9tUPs+pvjXrpEd088ezDPPXsYzz+9GNYkSgNtU3M7pzDWSedzRMPP07Pym1YpRgzahvoH9nHnEXtnHHeKQIDNq7arL/9zR+wN72DlpoOxoZGWL7gYKRno/wS655dQ/eSbmytueF3d/KBb54LElzXwYqb+MoJHqiYibAU99x9Hwcd+V48F6ThI40gYbvw4Dni2juuoefpLfr3P7+Zx+5bzdpn19FSPU7P9h7aF9ZzdPFw3T6/VVR1ysBIDSbIDgBCKaK2HbiUOmwT82/CtALpXtOUuK6PZYbyRRL8ksKwjEl9bQ1SmxMDSDB9SAw7HIUlfO6zX9EbNm/g7DPP4K3vfItAe4Abrm/soCuGbVH0S1iGgWFJ8BWe72NaFkjIFkbI5DLceuvtjKXH9ecvea+QQMSMBa1iRSCAVtYBn86Y3kdPqDcnYdOq3dqKmPi+j18INJ57Vvbpq396DZk9RZqsDlrMFmJOApsYcdvA3ePxpxv/Tt3MGF/4xGfpWt4h0HD7TX/U+3pH+dkPr6I0ksf2ozTWthBPJKlJNTB30Yxg5o7C9y7+LtXRGu6+8x6u/sUNVJv1/OUPD3Ho0hVs7dlBxI6yZfMmHFlg7vIunrh3kz785PnCitr4Kh8yowI/8rjjT+SjH76QXVvO1+0L4gKp8TwnECQwbHDAUknccZM5rcuY0zyfmIwTs2IkcklW37aHBwub9RGvXs6Sl9eI6AzKS3hQYEZMxtLpkOGl8HGxsP6NKHQQqTdNAdrDMgO3oRyhN6SEEuzbnNbrn93E7u37SEWr2b6lj/GRcdra2pg5t4NXvHoFsU7EpvVb9E1XX8etd93C0hWLBF5IaNY6cHUBaVlorbEMia89DGGD1JhG8Hff83jrO89lzapN7Ood5G9/e4ivfDanv/Ltj4uJRu5h9agRmd7uM7wIDLh8P7Zt24Zt25xy1okCCbvWZfTnPvx1ZtfMpV62U2PNwCjZNCQbkdLG8QVSaWwrQr1t07UgMF4MOP31xwk82N0zrMf7hvEyHjYR2upakXEroCpLuPeG+/WOrb1c+YuvsX7tWnbv3UOivZ5Usg5DRGlqamEkPYTj5hCGwZaeHdQ9UcPhJ8wPSRtWWOoowYDuZTPECce/Sl/23W/xvZ9+DaSJGT64+LBz/YC+6sc3ktvnMathPlVGPY1V9RjCAsckkaymocpk3zNjbFy5UsebFae94ThhthGuqS0My0apYMko/wNR6Ilm5UIGrJbwWLc8u1P/6d6/smNTH7u3DVITqydpVJGKNmCLOG2xFqxxi75n0ty96xHOesvRetfGQV71stew9KBFgQa9KQIapSHxPRV4KgK0ChJDljDxlI8pLXw/mOYNy6B78Tzxje98Wa97ZhO33XwXjz/yON/64uX6LW99EzPmNwoAp1TCjgZa2tMZ0/roBQRrOgcefehvNDU0g4YtTw3oz3/kYubUH0yj0UxExYjKGuLJGFoHTc3iZhzPgbp4Pf5Qmqu+eot+6xfPCgJIJgzvRm/fsZXiwDgzGzoZ6x9ixLSYPX8Ru3fv4nNv+7ZWkQKve+2pdC5rFfv6R/VoYYQNPZvpmjOXff2jNDXXsWu4l2iVSbaURfmKlStX8eifluijTuwW2rawDAvfDdx+w5CcdcaxvP9dH+YT7/yK/v6VXxFlEbw7b/qb/v2PrqXF7GJOwxLMQpRaqxZKgmR1iogVwTSiGDIORoxo0SO9c5Cff/U+3TynmeNffzDj4z7JVC1SglQSLSTi35qBJJIInuNjGpOyvT/9/m/1PbfcR3a0RE2kgYZEC4217dTFmqiONBARCTxHUxOpxlUFrJLmvhvW8NSWNRy5/FXh+hRc5WEYMpQH0hPZAyklStv4vkbKYNzVWmOaJqVikUgkztJDu8XSQ7pZtLhb337jvTx436PUxJs47fWv023d1cKOWri4YSX49A0F/Rcb8L9AuVOwde1u/ZsrrsKMSt797veBgh9cejlNtQ2koglMZVAVq0H4FsKw0SIgdphIIiKG8OMk4inmzE5xy4/v0md95BQBcMPvbiRqRGic0YmbdYnFbYaG+qlraqR/9x7GS0O4do4PfvT9ADz26NP4JQNfCYZyY7TXt5Ow41TFqsnns0hl4HkKxyzS19vLUUY3EDQAN02JT9DtsGtpl/jplZfrX/3sJi696Ne6dXYrf/7Tg4z3Z2ir7aSGJqSWVCXj2JYgFY0TMaCpIUU0amFKSI/bjA9ZpIxmfLOGfZsHuPF3DyO9KGtXb+SY1xyKsKfIgE0t9Bf7x7Uminim1tUekOQ1fWPi5+9/6Uq9/tnNGHmLuBK4WY9do7voap3FnAVzSO8ukbJriCWsoH1MLIo2PbL5cdqTnSyeNStYM5tgGkFnRV+DFYSoKZVc7IiFUmAYYoIlaxgWWvlEInGUH8YOtGDZEfPFshXz2bk6o3/yw59w9ZXX8elLLsB1BNI2pj2r8r/AgJ+vmXU5v6LRSgUcZN8HYQeM/PAB6t04pG+7+T6isSRvPPcMuhY2i13PDmuvWKChIcrJJx3Bndf9iYgwqbI6AkaQqTAsge2DFArD1kSlRXt1AwsXncJlH/ip/vj/vF+02E1YJYNcsRTQ6U2JjAs2bX2WouPSPW8hssqja2mzQMMh819GcXsVc+q7GeobIWHGqK+tIuGbDI0N4knY3LeekhhCO/mgjFVoRPhgGlageKd9j66DusRXf/hJ7rn+If2tr36bmmQDqWQDWgusagMjojFNn1gUkibMntNKJAmJFGTGYe/QGADCMRH5PFVmjN7NPdTF6hCuNRG8Uj6IMB0qphhwucZoov9wKGAP8NAdq/SWTTupSdVxw7U3c/4559HZOYNlJ7SKwi704Eafeq8LXxfwogUcbZJ1sxx92mJeceR88eBNO3S0ZNGaiBOzBZHqBD4aJ1dDdJ9DesdwYMB2OF4fYF0iPFCjrLEfBsOUCsT4LcsM4gpTu0da0Lk0JebNb9O7Nw/wt1ue0S9/w8HC/294/P9N/JeewWQpn5BGkIEv31ENvZv26Ct+/ltyhQKz58zhkxd9OLjNPtx6851E7QjHnHAkh5w2XyxYNlffec3D5PpKWCoCUuD6DpYRwZACKXxUCbZvcKgesjjm4Ndxyzcf1Jt6ttNWPZNduQHaO2awe8/OII8oIRo1qK2u46GnH6B33U7dtahTNFW30hAboCneRGNXMwKFYWhqU1XMUt0U8g5dXTO59+lrKBRyYfWEQhpGwO9X4XmbkYnc9OaNa4mZUfLjeXLZPRx2+hEcesghtDW2YpUE+YE0fRu2E2+dSawLyMLovhK+8DBMi3RmHF955LNjVKUimFlF1AwebiUC4/2nLCkfdqzt1Q/d9yi7e4bZtWOUpF1H3Eyzov0VbHp4J1utXtY9XqMjdoLW6BwiKZvi0DAlxgEXrX3mHtyBNQtec/ZM7r92HcmmWbR2xCEGFARj22M0xppZt3Mf7AU6CAovRMC0Uir417btcLIPGFtSBowtwxAYhj1ZuOIHRcGeClq0YkB9TS273QH27RwMcsmuImZNX/cZ/qsM+MCZeEolUNnFc+GZJzbqO267i1S8ire9623MOagtWATlgk8VxxV7BkY57s0BWSG+yBCvfeur9M+/fBsYkohIELFjFDwfM2IghKCYdXAyGQYHHTJOBmHW09mS4pHHnuTg5ccQiVikh33GS4Nki6McdfShbNnWQ8krsXbDFrqWdJKKx7C0xi8UqY5WoW2BYUvS2XESsSoMoSnmHMayOTKlUuhFGICHUh6GjIIbBLNwYev6vfrmm+7EzwgEJr5ZYM6yNo4+fa6QsfByleJUr1H6qVV/Q+9JMrtlCWnHJ130yLlFisJFmQ6emyOd7WfHzvUs9zuDKLSl8XDCNPpk68OpAiaGhou/9C39pzv+SpXZxLz25cyomUVc1hPzEsTMGFY84I2rASgIg8Z4A54uEY004zoCQ2RYdtByOrtbBRaYcxBmW1aP63Faa+KQgfwADA/4ZEclCaOdv968UR925gLi3WF/OamC2IUI3AMhCNbEOBCWGsqwWmyiCMry0UpjWvaEHmF23CMRrw0qmDXY9vQ2XvivMOADuh6UMXWdpWHrxn79myt/A57i/e9/P22zagQmOLqELYLi7ifuWqt37NjJIYcdEjbrU2itqZljiLPfdZK+89d/osacSa7kEInFybs5PGWgXA8sjVMC3zco+CUyxTwLFyxmw7qNzF+4gEULl7Jq7dMccvjBpHMD7Ovvw9dFnnl2FSe//jUopYlZJlWxKDXJOCKhiVSZzIjHyY2DE4H+vEtJZOnobg1augDCNzC0Se8z+/TuviE2bNgAwNZNm7F1BDuewJAWjiywuWc9p8Zfji80vvCwUxYth7eJlhVtFHvh0T9u0AO7cshSAs9TKNMnWxylKLL09W/HjGnGCyNhK2GHgMkSppEOUKyQBIPnWaefgz9q8rLDXs2rj1ohPvfhy3VTcxvVdg1RYkgrIHBYVox8wUFpC2VYzO5YysadK/Glpmt2V8CgMgED2pc2MrhqCPVUhNZkHX2bs5SyilxWI1Wcvs17ydz+JKd89DBEOI4bhthPIkmWiyW0wBDRCb9fmOArH0NaQasbCZSCFjjpfpeRfWm6l8aRYcEL/3/gg/9/if8CAy5jqiFPjoy+B307BvU73/lOTjnxdXz6kx8OGnyFN9IWEpRk78a0vu762+gb2MnM5W24BbBSYYWLDXNfZYvUn4Xe1dPHjNRMPL8ErsY0bFzPxXU9itqlpArkVQZfFBjPjVNdK9nU8xSmHaexpY68k6VnxxawFdpzWbdxVZjacDCkJhmJUV9tEGsGszogQlVlwE3CzoygtsOi++AZIHxEQYIWQY+kG1by5BMr6R/pJ5MdJRKVtNa0ElNJxsbSJKMxtq/eEUSrTQHSoqQUthXMmtHZ8OrzFopfXXKfHhvsJ+7VgOuTLo0yVNjDcGGYrgWzOPXsMwNesJ/FNizAmqjUmeqaQvDGnt0DZIpZXvOmFYIiXPyDD4s/3fy09nYLYp5JMh5DAfGqJEXHp1jwyTsudl0n+wZ24+gCph0stJVwkcJi0WGzhdsCt/3ycb3XbUbkIrj5YJZ1XUEyVs/g9l1ktqBTixEBHTMsCXXNoBoMETDNXBlUX06p/TakgcqCtAny9fvgp9+4VsftFEmrGqkCMomZNKZ1AAv+Gwz4n4QBDRNuuukGzjr9ND76mQvExPbll2PRt2GvvuX3DzAyOM7gyD7GxkcIK8kQUuI6AQ/g3V98nbjhK0/r7O4RkjqJhUGuUEKaBoWiQ0EVGCsOo8w8I9l9lLwMBadE0fVxC4K9o4pkdZyCl6PgZUnnxrALQXmibZhIbVAquXgeWBYB9a8G7ATYGpQscc19vxFEHSgGyVi1Ff3zb/weoSLUiCbylPClolQskMmXmDd/Ge0Ngmw+w1j/II/esl4fdfIiYUTBMCXaD9aKaCAB77zodeLp2wb1TVfeRcyM4jLC7rE+RtwhvnvRxcxe2iJc1yduxSm5BWxr8hGYShMXoeezfsNmZs6bFTwpCTA64IQ3rBCXfeZq/eqDj6epuhbLsjCjgRfu5GBXX3DsM2fMYvuGtcRisXLZNkHYWmK1wVBpED9nUW804wsX11EYwmR8ZJxSwueW6+7nrReegKgGX3mBDlkoqqCURCIZ3JrRN1x5C4VRh739e+gb3EHeLfKOt15Az7rtLJq5mN4Nu6kSjaQHM5jSxCkUA22A52nIMd3wwhvwP0J5StCEdbne5PsAjgOGzdjGgv7D1Q+z9qkNDA0Nkc/mGN43xL2/f0iXSgWeWPUYmVyaku/hjkFVsZkar5EZyVbqUg24WpIeLyIswUh2BEdkyJdGGE7vpOCnyeSyZPMOhbyipbUDQ3uUKJJxspR8h4MOOigQnysqLDOOr6Pk8hAfgWh5GdAUnocMlTZ0EGxxN6N/d/l9tCXnMzY6SMr2UJ4gGqsCL0J6LEOhKGmtbSVpeDSm2rn1F3/gmb+v04e+YimHn7xACINgn+GA1btxVH/x4k+SlA20NbYwmhtgV7qXD130PmYvD8oLLW1AwSJix4BQqVEHa9lylHdCJF4azF80DyVAWmG0rd3k45edJx65qUc3zWvCrGFSGisNhXwMp5ijvipGU00d0tdQUhAPGSTh8Z7zzpO44bL7KaSLJCMpFB5OwUeZDgMj/WRyAzz5xEx9+HHdYdGNDkjUSiPC/bz5rPeypOMQ2qraqNUzyPhFGmJR7v3d3zn60FeR2Q4p3Uwh45KMpOhPDwTlhH44Q09zvPAG/Lz9e/b/9ZRTTuK9776As88+W3fNbhcI2LNjUN9/1194+J4nyIyVSBez9I/uZumKhczq7mTzlg2sWLGC448/gZJbYDw/Cq4k6dex/Zk+Vj32GB3Ns7BiSYRlM57L4pBnZHwvOW+ETL6fdG6EouugtaCmuYWmzhTj2QxjuQH2ju5i4cFzOfucs0FD/94B8jmHgu0xMm6jXagtCowCmGnIjkJDfetEa1G1FX3LlX8kqZrxC4L6RBPDw0NUJVKMuVm05xNP1CFFjFS0DlNKtNZUx+pJ7xjmj70P8ZvLf68H8vvIuGO86bwzmT1vDl//8sVobTA6MkTRGGYsP0RVR5I3vPMk4fhg2WHdvDXZLypokkyQoiuvh8O/xa0kbkEjyzphZd2pBli1eyUtLTXMbmsMth+CkX4YH8uSzaXxtWJGUwcqR9DnpSzIZQG+pn6+FBkxoD3DoVgax8/7eCWPnJ9l3B9gILeLRx75G4cf240hbTQ+gqAAWAB4QeFGJusykB6jua4JWYwxr2sxNal2dNqk4LhoP4hip7PjZEvjtHQ0Tfel7wReeAOeyPn+Y0bMwiXzRG1tvX7XO99HPFqlz3vz29iyeTtPPvoE6ZFRXnvSCSw9bDGj2WHOe/uZ+1F7lT+lZC4MdNx61T36lodX4ags2T0OiXgKXyvG82NkCmMUnAxt7Y289nWv5Q9/fIChoWEsxtib2c6+gb20dbTy9U98noVLF7Bg6fzArfeD2StbzCFNm9EseCULxj1808eQEVqaZkAR3H3oe371BEl3BlJUU5JFtJ8hFU0wVJQYQhKxomhpkBnLkOxKETMjqJKPKxI0RBtwdIkqswV7cB1nnnsqvbt7+PaFlxKzYxADV+VoX1rPW44/kze89QyhJVhG8CAbU33lMM+799m0vu/2B0jFE3TO6qR9Vgdt81Pitt/fwac+/emgACFKYIhu8PPrXn8Ce9aO4D0To7U2SWYQdm7Okht3cBxJ0fOJqzrqI7VhHtkCW6CFh5BBgvY9n34Tv//ZTezdPooqaor5AiO5YbJiiP78HsSqDKh3IgwDTdA2Fa0nFHnG8iNk3Qw1ZopSocSCWYsw/Sj5UQdDK5R2cVUJRxXJkSVHliPPWiYQYYqKCpHj38A/Uckv6yMpuOPuG8WWjXv0pnXb6N22h6GBDO1dM/n4D7/FnKVNwqfsEgVKlUGSXoQawhoR6mIpJGe++yTx82t/pvf4O/jJL3+Gk3fo3bOTfKnAgkXzmb+ssyxaTOYzeb1p40YOP/xQurvnsXDxAhYsnyeU5yHtkAwfBlEct0DJLDDuSHwVxRl2cTJF4jVxvFKWxmiSP/xomx4bH2J+XTdVRg27+8ZJRZOMpovEIkkMJamKJ/BzOfAkcSNK1LCojSYRMSg4RXyt0dRimSkMM0Jur8f2NXuYUTuLt7/vPMacUYwENHc2cPDRSwUSPD/QTkaC6wWVdMoFQ8E91z2kr7n8FqqNWqJ2nA11O8k5GRKpKn1o18tYef869LipM6VhdKxAUWVpaG7i2NceLrrqavWPLrmZJV3LEfko+VEDoQUFJ0fJLwGSZ1et5cgt3bp2SVT4yg+DUBopfGq7bdF9RIf++6N/xi9COjPGwqXdzJ01n3Pf8UVmLe6aqF0WBji+h21IivkiUSvG4oPnsW/zTmqq4kSlTWkwSyxaRTxi4QkDR2VJVEcZHhtjIL0XEVM88ec1+rBTlgr9v2bBpwf+C2bg/bF/eaoK2qEYQbXO3IVtYu78NtBw27WP6l/84qfYMR/lK0SY0/M9B8M0UYgJuRXtq4BwrzXSNHA13P3nO4RRrkeU0C06g68sDxphud3Fl30p4OtNuFw+aAcZDUjKPsGM6XhFPBwKzji+coAY2g26M6T3pVGOYDyTIY9DY00zi+fU4ORA6Gp6e/cQsWzwDCIiglvIUGPFSOfytLTWUJeKM6OuBsMUpPM58gUPtxjDdJMgJFvW7GR4b4aDlq/gxhtuY8mh83n3584VE6IACgwhJxtTmFBUBWJmjD1rR/UVl/6WefXLqDEbSEVTRMwIOgKmaSNlBOnY7PjbIGOFYXaNb2X36HZKssTqv67Tb33jG/jIJ8/m+isfJOrX42uTQj4PosBwdoCCLpGzRvnbY49xyrxXIZMG5eyONkF7inkr2jn/Q29AlXwWLV7A3ENnB3chZIlpLxicfYJaXh9FNBaImc1d0MyWNesZyiQRRZ+aZC2WXyKT78ewDXzLYe+eIfKeQ9HNMp4e5OGHH+Xw05ZSMeD/CMqNpw+8kJP9c5RWAcvGLdNy4IxzjxI33/pb/cijf+GNC85FhR0VpGng+UGVuSEEytdBWZsOmn5pCNQ3lEIJGUSLw1l7MvUsEaEmrRRh3awm1Csu9+DReJ4HhokhJelSmpJ28J0svlC4uoAhJKoYtGdJ2SlGh8ZI1ldTF6lBe5Boh1l1kHVjpMc1pV0FSkWPWCxBtpjlXee/g+1rtlOVjNHalSRaDY6bIDMOYyMwNlJAZBR5J4dXMnFKgsGBce67+0/cfec9+rQzT+K4E4+lY1mTkCKQltGhAoapImxa26t/8tWrmNOyjKRXR120mYgVJxGJB+tMbWDpCAKDQqmA5/mInIXhRMhmh/jzHx5g5d//wgXv+CDDuRFEoYilIjilAo43Tk5nGCqMsm90L4MP7GDO4Z164YrZAjxKvoFpCEwTZsxuEbPnztpPEx6pJvSfhRUwaZXwEIak4OSIG0kMIVi0ZA533ng7DuNk/QiiqCl6BUxTYlsWrl9k1BlkZCyN1kGbmbUr19O7uV93Lmj+92o5/gvwAhtwmdd8oC7RJBcadKi55IMl0C4I0wQf5sxv5p5772bZwYv0gkMWCw8vyGkaFgYBN1bKMtnXouQ5GJbC1R4RaSN04E4KIcOql/3ZYK4LUTP417IJq19MEEEQxQrrbAEKeOxJ91MXaaboO9gymH2lZSGVST6dIRWrQ3sG2fESY8MRmhoMmAGdfg3r1owhY4JEKsloJk3ESpIdK+D7mlypiEwCrWBbUF+CZD/E9kXwt2lqCylmzuhmy5adZDIeRadEPGKy6YntrPv7FdS31eqXn3gErzjjEBEQ/8FwJT/8+lXk+mBmTTPxSIpEqh6hoOT4xCJxokaMqIjgOA7Ctsl5PlFbov0iiZggV8jiR+v5xje/h1C1HH34MUjHR1BiJDNA2h+jN72DmvYqXnXysSw6eLYAhYUGw0cj8BVEIhHKXSA918WUdigSYAcdZjwwrGDtrvGJ2zGEDpgcS5YsIlsYod/tw0tofFvj532SyRjjAyOccOqxFNePs23PbmwZQ+cluljHzp5ddM5tfsEt4N/Ff+HhT10TBwXirueCdrEsC2EFxeOY8JVvfVW8+7x36G98/dt88guf1csPXS4UgXB5kDIUoBWu6yEiNsIKeLSmNhDaQ2IgDRH02ZnivGs8DEwioXKFEaZqDMNAqbCuwgja9lghYT7VFqN3dCui2sQoSeKxoPDczfjE7AQxIugi1MVT5PIlRkfS1I/XYtRAdYegebCWzKM5ctkSqWgNLzvqaHA1tmGRy2bJFcD2CAJJCYg0QJuQOGO1DA6MU1/dTN/wHpLRKqIRSWl8nOygS3vTPPK7ctz9m7/y6AOP6/d8+Hxq56bE28/4hM4M+CxqPoSGVD21VfXYlollRkjG40hfYGsTP+sjDPA9hRmVYGlkFJxCFsfPky0mSdTWkc9qnljzCDNaaslkR2if3cwbTz+djiUdzF/RIQLyCJhSIfARSmNJK2hVo0ELhYuLYVmBq2zakxwBAxCBgReLRWLRRBDMErBkxSHirj/coz//qS+zZ/sAg0MjvPzlL+eUU1/LvAUz6VzWIvBg14Y9+muf/SZr/76ZhN2N5+kgBzzNy5H+Cw04gAoPTWiwzMmfnbCcDOGB5/OJj3+W73/vcr71lcu56Gtf0AuXzRK2KQOtJaXBcbCiURyg4GiStsDAQHv5QJFdGQhpIlD4ykcIgSkkAoUOJReVcpFhEyEpy0JsMpBUChvkzTuojYy5j74RSFFL3o8ilcQ2I4EIu5QMDfZwUHUtCZliaKBAPB6joz4aUBsdg7GBceqqmjjqiKOJRixSsSj1ZopMdpzx/gKWGSOSCpRny/zemBEhYSVwBnZTH0+QKWoMYSDsGMoxaErNJKccMHz8gQzf+8SVtM9u0WpQc+LLXsPcjvn8/cFH2da3jv6BIeqbGqmvr+eQhYvonDufuIqybWsfubzPti276Onvw26wOfmUE+ma2U5Noov/ufSnJKTGcXOs2raW2+65gdYljZPrWElAprEBJMoXWMKGgjfxdyUCgfeCr7CEiU2gtiKEQhgqmJnNCLFICjR4wkOG8Yf5SxeJm/944wHtZQEjkPHG8mk/qE1c+PWP6e9++kc0tTUEwfegL920xn/p4cv9shw6JLD7PoHxQnB3TYNFhywQn/3c5/Q3v3EpP770p3zmoo/pOd1tk4GniIUftquL2SLIZwLCskCVwjsYzPqGnJpUKJMaFKZloHwXGaq3+Z6anCGUAkvSuaBByGpf79y8kdbEDEQhSsSKYwgDS0osqTCjCdLFoaBjomMyPuYQ3R4lU8wxuHuU5tomlh1yMNU1UZpbammuh13bIwyvG2LfrmFy+SoSiSiJhEVcKvAN8jlFoeTR3NjCntGdJKwYjtZoU1HIlYgZKaprUnieh+NnSdVWk+4fprtlKaYfYWDPbsbS/QgpaZ5RQ66U5vGVa9izu4d774fOljaaWtqoaWsjHx0j2ijxLYcPfum9AhVQFKuSKfJuFmVoauuqghpEReAtCHA8jW0HLq9WEikjwbrENifqFv2wdWvUCETgdbmzIApfeYHeldLB9iaYSDxUIPw+qUpE0S+nyxRmuQeSUJjCYNayeeLc88/Tt9xxJzPndBL2qZvWeOEN+MB6zwOCWWJKu439R8vAr/WFZt7yDvG5Cz+pr/jZr7n659dy3vlv0nOWhqr9CgxL4HslLNNCCInr+ViWhRJiv+8TBwbTphL8DYGvFYaQGIY1edhm0OvSR3Ddrb8Q257dqb/1pe/Su2EPho5jx2wMBFXRJEnDYyzdh608YvFGBkfGyeBQKBRQOY8jDjqC6sYoLXOqSTaDrIX+TftIeyXIFHCLglHyJOJxlOtgx+LkCwItLSQGTq5ANBLFLRYwzAj5bIlkJIFRtBGxGCVl4Wgby0qRShSIYLHisGWUXJenn3wSr6TYs6eXltZmFAZGxGBbdgdjuWHOOKybLY88yZMrH+GBB++auEwNiRpsV2IaSVxlYSrJd75yOZdd/XXKg6gsVx6oSYpm4P2U2yNK7FBZY+LST0T9JUaZMiXkxBMrtMQSQeykHIkyUETDWIYhA2V3EzNQvCzB7tUDOjfukMllmb2wSVTywC8wNCDDtgoLDuoU733vu/RVV/6eW2+6nXMTb9QzZtULIlDMF4jGI5ScAhE7EcyoGnToOk/uz9y/Ne1+fwt8ZxWKDBjSCHNNGs/zMWyLUglmL+8Uv7jhcnavzOvvfuOHbNqwBdd1GXHTNKZKOFmF3WVh6yjSjPLkw4/Q2NhIQ7yG2roqmltqqWkEOhHk0EXPxRcmxYKLXyhhYaAdA8dTiFyeQI1HYxgGpmniC4ilouQz40hDEIta1CZr8ZRLuuBj+0lsM0KxGKE0liEiYsybPZ/R/gx/efhBDj/8KPYM7qbo53ENj1eceDjv+sw5AgNuOe1Xk0+88sE3uO+WP1Ktm6mtrg9K+mIwnB3k1ise1m3zm2nqrGVWd6OYyGF5BKXdQgddE8o3stza5h8x8w6Uv53abbL8uyj3dw6ahYOB8ib3/9Rjq1n15HpmzZ6N74Gy/P+ILtgLiWltwOXZ0ym62IZF98Ht4tx3vF7fdP2t3HP3A5x86mt129xaEQ07EETsBL5WyFALKuzyG+7N2u8h0VMepKLnYZtBF0PfU5hhOZ4QgUtnmia+CttbhsX4u7fspruhmyVHHcLQ8Agbd/awe99u/OpReod2E6mrQSuTXC7NmnXP8MqXv5po1qLTbwj8vp1oTOjb2k8pbyIME4SDrySO7+EKgfQtpK+xYwYjuQwyIsgVxym648xbMIcTXn4Kcg90NsUoulHiY5piEYpFhyImY3mP0b1Z5s6cxcBeh9NrZ5IrZsA0SIsdfPKrH6NlUctk/yGTIAtgABhs/Ot2ff7J76Ww18Iv+nhKgeWye2wHf7/zSfZc00fXgg5mLujSJ5x4HLMWVQvsgA7thKYW+1fzsFMNdervU6GD+yonNpRBALIIY70l/fSTT5HLlTj4oIMwLFBaTO/pl2luwAAosG1rgr+7+JC5YvGKT3POKe/Wv7nqV1x9/c/1zAWzBEpTdIpEolFAoRUoFUqi/i/wANuM4rgethU2mVYqcAv9sA2iNhBlymbIdY5bSVJGNSJn0pmaRdXCJnpSPYzk+hkYHeSohfV0tXTS2tnI7N2zWblyJWYUohsM4vFZJBKwY9c4fTv2kkzUIaMKLa3AHUSibRupPAxfEbESeIZD2hvDSMGcmbO54P0X4I8JBgvDNHaB9gXJsRSZERjsz2IRtCd95tG1PLPKoOQJWtvaidtpimqMj134OVKL4gLDDdkwQbTY12D6wYXZ9HQfnfFDsCIax3HxlEsmOwpFi9KoQzFX4omHn+aJx55g99ZdvPdD79Tti1ICDYZpIPgPalJNMfCgF9KUvRpwz133Uiw6jGfH6F4wF7xAi2ya2+80p6HoyR80Gld7qLBo/BuXfImhoQGOOfo41j+1UYMgEomgdNByUkqJaZR7mJRLejig4XXQ/tLzFVHLDCYipVBKhd0OouCb7FjXp39y6W/0od3H65ctPkX/7OLr9S9/+mtAkogliRkJqmU9izuXU2VVITyw4pLqpmqamlqZO3s+LTPa2Lx1G7v3DrFq5S62bCqwbtU2fMfF8XOMFQcZLQyQdtJkvSx5Z5xsYYjxwiBGzKUgM5SiJepn1fGuj7+TxiUxsXHneqwaDW0gZkLtLElDh6SmPkkklkDqKDXxZmoizTQkW/FyPmNDGWa1zyY1My7KASaNj6eKaB3K0xTgV1+7TecHBTt79zI0OoJTdLGEgYnAc4q4ysGjhJAO6fEhelav5Yrv/IzrvneXFvlgEJD+FLf5gEbj+jmvgNSDmPriua41hJVVU7j1Gl7zmuPYsGEDwtIcfsISgfkPPjvNMP1nYAClEKZAGsEa1fcE3cs6xZKlC/T4SJ6N67axaPkChC2QGHi+j8QPmpfpkEQiVJhrLN/X4NKY5Q53EMinWgZSygmeyX03/kX/8LKfIL0o7dWzMDD4410PkSDJ+s3rmds4n9b6LizXJE6UZXMWs2n7BvYO7qK+vh4/KxBKMKttFqXGIgKbdRu24XiwtW8X6eIYjlXAihhYho0lPUxtYGJgaANd8olVJRjfM0RzVy3v/fh5tC6oFviQrKpGj01pPJ6AeDU0NkukF2F4QJKwqij5DjErQsEpEjcsdu/YxW8u7tVvv+h0oYTEtzwsw0I7gA/f/MTPtJVJ0Vk3g7zjUB1PorKK8WyGrD9MUWRwzDxFkSXnj/GGN56GyAmccY+tT+3iB5/5vX7j+86gZVFS/HtRpMmg43M967D6WAepP8dxWLJsKbMXdE72JJ/ey9/gfKd9c7PQB9P4eCJI/smAK8m2dTv0FT+/GpTg2/9zkSj31pkYmNWUGy4A4aInFCkC0W/XCVzniXiWx8TI//7zP6/H+7OMD2VIRauwiCKUiW1E8DwPQ0uqY7UcNP9QWpMdxKRJyR3hqdVPMKZKvOzoVzEjOYNSxqVUKDI6PoaSBjv27qRtdguPPvUQY/kB7LhBsipBJBLDFHEiIkJEWMRI0JBqJdUc588b7+SL//MJartDmUsHrrvkT3p2bAGLZ87ATITCcEXIp2G8H3ZsH0ILn1RNNX7RYyw3CnGPPZk+9ub7iLfDx75/nij3n8KHj53zRd2/PsMrlp1IwqhDShNTRHEyPrE4ZHQf6wefplhV4rizXs2ixXOYv7hLUITrvnGHzuwzGBlPU9UuOeWtx9FxaL2YaBR4wK3dH+o5v4uybpooZ6OCNrAQxDAmbNSFh25+Wrt5l7lLOuk6qC3giU/3EDTT3YWGyTaTImj3LdABd9qSzFs8W7zngvcQidl8+cJLNC6gghwjTHbIK7tv5W6lKnxYBGCbZlAKpwAPdm/u19+68If6g+dfpId3Z0gPOFRHmoiSwFAWlm8TFTFsw0baBunSOH97+i+s6VnJzO42Fi+ax8uOPhInn2PzxrVEooKW5npSkQQ1sRqENqitr2dzXw91nXXkyTGY28uekV72ju5kILuLkWI/w/lBBnNDZPwsw/lhjIRP7Ww58The+rkr9MZVW0kPOPRucti2PkdvT46+Xo99uz3Gxx20VqRq49TWRLFNiFk2mZE0hm9RbTezq2eEv93xjC4X699y9b16z44BmuvaEErglEoUCzmKpSzKchly+xFNRT5/6Sf58fVfF2ee/xox/+CuCULHQUcuxorbVKXqyA4VueE3N/9DN/a5dvXcR1Xvt6Haz8TV1J98GB4dorGtka6lU4z3RYDpfRoH3OVy21gpZNAL2IC5i1vEBz74Lp5dvY4H731C40zRQDYUSpRHax32cjeRmChfT7YkBQY3jemvf/w7+tMf/CIPP/AE/b1DuBmf2kgg7maZJpYUJGJJpJbYGNjSwjRNrKTFpj3r+OV1P6ZlWYRlBy/glS97OSP9g/z1oT9gWEE7TqfoYQqJNH3y3ji7Rntp7Kol2ZSgRJ7+sV0MZvroHd7Mvtwe+ot72FPYSSk+xvsvfEfg9UvY9swu/ZcHHqKrbQ5eXtK/O8vIXkXftjR9OwYZH88yOjaGQ4GOOSlqW8HVDp7nEYkkcIsa39H4RY/1q9eDD6ue3Kgv+vxXSMRTxJMxMvlh8oVh/EKO3PgwGXeEAXcPh7x2MfVLY4JwdaJCXWYiMOeoLjFq97NjtIdINM62np3s3Tasy56U8vRkr2b3gKWx1ghkUKgSPrpKqylr5OC/8vq4/DeAzT09+tobr6apvT44FiMQvpvusy+8GNbAE9HHYCySIhiJlZjU9W7pqhfvf//79X1338/ChQt1y5yU8L1QS4ognatF0MtWAk7JJ2JFgjpfAV/+yLf05jU9DPWPoJUkkUih8pp4JEpURohaEYpegWg0HpQQakjYcVzlUlQ+lm1T1ZxkcHSIr3z1+1zwzgtob29n25btDI7v4w9/uZdFXUdg2hbZQh7XKRCJGhSy46TJc8LJr2LVUyt59O8PQwYSiRTDhSEsEaP70Hbe/OGTRHJumJYGLv7a92lraMcruBR0AU9ZjBcKxOIRPFzGxsfxfY1PgTv/dDcrVqygZGnyukjBdTCiFuMj/RS8NMViCopw0IoFYvlBB+nd23djaBvHLJCSNVTJKrAsMn6JhnkJDjq+W2C6waCojSAu4YM0FaJG8PFvnS9u+eVjOubHWHjkHEql0gTTThoi2FYGwbKga0XYANwQQfsUGRDUVZgOLDcLFxhMJpuDGvCAOSJZv3493Yu7aZlXIzDAUyWMMsF9ms9h0/vo2b/jBwQMnQl9y1C8HAknnPwyMTo6zE033cTW9bu1IYLZwfMDvS0ZVi9pRWC8IQHgJ1+9QQ9sy+KMamTJJGUlUQVFZjRLemyc3UPbGMrsxjQlZij9kUgksA2JKPrMbZrNMSuOIWLHcIVP7+g+Lv/NzxgY7ad9VgclqdnYt42B3AiuqSh5JSKRGJnxLKD4/o8u4V2fOkt8/PPvZ/Ehs5m/pIOTznoVLfPj7Cw+y3mfOInkPPCMEtiwZc2IFn6KfXsGcZw8JZ1BmQUcimRKWcazYxRVPvjdT/Pstme5+p5r2Dq6nWykRIESI/kBHHuU3WMbOe3ckyEeXMNrb/+5aJ5by8b+1fSle+gd3ciOsc3szW9loLSFM956QpArFuBrHynAc/1AwtXXmDEDbOhc3EKsxeT4tx4iZi5oE0KAV1KEajkThA/TAOWAIQVuKajpFiF7TuhyOEMExJryz+HyyJAGppB4juaO2+/iVa85Bq1CfrUMa8e1+qfP1387pvUMrJ/vDTEZp1KA42giRiDC/ItrLhMffu9ndOJhm1j18bqtq0kYMgiCuF4ey7TAMwO32Ydff/9+3bdxiDi1UBykIdlIJBZhdHyMulQVLh4Sj1xxnIbaFiQmsYiFV3JQnseCWQtYuvBwitojGUvio9ERSc+eHWTG/kD3rLkoG0wzwsrNz7CkeznaVvQP7wE8hFQ8s+ZRZiw9jtkHzRC/ve3XIQsquHNr1q7TLTPrBIApIuDDT75zBd6YZkZ9J57jk3XGKAoPZUSwsNBeHlualNwiKuYy7o1RGnPZ8tdbOeLglxGTMVw7x56BLXz4c+9h5tLWSWEAA6645sfintvu09/+wneoMqupS7XijJSYubyd9iVJgQDH9bEtGwjrrRUYvjER9V29bhWNtU3BLzIgh5hGoMu1fcsunStkWbJsQSB/ZYCT97Bjk4FEx3OCDg1ao7UK/Kbwb74f9P81JLiOZtfW3RpfctwprxBBnCPY0PXc4H5Pc0xrA35elIsVRAlJUNTtlII6WjRc/ovviI9+8BN648YNvP9D79cz584QWhHcTL/8Ycj2webVO9H5CLqkaG2Yga+K5IoZqpJVCCuO8AsU3TzZQhalFCtXreKw5UcQi0Q59JAlvOZlR7G9p0ApPQolkL7AE2DHI+zN7GVswyg19Q1BM2/HYcfwFupS1eTVGGlnlJwaw4jqQPdGE9QulkOrEqpjdaz800bd2txG6/wq8cg9z+poNkatb5K044ztG0MnLSJRgeuXkB4IN4+lJC4OpUIex3DwhEvJdnmy56/M6ZiFqzMkW01OeNNrxES1kPKQEuyUyZnnnyjmzZ2tv/nlb7Pm2WdZfshyPnzh+ydugW1Ggxpqi8CTKcHWjfv0zm17yGZKbFy7iZs33cze0V6dzQ9z9tlnMnPuDPHsyg36DWe9gVRNisMOOUyf9YazOP7YVwk7EhY9hAOAZdgh9TKYkct9m5BgmsbEc2AZgpuvu5VDDz5yYlRXGhAi4MW/0M/qfwDT2oD3y+M/RxBg8i1j4iEEacEPfvR9cekl/6M/9sGPkaqq0W97+/kcd+IrAw0egBKsfHyrbq1rw7cgo0YpoigUxxAxgasVeUcRjScxpY+hbKRhMW/+XBy3yPy5czn8kKPYt7NIfsyhWHDRSqGVRyQSYSxbIO9nGc4O0Du0nVkzu8lnR/D2lHDbm8nKQUbye9ib28G8BbNx3SKWGQmOTYduhgvX/+oudq8bwsTitScdozeu3kydqifeUkU2m6VUKjGUGYXCGEVZwrIFEcDJFFEW5HUeGfNJZ0bwhWZgcCf7xnp41Qkv4+KffS80XkXRL2EZJo72g2IOIVly2Hxx7Z2/mqzXDSmkUxUthYLNa7brP9//V+679X5WHHQE6WwGGTf5wEfew5r1K4lGbN785jczf+58fc4551BVVcWTzzwibrz6Nv3AfQ/w1ONP6RNOOI4Vhx80UWEmQvdKeUH5pzAkuT05du/do2vb6kVja91Enn5sIM15H3nrxAAgww7fAkWpVCISmdYmMM3zwBAWg5d/8YJAhhZhfjDozOBrL9TFkfglhR26azs37NHfvOS7PP3MU5ScLAI4dNnhHLrkZfz9/tV01M+jMdGCLnoUC2nSuRFyXg5tSEQkQiaTIWFZ5HI5itIjmUySHhjn9Fefhh4RdLcvoVQySJdGeXjN7eTkCMPFNI52yZayjI0P4Pk5UrFa5nQcQsSMMJzuZSy/h66FHXz6K5+ke/kcUR5mw/JkcGF0E/qC8z5Le2o21fEko9m9LJ7bjT8kidvVaEMykB1h71gffSPbEcki2cIYcTOK5ynGCgXMmIEQJT75qY/Ss7GHx596jCWHLuBz3/xYwMKKgDZcPFw0YcVTwSc+UdJZforA94PUne8HEXWBwea1PfrH3/sZflFx0WcvwnEc3v7Ot3P1Db+ndVajwA7WuFs2bdfXX3s9iUSC+fPnc/IZJwQEDxfuuet+vXLV05x00km0trfS2t4kphIw0sNptm/cpvds2U1f326q2+t449teL9Bw01W36i3P9vG5r35EkAhVc0PxBsMor0WmdxjoRWHAECg6gB/OuiKgOgK+KoZCdgpDRIJ7HxbDT30At6zboR9/7DGqojU8+fCz7Nw4iMqbdDR0URWrRiifgYEBPOHjahUURUiJLvn4+ORULigddCU6LzjpyFMoZTRVqQZcI88fH78JN5pnrJRhKDNAkQIz57RgmB7PrlpLa808LMvitLOO5cQzj6N9yYwgexLOOIWST8w2wIehTXl911WP4QzF8EY1vVu3kisM8OqXHYXM22hlIiNxCoZDlnGSbYKjT1zCmk1PBp6kYfG7627g8aeexJAeyUSEd739HXzws+8JSBtT+sshSqEBm2hM7JATPZnfCYQPhAgVOvHQaNatWq/fdu47uOjCr3Lm2acKgJ999xfaESU+8tkPB7N7+fqXYCpZZILmKJioF37ib0/rSDQYOBYunC+KxSJPP/203rx+C8JRiKLAcV0SzVUcdNhB1FWl2NbTy/ae3bzjY+cFA4JNaMBhKEG5SGN6r4Ont/8Ak0SOKZ31gImH0JA2nudhhy6o9sM8cNhup+wCzl3QJuYueRMoSI8X9K6+fgpOjo27V7NgzmKKGQczYePnFbaQSKHxlQuWwPFU8GA7gmw2T9SO0zO0FTyDajkOhotnacbyaRyrQE6PMaO7hWvuvUJseHa93rK5B88RLF+yjNmLZk7MuGWGkq8VETMwXnLwzJ82U9qrqTZriFQlaFxQx9jYboyCRdxMYhpxciVBjV2DiU16YA/t9VWi603HBjuMwIlveSVrV+/Qmzes5/EnHqFlQX3Q6lOAp0IZoeCKhUWWgmKpCJFkIPE6obigg6iuAtfVWLaJ0PC1r17Cpy78LGe+5VSBD9se36nvvecPfOfnl0AkpDiWMznR8jcx0bvY98NjCLc5/BUrxIZnNuieTVt45MG/6Wg0ilP08HIeuBo8hRaazN4x/v6Hv5LNZRhJj7Nk2bL9NbBF2Xi9CYGG6Yzpb8BTsL8Rq4n3TNMOeMymQaguy0knnKITyRhf/+bXWbh4gSBiTwi/P/HU4ySqY/zq5u+Jkw57i96xdytxI0HSrsEwIpjSRHlOIB9rgesXEaZP0S0gIoKRXD87hk3qahvYvm0dpi1wzDyOW6B/fDennnMiF337E8LTioWHLBILD1k0ORuFEj1KBnlMHx8pJNIIitJzfeg1T6ynwerE0GDZBvFIDTXVUdKjQySqk6AjVNc2ksnniEajCNfh3hue0Ce+8XBhdMG9196vV6/bwPJDVnDQksM4640nBcOgDlxK0wDXUximCOtlBU7JI2ong1SPBM8P3VAhKBaLRCNxLCvgL/76V1dr04hy7vlvFEHaBjZs2kh393zmL+0WWoDrOdjSDorxPQ8sEyGg6JQwbRvDFHi+RqhAVbRv607tFEtELZv3f+ID4gNv+6BubWihOlpN1Irg4hCPxsgXc0hlErWjNDdHMezwUQgHQ6WCdJSU09t1LuNFZcDPB611oHNlGXiuj2kYCBOU8Hniyaf55te+zYUXXqgXL+0WAN+95Cc6Fkvwvg9+kAduekIvXrKQdavWY1ZLRDwBUpHNjRKLRGlra+KIYw5lcGyQR594lG07+8kVCkEXgD2DNLqNeCWP8aER7JhJ59w2vnvRV5l3aKdwPQ8zIlFKTREQYqKIRgoPjZpIhwkPpAv3//GvDI+PMJ7NUJNoxTSr0EqAXyJqWBQHFaWsiy33EY0lwdRYiQiFXQX+eM1q/fjqR1jTsxozGmPjQ/swrHtZvLxbH3fKYSx7+aIgymWAZcjQXTHQ2sS2Iyg/sDU7Alp5CMPAV26oKhmsZ6WE/j39LF++HO2CCrNH27du56yzzgrvCWGaKbxHJkFBiiGJ2MG+BGDKYObv3bxD33v3PTy7ag0dbR0cccRRXPiFC/nEhz/Gq17+GorFEr7ycQsZYrEI2VIuuI6mZNlBywPjFeH4JALaLejg2k9zQ57eR/8vQAgRlP9BYMROkOn/wQ9+QCQS4eSTT+W8N7+db33tR3rL2n36rjvu4kMf+hAzl9YJK2pgRQza2lvZta8XGXGZv7SLkexeuubNYNb8Dr7w9QvZPbaT1575an55zY/Ji2EKYoScHGL3eA87RjbQMDPJq085mo9f9CHmHRp0fTAjQUG7kHKSMgbB8l25+MpF4YW55lB+14Inn3ySoZF+cqUx+vb0sHbzSvaN9DGSHkWbkqLyqa5voKqmmob6Whpr6okSxywkGO91qRPtLG49koUtB7GoYzkxUcP9d/+ZD7/743z5o1/R+zbtCrjPJSiLTble6H0agaCe1mBZBr5yMKQRiuYHEX6A9Ws3sGTRUoRR1rWCqqoqkskkAMoP7oevfJT2EFIiDInv+/spdODCrq19+sbrb+LZVWtorGuksbGRfD6vO+a1i/qWRvb270FGDMyYQTQZw8XDjtr4UrH8kOUsOWRJsFJXGq31tDfYA/Gim4H/WW7PjBooH+bP7xa33nqrPuv0c3j3O97HE48+xR233kNHewvt82sFGubNn8n/fH8tLfWtzF88l2jKZMVRS3nPV94otj08pK/87a/QMZdTzz2R2ctaBAquuvkK/eurriAej7NsyVLmz1vA3CVzJmJrQR8xFxB4+BgqUMkUE1MtSMMIBO3xMDHxtY9tSnBg+84dxP04RV9SzJSoSjVSk4qSitcisYnHajHMJKlICokgEYkRs2yq4lWkC6OI6ghSxBgrDKO1Yl3PalwjD8Lk7nv/SOvMVt732QsmCBZYYFlBBsf1Qg8GIOyHDGF0HPALYNjQv2cf3XPmBqcsABdSqSTjmfFQplcGPZrCRbAKg49SBkZsSAMceOLRJ/W1v7saS1pUJ6vZt28fAwMDHHH0UbTObeG0M0/jputvorGtkdraWgYHB9EEDLD65gaOO/l4UV5DS3NSfSNwo18cxvyiM+AD4XkepmlOznDhGg4JS5YvELfdfqv+xlcuYePmDViGTbIqzq3X3a3PfMPJYkZ3vahvrtEPP/IQhy4/hAWdc7j1nltoamvWRDVZlaNr4UxmH9wiyg/H7GWd4uuXfg0dzixoiXb8YPSPmGEQJZx9EQg5STzQEwJtQTmjHz7Ylgi0nXo3DWghfIpukV3b97Bo5kIaa+uwkZjawrZs4tEYnlPCjiapq6oiEYFi0WRwaBypTfBNTCOK67r07+snEjew7Chu0cCyImx8dhd/veUp7aFZsGw+M7qrgklRBYE0Xb5+Qd0Xvu9hGlG0D0YE7rzhPn3w8kOYt3jmpEaggL889FfOPPP0IHBoBD3SytVfQUxRI4UMtcbCbbSBJUyGBoaJRCKUCg5Fv8To+BgIOOn1J4pNPRt1W1srbzjvHJEeGqdvV6/etWsXs2bPniB+aDkpfDfpNk9/GiW8qA04GF1NU07cNNf1sQwDBJSKHpGIyaJFc8Q1N1/BhjXb9cKls8RN19yu7773du6851a9oHsh8xbP4pHHH2H1xlV87ZKv8L3vXcZN99xGbaqRrJvl9eedHXxdWAqlhA663AsC8Xhhoi2BDA3VU0HaSUiJxEDjh61cRPCQqWCdKQwTSwaSt1qpIIilS4ynhxjekeWguUcStapJmrVUxeoQRIgYFp6fo6omSXWDQXMT2AIG+30sWxGxLIr5PJ5w8UzF8MgAjp8nFUlQTPvMnDGXwr4I1/z4XjxVIl0c4fjTXqHf+5lzhWmFbU4koeYroEMmFOUGcoJUKsXRRx41mQ4KyRfrNq3hde4JlGuytQbXdwMhhrAcAZgo20SCUIJcOof2fbTv4/s+kUiEzT09vPL4l6N8+PjnPx4eAFQ1VLO4ZZlYfOgy3KI7MXiUA5eKqQXgIS1rmk/C0/zw/zn2M15rMm0QiYZ5yzDvuXDJLIGA159/uvjAR9/HmWefijZ8brzteuwqAxmXrFy3koYZTdx0x608seYpaltqOOu81wrMQB7LF+DpIDflo9DCxNOgpcQP2ZBSGJjSRmgZZrCC2LnWwSxNIHcdtBEJe/JKYaJdH+W5ZNNjNDU1YRgWNbWN2JEYlmVhxwRmRBGpgli1oqY5Sl07JGvBiBhoqRnLjCENjU+Jsew+Ck6epvoWimmPRXMWUxNtpNpoojnRRXOqjfkd3ax/ah1f+/h39N6NQ0HZnx8ocWqtgpY00sBTfqAOqmHHtl7a29un1HYCPqw47GCWLl8MU6r4LNNCIvF1Oa83+Znt63fqi7/xTbySh9SSXC5HdXU16XQaTdDhUIb3rtydJ8jzBkZpxS18XwXqo5SLK2RYwRSwuJj2nZFeBAZ8YDXSc04wXOdMGG+Z7le+d+WHzFIB51gqDjnyEHHqG04Xn/3yZ8TTGx4X19x4Fae/8RSuuflarrruKgbTg/z5kT9R21I9sb+yZrUhLMDECDthyzBhKmWQfy4rNZminKAJJASCKhuxv6tfPkwPhDS46YabUApqamoQhmQ4PcK+8T3UdKQg5fLY+gcZKuzEjxaJVpsQD4TOHaXJOw6WZaG1Sy43SLE4QswWiKJFW6qLqIqRNCIkzDipSIz2pgZsA+bNmsOWjdu55re3sXPTSNDwCY0QJhqJpzSGNIL6aQFWyEybWO/7CkzoXtjN7n27J2iXYuLSS0xhTgavwlTed7/1bT7zyU/T2TkT3/c54YQTOO7413D4kYdB2OdYEbLwpqprlNe6AgxLUl7mGtLYz2l+MeSA4UXtQv8LmEqmFv6UN2Gy4Zpi8SELxLxFn8G25cQD9tnPfF2f8caTJ/W0CB5GxXMDaZIpIgJTf/5nE8CE8AD0rN6qr/rtdcxu7mZweIje4QE6W2dRl6qhZVYj+9bsYvlRy3jTucfykx9cw8N/f5gZ9Z1U2fWkErVoLRjNjzBeGKbo5igUcvjCxyRO1Ax4hrZtY0fAlRmOPel1zD++TfzwK7/UmzdvYfuuflINdby3+yx810LYARHDLE+cRqBr4zt+0ABOB1FmwzLQjqJ7wRx6+3ZwhD58gsGo/aDcc8J9Dmv1L/7Kt7UpTQ4/9gixacNm3du7nUQiwejYGD09Pbz6da8h/IoJHQ5JOKFqud+1LV/CAztuvVjwojHgf9Umnnf78H86FCMNC1aC2V27SCGxY9ZEsTkSvvGdLworQmi8QReAYDKQz/EIxHNchPBxmirKdcCDt9+mGn732xtoaerCUyYlp0SyLoGOOBDXPPD3P3L0y4/ib3/7G9/87i8ZGxxBe5p0Ok1mJI8pTGbPnENtfR15laF/eAjLSuGViphWoBoSjcVQls/iI2dz4mlHY3UGR/Lb639FJFZFPl/goT8+QlfnPO3pAie//nAxIR8mQ+aUBJBETCucFYNFvY/PK44/Rvz257/W99xyl16ybDmdszuECPnO5Ujxxmd7NEqwpWcrX/7CRaDB9R2OfvnLGEun+cvfHyReFefIo48QEAwQYlJFKLxvBwanpr2T+b/iRWPA/y4CGxNBB4YpRqgnvFoPJQQy7PlhRnRomf5z9iWe740JI1YH/AvPechEub1qaB0KVq9eixWJ0t7YQd3iGp59+hn2jeyg6Ocxk4Kbbr+BbLZIS1NLIP3lexRKJayUYGfvVrbu28jc7nmkc1k8rbATMdxCjoSh8H0HLSSNbS20z23G6ghGowduul9XV9XjlATtjS2QN/jN5dfia4e/3PNX/dpTX8VxZx0W1O2Gl8LJOuzd248/pU7ANE1wfFasWMGN19/EysdXk0pV6aamJo494TiaOuoFGj758U8xOjzK6aefjmVHQUJbRztjY6M8s3olsUScn/3650JpjUSEbvG/Hk1+EWjYPQcvOQP+R+tlEYZM9QHGJEMN0qAAPILv+0ERAy4qXP/9wy+YIri2388wOePyfNtP/ZwMeuQKH2kJLr7069x3+z0YpkdTQyN33X4HZr+DZVRRW9XM7l39mKaNchSGKXGFi0wAvmJvdhcdXV307d5FvpCnpApYdhxD+AgMmls7OOSEOeIjb/+UXrJkEU8/thIKBl2NXSTtKmxSxKI1yKjALip+ePGPefSxZfpd738LbbMbBQoWL1zCSHaYsOALx3GwrShYBsVCgcXdS8iO58iMZ7GUxf133Edr+wzd3tHBvr59HH7UkWzdup0vfuWLvO9979M5p8C+4X5KyuHnv/25QAS9lpQKqsykYe9/+fTzX8/nXO2JmXp6z9DT++j/E9jPaJ6r1F8q+SgtscwIJaeEYQiE8CdzlpNhqecxSvU8L3nA67nHoaf+PZw2LvnuN4glDd7+rjdz1CsPp3NOJ8e+7lh+fd2V1DanGB7fx9oNq2jraMJxs2RKY4zlR8j5WTJ+Ht9Q9I/2k3WzZIpjWAlNtjBCvjCONhTRpM3Jp6xgYDN6PO3wqyt/T3q0SENVK0mzhtpYE/XJBlLxGMmozTGvOppiIcvN193EZz91EX2bhzQKRgfGWLdqLQBFpxgYb3jqrU2t4CpSdoqulk6cjItwBL09O3ns4ceJ2jHmzZ7HL676kbjsssvE9t7t3Hr7LfQP9/M/P/2fIMbnqQkPxQwjh/9wZtUvvhn3QLxkDVgdaFhTwtlT1RCjthWsa30ZVjSFI7cKOMI6oCD8L6HwqcqJcopxliGndB6YSm4ItlUhwWPx8rniku9+kS29a/GNEme/8RweeeIxahvqxYVfvpDjTno1dlKxduMjFL1B0vndZAp7SVRHqWmspeD6RJM1bN2+g/rGBk499XhcL0vJLeJrj6bWGjZtG+eHl1/Jtm1DtDR3MTaaoTbVQHWyEUOkSKSqOfyYJXzsi2/j2HcsE21za/FwWP3Uar73re+BhoOXH8zKp55BuRC1o+VLAAp27dwNShCRFqW0i61tcEE5HqufXsUbznoDt996G1vW7tRDI8P67nvvYdv27Rx+5JGTOV0ruHZCBDGL/R7gqa0cpkAccD9eLCSO4Ol5iWLyxP/RzQzeL5dLBwwkGS6KA3bA/3V010zuZv9nbTKiWkZZvA0DupfOF44qguXTOCciFixfzPZdO3QkGeUTX3+P+NXvf8FJbziOk855DWeddxKxagOEIiIj1FU3UF/VgNQGe/ft5swzT2fp8iVBfbPvMLCvn5uuu56Vj62iNlFPNlOgqqoOQ9r4niYajTKeG+XY0w4Ryfki0E0wfGoTdSQj1Tzz9LPs2TimW5dUi1lzZ/HAAw9odNgkPSwLjMfjuK5PoVDCsgTFYhbfd9FaY0cslixZxEknv46f/exn+K7iq1/+KmeeeSZnnnOaKJcCen4g0i1EqErIAQYqePFPu1Mw7Q1YHPD617eXYXfD8PWcHYQj/QF5XoQRvpioLRXPdyATlEg58V0idNGnfpWn1X5zglYKocMugOVuL+EGm9f36Je94hXMXzZbYMAxJx0kvn/5/3D3fffQu2lIt82vFu/74tvE2z/zJnHBF98mcl6e3HgBy7HprOmgykpy2MEHMatrJu+94IMkq+oouQ6lQpH0YJb8vhwt8XrcTBGUxlcK1w0IJtEqk44FzZidgIbeDXv01md3YJMkIhKkIrXs3LkLLOic34brawxhIgwVNFIXkC3myJcctAnpwjCezFH0cuSKafLFDI8++XfefP6bGB8d5vL/+TEz580Qn/7cJ4JLZQQsN8Msy2pI5AHtYJ//Huz/p3+4hJmmmP5n8F9/Cf73h8UUkkCyPBxQlGTj2k36Oxd/W1/9m2sC77wYsBZuuPFmzjjrzCD0GC6/f33dj8TfH/0bV119Fdjgh1xjTDjhlGPJF3MYhkE2myYejWAagitvuVSsWHoEIwPjZJ0848U0M9qbKeQymELSkKoG30SpgOKJoch5Iyw6aC5lqZ2Lv/pdorIK048QMxIkI6lQChc6ujq45/Z7g7ywKwOStICFixcIwzYwIhbClvhCk3cLbNuxlXwxR2/vDr71rYs5++yz6d3ey96toxM+stZBx0FVXmxMuEYv9PPzwqJiwC8gBIGLrB0xkTmSwA++/2OeePwpvvj5LwSB6Ihky+Yt+ne//w1zF8zB1z5INWHEn/7cJxjPpHngrke0UZaq0T5nn3sarXPaGHVHyeoMA+l+Vq9ZBS58+N1v46DFR5DXHiNqnO2DW2hor8KOBML0bXUdqJJBwSmhLZdEvckrzloksGHnhlHd27OX1oaZNFQ1UZOsIyajHH/mkQIHFs9fiJvzue36P2sDiXaCdW5Nax3nv+M88Yb3nikiyVqyRY8d23dSKgU1xalUFXU19ezdvYfFCxby4J/+HJY1BtdLTl61FwUN8j+BigG/0NBgGQQsJBduvPY2HbVsbrn5RnHooYdz47U3aAQ888wznPfW8zjokKVCGgJPuWGVPyxYNlsceeQRfO/S77BpzeaAjWIIZi3uFBd+/ZPsTfcx7o+iLBctFD/+8jX661/4GQM7BulsnYXjuGzetpHx3ChSSk587cnYpk0+n0dLF6RLVTIBRRjYWNIffNsn6GicR5xqokaCZKSGhFXP599xqd61pl/Pmt8lvvy5r3Hf7X/iA2+/SAsB0jRBK+xUkBY77Y1nCTMepeR6dHV10draSiQSIZ8vsHHdRqQUPHDfH9jdu1czhbZcruKCSYHOlzIqBvxCoswDKXP5Tfjrg/dz8kmvAwMWL1jOs6s3sn51j7755ls4+eSTQ89RIoigMYMGbRJef/6JYvHi+fRu3xHoJIcc7PZF1eLqO6+gbX49e7O7UdJgZ+9eEmYMUZCk3Gq6WxZiKpPt27dTW9dKf/8osUQcw/TJ5gYBh9mt3XzubZfpj7z1c7Sn5hLzq0lZDTRUt9FS005CNOONRvn0B77IB8/4lL7qp1djFE0SVjV/uucpXdYe06HnEK8XnPaGU+mc04XnqfDlYWLjOj7VyRS11TUM9Y9OEGE0Qb56kuZaQcWAX2hI2LqhR5971jn6J9+/XLsll+NOPk4ALFy4kE2bNvOlL3yJ1pYZrFhxSBB8VeWet95Eh0U/D0r7QZjMDIJhmIAJsxY2iy98/VO0zmyi4OcoukWUCITgIipCjVVLc0MrxYJH746dPP74k+zZtZfxkVE836FYLLJpXQ+je7O0JDqIqWpqYg0k49Uk7WryaY/6VBu1yRnURFrZvXWIu268jz29+1i3ah14QZrN80oIW6IE+Kaio7tFdHZ1YZg2RdfBsiJks3ny2QJ9O3op5PPkM/kphOagD5IiaF4nKk9vxYD/G/CLX/ySlU+v4fIf/JLqqha2b9ijAc55y5li4cJuzjrrDL7//UsFGnynPPm4RGwodwcx4rB2zQZKJRdcjZA+GhfP9xA2zJrfLq69/efi2JNfTklk8E0HRxcwUUhPEbXiLJi/GN/3OfrIo1gwZyHtzV04BZ+x4TH27tpDVSROyqqjoaqFeDxOTU0V6XSWqJXEFDGSdg2z27oRJZu6ZAsRHWdWxxx8J2jxaFpmWA8dkjEE5EtFBgYGME2TQqGAZdkIIRkaGuLgZcvp6+2bQlyf0jRUvQRYGv8CXnJUyv9GfPuy74jNm3Zoy4yyo7ePD7z/Q/zkpz/Ssxa0ia9e8qX92PrG1LxVORLrw02/v1tHIjFOPvukwMsMy/4CQYOwE6OGz3/zo6JvzbDe8NhW7rjuTryYg4wYzF28AOXB6M4MI0NDxK047c1dNDXVsWvXLorFIsWioqU1hRaSnbt3k89nqUrUYJomqUQsqNbKRWmobiDnukgtcYsuuUw2PH6NFEbYzlVhCBgbG+OMs8/i6WeeIJvLoZSiUCjR3NyM4zhs2bJlf93oMipBLKBiwC8sQmPUHtx67w3BE6mgt2ev/uAHPkpX1yz9kY98iPlLOwQuhCXGoWLFlFunoa93F2ecHqg+Bm1EZCDrU9a8LBu+DR0H1YuORfWc8I7D6VnTpx3tsHjFHLF3XU5/+f3fobN2DoZr0dEyi5HCAOs2bCGWquJNbzmV7du30bNlKzkvTaKmBokklrQwIg75Qpa+nVtBKarjtZSkh3I91q1Zw5kcC75GGmFKSAWCCvlCiSeeepLPfvVj4tKv/Y/u2bQdX3vYMZutO7YyPDIenHdIpPH/1Wv7EkHFhX6BoTQIOyxMD0kjXd2t4tuXfptEIsZdd93D/Xf9TWMTBKfKXmSZ4OHDti379F8e+iuvOOblQXtNMxBZl9j7V0GJME8VNtwmCvOO6hALjp4jXBtaFydEXVuCwbG9ZPIjpNNjWGaMJcuW8/QzK9m5s5e1G56hd+cWQOF5DkhNsZhl4+Y1PPHkI/i+prqqHtOwicfjpKrifOhDHwjJGBZKBXXAZhiYOvfcc1m7YS0o+NSXPyZa2lrwtE8sEWdgaJBMLosO+zRrwFMeaBWWLlYw/VurTGsoPOWGRREmpaJDNGJPRqcF/Omeh/UfH/gzjY3NdHcvwDJMtPYxrUCpbc36DfzhD3/gJz+8jNmLOsRzOCMq/J8M1px+yL0WofW7OOHvMSLaZN/KtL7gTR+kJtJETaoBGY1SXV1NbnSUUjGPbVsUCkWKJRfTjGLJCNnxLKlkEtswA1E95RKvTkHCY19+Kz+55VtBKxX8QAVgCme5Z81O/d53X8CDj90ryoJ355x8vj5yxWEMDw/jafj2T78msIL2OR4Kk6D7g/J1oDb5EkbFgF9A6JAjGWSCAsvzw670lOmUABL+cMdfdV/fbvbtG+DRR/+O6xR547nnkMkVOOOM05g5tyXszRu0JzHNgJUVKGaE5YxS4QN+2EFbhmUTHhqIYmBh5WFgU1q/6fTzaahtIxJJkYzWUBetxtCSdHqM2tpaSqUCuWKJuJ3CdTQRGUViErFjJKujNHTUIJJFzrvwdRNi8RNdDMMG3hjwqQ9+Ts+aNZeXv/Jo7r//fu69+14OOWgFH7rgg1xxxRW0drbxwU+/R/hSIwwVstaCRu7792h6aaKyBn5BIfF9iTAgVyyRiEYQIihhjNhBBwntBfGa155xzAShH+9jE5Kp5TV0OZdsRwNxPUXYVlUxpcyxrB4CEhMjbFMqhUCbwUCuBTQtqhK/veun+nOf/iK7d/ZQ5zYTNbqJGwnGMzlyuQxNzY20NjViyhi+a2KqOIl4Dfl8kUjMoGt2GwuP6JhUpgwZYq4Dlg2YsPnZdXpwqJ/3vve9XH/LTfT2bucXv76CufM7BD60drZr0w6kegxL4IY1WhqBdnyk9eLQtfp3UFlJvIAQBA28tIZYNGgpYpgQiQbFEo7rIyxQfijjKvXkGlaC7wUzqwilWhHg+oEt50uFwHt+nuKKQNDWQGgTIUykMFB+0IlbRABf0bGgVVx996/ET676HokWm50j2xkqDmLUCIZLw/QN7GDHrq14noOBIGJFghJLJUnEU+SLWXLF8YmOEn7YSM4K2xyj4Hvfu4yjjjqK7mWzhec5nHjyScztDowXAb/+zW9obm0GqzzZlvXxXxyi7P8JVK7CCwylg6hOYECBS10s5kEo7KhA4yEjIjBiIfBcH88LcqBGVAZusS6B6YFUSCOIctmRGC4qaLsqvbCsKVAYMbAmXVAd6FmZhoGBB24GomqiYGL+ijnit3dfLr7208+y4qQF7CxsQ9d7UKtp7KwnWR0ln0lTcvIo5VBXV4vrFRgc7afrkJaJTovSCjwD1ws8gC3re3UiVs8xr3w1CJg9dw7XXH8Nazds1ArYtHa3RgoWLF4Q1Egr8JRGlalrL/G1bxmVNfALDF2uOyZgGWmlJqRQNTpgH8lA7cP3PAwrsAinpLAjEl97gYa0CqctaeND2JJbYJSbngeaq8FPU4relRcYl6cKmAaBu62Dumctg6IBzwMrbCGKhvXP7NSGB/OXdorHb1yvr/vVTVTFmolFazBkFBn1SLZqLvjq64P1rxm2LLWC5cDGNZv1e97yAX7/u2voWjDZsPs1rz5BxxMxznvz+fzqF7+jsb6Ba2761f+vvXtpjSIL4zD+P9WdRo0yjIKiCEIMOCGDW0Hc+RUUv4ArxcV4iYIL116GId8i6xmXbiQbBV0o2KBGxAuG0UYQ3KS7q46LOqe7OpWOprqj847PD1wYvGzypKrr8r5O4TXs/MdbWy7NVE+2hNtl+qk/AxPwf9JGJysODsgbHAs1ZHheaXZUceSPwj6SVf9NcdpFYYbz4t/3/PvXn/T25Qctv2lpcnJSjW1Ol/863V+sLUk16Vnzmb91/U9dvXJNB6b3ubg5UEn+UWJu7rJfWFjQ7Mzvmp+f16HfpnuTE8ImpjD7asgUz58MAaO64nKjrrT4z0N/5/ZdXfjjvN63Pmr6yE5X/My+9HTJ37hxU1cuzWlq6qBTQ6UjaFwHG78vHU9crYur0KguvtDs8ivFe/bv1os3z9VceqJ3y8t69Nz7XXt/0Ur2WQ8e31er9a8uzl3U1MzBeBs6PMCSR5umqWphY0JcC0vA6+MIjJGkPlNN+eIzdaXWq8/+7Jlzajabmj08o2PHj2r7r9u1dUdDJ0+dcEkidVa6mqjHq1v5Z/00TfP50cr3WXnvezFjOAJGZfEMurPS0ZaJifxRT6m8dyr86mb57l8nKe10VavX1e601Wj031SI62DjUnZuF62PgFFZDFjKV0slYRNhb7WowosLLp8D2PWZ6mGTef/EuB9o8XuRU+dvw483jKS3XCZOV6+pt7I1816unp9mF6+Ftzvt/t8vRBsvYMV405R3j76GIzAqi480xw3bzqfhnnQmF7bAZZnkkkRp6uVqTj71qtWc5NMQan4MiXuce/92iBnrI2BUVjyFDhnKDbyxmwda3J/QT/L/sZvoR+M2EirrHz/7vx/250r7X30yMCIH1RAwRlJeVl7MeI2B9sUTvrWe9sKGEDDGI4y7XWs9DTYPAWN0AwPWk/Jj1mvhyDsW/IhEdatPn0vbFocg3rHhCIwRla8ml99/ylZNgc2/ymaU0REwNsXXTu24eTke3AfGaEpXoTmyfk8cgTEa901fwibhIhZgGAEDhhEwYBgBA4YRMGAYAQOGETBgGAEDhhEwYBgBA4YRMGAYAQOGETBgGAEDhhEwYBgBA4YRMGAYAQOGETBgGAEDhhEwYBgBA4YRMGAYAQOGETBgGAEDhhEwYBgBA4YRMGAYAQOGETBgGAEDhhEwYBgBA4YRMGAYAQOGETBgGAEDhhEwYBgBA4YRMGAYAQOGETBgGAEDhhEwYBgBA4YRMGAYAQOGETBgGAEDhhEwYBgBA4YRMGAYAQOGETBgGAEDhhEwYBgBA4YRMGAYAQOGETBgGAEDhn0BaTu+4jUaRp4AAAAldEVYdGRhdGU6Y3JlYXRlADIwMTgtMDgtMDhUMTA6MDc6NDIrMDI6MDB/h9ZSAAAAJXRFWHRkYXRlOm1vZGlmeQAyMDE0LTA1LTA0VDA0OjM3OjM0KzAyOjAw1nBJ2wAAAABJRU5ErkJggg=="
      },
      "position" : {
        "x" : -420.84724943689054,
        "y" : -367.7571828397645
      },
      "selected" : false
    }, {
      "data" : {
        "id" : "186",
        "Protein_ID" : "XP_019688199.2; XP_019688198.2; XP_011281359.2; XP_019688197.2; XP_019688202.2; XP_019688201.2; XP_019688196.2; XP_019688200.2; XP_019688203.2",
        "stringdb_namespace" : "stringdb",
        "query_term" : "MGA",
        "Product" : "MGA, MAX dimerization protein",
        "stringdb_structures" : [ "" ],
        "shared_name" : "9685.ENSFCAP00000006815",
        "stringdb_species" : "Felis catus",
        "D10_F_fc" : -2.312352,
        "stringdb_full_name" : "",
        "SUID" : 186,
        "_id" : "stringdb:9685.ENSFCAP00000006815",
        "selected" : false,
        "Entrez_Gene_ID" : 101084202,
        "stringdb_description" : "MGA, MAX dimerization protein",
        "display_name" : "MGA",
        "stringdb_enhancedLabel_Passthrough" : "label: attribute=\"display name\" labelsize=12 labelAlignment=left outline=true outlineColor=white outlineTransparency=95 outlineWidth=10 background=false color=black dropShadow=false",
        "stringdb_canonical_name" : "M3W7K3",
        "D10_F_bh_pval" : 0.01258272,
        "stringdb_sequence" : "MEEKQQILLANQDGGTVAGAAPTFFVILKQPGNGKTDQGILVTNRDACALASSVSSPGKSKGKICLPADCTVGGITVTLDNNSMWNEFYHRSTEMILTKQGRRMFPYCRYWITGLDSNMKYILVMDISPVDNHRYKWNGRWWEPSGKAEPHVLGRVFIHPESPSTGHYWMHQPVSFYKLKLTNNTLDQEGHIILHSMHRYLPRLHLVPAEKATEVIQLNGPGVHTFTFPQTEFFAVTAYQNIQITQLKIDYNPFAKGFRDDGLNSKPQRDGKQKNSSDQEGNSVPSSPGQRVRLIEGEGSEVQLTDSDPLSRGHETSGKGLEKASLNIKRDFLGFMDIDSALGEVPQLKQEVTESLVANNFEDGSHVTSPLDPDGNFNVVIKEEPVDDYEYELAECPEGVTVKQEETDEETDVYSNSDDDPILEKQLKRHNKVDNLEADHPSSKWLPNSPSGVAQAKMFKLDAGKMPVVYLEPCAVTKSTVKISELPDNILSTSRKDKSSILTELDYLPTYVENSNETDFCLGKESENDLRKHSPELGVVQKYPLLKEPQWKYPEISDSTTTERIPDSSKNSAGDSFFGKEDLGRRRTTMLKISTVTKVVSANQNTPSNVSGKRGRPRKLKLSKAGRPPKNAGKSLPSTKTTPVGPGITFPDVKPDLEDVDGVLFVSFESKEALDIHAVDGTTEEPGSLQASTTNDPGCRARISQLEKELIEDLKALRHKQVIHPGLQEVGLKLNSVDPTMSIDLKYLGVQLPLAPATSFPFWNLTGTNPASPDAGFPFVSRTGKTNDFTKIKGWRGKFHGASASRNEGGNSEGPLKNRSAFCSDKLDEYLENEGKLMETSMGFSSNAPTSPVVYQLPTKSTSYVRTLDSVLKKQSTVSPSTSYSLKPHSLPPASRKTKSQNKQATFSGRTKSSYKSILPYPVSPKQKHAHMIPGDKAAKNSSSTISENQVNNFVVPTLDENTFPKQISLRQAHQQQQQQQQGTRPAGLSKSQVKLMDLEDCALWEGKPRTYITEERADVSLTTLLTAQASLKTKPIHTIIRKRAPPCNNDFCRLGCVCSSLALEKRQPAHCRRPDCMFGCTCLKRKVVLVKGGSKSKHFQRKAAHRDPVFYDALGEEQREEREEGVREEEEQLKEKKRRKKLEYTICETEPEQPVRHYPLWVKVEGEVDPEPVYIPTPSVIEPMKPLLLPQPEVLPTTVKGKLLTGIKPARAYTPKPNPVIREEDKDPVYLYFESMMTCARVRVYERKEEQRQPSPSPSPSLQQQGSCQSSPENCSVKEPDSEQQPLKPVTCDLEDDSDKSQERSWKSSCNEGESSTSYVHQRSPGGPTKLIEIISDCNWEEDRNKILSILSQHINSNMPQSLKVGSFIIELASQRKSRGEKNPPVYSSRVKISMPSCQDQDDVAEKSGSETPDGPLSPGKMDDISPVQTDALDSVRERLHGGKGLPFYAGLSPAGKLVAYKRKPSSSTSGLIQVASNAKVAASRKPRTLLPSTSNCKTASSSGATTNRPGKNLKAFVPAKRPIAARPSPGGVFTQFVMSKVGALQQKIPGVSTPQPLTGPQKFSIRPSPVMVVTPVVSSEPVQVCSPVTAAVTTTTPQVFLENVTAVTPMTAISDVGTKETTYSSGATTAGVVEVSETNASTPVTPTQSTATVNLIKTTGITTPVASVAFPKSLVASPPTITLPVASTASTSIVVVTTAASSSMVTTPTSSLGSVPIILSGIDGSPPVSQRPENAPQIPVATPQVSPNTVKRTGPRLLLIPVQQGSPTLRPAPNTQLQGHRMVLQPVRSPSGMNLFRHPNGQIVQLLPLHQLRGSNTQPNLQPVMFRNPGSVMGIRLPTPSKPSETPPSSASSSAFSVMNPVIQAVGSSPAVNVITQAPSLLSSGPSFVSQSGTLTLRISPPEPQSFASKTGSETKITYSSGGQPVGTASLIPLQSGSFALLQLPGQKPVPSSILQHVASLQMKKESQSADQKDETSFLKREQETKKTLQSEGETIDSEANIIKQNSGAAASVEILSDSLGDGGDNLDEESLTEEGPITVKPSEHSYITGSHIGEDYKDGDEELGIRNHKSSKEKRTVLEVKTISKKASNVTVQSASNVQLKKLGDVKVEQQKGLENPEENSNEVPVVSKEESKLELSGSKVGEQQSFPQPEAKEKGCGDSLEKDSIRERWRKHLKGPLTQKCVGTKQECKKEADEQLIKEIKTCQENSDVFQQEQSISDLLGKSGTTENVRVLKTECDSWSRISSPTAFSIVPRRATKGSRGEGRFQGHLLLSGEQIEPKQEKNGGRSSADLTVLDLEEEDEEEENEKTDDSIDEIVDVVSDYQSEEVDDVEKNNCVEYIEDDEEQVDIETVEELSEDINVAHMKTTAAQTQTFKQPCRTHISADEKAAERSRKAPPVPLKLKPDYWSEKLQKEAEAFAYYRRTHTANERRRRGEMRDLFEKLKITLGLLHSSKVSKSLILTRAFSEIQGLTDQADKLIGQKNLLTRKRNILIRKVSSLSGKTEEVVLKKLEYIYAKQQALEAQKRKKKMGSDEFDVSARTSKQQEGSSASSVDVGQMFINNRKGKPLILSRKRDQATENTSPSNTPHTSANIVMTPQGQLLTLKGPLFSGPVVTVSPALLETDLKPQAATSAVAQSENDDLFMMPRIVNVTSLATEGGLVDMGGSKYPHEVPDGKPPDHLKSTVRNEDNSFEDSGRISSRGSHRDGRVALGPTPVFLANKDSGFPQIVDVSSMQEAQEFLPKKIAGEMRGIQYKWKECESRREKLKPKESTFHKLKMKDLKDSSIEMELRKVASAIEEAALDPGELLTNMEDEDDTDETLTSLLNEIAFLNQQLNDDSVSLAELPSSMDTEFPGEARRAFISKLPPGNRATFQVGHLGTGLKELPDVQGESDSVSPLLLHLEDDDFSENEKQLAEPASEPDVLKIVIDSEIKDSLLSHRKASDGGKSTSGVPAELENVSSPPILHMKAGLENNSTDTLWRPTKVGHKMNLTGNDQECRESKVMPTLAPVVAKLGNSGASPSSAGK",
        "D10_F_raw_pval" : 9.66633E-4,
        "stringdb_database_identifier" : "9685.ENSFCAP00000006815",
        "name" : "9685.ENSFCAP00000006815",
        "stringdb_node_type" : "protein",
        "Node_shape" : "",
        "stringdb_STRING_style" : "string:"
      },
      "position" : {
        "x" : 65.95154109989267,
        "y" : 250.27195567301655
      },
      "selected" : false
    }, {
      "data" : {
        "id" : "185",
        "Protein_ID" : "XP_006943410.1; XP_004000103.1; XP_019678596.1",
        "stringdb_namespace" : "stringdb",
        "query_term" : "ANGPT1",
        "Product" : "angiopoietin 1",
        "stringdb_structures" : [ "" ],
        "shared_name" : "9685.ENSFCAP00000022234",
        "stringdb_species" : "Felis catus",
        "D10_F_fc" : -2.038652,
        "stringdb_full_name" : "",
        "SUID" : 185,
        "_id" : "stringdb:9685.ENSFCAP00000022234",
        "selected" : false,
        "Entrez_Gene_ID" : 101087130,
        "stringdb_description" : "Angiopoietin 1",
        "display_name" : "ANGPT1",
        "stringdb_enhancedLabel_Passthrough" : "label: attribute=\"display name\" labelsize=12 labelAlignment=left outline=true outlineColor=white outlineTransparency=95 outlineWidth=10 background=false color=black dropShadow=false",
        "stringdb_canonical_name" : "M3X6I2",
        "D10_F_bh_pval" : 0.007603119,
        "stringdb_sequence" : "VVCFVLYLLQIENYIVENMKSEMAQIQQNAVQNHTATMLEIGTSLLSQTAEQTRKLTDVETQVLNQTSRLEIQLLENSLSTYKLEKQLLQQTNEILKIHEKNSLLEHKILEMEGKHKEELDTLKEERENLQVLVTRQTYIIQELEKQLNRATNNNSVLQKQQLELMDTVHNLVSLCTKEGAVLLKGGKKEEEKPFRDCADVYQAGFNKSGIYTIYINNMPEPKKVFCNMDLNGGGWTVIQHREDGSLDFQRGWKDYKMGFGNPSGEYWLGNEFIFAITSQRQYTLRIELMDWEGNRAYSQYDRFHIGNEKQNYRLYLKGHTGTAGKQSSLILHGADFSTKDADNDNCMCKCALMLTGGWWFDACGPSNLNGMFYTAGQNHGKLNGIKWHYFKGPSYSLRSTTMMIRPLDF",
        "D10_F_raw_pval" : 4.74684E-4,
        "stringdb_database_identifier" : "9685.ENSFCAP00000022234",
        "name" : "9685.ENSFCAP00000022234",
        "stringdb_node_type" : "protein",
        "Node_shape" : "",
        "stringdb_STRING_style" : "string:data:image/png;base64,iVBORw0KGgoAAAANSUhEUgAAAPAAAADwCAYAAAA+VemSAAAABGdBTUEAALGPC/xhBQAAACBjSFJNAAB6JgAAgIQAAPoAAACA6AAAdTAAAOpgAAA6mAAAF3CculE8AAAABmJLR0QA/wD/AP+gvaeTAAAACXBIWXMAAAsSAAALEgHS3X78AAAAB3RJTUUH4ggIECw6gYdiawAAgABJREFUeNrsvXd4XNXV9v3b+5SZUXOVbdlqlmVbttzo/SH03pNA6KQSSmghCaGXJCRAQgshhBIIhNBCaKGF3gkY965qq9iyujTllL2/P/aZkQw85X3yvp9j0LouWfLUM2f2Omvtte5130JrzYiN2Ihtmya39gGM2IiN2P/eRhx4xEZsG7YRBx6xEduGbcSBR2zEtmEbceARG7Ft2EYceMRGbBu2EQcesRHbhm3EgUdsxLZhG3HgERuxbdhGHHjERmwbthEHHrER24ZtxIFHbMS2YRtx4BEbsW3YRhx4xEZsG7YRBx6xEduGzd7aBzBiW9k+PQ4u1KdukJ//+NzjRmLA1rSRsz9i/zsb4YH4t7CRCDxixsSW/9X/9d2fc8OIbQ0bicAjNmLbsI1E4C+7CQD1OXfI/+Lx/8X9I/b/q418C196U//6S4zYVrORCDxiGCfOXsvN72yg1bnfn191HtkKb10bicBfalNsGYFHlsO2ZiPf2IgBEAQBAEqB1oAG3w8RMOzn0w4/YlvbRhz4S25KG4e0bZcgUEhhnDUIwLGt7KM+/aytfdgjFtmIA3/JTQxtcrEtiQ4BBbaF+XsEsPFvbSMO/KU2iZA2vhelzyEIiQnBOvobQA8tExE9b8T+PWzkmxgxHCcOGqQEgugH8FP6cyPwSOX538dGHHjEQGt0gHFWC371y9v0z665STvxEVf9d7cRB/6Sm47KzsIGFFx/zc36zdff4M3X3/hU9B0pXP072giQ4wtl/80o4OeYENESCGHJR6v0qy+/SWlFKedfdJZ5eg7RYUcjhOZHYI/Ut/4NTIzoA2/jpoiatAoIARM4BQKQQwUoDVoNK0xJUEohtDQ+6sPJR39LpzyLG37zC6bOHSeQCqUkVlTUAtAyHf0RN7WuYVjqLRLu7PuK3Nt/zoGDGEkC/yUbOXtfKBOfGxV15NtiyJcBU7QSUat39ScNuq9rkClTSqiaPk4gQRGawlb2SaFGIBBohDC9Yv4rcIf43D9H7P+ijaTQ27rlUlwZeajaAtkchgG2bUfpsCIMAizb3KuBdOBRt3K9vv7ntyHieRx46J7gQLYUrUKNpSJ0h2XeLNDm/5bzeY4pTQYw/I7oijH8Nj0SO/6v2IgDb+s2jNpGAyrnGFmElU0YhkihEUJj2ZpQeSgEUjgk7DjLP15B24YOYrbD4cceILDN6ygUjiWM8yuDr9RKIIRlrgfDw/2nUmW95c3/xY0j9q/YyGVwmzYF/wN8smVZCCkJI7yzJS1sGcPCBg+Wvr0U1e8zu3qGcS4FIAmxSfkeWvggQ5OLaxdL29GWWxmn1Nm9ttziqLawkVLL/xMbicBfMDNJtDGBKVShNEJqLNshDHy0ELS0tOoNdRvZsLyVhCzioL33o31zC+uXtOuy2ZOElhB3AdsFfBAhWI6JupotJxD/OxP/o5tG7H9hIw68TZv8T25V0eRQhK5Cg7DQSnHfvQ/qwaSHZSdIiCKS7QEt6zfT1ljHpAnj+ccTb1K6sEwXTSyitLKYKdMnCFxThg60j3BiIEATYku9ReRFm33u8KPKBV6xxa8R+79kI22kbd0+l+Y1+3cIKmW8OFTU1a3X5//gx0wpq2LsuEn0dmZoXrmRDWsbmFUxBSvUjC6czJTSUrSTwRN9zJhdxr6H7sXEmkqBlHhagjA7bgtt2kD/CQNeNlAP3/rmWssj++H/KzayB/6CmAqjHnAIgaejv5Mgk6A3gzXIzTdfh+sIDj7gQH7+s5+KKeUldPqbmbbDdAbFIOMmFVOQX8TyRSuonFzK0o8W8/QTT1O/thk8jUahRRCxcwi0NoUznR0Yzpre8s8QjU9ICARaobIPUGpkb/wv2kgKva1bbi+qAAshwRYW2g9oaFyrW9s+IZEPD//5cZqbWymdsh1HH3e4AFiy7GNKZ01iY0sbDz3wO+jTXPCdSykeW0zN7Fk8fvETBg8SA1wICFDGDYkRR2tQIgehNm2iYWVoIUCpECEtLEzDWSmFY9noIEDYI8vvX7WRCLytmzIeI6U0VBo5B5JYlqCuYRkffPAyA4PrKS0fxUU/PAu0z69v/I1u6Whi9Yal3PHQzUyYOUGUbjdRXH/XNXTqDu780z1srh/QOOReMww0Fhau6TMhwv9qAZlatCMFkhALhYXCtSS+nzHOO7J9+5dtxIG3dbOGVYeEMJ0eBcKWlJWVid1335WFn/yT0tLJbOpoI56IsWr1cv3am69QXjGFo792FCUTSkSaNKEN03aYLNwxgp5kP9/5/pn8/le/NZgLDTHbASRKSwPDsobeOrfXzcE6zQ0GphmgPM9Eaa2xrewTxcge+F+0kSLWF8C01mh8pLBNVTiLj5YDQAsXXnSGtqTDx/9cxfTqPfEyMaQdp3lzJ864Io4/+QSO3f8gIfBwfMm6RfX6pmvuoMDNw89s5jtnfZPt99lTEIMguuTbKFToI61YLuibbF4N+aRWUSCO8ukwMG0pCX7gYzvOCBb6X7QRB97GTZvJBSDAIJWtYQipJIjNbNzUqKWyOP+CS2nZkCSZ0hSNGsfS1WuoXbAjk8vL+MMdN4lsmis9G6Hh+8f/QFdOKmbXPXdh768dKFQIKmHezyIwyGttARItDIgzezgWkfN6IUgLMh7EXAP3lBptCUJMSj4ShP/3NnL528YtVEPIp5AAX4VDVWHhAuOYOGGBKJ44Xzzwx7+Lvfc+gtranUC47Dx/F5o/Xs+G95t5+dHXtKslKBthMmV+fPnF1De1E3guKJC2qXoKIAx9cwDRm4vIeU0qPZRCo2H5P17Tbz35jDb1Lx+EZmh2asT+FRtx4H8rGwZC1MN++Lx2i3lcdjsJEoHEksaNAuWjtUCrGAQJoADLzePKKy8X99xzh/jNb36DSmsmxEdz5D6HMG9GLQSmZayjhm3lnDKx4/Y7cf8f/zScW5YwSGFbDgRqi2PJ9nmHlpU56BuuvoZFb79N74rlGsuKbpa5yvSI/e9txIG3suV8FNgC27yF85r/Bxm2vJ2AUPkYLJREKAeJJNQeUprhBSFttHCi1w8RVoC0YNaMaeK2X99Evis54WuHU1k7QRAVhsOQHLHdtMpS4g48//TLGhs02WkmG2QMpDI4aUztykZiI/ECc1vXJwt1dfFYBlvWM2raVIGlCSzTPrLI1rD+Z5juEfusjTjwVjahs1M92Trup0KtDnNr24780A98NAqlQ2xpbvT9MAJc+VjCQiAJohaTQhvvEgqlM2jtYTtQNWOKmFQ2kXvuv5v65XU627vVAsKouTtn7lw0AteNoRSESiCJDiQ3ypiFbUrwNYQK13ZA+yxvWAcFcQ44+nDDVSshQJFJBZ/VEh+x/2MbceCtaZ9Ok3PlYwUyiH4ESENfo3S2emtyWRMyjY+7jkIwiBSKTCYD2AicCCk1FN0sy0VF87y4cMUNV/OPt1/jjRffAB/8jEZI8C3AgveXLGXAE0gdRyqwsQhDidYhQZACJUHECJRBaiEM0ANClCXIjB9FW0GMtTKEhIvvh8SQ5MXsLXGWI/a/shEH3pomPvUbOewHsqtbC8OcISywHQulFelMBiEsU0BSETkdIIVNPFaADsmxaVgyW1+O3sUSKAV+ANXzysQPf/oj3nztfdYvbdeuLbBQxPHBA8dysWQcf9BUy1QqW8iysJ2YqSprQEozQBEEJnwHivbGZv33V18jnYhRXD2TUFo4bhwdhCgvbdLvkTD8L9kIlm1rm8zud6Ov4jMcUgpfZxBKIKVECokULgnXZeWyBv3U43+neloFXz3pcBFmQjQOtjPkvIosDY7AVza2zKCxkJbp7iigfNpUSktreOC+R7l0zg8Qwqdr4WL93qsf8vdnFxP0hRx41K5i49p+/fIrT7H7V3ZhyvQqEUtYBL5h5tDRQadW1emWlet45Z03WdvRTo8jmFBZwboV66ipqtFTyiYJKSXEbPA9cF1G4sj/3kYceKuawszaDiOfIzvFY/4f6hBLOMhswVZr0/sN4fG/PMnrL7/BLSuWsHjRh/raX10jsi/geSFu3IrI7SKktBRobMwwoHFsBczfsVqsX7qbfvv1N9jY3Kknlo4VLatbaVndSn5sFPscsx+3XPGAXtW4GC172f0rOxOLmwOyHaLpJMGyjxfq9x/4K13NG/CFYOLE8UycVMyqDc3Yyuall17igIP21yUlE4WlFTgjy+9ftZFL31a1T1VfP6eGZQlTWRZaIpREBBIZFb5Gx8dRO2s2O2y/PY8+/DfWLGnU0fgPbszKva5S5seYSYCV9ggJCFH4wOEn7SZsR3PrL34PgUCLySxb182o4nLue/ARNrZ2oBT88IpLqZo3QzBscCEMAkToM2e77UV950Yy+TF2O/QALv7Nr8XFl18m7rn7LrG+pZmVq1fwxwfuo6unm0yQZdkbWYL/io0gsbaqZeEMIpdCazF0T9YkIALQPgZkoWHpO4368suu5MCD9+Csi74rdlqws77qmqs57LhDoqCrIqyy3OKaoLQy7aUo+mokhGAreO6BV/R9t/2JIw86nFdeeQbXTZDKxNhux52wCkKOOekQKhZMEFpCkPFw3KjvJISppAlhPo4XgONG23mZ+0ynnHqKHjduHNXV1Rx33HFi0qQJyJFe8L9kI5e/rWoStDNEmi4CDCBxmPsqWLdqoz7h6Ct00+oI5KShs30zxaPHc+SRB4PMMGPWBFatfX+oICYlWhmhIxX6ORyGFGHUupKIUGJrsEIFEsqrpjBu1Dief+oZBEnmz5tGvu2ybPEivnbKkVTMmRBBlwOcmAbhRz0whUajBQS2IsizSDk+ngVB5NNhqHng/j+Jrp4+6hsbee2117SInDcMhzBZWuucVvGI/fc24sBb27YYfo/y38gkYElY+NFiLJ3Pnx94kg2r2jUe1K9rYJ99dqd0VrHo6VyiT//mAZRVxEFkorFChZAh0ItldaHCjcAAgsDsixXI6O3SvSlef+4t/forb5D0ksTzJRsbl9K47EMGujYBiik1YwROxLGVrY7nHE2iBGR0QIjAyCzJaIQfdKCwpWDxwiV6ySdLaGluo7OjK3etsSwr57hCCEODS/a9Ruy/shEH/je04TvD0Ifjjz9QqMBjfVMzjz3yV7AhDBSW7YGznpffvJPC8R1UVifQXneU0oLye2lpf1Ova35Gh3q1ho2gPAglpDUoeO7hp/Qj9zyik60+A5sznHrO6eQVh+xZM4X5EwqYVjGRRKHLi0++ovEN4su0lGIImQ+BhVYShI0Q4KJw8YlheABsDU4gwYNNa1spGV1CwsljeuV00BD6EQxzmONqrQ0VrhxZnv+djZQBt7bl2kbDuayiu7KSnxqu/dmPuOmGXzNqTAU3/+w2vfyTRk4+4wB+dd35enKlzTPPLWHRR+t57oVvRzmrQsZcVq9cQW9fEyrlMW50Wgf9ST75sIH2ti56u/pIODGKEmNJdQaUjCvD89PsuvsuDHzyHivXNiInj0dpSMSLTOANwHVi4BFdaQSZjE8sz8HGRikPS1rR3tiGDDmarheff5nuTd2MKhjN7Oq54IPlRCTzUS1GCIEQAssa2Rv/T2zEgbe2bcHWGEkEDiOKE5EDT6uNiYsu/ba++vLLmT6tms7kZkIrzdjiAja2dVAx8UCWBR9BWBDVxWzwXfbd55vitzdfrUk3kexupGFVQMIqZ2JxJSWjiynKi+PacUSYz6QSB+QgReW1qPEVTNq+n48+rqdrfSvPPvUWWEXaHxwkOdBLzdxZTN9ukkBDPOaYmpmwCdCEWFhEfDsOEMDqVU36iWefpXJyOZuaOqgonywIASsSlYhkG4IgyEXidDpNPB7/1An7Pxdw+yLbiAP/29mnFqQwbRorblNdWyzsfFs/+9IL7Lf/Przw2ov0Dq7mjNO/w7i8fXjhbxt46alX9YFH7itQGmQB+DGKC+ew/KMPkcQYmz+d4jHl5LujibsJ4rbAdeMIK4ZSATE3YQAfhSXoeIr9xlUzo7WNtxd/zC2/vJVC28JxLP70x0cI3FD/+rZrqayZJPABC2zbGdrF59pMcPd9d6OlwLXj7LLDbnQ1BXrsNFsAhKEyIBVJznmBz3HeEfu0jTjw1rYtaGEVua8kagVpLbAcidIZlBYEIiClUixdu5BRBYIxRTPYdfczBH4+6UxGx+PxaGAX3nz5Df3e2x+QGkwybnQtJcUTGJ1XTEFiDEFGkRezsXyIx23SVppY3EH6ggJRgFYubmEM30mhJ45h5/mzePedN8lXHo1rWkjJfGp2qEUobSJ+lCkQmsJbdiZZ+GDFwJWa+bWzGFUwgSXLVnHpT67h5NNO0HscOVvYbgRaCTWWJVBK4fs+tm2PpNL/jY048Gc6rv/vXydHovG5z9/yt1IaaVkIIVmzbo1evHQRKS+NsgKKp1Ry7nfOhHQ+SDjmiMNprm9gc/N0fe+99xIoTUVlNSoT0tfVyca2fvrskPHjPWoXzEZoScx3TNtGaGxbYAkXEUi0kEjlY1uCwoI8ZhVUMSrPpnnNStyES3tfSP9AD2vXruXDj9/V44smMJBK44fgJuKkwzQZbwDXCgk9j3vv/QOnn/pNfnHjL8RJx5yjfd/jnbfe5e2P3tTHfeNQqueWC6EVWkuklLhubJgY2nAZiC93yvxp+5IDObJRL+tSwxeH/C+ew+c8zidL7Uo0JQQGOCHlECYZJIEGKwJTCA1BJoMddwCF53u4jkuoAixpo7WFEIIVy9fob5x0EloJzj3/PMYWF1FTU01N9XRhKaNx9PqTb+nHnvgL1bOm0z3QS3vXJmbNn8lRhx9BVeVU0bS4XseCBJ193Tzzz2cpn1pBed5kdl2wixhMJvVAfz/Ss0j3Z4jZcVKDaTzPI+2lGAwyJP0+pKspGFtEa3cX9U311K1bx6ZNm3CJ09zciiVjKKEYM66I5pZ1hMKjP9lNbe0srrv2WrbfbkeBgG99/Rw9r2ZnmlZtompGKUeetCflc0tzPPHiM5nJp1BbI8TwwEgE/pT9DwR/tNxygia3kLIXgC2fL4UEAjPJE10njLqnQS9pwI47qDAkCAJcNw+UNsJjAaxcvkpfevmVrF67BsuR7LjLTuy6x45Uz6wW5ssTOaaMxrp1zJxewzvvvMPa5nouve5Sjv3GEQZKEUJPXydFYhxW3KZo4hh6/F7U5oD1z6zXO223E9U100WmI0OP7NXpfg9hSYQQxONxkv1pLMuivXsjLX3tnHbOqSKXOoewekmT/ueHH1OYV0QqlcILM+SNckkFg8zbfi7zF8wReti05HkXn83dtz3E3Jm78ebrr3HciQfkpinTXpJ4LM9Im45k0P+lfckdeLgU5/8wRRPDHrMFdtkeui03JmjYNHzPw3HjkYofkfSu0SrQkVavLS1cJwFJwDZ93KcffUU/+tfHWLWygX0P2IdX3/oHRx51IDNnVgrD/mhkPpWv+dPtf9TJTJJFyxaxoW0Ds+fUUl1dTahCRDRMuGbtKlpWtTG+dCJWkWLVytXMmVLL3GlzWLFqJUuWLNPHHnuMGCvHiPZUhw7DEKQg7Xm4rktffw+JWJzmjRtpXtOsy2eWC1QIDszcoULM3L5iaD+c5Zp1IFSaUGksKVBmVJh5O88SP/jh2fq+2x9kx73mIa0803LKg0TMwQuTOJYbDV9Eo4oEQ+dejKTS8KV3YPiX9lb/bfqmzKSO3HLayCAIBZaw8LQyc71YuQy8cWm7vu6qn7Ny3RrGTx7P4488iidSrFy3lGXLlrFgwXw9tbQimjyS/PmBB3XG91nf0ozr2iTy85g7dw7zt6vNQR/JBMycPYOWda20tW3g4w8WEkpF0JEhLuJUlJbT0tTC26+9rceNHs+4gnEEnm8OSymCwENKyUDvAMoP2dC8nvIZ5dHFJszlvCrjIWMxkAKlQqRwkFZuSAqkGWNEQ/WcEvG9C8/QP7rgJ3Slurj6pvMhNLQ9UoaRCoSd+3aG5qqGZ9Bfbkf+cn/6nP0vTkMkghAIRSAizG9ERzOkFWSjlMSyTTvE96MgLMAsT4UlYgYAkQY8eO7R1/UZp5xBvMDhwou+z1MvPihq51WK7RbMErU1c+ne1MdrL71hXigUNK5s0AM9SVKDg7jxGHmFBUgpaG5eT4RpNJ/PtikcVUBdwxoWfvIh40YV4Q+m2NzRkeu9lkyZTNrLYMdsmjY04QUZgsAnUAGZwEcpRRiGpFIp6tfWA6ACaSYstI1WEpkXB0uDCJGuRaBCwgjCHckOk/Ez5pS7UD5zvLjxt9ezeOkyLjv/Jk0IQiSwZRwvCIYlOREPV7RNySLGv8wVHBhx4P9z+8zIn9xi+ECJLR+mo1EcrcFxTKDyAx/DyhhDBmaGoXHtJn32936s7/zDnUyeNpmzzv8ux512lAkwlhkH/P73zqRuTQOvv/wma5es1WjBik9WMHnsJIKMIua4xONxJk+ewoply3nx2Vc0CvykwSznFRbQ1d/FjJoZDPYOMn7UOEpKSmhpaaG+vh7bttFSs2LFchYvX4x0JH7o4cQd0l6Krt4uurq66OnvpbRssmGxtAy1LQK0kNFvM6EUaoWQVkQmkIVMghtzzIcWPtrVTJk6Xowam09/fz9ta3u0ufA4uJazZZKTFRMfOtt82YnwvvQOrD/1M2TqUz/R44dHWUw27CCx8bHwI8JzlZv+sSyzGQx8L/eGrnKwtA0p0yd99a8f69/e9lsWL/2Y0888kYeevkfM3nWmwFVgKdKZJFLC9KmVYuftdyAmXT7+YBFkoLu1l3R3htH5Y5A4jB8znnFjxlNaUspjjzwGCpyYC76ms6uLKZWltG1uZ3ThaMYUjSdu57FpUwdLly7l+eefJ5PJEM9L0NHVwdKVSwllQEf3RgYy/Qwk+/DDNBs72skEGXBMYS5LResHARppBhk0ICQajdIKR0o831xIQhUShEEkraIRLtz/6C2iZ2ATDz/0KC1rOjUhWLhbKD0MZTYqehf9ZS9Cf9nbSP+ZtO3nXdXlZx4vhnu99MkWWXS2lQQoHWAJiQrNfpDsAE8a3nj5Xf3qS++wfOVKRk8o4JKrf8i02eVCCR8/AiQqrXCEg1Bm9a5btlY/+/RzHH3YUXS0dhL0eAz0DLC5qxNtazr7eujo6uBb3/0ORx97FJdedRlfPfkoketwafjROT/QRUVF6EAwOOCjA/A8D6EhnfYoyMtnyqQppNNpdtphJ/oH++ns7GRjVzvNbc3YCYvb7rk9J8ygGKLwCZVhx9QIdNQ6k5isw7Ed0BqlFJZloXQAwjIzwQGsXlinH7rvCZRSnPzNr1OzQ5XAUpGg+FCsERFpnjGHL3Mc+tI7cKhV1Ooxi8+WhskiDLL8x1mTZkLGsqKKaiRhknVI4YFtiGp8LZAiltMKghAZyNxCfeuZf+oP3vuQxYsWMn7COPY5cB+OPPkQYbZ4AV60sENCLFxCPyDhuOQKsREbxgfPv6fz/Tz6OvvpHRwgFSTpz6To7utm7/2+wvMvPc/K1Su48porqZ5bKbI6oMs/XqoXfvhP6tY2EqRD0kmfMAxRSuF5adLpNCrQOI7DEUccQWt7C/39/axvX09d8zruuOsOKqsrBI405Dxa5yaHAhUihEAKc5/SIbawIseWCARhEGLZ7tCpzVJuKov6RW363LPPZ/qMSm6+55dmZNgKQNhkQoVtSSwCwI/Y/r7cnFpfegfOAiz8wEdKiS0FWusIXK9AG2ifEAIRLVLzHAvCYUJ8OgVSIewYIfaWOAOtsLSkYUWL/tO9j7K5tRNHSC68+FymVBcLEkQtF40iRETcyQJhCl1RrmoTqRr45oWXv7VYix6LTF+GvnSSUCqSXpLWzjY293Syau0q6hsbKCmdwmNP/0nkSrkC2ura9S+vu57CvCLSyQzJVAo/yOB5HsnkAJlMBt/3Oeyww+jq6qKjazNr69Zw2523U11bLbBAa4WwtkSgaWSO9SPLBZJJp4jFjaOFGR/LjX+OKji5C9R1P75Zv/vGW1TPrOTWP90UOfFQzJWAziSRrmOoOr/EDvylbyMJNKEKcO2IHcKPnNWSkQi1m2uDADlnRqhokiZSQIi4poJAsgVfmwKEpG5li775ptuZWjmDufMWcMw39hHZwqoXJHHdPJSnkI5BcTkiQOkQLRShymDLhNlvanJDS1pDYUEeYVpRYBfQnx7Atm0mFhcTOgHhmoCuri7SaY+503fVJ576DarnVIPysEJBT08PQSbEdV20pcmkM6T8FD4hSmhSXpqOrs20trcxatQofnfX76mcXSGQkE5niCdiOY1fFUKotWHEzFLNRplCLJZvgCyeh+XmoTMaYRt8ifZBxDDjiZFUw2XXnS9+cYmj//HKy5x54vm6uHQss3aoYe5285g9p0agQdp5I2gsRhwYMLzJYRgSBIqYGzM3ahCWi58yVVgzJL9lqmhJgU+AhW2iZGgG2AEYhA1N3XrlsuVYlsPzf38ZS+Vx6EFHULPdeDOFo8H3Uziug9YmPTcRVoEjkVIjkWQwVDtCDAOQBBCL5yF9BxkTuNrB1TFi+TG6kiHJ9AAPPX2/qFu6Xl937fV4XsjChYu4+8/3oLRHbeUMFtTOZ7/99uODDz6gvqmRdJjG08aJk4ODjC+ewIq1K2ltbeeUU04xJPMAPsTjschJzZZDWhKthrI5kT1ORUT+DtKKm6xFGuf9+1Ov6rjjgrBYW1ePJW3CMCTuxMkfXcTs2nksXbGEtQ31vPbu6/zgonOZU1sDQOiB5fKldl4YSaEJwxDLsnK/URB6CsuRW5DI5aDSuSkhnYNPCg2rFrfpl597jfXrNrChvhkHSVHBaGxcMkFoKsGOZkrlRHbZayf2PmSeSUMt8LXGRpvIFWa1dENwDBhCRBmAQBo2DQUbVnfpZx57iiMPOYj0wCB9vYOkvAxSSgrG5TNqSj7aFpRXlovnHntZX3P1L3nw4QepmjtJaBFduaOvfvnC5bptYzuvv/U6S5YsJplM4qc9FixYQGX5NJoamqmvr6egoICSyZPZfc89OO74IwUO0eB+1E8iOnykSWqzDpwhV0B77sm39MuvvMqaNWtIJGKMKshj8uTJeD6sb9lAZ+dGBODIPFQo8DNp2jtbOOmMr3HUsYdRM2e6OQ2+EXYTQwiPL6V96R0Yhg2OZympBKZYZEW/s5qawkwHaaGwrGivHCGoFtTspyeMKuGwAw9m3uxZOELiZxT1q9v4ZPESjvv6MXyy9EOaWlfR0bOJGbNmc9IZp1BePUHE8qIDUepTEEFDFCeEMAU0LNMzXtOi7/v9n2hsaODn112JDgNWrajDdWJUTq2gfMEUga0M1WRoowfhO6edp3uTfTz6wn0iO+aHAB1ohCsIQ7M1WL16pV69ei21NbOYPnOGyBbNVi+q0ytXruSVV16jrqGeMeNGc8UVlzJzfrVAglK+qREIjdJmuD9HuqnhmUde1y+9+A/qGxuorKykesY0qqoqyaQGSKVSnPa9482shwe4uY+/5RyDhHQ6IJZv50AcQwJpX0770jtwjsoFA+uVApYtXqOfevJpYrEYYRjyox+dL4TNlqtFRJVq6fLEQ3/Vf7z7Mb7z7e9x5Ne/kg2X4MN1l9yuiwrH8IOfniQi5Wualq3St9xyHxkv5KTTT2L3/bYTQQbsOMMGmQzTI9rgnbOOgIZ7b31A169r4FvfPo2p8ypzna/3XvhQT5s2jQlV40TgJrEcgcpYWNLlhUff0JdccRl//Ou9zJk/XVi+BssMQoQq3GKfDxD4IY50hi5q2WOQ8ORfntevvvoqgfL5wUU/YNacqqgEoNDRcUssVCBZ9OFSfctNt9Pe0s6M6TXsd+BXOPrrh5g3i6IyPltcJAH8QOO4n+bY1WCF+NpHS4cATQznS01M+wUt322Jl9W529RnHmeiqED7xnlXLl6v7/79A7z0/Ivc/fu7uOWW35g02opkN8Es+jDEso23uXaMdDKDZYsoUgRgBxCD7mQnNfOqzQJ1ANVPxfxqcfYPziSTyXDLDTdxxQXXaTtK1QMffJWFHkqyxfDsB1m1aL3++4svccDB+zB1bqXIUWlJ2NjdzqaudprqG7Vtmw2i5bpoDw4+bm8xe/ZMnn36mejxIjf9Iy2N0oYMx7yNaSEN0UZGv42oA8eceIg4+9yzUFrzh9/dS93qNo0C5UsENkb7WyIt+NnPfsG6ujXsvucu3Hb3L8XRJxxiqsq2Hlp9kbpD46p1+tE/PqLvvv1u3dnarnNts+xFRAlQEkfaUac9Iqb9DArny4PO2vYd+DMwqmwUMGhZpbOuaxC5YXasL3psljROCGha2aMvOOsyFr+/ms6NnaSSPbzyj2dRygcRYjkBvvLQKGREhYowFVjHzkcHdrRXVqAlq5as1j1dvegwjDhiFTrmEqCYtt1Ucfcjt4lddtyFxtUNXHLO9ZrQjBrawuwidaBNrzmb0gPLV69i/ORJ7H34f0R9Y21STgFHn3Sk+PCj9+nt6qV+aaMWQRy8qMqr4asnHstfH32CdcubcvzS2QxEConMwi4COeQDAiMfmoUh2+Zn2vyp4qJLLmDposU0rWxk7aI2/dcHX9SrF7dqB8ORteTjFbq+bj2lUyq58tqf5tpBWKCFH4mbmffw+wKa1rbQsraVd55/l9uvu4PfXnaHvvPq3+vbrrhDv/b4m7q7rlsvfHWR7mke4P0XP9CuH5HmhRBmgpzKY/byp3X4Gece+u8XA4b5BatCqxzwPastpEX2KiUIlTazuNm9FWYQfs2yOv3UX1/h1VfeIpX0mDhpLN875wTmzJ/OrAVzBdJ82Zkgg2vH8AMfy3KwsuqAQiJCcJwYOqMQeUbtYM3qeqSW2JYbRZEQHAukNP4YwIVXnyu+fdz3tRAWbY0ZXVIVE1JAJhUSi1tcdcm1+tSTT6aqZqpAw4svvsiEScUmiFoKrRRC2MbJpOTAww7i2aefY8a0GfRuHtCzZs0W8SIXHJgxtZp5NfN48ZkXmTn9u2CRIxnQhASBxrbJpdMq1Egr0i+Nqu+hIe/AdmH69Epx1OFH6GeffIbGlvUsWbGcr+y7Hz+9/Me6qma8WLZsGUEQcNJJ34iibISRDj0sW6KU4cL68I2PdUtzC66ySdh52IHNngv2ZP78+Wgt6OntRVma+tWNdPf1sqnlA+0FGd545g3thSnm7zifCRUlAq0NdBMFOsTKbgHgUzQow1lPtu0Ytm0f/XCLVA2yH2uo7qFQKgPawhYO6CASCwKS0LGqXz90+xMsfGsFhfEiHvrLb3n0+d+Lr556nJiz0zyhAF9JNDaunUBpI15tIQk985YSCyU106ZXIWIStI3vKWbPriWZTOPaMUgD2jF952AQQYAdAwTc/dffid5kD6++/gr1a03qGHMs/vbQc/q919/n7O/+AAJ46uHndGpwkNNPOy3KHCRC2EZa1BYgNaXVpeLMC78nRo0azTuvvcc9t92vb73mLv3yQ+/o2jkzxPTSmTzxyJOsXdOikaYPSyAR2sGk3QEhHhmdRtuaQEg8aecmrSxHIbVvhCQkBF7IslXL+GTRh/zi+mtIpQb5+c9/bqJqkEbpFP2pPpQHIAgzCssyVSppqEp47dVXKZkwES+dQQhBcXExsViMzRs309HeQSqZZFNrG5taNtLf1cumlg66O3r55MOP+fijT1ixfCWb2zZDlpJW2Khh253hVa7PgY9s0/bFcODP05iNBMBUqLGkE+1zFWHah1CyamGT/s4pP9QXnvMj/EHF2MIxHHXEYZROGy90mMGOmdpKIKKFqkBriYVl+poZMzVHGl56/h/Mrq2mes5Yk4EqhRO3qawqF77ycV0TAU3kF8RsmzD0zLxrVBz7/nnfYfPmdu7+3b0mXfbgjZfeIt2ToWl1I2hob99M7awaqmcYOtdsVAlFiJba7GstE4x3+I/txEGHH4rtOjQ1NfHAAw9w7UU3addyIdQ0rGtCpQ377PAVraL9hJSSMDtnJUVUUA4he8xhAD4sWLCAZDLJHnvuwtdOOlxcfc1lLFr8EX956HGdn5/P4GA/+fkJZFRZttwsplzi+z4IKCoopG7tOjNN5cYoK52M4zg4jkMmkyGTyeClM4S+YqB3gNRgis1tHXR2dNHY2MwDDzzIW6+/ofHN1iUMQxzHIZlM/ycL5ovDr7WNf4KsQPRQ5BXILa6ylrQIUmEEzJBYdoINde3697+7i+6uzdj5FqXTJzOpfCy77bUjSBB2RGasPKSAIMogJYCyzL5LQcviTn3Bty7RrU0bcOPSVJAlBkMtwM6DnXbbidfffI31yzdqskmCF+JacQQWOuoFz9m+UqQz/bS3dOcKN42rG5g1vQZLODAI9WsaGDO2YIgBUkDK90BaUb0nJNChgQfbMH1BhfjeT04XNz3wM3Hi906gK9XJmro1TJpQwktPvUQE+ybQQ+qISsnoLJoUdzhRkFJZ+RcFjoYYfLJ4IUEQMHv2LLCgesZkUVY+gSuvvJK33nwXYdn0D/aZLOFT9QrHMcCVKZNKaG9txZYSFZiprVGjRtHd3YlSAclkEq01fX19BEFAejCJ8kPCUDM4OMjmzZv5xz9eobGh2UwxSTPgkJeXN/R2X6SwO8y2cQeGoR5HtsoSWW4GDWzXyXHONa5o1bffeicrli3hNzffwH1/vV0k04PYMUXVvAnmWb6E0MaRLrZZp1gBkIblH67Srzzzqr7n1w/qs88+m7V1q7Digl/ccoXQUWE3lU6Z91Zw1JEH8dbbr/GHu+4xx5SxIYwBMhvPCIWpyM6dN5t0X5qXHl2sn73/NT2mYDT//OADXNdlfVOvXrxsKQcftt9QVViB67jRx9SEoUZICw1kggAdA+WYU3PIsfuI39zzc1E9q5qioiJKJ05hU92ABrCtofNmSYtQGbd1pJ1NEMz8vbQiyGhWeQGQNgODgyzYYXvz/xhcfe1lVE2r5LHHHqOmpobtd1iAcGSuDaeUodnJEtiXl1aQ7E/S09NDQUEBBQX5DAz0ERLSn+wnUD5JL0k6zOCFHslMmsF0ko6ODoSQKAUrlq1k4T8/prmhWRNo9JDE1BfavgAOHNmnKtG5YdssmABoWNWmb7n5TgQ2d/7+NspmFYt//PWfetnyNey+1+6sXNygn3/yLb0uEhAjZX42rcjoO699RF9+7o36+itu4Y7b7+ORp59gbOUYbv3jr3jkxYeEtg1ISgJ5sUQkyKuZMa9M/PaOm1m9uo4LvnmlmYqzHdKBzuUNFoLQ80gnU0htU5BXSF5eAbbrcNKpJ9Pb38uPLv0x4yaOp2JaqUAEKD8SGAuN4LeFhWvZ6NDcbruSjPJQVkAgFZ70QcKPLjtH/PTSH9PU0Mh9d91La12naQEFhjEEQEgLGdURBAEi9BChGoJFKptQGejoq6+9ievG0drPvcC87ReIZ599Vvz8F9fx/EtPidlzZ0XISk3G95E2pgGkJQTgSJszzjiDVCpF2vcoKCokFSRJekkG/AEG/AE6+zoZ9Abp6u8ig0cqSBKKkP7+frxMgJ8JaGlqId2fBC2MZrr+79bJtm9fsCo0UWqZTasDGFaJvOXmO1m+fCV3/+EOKmYVC0J49pkXqCybRmVZOZdffRmrVzaSl1fAnNk1esG87djY2sn6xia6+jZTVjGFedvNY+a8mUyrmUrt9lOFmQPO4OOAllhZ4essT5SwqJhTIm647Ub9owsu5YLvXqN/c/cVwrFFrjAa+CGO7VKQV4CU0NfXw9o1Sxk9bjRHfe0Y3vz4HfpSndxw/S9NsQqNjJlwb1tmwxD6CsuW2JYglUoRT8SwpTADEVrh2lEl3IGptZPF/ofvo39z46+pX9/AJVdcoitrJ+SYXMPowEQ01Wt4cWXUiwVkRFQgYOXK1biOxWFHHi5wo/vRWK7g9G+eKpBRMiRMxTsWs1AqQEqbrLSK53msXVvHQDJJUVERMiZIhhkGkgMk0yl6+3tIeRkGBvpIplOk0ymSA4N4gY8TixEODBCkfKrKp7Loo0+YMbcmt8UY2lx9MbPobd6BtVII6Ri2Q0DaYNoJEVQ5aq9c89Pf6abGNn5wwVlUTC8WaNiwtl23t7czo2om115+LSrl8Y1Dj+GF51/G6wh49+UP6U/2M3pCPjfcehnlWdRTFpGVu1BorGh4LucF0WSDwkfoOOW1Y8TPf32tPud7F3DJeTfqX9z6Q5EFUljCzAmvWLwGywk4+ITtxcPH3avnbj+baduViyf//igiHu0/hYm4uf5whNCyzBQ9WikScRe0xEaawQhL5kYQwQS+w07eXzzz0jM63RrwwG0PccXtF2C50cuJkAALCwupLbTn5zSa0FC/fKNeXbeOVCqNUgEzamoikEr00bNDDyJ3JUBnq9ZhBtuKVAhDePPFt/WkcZP461//ipSSWH6Mjt4MXb3djJ9QzKiSMRRMKmDCxIlggZ/JIIRm1YqVhKFgxdJVtG1oY0HtAopHFdPT2cPCNz/W239lBxGGEZY9Z1uyj34+wf62Zdu8A2e/ApndF2rzH5EF1ArJqiUN+t1332Vq+VSOOHYfkYXwrVi+Fu3D3x57ir7eNvY/YG/WrF1BRfkUuru7mVo1g5SXoqqqylSSI+UTFQKOjqhzJCqM2CezyD+lkZaLVn5UsM4Qt/KomjNO/O7OW/V3v/VdLvzOpfrCH11AafV4oVOwoaFDv//2+xx88ME0LG/T69av4+iTjzIfIQ5aBHg6g0vCEMoOFzMUQ79FdopAhwYIIm2yukXmRA1VnssqprCmsYmGFQ28/rf39FeO3U0orRC2MCAYJdBKIKQDHnSs79K//s0trFqzjo7ebjw/zZjx+Wxobeac71yizz7nLGYtKMv5hCZEaMu0d6QBjdiW8SgdKoQticfjCAuuveU6cc+t92ikYO6CuVRVTxXjS8cPEyw3bfQsT/T+hx9gPhfwxB+f1sWjxuAImzwrRndHl6l92MPVlrd90Mbn2Ta/BxZSmgpn1kIdUT9aEDqoNLz+j7cozHe48MIzh4QYQli3egMy46LSNnvseSAbe3pZUreMj9Z9RJffSWNHAzJm07C2mT/c/ijrF2/SJI2jSi0i2KCDlDGsCDDiZQwjBUqCjJEOHWyRR4gHFlTUjhZ//OMdrFy8lDtu/C1ty7u0cOCOW+9CKTjo4ANYtmYZns4wffZ0074SEBIgBCjM0IEWBlmodRChm1TUCzfNHy0UwgElg0io14xAYkEQBqTSHieeeAL9A11samvj7Vc/hNDwe1lKEkPiCqMcsW5hiz792B/os759MclBnzPP/g533nMjHy5+Vdz34O+44spLCAOHB/74OE1rOjQKgrRnhhtkNu+OFAi1gVpm1QgXLfnE3CvgyOOO4qivHil2/spOYnzpeDPzb0GAJhDafAZt+LSU0jlopzeYobykDD/pkeckWL1itSHsiLKhoS3vFwN9tcX637aHGSLMc4gBNWSjkgUEJkGqW75JX33ldey4wzx+cPG3DXY4Dc8//a5+65UP0EnBxIkT2djdwp777cJhJ+6Vk70kgL/96SW9vqmVhf9cxoIFc9hxr7nscfAO0QSO2WJnB9eVr5ERKXtOJVRmx2EjhgrPFG42rGrRt/z6d8SdfFKpDJu7OjjqmCPZcdftuOpnV1I5rZrLf3aRyPZwNJmoD2uqwFlS9+yiNNl0mB3kM06cvT4r01oR2ePK7tMD2G/GYVoql3FTJvHdc7/Nvl/dYQhfDXQ0DOg7f3sfPZ29HHDw/hx87K6CuDk/oU6bqSPPZvniTfr3d9xF0SiHU08/nhlzKyOgshftZRx8T+M4IudRb738pg4DQWHhKHbYbV40jaTNPj86r0HEmKIJc585N2ucMb9blm7U6Z4+eru7GRjoY11LHTsdsCezd6gV2jUnwOx6VMRqGbFnsu2n0F8IBwaZmyTKIThCsye8/tK7dXvLJn5w3ulUzZ0sWld16Bt/eTN161qZPn06m7tbqZ03i4uvPltsAdrPLvQogJxx3AW6e3MPY0YnGDO2gB+cdw6V25cLHw2OxkFy1SXX6lVL17F8yWrOPetcAMqnVlJZVU5NNrWMogoh1C1dr++84V7aNrTTtmkDF/zoXJ54+kmUCLj/kT/kOMuV0siYSRt8FSCl6Q0pjBPZwopQzFsCFD4ttyZCTI85gO6GUDeta+Z73z6bisoy/DDDtJmV3HjPVSL7uf9w88O6Y2MfvvI56bSvUb3dRJGN9lkuMaFDwozAsmxWLd2ozzvnPKqrK/nt3debHbBr+ndaRWJlOnIbD37581/r+fPncvCRB4isikP2HGnM2GaWd1JpsIXp8QepENsxHDsr31unJ44qZlPTBrx0ip7ebtr7OxgzdRIHHLOvCEzz/jMOnGUV3dYdeBvfA0sC5WNJaYghIjA7KjRkZx5I5TJx/BSqZk8WzYs26XvuuodN6zsoKy5n9bIVnH/Zmex39J4CG4LAYHwV4GuPmC0N3Cp0+PGl5/HLn/2G5UuWs8fuu3LyN07n+FO/rg/++iFMn10hLr34Ut2+vp0dtt+JebXb89a7bzLY30/p5FIcO0ZpeZkeO3E04ycXMbWqgtm1s0SeW0hjw3oyyQxOzOWWW25G2zBzTg0vPfuGPvDIvY2QixUxx1vgSBPLfaURUiBFtvRrG7/zTM0KTFadnbFtaezT7c2bWb+uhfVr1rOhsY2BgSQJp4hRoyfQ37eZxrXNtC3u1YWFhTzx5N/Y1NZB5bQqTjrn8Nwggh+kjZavcCMSQGFQVhpq5k4UZ575bf2XvzxK47puXTljjEBbINRQEczsA1i7olnXr21m4uTi3IBDGJpKuiY0WwRleKVDbRg6sySCtmOh+xQiLpk8qUT0tHVqW1qkvZCEGycmXaQWBD4Qy56dIbBK1muzydq2bNu0A2tAC+tTkPTsmA3UrWrSDfXrsMIEd133rH7rzVcpzBMESY/uVCdjCkYTeplcj8GOKYKIRxLHNcHXS+LYFjU7VYr5O8zUnhfywx9fwd1/vJ0/P/woTz7zPEcdcahe+dFyUpkB7rnvHkGMnOjXg3/4i54wfjJ1q5u54/a7UCKJJWy8HkuXl0zDloLOnm5q5k7jqOMOZfmaJaxcvZLrr7+eF59/SZ911llMmzPFRMVAmMoMEaUyBvWtApkroFnZyaVBSG6EpjUb9cfvfUL96iZEKPFTIbbtUCjHo+kj7hbSVL+eitIyWltaePjep9nU1U759Emce+F3RVFl3FSOHYtU4BF384YcKYJyCanQnkIoyTFf21+89NJL+g+/f5DrfnEu2BLhSiBjHNRKgA+PP/I07e0d7LHHHlGVWmHqW8q0rgAr+lBSOKbgn91OpyEY9EluTOnurgG8jI/wFHHLwc+kQWkyqTS2PUQa+kW1rZ9C/4+JybJXUPmZ54XhUNTJNeoz8MLjr+oH7nkKPy0pSOQzdkwBF//wLDasb+Lu3z+AF6T51oWnsMehOxsSdanwhjFKmplThfYyCJmgfnGd/sHZV7HD9jtz9a/PFWuXt+lHH3qEZcsX8847L7JgpwU8/fLfBRZkVIBrSYSW6DS5DGHVoka9dOFS7rvjUWJunDPP/Q5Jr5djTjnAnIHokrpmSYO+6Yab6e7o49c3/YrSWcVb3J8lDNhCXyQJqxe36vpVzbQ1bKatfiPCs7GUjQgtCLWhj8Vgnq24xdq2tbRs2mDkTgVMKJnAvgftxUHH7M3EWXmmmG9nIikYiUPMOHA0hK9UaPb9IYAZTli9pEWf8/2fMK16Knfef425+IjA9PgCqFverL99xjkceuhBXHzN2SJQKWwnNuybHkayoNWW7B6DcPP1N+sjDj4c146TSfoEaY+YEgz0d9Mz0EtXppfqHWup3W22CC3QqIhCKEqhxRdnD7x1I/AwQP4QAEPymUuKDtGEEduh3FLWl2ioICq8/P2R1/X6+g20bminYe0GwpSFZUsmTMnj++d8i0m1ReKj5d36qyccxf0PPUDum9TSgJ7xsWxnSAtPS6RjokZV7TSx99476+6eARpWd+jpc0vEpTecHynxRf1WbQBJrmsTaIUUPjIBaEPqXrOgUqxdXqfz8gW77DGPg07YeQgAMWxFzZg3VVxw0fn6zlse4Le3/5Ff3HZx7jPmCjiArkd/8EY9oHnvvffwfYVWNqHv4ohig3SyLTx/ECE1OnsusfDTAdMmzWR0vJjOnlaa2+vp6e1g0bJ/UlozlomzdjFvomJYEcosCBS2LRG2mWewIjyzDsmlyTPnThF77rmj/ujDf/LS42/pA4/cS2Qzh3XLmvWtt97KrJmVHHXM/iADbMsQ4Ethm+1BaCiLLASWkOioDvbNE87Uc6pqmT97O/yk4eIKMyFSCwZS/ShHE8QDWje2sMvkPQi0afNZWdHhT138xbbuvWztCDzcgWELBx6OoPEyKWIxg6jSKY1wnGi87iWdl59g3bp11DWuZ8mSZUwcXcxg9wAzqmoJPVi1uo4Jk0dz5c/Pp3xuiSCE879ztf76MUfwt789zuhx4/npLy8UaAUJcwwhkowPriNN8UMDKcMUueKjdfqhBx9lzJhx/PCy7wktooF5zEGbRZ2VXlEEpBBaY4s8U1gL4dbr79NPPPIwd/zhNmbvNlOEAnTGM+B+ISJmOFOkaVrcpy+/5Gp+cN5Z7LjPNIEP9Uu6dXt9G+tXbWJgQ4D0HTJ+0rBqCAcVggotg+YMDS2tGxOkMwMEOsSyHdJpD8fNIxSAHeDpPpo3rmJDRx3aDQjtEDthceBhB1M9aypKBMyYPY35C+YIgMAz9QKykOaQIfaQ6Hv9xtGn6c0bu6iZWcusWbUsWbKEurrVlE+t4CeXXMj02qmCuDLVNW04pU2rCXxfs2rFKn3KiafwtaO/zvjRE0l1D5LqT7HXrnsyKq8IG8HypSuZObMaaSn60l10DHSQP6GQ/Y45RGSv9TL7HQ5f6nL4Ctt27d92D5w9rYEfEosZ5vPQC7Bcl+effFG/9PyrNDWtJ+MnAejvy/DVr36VisoSZk+vZXpthbjotGt0wRgLJQcpn1ci0PDUn9/QUkp6BzdzzNeP5P77HqVhebueumCSgIB0JkUsFifhCHzPw3ZdEBLfFjgWzN6xWuzeuId+/MG/8epTH+p9j95Z5DICCRHICBV4WLaOCquOYbmIUFMPPfIgJ5z0dWp3Ns4LYMckmgCfDI7tIIiBklTMKhKTx0zW6/65HrEpT3/4zj/RnsAlgQhcAj+BlLaRSotZdHd24boudqAIQnNRCFEk+wdxE3FEqOnrTxOLjSLQgtDyyKhBWjrW4OQF+LoX14ohcBjs9nj0/qfxVYqAFCeeeizza2tBedjSqK4paQRULAtTPLQM/S5K8vBT94v6tev14395Eh+P6pnV7HvAvnz9tENy7THTY4soF7TBW+vQFOtWLVxNXBXR2z5Aws9HBSE7zF+An0nRlUkzadxEtttuAe3trcTzHVKZNH0DA+x96L4iyPjIhEGsKBiCuA6LuiMp9L9q4r+/OztyRiixLJeTTzhNr29cT82M2Wy3wzxmzZtFVVUV2283V+QGkjTgwfK1i5kzt4YfXHBmjpamtbWVwcFBDjnxQLFi4Uq9aOkSHnroES6bdx4Ii3gsEeH+BK7rEgQBlu0iXVNaUQEcdtze4tlHn9X333sf1bVTdHnNFAGwfFG9fuyxJ5g7bzbHHXuYWaSBHoIPSVi+sE5L18HXJtBKnVU0tBHYuNoGbbF+VZvesLqd1rpNFFh5fPjax6Sma+J+IdqXyMBGK4tE3EUphS8U6UGf/FghtiVI+4NYAnzfw4lLEnacQS+JdFzio23SQR9plUE5Pq2ddRz+tb0ZTG3i6JJ9+WTxItav72B980a0sOkd6EZbFrZtG09wsrXbEIWNQKO0n9NHMvhQw1ZSNaNM1NbO1UV5RaxcuYowDLnvzsd0aVkZVdOnUTWtWOSoe6MXEBKuv+xG/c5bH1CcP551y+qpOXQGibiLDnz60/0UFRXR0t5C8dgSKqumsnLNcjztU1ExlVHF4yH2OXML27q3fo5t/Qi8xUk1m7whLF7Uz4wopZ7+2wu6sbGZ8iml/P6e20VO12oYJtgMFzjm9nhIZ+8GymeU5QpAHZu6+Mo++4AFs3eaJY786tF6sN+jZW2fnjKtSKBtQ1MhbUM5Y7sEhJGgFkbTJxD88Cfncuutt/Pr39zKueedrf0gxeEHH4Ft5VMyYQpvvfRPfcGF51Axa7wYImWDFavWYQmHmumzDKIzijiG6R02rU7qN156mzdfeg8ZWtgSNrVtpriogg1NzSTcBA4O40dPQEpIpXrMmdORsn06ZHAwTV5BPv3JXkzrNySwfQbDAew8zYZN9VTOKKemppz42BjHnXSmufhFhakjtYFw/vneJ3VBQRFLln2CdDWHH3NoNKBhtjl+EOJmhymi2rHQApURNK/doF967lW8gYDVq1eT9AaYOHEC06ZNZcXSFbzwxDPYTowZ82frvb6yB/vuu7M5hgDOOu083dHWRdCrKJ1UQlVVJQnLIj/m0N/XSyKRMEP7boK+QTN2WFZWxtPPP8nFN14isA2oRsREzoGHsPHkyh5fBNv6VejP2JZQNx3K3Ik/8evf0jpUPPzIfTnQhQHfR0M6AhA+6bRP89pO/Z3Tv81ATxszZ0znuqt+gdB5XHbZr/jm97/FvsfMF0hYvahF33bjHSQHUvziZ1czqapQYEf91LxItBuANIIQS9mgYxBA89oWfdTRxzB95nQ+/uhdZs6cyW9u/B2LF63gjjvuY8F28/j+OWcwc36ZqcQqWLW4WZ9x6nc44oij+OlVZwmAllX9+v23P2bpJ6voXr8Z6dmopMCN2Xhq0HBHhQW4JMiLxUkPJnETcfLy4kyZOAGhBBlfmd6shozv05/sws13CewMLZuaqawpo3JmGb4c4PgzDzXnTwGuSQNy3FrDT382hGXneDUGoik0QU41cdhXFgFUNjZ36+uvuoHQh2mVUzn22KMpm10scuEiEhd89rGX9KNPPYnnhxx75FF87bjDxHe/dZ62tMWGpg0Ujx/P7OnTmTBxrGH8VAH5+YU4joOwLLQS2FacRCLBqKI8Ro0t5I8P38vVd/zcOHEke7oFf3TOgVXUB96298Bb3YH1sC7uFtKeehgWMYpe2y/4D33MMUdx+TUXRQ1C8yQdbbtMb9S0ChYvqtMnn3gSRx68L+uWraatvpvjv34a73z0MZf/4jJmbDdBaEtjh4K1y9fr2264i40bOqiaWs05553JlNkFhrM9InO3rWzfIRNVcOLoDKxYslb/5S9/IQwGOeXUk5g1f3uBhhWf1Otzz/shEyZN4OFH78w5MAHss8uB+tjDT+ArO+/Na0+9Sv269aRDTSJeBL5A+ZK4k4fWIcpO09fXx+i8CRSPm0TCjdHTu4lFqxdi25IEDvNqtyOeKGIgbQAhHb1tbOpr4sAjv8LEqWMoqZzA9O0idcKsHEkWzBBGgyDDloHyQ6Rr5eQPwkBh2TZKZyeKAqRlCnz4cgg66sFf//KKXrlyNW7C5uhjDmf63Mki6z1+OsBJ2FuQLRBC07LN+tFH/sqbr7/Njtttz3tvv83Prr2axx59kPHjxxF3JYWFo7ClhevGsSwbrTWuE0daMbQKyE/EyS9KYOVZ7LDvzoLEEGpSDS2VEQf+v22aLauBBn8XDC0oX0YK0rDDvH30Cd/4Ohf/6Psii5VVUcE2iBzYChVCSvwAvnHCGXr2tEpOPu5E/nDTg9TXradsVgU3332lCOPRu+oQEdHkvPj0h/rl5/9Bc2sTU6tL2Hv//+DQI/cVuX21BpwMEKC0RIpEDppo0vnAeISSIBweefAZ/cvrb+bHP/wxx590oEBDx7puffyxxzOusIRxecWMDkdjaxcVj5H0AqSII5TAthzSQYrBdDexhAu+RcLNp6K8lA0bG1m1fjHtHa24yqGstJKSKZXUzJ7F+JLxxAotZm1fwdQdxkcEGiqajTVKEr4KcaRlCNi12LKPvkVHQKEiyKTWkYxMVCVWREJrkdLnprWD+s7f3cfKFeu48+6bxajy6HWybJRKQVZADmXYQrVERnjmk44+S+++6x68+OKLzJo5jfHFhdStW0UqOci4ceOYOH4CowrH4tgxLCT5BXmG7daOEwQB8Zi5Co0vGUfZjArKaitENKK9xcfKrisd8aiJbdyBt/4e+L+zocoIQgg8zxuSPHFAqwBh2egIAz8kAQqzZs1i2cKPmXHFdFFRUamXL1vDEUceAtYQWlgIhe+lcOIFHPS1nUXlrPH6sb88RvemQe67/c+899IifeZZ32XKrAJhVBMkECMTKOLZYJJL322UpQ30UcHxJx4hnvnLC/rJPz5NddEM/dLfn6e1tZUCaxLJfkXpqCISsoD+3iS2G0NFkpu2ZROKAGSIkBIvCHAsgXZ86prXsrGrGafAcMfX1NaQyfgs3fgJwdgUt1xzWW7YwEhyhkghIk37CJwirGgUUqGFTcSOm4Mpg2mJ25YdtdVCpIgku0PbjFgLWL24Rbc3tOIPKDo2DpDqF5SWVJEeRI/Sw33DI8vnq6PZ5XDY+515ysX6gAP346NPPuTpNx4Q6+va9D9e+TuTqnfl6b89Q29bH5t6upk0fjIlE0ooyi9gIDVgprLSKSzLIfA1liXp6thMrCBOKJSunDdVCE0O95yD2opt33FzPvHvEYGHp9BgegnZVNrOiVoffdipelNHO+9+8JJQAcg4Q/08PSTSbVkWWsOSRev0yV8/gb898hS/ueY2mpqa2Gmv7bjiph+JTBAQS0R4RwAcPD9EoIykiA8vP/aOfu/tj+ns7KCkahw/+dn5IjQPzbUgrBCUDzI2tFBUqLF885/X//KJvuvW+4gRJ2bHsCzBpp5NpIMMoxJFTIpPJu7mkSLAjsXIJM3crCUDtPTpGewlryCOZWsGBgbo7OykcFyCsRX5nP+Ts6maVyrQcM1lt+i33nqHefNmc9PtV5nzkwAlDPLK90Ncx0WH0XYgEjEHsCzXpNJZnIMpwhsnzrbFvABpmz1yy6ou/dSTL/HOW+9TNmUi/b0DlEwup7Ozi/r6OoStqawq4eKfnMuUGRONr/gBxHK6MagAmhs26T/f9zCu5dLQXM9v77tB5C6GlkIHAffcc59++snn8AYDLBzKSyqYPHESCdfBtVy0tMiP56E8D9e2EBaMmTCW2TvNo3rB9Kzq66foliA7kbSt21Z34M+3YY1VLXPp61WX3aBfeuFF7rvvHmbWVkRaQwFhGGARjxj/zaJUgY0EjjjgGN1U10xBooh5c+bSULeaX992I3P2MITtWimCIDBQPhFtVTOR1GcG6hc36meffpmPFy5l+tyZXHb92UJJQ06pABlqQy9DVk/IsGtsXNWv77vtfppXtUJGkB5MR/SyggF/kI1drYwdM4GxeZPIzxtFf7IPKVzisgCtAsKwHzcu6ejrRFkBu++1I1U1U7njjjvwRIZb/3AjM7Y3I3sag4VoWtupTzvxNE444QTOPO/kISWESGtYCGlSaD/EsaOrkFYRzxU5nDEWdG1At7RuIvAGSA72oDyflvWt9G1O8o8X3yTujiF/dJwZ25dy+tkniTHFCXBhzZJ6fdUVV9HR2sXogjEcecQRfGWffSibYyiMELBx3aBet7qZ2267DRlT3Hz7r5hQVmS2RQ7RMIOKhNdDfnzxT/TKJStQAYRpxcSxE5lSXMqoUWOIOS6+55Efc7GFRKmA0cVjGDN5AoefdHhu/51D+uWW+6dz623T/g0deMsqdOibWRJLwsplDfr0U05n1oxZ/PGBOwUOhMozXMPaUGX40kNKBwtDx7BmSZ3+85//wle/+lUkgu+c9k2OOOJwfnj5hcIucIfSXx1hqqMhcVSkiZk2efKG5X36x5dcxv6H780ZZx0ndLbKqXxs6ZiqtYb2df36D7fcR/OKVhKqADuMob2QhoZ6isbnM+D3kz82j/oNjRQXT6SyrIbkQJJYwiEMfbQWdHdtRulBRo0pIpXxOPPsM9nz6Frx6tPv6bvvv4/5O87lx9eeG6mN+mby13exNBx/xBk68DxuuumXVM4pNVck26CdzH7WMlefaKQPCQtf+ae+7+4nGF0wBZWJMdifIshkGBzoobtnE0WFCcYUjWFzRwfZ4sNeu+/B7vvvxtxDywwU1AIIcgPQaxc16Ct+ei1dHf3EYjGE1Bz/jRNYungJ7S3thJ6gqqqSb599KqUzxpvXkIBUhNo07qQwYi8N9XX6hl9dj/YUM6vnMGNqDW+/8T6pgQyJRAwCnwI3TugH2LbNpMkT8SzNWT8+K1cr+cwgv/5iOPDW3wMPv36ILW8SSKPTG125Z9VOFQcdfKD+6P2PaarbrCumjxdWlqxNA5bAFg6eCiLgh2RG7TRx1fWX5gAeBx56iH75lVc48bSTdPmMMqEskyq6tinkqEAjbR1VdTQkFISS0jlFwrZ8/f4b77P/fvvpspmjjWyvZdLtjvpBfeev76V5xQbiuoAiNYGqybMoLiojnU5TPnkD/3jnWdJ009C6DhFLIIWDN5gi5kD/YDtdyY2MKini5B9/jZqaGTTVr+fJh5+lfFopaHjhxVfI+B5HHHMUmQzE8owqhIXKtXAeefI+8d1Tvq9/e/vt3HDH9RGgW6LCEOlGA7dC5Ajl8ECnCompcWxq7CPISFL9A7iOoDA/j9Jp8xhIJUkOpgnDGM2tdey97y4c/92DGF0zSuAOY5rShuVAa8X07aeKh1+4l6WLG3V9XSPLFy+hL9PNxKlj2OPgHamZPZOpVRXCyg5CRN996IPluCbr9kMsG6qqKsXv77zDfB/aBSWZt92O+pc//yVtmzsZN2o0XX0ptB/gui5Oj8ucHRcMNTRy6+lTUirbuPPC1o7Aw6EyudbGkL4RQBiYq2q2VbFq8Wr9q1/cTGHeOC668GLKa0aZ7yUGfpDEdiOx3Sw2F9BagdQIYbHonRX6B2edz8nHf4PvXnTG0BVaR7o/0mA4FD6enyHuxEwzOGVTv6pVn/3tCzjqqKM48ycnmh7ums36t7fcRVtTPzppEdcuVsbCDmNMK53NzModSCTy6Oxvx7d7WN70T1Y2LCWFT+GoIsJ0mlS6n4OO/AoHHP0VZuw0LcfZde1lN+jVH9fx4ON3ivY1af3z669j1o4z+P5FpwqEYQ1SWhF4GWJuwgw4SKhf2qC//a3vcdiRR3DR5ecOEfEBKqOQjkmZ1y/r1K88/SYP3PUIE8ZWUBgfhQgk+Yk8ChKG1SBQIekgQ2dvH8r2KC4r4sRvHc1OB88RSE0m8E2VXIPyfaRjgYCMH2A7Llqbnnps+F5Umq2OAa8MiyHRGkglPRJ5bu42rUOEMLpHWTpaHULDug36phtuZFPLRorcODYWUkrGjBvDSd8+g9qdaszDcxFYMYTh/GLY1o/AW9gwho3sX7ZBHHheCtfNp2beTHHZZZfp39zwe879/vnse+B++pDD92HGDlOE47r4HjjDBbnxkFLmrhULdpktTjnt23pTQ5tBHmkgrkzNzBJIKYyCobKIOXE80jiWg8i3qZo/Wexz4P76zdff5aj9j9CLPlrEU489BzpGTBXi+yHSsXBciaM0G1rXUTK2DB2MY9LYMvr8AhbUJiipKufthf8gPk5yzPEncNiRkdKgDTkvVA677bwXm9f1AfDss8+SCVPss/9u5Oh8NCAkdixh9rVuBF+snSoa25o1riTUZlvg+wrHkkgpeevpT/TTj7xES107MeKUjZ3K+NETkaFF8fgJBgMuzF7UlwFdvT0EOgOOorSmlJ0OnCNwQQtNLJsBAdJxQGvC0CfmSMBcEe1ITiUIok6SBqHtoUJlFkkHYEEi4ea0iAkNTzUaAl/hxEzxySdFVc1kccCh++vbfn07vp3AlYZJs7hkAqFSOYzAfza2MIKF/n9ow5pHBIGPE8vO3EmqZk0R5190tv7ZdTfw6quv0tXbxqiXbX3IYYcwa2aNyM3JOiAjUZ7hiKHSkqksenMxLSt79JT5owWeGY/LEVsqcCwz1iYtG4VlRhY9qJlZyzsvvsu9v/0jwUBILBhFGJiwbduaMPAJ0YggwNYWbZsaGDt3DBv7NtC4sZ6V7YvImyj4xa3XUja3UGSJ20yqS24kEQE9XT188ski/v7n9/Tbb7/N3gftTs2C6QIRFdmEATGCHMKMa1ixdJ1OxAtJ9nsGxJ+G91/9WH/07kKeeOhpJo+pIl+OY7Q9mQI3Trwwn4SbB0ogQk1MOvi+j7BshNAIVzIw0Mtee+zKRVefLnAhEDrHDgSmJaR1xB4SleNVaNoH0jKT1VkNZCBKmyUbGlv0vX+4l+6uXk456VSklEwumUheXlwUjC+M1CzMd+nYEhWAtA1zhyLg6GMPF08++jfd2tjMYAhxN8bYCcVm/lp8ej0Nrap/t8rP/9a2fhHr/2igXw49PnLGNYub9W9v/S3t61vIjxVx/FGnUlQ0hmRmkOpZFVTMGydyi8CGZ//8jq6va+bD9z9gzNhCamZNQ7iQ9HyUDDjomH2Zv93M3NGEYkjEbKARfnXDbXrhewsZYxUwrbSazo4MWlmGbib0sByJ9ARTCkqYWDyB8eUTqdu4ltXrl7PdV+ZzyDcOZtLUhHDjROmhSdt1JuIwzoJGIvTZ9776Q920ronyqeVcdf2lTJ45VmhbISzQBAaBrAVgotbKhfX6qsuvY/kna7jt5ttZt6aOlUtW0trYRpiBcXkTGTd6CjFRSMKOYyuF5wUIGTfzwmEajY+nQuyESyoYYPG6D5mz90x+9rsLRVYjWGuV67kPraZPM0Bmv2KTN0uE6f1Gbar6FXX62st+RkGsgOrqaqaUlJKIGWik67oMDPRx8JGHCPIYUs4RoGWIj48jbISyefTBJ/VvbrwJy7KYOHEiBx60P4ccfgjllWVDbaQvqG19B/5XLLvQU9C0pl0/9+TzdG/qpbur3xSQ/SS9/Zvx/DSJRILBgQy2iBMEkEql8NIpMl6KwdQgKS8kPtrha6cexk8uu1AwgKFjFcAAsAleeXq5fuKFx2lubma0LGJMwTgC3yIWz8MLPWzXIh1mKErks9eC3Vi/oYEVrSvZYe/5HH7CgUycnSfCWBR8wgDHMkp6UtqYweJIQCxbQwugZXGX/slFl+D7PnsfsCdHfOMISqcXD0FJ9dB5eOy+v+vf3PhbElYhUyaUk+pL4kqH8aOKGZ0YRWYwRPgOxWOnILSDl/JwgFhegp5kEmGB6wYo4RFYmoFkPxs3t9EbdHDm5aex/3G7GDbOINrr5g6CzxQgcwq8EZJLAr7n5bSc0HD7jbfppuXr0b6gbPIUxo8dR9yJkZeXR2FhIa7r4muPdJBhv6/tb+ZJEuYtlQhBCaRnNJdqps7W44uLufyqy6mrX8tZ531fDD+uoRW/tRft/137t02h/8cmgTyomDdJnDXvjIi2ZrVuqm9i7dp1WE41qUyaIDQAj9kza8AXPPHwU+yy00F854KTRFv9Zn3Nz3/J0jVL6NrcCRloW9ytS4rHiMBHv/1iE50re7EljLMn0Oa1M7t2JwZ7BhjQnWidYtK4yUwsL6Ev6GfJ8g955uNH2X3vnbj8yh9RUpPIARRUYKKnbdkEKoym7kIsYZPxFLY7tF/XASxf9QmhStHd1cdbr7zHCy+8xkGHHqJnzZrN4OAgrpQsX7aK9XUbWbe6mbFUMbNyFoXxfDq8doT2CXrT9Pb7FOWNxk042CJEh5LC/DwyfprBIIlOKLQTkiZJ2u8z7bkiB2swxA0E6Uxv7pQb4nd/iCHlP/laAPMYIPAjmVVt+uUN6+r03/72N3adsyulFeW0bWijv7ePmdUzSKdShL6isCifgqICxhcX07ayRadVmqnzpokwE2LFrVxBjDScftIplE+tZN2q1ey48w6mWBf7YlWcP8+2bQcePpztRHswoajZebqo2WkmB3kHZpnfhlaUB2jobOvWtnTo3tCvTz39ZKpmz+SBB+9n6tRJIt0Gbz/zMbo3rkumzGBTc4p8fwyBHmBz22ZsZTPKGcv8+dvzwaLX6Ul3MmpsAtw0Hyx5nTGTC7ju2kuZOKNwqAIcjeo5UUE9DBS2bYbtQx0ghIXrStKhj2M5ZDIhcdfi6adeJMi4/OmuRwgCuPq6n/GPx97mndgi0skMtoT0oEfMKmDqhFnMnF5L6IVsbGsn5hWgdQZLxolZDmMKx+M6eUjpMJBOkw7TSFsR2h4Z4aHsgMmTx7DfgQcyubyYhx9+hECn6Wxs4/DjD8zxRQvbRqFNJ2oLlNNnLRuBHccx2QYWlmXx8MMPk5eXRzKZJJlMMnP6DIrHjaNubR2TJk3ClhapgTQqAtpkvBRTp1eJxqX1unJOlcgR3KXgnVff1LvuuAvNLc0sXbKIw484BOkOQ1p9QZ0XtnUHhqhlobBcaSaHABuJ0iFObIg0NIz+sR0gAws/Xsrc2nn86JKfUj1nJuf+8AdUzZok8GHZu41a9haSH44n2apxMvmGWdEWJDN9jBszmopxFcgBhx1n70V30Mrz7z9KxQ6Tuem+n1BWPdlsD7OV1PTQmVaemfSxo/Q5UCGuYyMwigOuZRBktmVRv6RP97YJZpbsSmZzjD8/+Ch56bHMKSkj0x8wanIRAwMDjCsbw6SJpegQvFSIUC5FE6bRZXcRBB55RXkGZWZLgtAjUAoZt3FikFKbSYl+dj9gd3b7yi5idBm5C973Lj+Ji06+Vs+omW4ufNEe3fM1yhERWf1/zS1lCaMzjJZYUTVZB4qGukYsYROLxQiCAN/36e/vp6amhrYN7YydNI72ja2UjapgfdN6NnZs5KN/LtTjS8ZRlF+kW9rasKXES2bwkxmaW9bTuKGRg/Y/gIqqqqiKprbgjTW1wS9OCwm+CA4MuK7MdSFUxHAhpYWnQyxhDc0aQC7tWrVmNbNnz2PTxh4O2m1/Zs+aZq7qA/Dm8+8z2a4iRGB7EBMO0glp3bSBvr4+xpaOQtgaRUif18kHy99inyN35XvXfUtkx/XWfNKsG9e1UF+3AeV7VFdPZubsqVTMqsxR8FjawtJWTmHA1ubr6N0U4A8KffevHiDVrqiZM4/l79aTbPWpmjiL8slTUGlN6CtitnEAHWjCIMAVGi/0CNIhoxNjjPyKhDQZlAjw3ZBBr5f4KJfC4hi11TPZfb+dRX5ltDkfxu+1atk6va5pLQcddJC5PaqOO47AM6Ko/6PvJwxDU0H2TJtt1cqVesWKFZSMLyGVSpHnZkgmk1hCEHfjVFRUkBfLY+LEicTiDuWlpWgb0l4a6Uha6lrBgu7+Hvq6uunu7qS7u4fB/gF233U3U2TLZBCJIcU1/QVz3Kxt4w6sUIRorVG+wnXjuEjCLD+VEIR6EFfYpkUSVWr//thrOpYvmVw6gaqKWTSu3jTE+LgZNqzbSHvQx06zdqEQi/xEgs3JDrq6N1GYN4aSsnL6rR4Wrf4YNSrJdff/lLEV8RyrRdO6Tn33rQ+woWEDnZ2dOK6kYGycvoFuDjv6SH3UkcdQOnWcKcpsgLZ1vk64DsuXN9Az0EdhYT5/ffwJEjKPg7c7gOqxVaT6Pey0i5WMEQ8LDTjFlqQ9H7SFIwWEabxMioTjEtoaJSCjPNLCJ61SCNenZMZ4xlWUM2eXGUyZnmdmhANFlstaBRopDYl8XVMDEyZPYtrMabmtSCajkLbEsj8/b/5MMNbkcNfSsUj3p3nikSewkLi2aVe5rk2o/FwUJhToAo2XyRCLxVBaI6TGicXoHejBcV16B/oYTPaTyWTo6ummt7eX3fbYnYkVEXmCJYcV1oZp3Qw7rs8/4G3LtnEHNiaFxHJtE34NVidyYo0rbFQYYIn8SHIBXv7HS5RNK+HQk/YUa9c06sWLl9K4uEtXzhwr3nqqQe9WuxfL1qxk0fJP2GfB/oSBTzzm0NPTg+Mk6EsO8tw/n+Q7553Kf3xt7tDQANC0tktfcvEVVEyazGmnnsKMaTNx7BgLFy/kuef/zouPvclLj7/DMUcdq1W/xh7MI6GKcHUCy7Lp6kvycdMytp+2O2+/8gbH7b49/kBIoVtIeUkZHd1dJqRKi9ALcUQCzzdC3oZAXaOcgP5UH9pRpJVHGFOUTh3H3N1qqf3KaHO8WfL5IAMxCy/0sWQMy460hi1JXUMT/el+Dvr6rgIJQaiIxSUKjUYZxQTxXyObwiDAyjL9aYjnx8lkPBzHwfdDYrEYyWQSW9jYtk1CxwmVT29fN2NGjSWVShEEAY7r0t3Vi7AFvV19+GFAyvcYSPaT8j06e7vYZY/dc6mWcB1ClUFu0eoa1or8HAjvtmjbuAObxqDICtAO62UYKlHjWZZ2ctM2p59ypm7f1MLtv/u14X/6+j588MFr3H/HfZx1/IV6cF2GQn8008qn88knn9A/2EfCiWG5DvnxQtZvbKFgQhHXXHcJU7cfK4azS9Qta9EPPfAkVdOmc91N55sIqyBYDxOcKn3oTl/nmb89xfrW9Tz/yOu4VowidwxlEyooihWyeeMmtDZkem+8/A7nn30xJDXYHl6YoqR8IvWb6mnpbmX86BKE4yBSCseyCeyQlEihxwZ0ZDYRFnrM362W4tKxTK6cJMaWmqiao6bQGFY92wBCLDuW+xxWBCb5y18e5VsnfTcXfbUIUFrnKstWtsIcwV1938dxDN468Hxsx8GSdk5nqrWhRd966628/eY7CCFwpIWXzhDG4qbVp+Ik0ykcx8WRgmR6EMeOobXGTybRWpMeSOOrkDBU+L5P0s/QNdjHj6/4KSVVJYZFJSKblxGb/qdi7xfKtnEHNu5rTJr+pHQihBLDOIol65Y06l/84pfUN65lnwP3o3rOdIGCqXOniDFjC3S6N8Mrz7xOsarAcRIUJArwdJq1bauZP28OKZWkL9ONVSjwrBTOaEVGeDhIpLAhCW+/8h5dTf38+OIfsWFpj37xuRcZY5ezbnEz4/InY2uHvebsTzDb5+1/voObl6BjYxfSt2lNKfLcBDE3wfwF8zn4K0cQt2KE0qg82FYcy/VIFMXZsKmJWMIl5iRwCy0G0n3IvJD8cS4Tq0vZubKWwolxJs2IZaHDgElQcgtZRydHkNVNRKthVWUFg3399PRuJosnlgiE0KgwRChD+KcRBqsOOI6DUsroADsO2jcawADLFy7Td911N73dPSQS+fR0dZNKZRBjJalUCteJEyifTCAIVIDWGuGDHQS5C0QYmqqg56UZHEzRl+ljc6oTJz/O5OoSgQTPC3HjFhoVUf/Yw9aK5AsDwYpsm3dgrZShZRWS0LaxRbRIo4hbv2yDvurqa6mrX0vtgloeeORPlE+dLLIcWoRw5eVXcuMVf6BpfSuFxcUkVRplpxEFijbVjN86QF+yi+bMOmbuMIMxZXFKK8cLUwHXxGxYvbRB//OlD0mkJrLoyWV8tPgdVq+q4z92Gk+JXY1KWjiWjWtBxh9kr3n7sXDpR8ydNoswCHBiLlMmTKGkZAqj88YQEw5hMkB5kjy3gGSYxnXyqaqqYlX9Mjb21FM2bRJOSYLq0rHM32GqiJWSY+JAm29XZ4d99HByE0OFqbWhzciydWyB6VFgWQKlMxF1kcLTPgnpIqyc5mkUyENsaeH7ZrRSRgATYZvHhMmAxx9/nE3tGxnsT3LxRT+iemoVP/jBebS2tjK1opKMn2YgaZOfL+jq66YgPx/hWPjKOK+WioGBflQInp8m4/l4gYeb7/L1U4/PXZzcmEWgQqQEabn/+cLZhtPm4bbNO3BEl8VAJkUslhhSBU2HHH/Mibp+XTPz5s3j/AvPY+bsGVROmzz01UU94QkVY0XH5i49rrKUZR2L6e/vx7dTrGz7Jzvsuh3jZibYe/b+3Pun9czYroLTzjnS4K1DiGnB8jfX6z/f+2fKRk9D6jG0ruom4Y8hERQxSo7BT0sSsTy8VIYAyHMKGTsqwQ6zduSTlR+y/fYLKIqNIc/JRwiJF2Tw9CBjx45hoC/NYGqAlEiRcTKUlI1m2p77YsuA+YeUCwqizzJ8rUbwwVBBGPHWWMPI3UxvViOEiP6OCsxZZBeABQfsvw9/++vjHH7UwXr6DtXCiWRNc/pxAUgXhDAFAMdxhvaXoblCtja26Lq6Bvp7B5g6dRoDfYM8+eSTDPT2c+D+B7BixQrWt2xg4sSJpt0kBe6YGIOZpEnvQ4XwBSrQaG1+uvp66O7spDfdx+nnfZsZs6tEmJ3VF2AJC6XNMMOnqb4+Y9u4I2/jDqzQOoMQknjMQhMQoPADRWNjo16+ahHTKmZy/6O/H2KFzMIvo2H2JS+1aR0INg/20NC/huRAP6d98yQC4fHLr14wRJQp4KEnQm05UUhLQ/NHKf3hy/+ko3UTyfqAyZVjcIvKENKlr6sB7UI66MEmj+SgR8zOozBWQDqZIh2kKB49keqquaxavZ69dqogHWSIxySDwkORxlf9TN2ujKLxcQZUkrFz84zy4XBdzOEYYR2iRWhEwVAgLUNsED0kG2GtnKcqZAjY0ZidgDBMm/ulyze/dSqvvPAaLc0bmbXjTDSWIfAIoiKvZUgQQh3iOhZBoBDZPbQluOn6m3Tr+ha6NnfT09XLPvvsx/L2pbS3byQRy6OuroFp06YRmz2b3t5eGuvqGUgO4gUZCgoK6B3spyAvHyEEAwMD+L5PX08/3d3djCoopGZODdvvNl94QWAq2aHGijzSEjIi8fuUh27jDvtp28YdGLKi9SqaP5XYYGvSXoa+1ADCUix9f4meu8s8kXXg1jWdemNLFyuWrqOrfYCe/h6eee/34vQTz9N7HLAb0xdUUT5rjMixwEVUM+NGFeP3hax4rVMvemcZmxu7SPh59G5KMrtyLs3rN1I2sYw0PjgST/toSyItSMRjBF6GZBBg51uk1CAZ22LMtELq+3p55t3HGD26iFPOOJGJFaMYPw0TXaOUeGwsz6TElgcItIq0ooQhmFM6MJNDZCHAkU63Ck0xJ1q4Q6CLSIPJMtAwGYFghBVJnSjNzPkzhWPFdFPdBrQPytJYQhjWkgi3LS1DKhCGGtse2mOe9LWTtBCS5romMhmTWn/88ccQapKDaQb7k3ieR1fXZkpKSjj88MM58uij6OnqpqGpgaamZpqaGrGljePYhKGit7cXqU2k709r+pK9eCkPt9CoUwgRict5AY5rI3Mfemsv0v93tm07sJYImQAFMctUPi1HgJDMrq0V/3j9dX3JhZfwrW+eyejYeF0yrowpE8sYP76YQIe4+Q6nfOdkxlU4Aht++pOzefnJd/nlFb/mp7+6VE+ZFhdZmZb1y7r15qYBulYtZnCtQPg2eDae1HgO9GdSuDEbFXpoAZYryIQenpIEmRA7nsZyA3qCzXT2b6Y1vZnO1g6OOv5g9t6+lu1mLaBy7ljzfg7mwpQVD4vm9tKeh5Plf9VhhGwyOauFnXtsGEbynFIYMshc8qwJQ4WU0pC4CzuCqGlURD0rhFkSQRBgSwdb5qEDGyGH9HqDMMCyNdoCrbME68JEQCE48cRTtEAghOBHP/oRNTWzqZ5dJW646ib9zlvvcuEFF/Dzn13PoEyR9lIoFC++/CL7HXgA+x62t9hb/AfrljXoG274Jc0NzYwfP5apU6fR2t6KCkIDwcykmOCl6OrerCcVThLZfXeYMc7LsKaEORnRacvdMEIr+//c/ruCYU4qI4Is2rZjUjwNMcdm5szp4rqf/0wvX7iCTQ0dOCKPsUUTmFpRSXnFZCbNLTApqQWEPjN2mCFGxYr1RRddzpWXXcNlV1+mK6fmiZa1vfraK6/H8uMUF5bg9yjD1IGmbXMLY8cVosIMY8cVI0JFPOFQmJdAxwK6g3aEbdGxsZXu/nYmlhYxcWoxB++wN2WzpzB3h7KhNN3gQM2IYZyoyCRyyn+xuGugKzrEtWxDqSuzZ8ksRB0YAEuuVaRNz1ZjHNeKdJpyRWgF2AJLaAI0CguBqSITQJ6TR0E8P3qtEISFbUs0GRQKS7hIy4mG9AXrVtXpzrZOamvmcu7Z5zB1ZllOWmZa1XTef/99Zs+ZxaNPPMyVV15Jc3MTg+lB1jWsY/THo5k6tUJPrakU1bVTRXllhW5oaKA/OUjBqAJCQkLlM5Dsx7Zdxk8oZnNXB5PKJoIQBL6PHalYflls6zvwpxAx5r8mYqjPedjQbQoLadoew2Y+hY62h5FQ3twFM8Wc+TOzAngoL6rGpgAXgqhF7AqzYCfOGyOu+NUP9cP3P8dvLr+FhBvTH33wIQV5oxhfWMzg4CATiqaQ9nxsx2LVqiUccsgBbGjsIz5uFBnSYId0924mKTp4eeXDVM6s4MhvHUHt3K8xbfYk0x+2jT/kImwWD5GtjityJOpi+GcTkZqADhHCIFM0whSStDRzwtmZ20gbVSAJfB8p7ZyCBXJoFjlUGqGU+ZsArS1i2sjO1FTPRPueSddlaHrrWiKEgxNhnMykhoMErr/6V0weXcYu83bn9Rfe5dXnpJ42o4ryqeXUzJlLU8t6Pl72EceecIz44U/P0zfecBONjc1IW7B67RpWrFpJQVEhxaXjqK2dxQsv/B0nZtPVtZkf/vBCfvrTy3Bdl7w8izFjxjFn3vzcNtd2h8gQPi/6bvnnth15s7b1Hfgz+5MhF5XDbsk+zBp2r8w+PyLsNrPN0sAmh0+SSfB8k1qJuEkxrUKxhQ7x8Kv2jLmVYs8F/6HvuuUB8mNxykZPYzDTS5DK0N7XQsXkSnxhsXz1cr5+8td5/4N3mDKpAhEXtGyop2l1HSVVRfzHYbtw3OmHM3V2hdC2GJJDdiBMgZVFQwnD0WzZdkSja7xMhRFJfPQZlTLYYyllxKcj0ZH3h6ERQBcictDhVBlCDE0DSYswMHQ4liXwA7BtEbWTzLQQ0YVj0cLFxByX6urqYQz2hvda2jZKBWSHNl56/gX9yvOvsW71WmZMq+W9t98xjm473Pun+8grSDBr9kxSKc9g5QTMmD1d/OgnP9I3/PIG6uvrEUKwcOFHjBkzShdP3l3MmTPHvF9gPut22+0gysrKdHNzMzvvvKthIflv19MX27a+A7PlvmRLcvcI8aP/kycJQHtkPdlEqsDszQzswNDNhhg8tAdYpr/pkSHEJ47hcUYnyFLxLH91k/7gxcXsOnM3NrW2sbGzlbh0yM9zyJtUyMq6pTiJ0cTH5fH0Ky9SUTmZhs56NnW0MLl8LN//yYns/dUdc+qJ4bBaiiFYt7DyArKy9ulMkngsj1B5SGkhhEWgFJZtESqTMZihBGuYEGMkdRIKLMvKKZiGygwPuI4VObWOIrk2e2ZhXk8Io2nuRFHfy/g4MTuK6kaPanRhEcKS9A4OROfYtGe0MBcjKWzIwK9+dr3e2LWZTMYnFBptBxx/ynHstt8uIrstePyhF/RtN/+WAnc0MfKi7YJN9cwZ4rIrLtcnnngirpekrn4Ns2tngoTFnyxCBRrXcimfUoFQklNPOpWf//w6+no2M3VqxdZeulvdtroDD6XMn2fDQHCaLX9n789WLyKHNjhdHen+SGSgOf7I4/XapWs56aSTOPbErzK1tlIo2+z2VKiwdB740F/n6b/88Tk2NQ1QqEYRZqBkVBlTJk7h2Vcepb/AZnp1LVpq3DxBhjSJ8RYL137AoUfsz0+/ehaTZxXkWCVz0MVh5jgWQeAZpUPLlJjj7igDYcRBR+0ty2w3sQLzOpYG7Zu60xbnQVlDpHBOtmhtJpysiOonl8LYw06VHKohqIyH6xoopSTI1RVWLl9By8ZWKqdPjd5TIKWBJhpWEfj9b36nF37wCb+58zbuuuf3yJhFMjNAIi9qPEcIza9+42ARptG/vem3yMDd4pjKppaL6dOrdUdHB57n0bGxA0JIuAnijkteXh6lpVMYVWJYOkpKStBaU1xcvLWX71a3re7AYgvnVZ++c+g2QaR8Nsy0IFQChD2MC87ZQk5y3YoG3dbcQU31HB66/xHWNTRy4aXn6+r5lcL4honMyUZ48k8vs7mhn0SQh/YELjHDaCl8hLQoKCpiyuRyUhmfusbV9NPNPkfvwaXHfovKmhIT8AONsEQuhc0ecRAY7mmlwLbdoY+bZcZU0NGU1GtW1hGz49Sva8Iihiti+KmA9tYONrZ1mD08FhaCWCxOeVkpkyZNIJZnYbkCPwzQUlA8YTKxhIuUitETYoyqjk61FakREkZ6oTbSdsnty7U0vWEgP55POvSo3m6SIDSzX5ZlYn8yHdDR0qmf+duzbL9gO0rKJ4hQoH2VJuMnWbN2JQv23MEI1SnTrO5o3UxmMGTzxp5hXN7mi5o1axaNjU1YIoZWDovfX6JXrViN6zjMnjWd7bebC0Bp2SROPPFEtBRUzar+kiXMn7Wt7sDGhjuu/Ox9w3uXw01IpDUsQmvjKE7Efqg8WL50JZZt88sbb0ApxXFfP45bb/ott937GxyNUSV8YJF++8X3KLBG4foFKM/C0Q4KyIQKyzUC1sWTSujo28TqupXM2X4G5/74EsbWFEQKgOAHGZx4zPQkI+5iGUVPC/NeloQNqzfq+rpmkgMen7y7mIa161nf2MTkiaXE7AS2dPFSIaPzR6M9ScxOYCkbW8dw7Ti2dAzdalrSMThAT30SX6WwXIFl2whhYbsb8cOAQHskiiQp1aWLJrgcffIhoqg0ZvpuAh576FG9cvkqEBa77bkbk8onMbd2tkDBH++9nx332jVXZLOERCsfpCAvHudPD95PQUEBM2pmRtlPAJbA9z3eeustjjrqMGLji8yTByHdn+Qre+3NypWrc/3t7Izw9OkzeOap58hPFOBaDgV5BTz++BPMqJ7G4YccbrKVELq6uphSPoUpZaWfLVZ9CW0rO/BwdWjIaSHBsC9mSyrQLdTmoofpcGhLnKUjVknYsKFVP/vss0ybXU3Z/EkC4KdXXaF/d+vveOHBt/We2+/Jk3e/SntdB+OsSQRpjeuMJS18fCvaK1qSnlQvBWOKEXkxGO1zx6M3UlxT8Bm9XceJ4WUUbkScLqIecuPi9XpzazvLlqygcV0rK5bVkZcYB6GNjUBiM3XsTEibVkwiPx9Hh+hBsLVAez7aAoRE6wyhDLClhRQuWmsCXyCliww0UltYwsUJHBwdQzqjSXcmUconkDZddaEumoRYv6pf33Tb9bzy+otMn17FhEmT+NnPfsnmro3Mnj5Hn3zEGYwZM46qmRW51DuLzxTScAT99a+PMbOkBuFYhFrz1eO/yjN/e4oCO0ZyIMV9dz2gDz/6KEqnV4lN67t15+bNdHd307l+c+7Lk7ZxTBUIAwjxMiQH+3jiiccZP2Ys8+Zux3Y77iRSSY9FHyzWFdOq+PsLz7Lr/rsJP5PEsfK27hLeyvZvEoE/tWEcPq85LGvOMmrkCqLRfSJLXRNF1KZ1bfrFF1/muReeI39Ugst/diVBhIs99qRDxAt/e0W//vd3aH6/k57GNI5KYGkLFYSk/RTCklgODPqDeGGGzuQmPCtN3vh8Djp6L4qrC4ZEs6LCGJgerGtLXnj8Da09i6Y1Tbzw1PMkLAeV8bFwSLijKAjH4ndZJOL5qNBENITR3o27cVI9aRKJfAgUwhFopY06gRQE2kNqaVJNGaCwCZQgFmnv6lAisREaYnYeQTIkzyki4eaR7O2hra6b0ePy9J8f+gsxO8Ejf3mC2TtU5FguH/vLM/q5J/7O9T//FaVlZUytroiqb+ZzCumCCnnssce06zgoHdDb1wko5s+pFTNmVOu2hla6e/pZumQNtnyFIw8v0n9/6iXGFBWx//778fs//g4/jAj4tXntmJ3AwiYvXsDoUeP42+P3Mm/eArAkmzu6dWf3ZjwVUjJlkvjeOWeCUDiJ/2JY4UtiW92BAx0Y8HkYGoRQtrcTLRiAlQsbdH1dYyRGLZDCRitpwO1KEYvFsIVNY2MjfT39rF69ks6+TkaPKubyn19CxawpQkXXBpmGk044mQdve5SuNR9TOXkGQaBJUIjWGsdOgwhJZTz6Mt1sTm+ksqaMw874Jvc9/EcGnuliz0PnmGOM5n03LGzXTz/zJIODg/z5occYN7oEW+cTtwuxwnHEE/nkx+NoHZGwJ2IEMfM5hMjDikbyhBCEyifuuKaNhCCjAjM7awm8IEUsZuZtlVAIAqQU2JYkFYbYCPLdPHQoQAmU5+NGIAsvEGitef2113jk+SasURnOuvh7TJs7RQyfEf7aV48QXzvuCM75xmW6oameP//5QabOnKLnzp4V9d0kBIKETCBDgZTgeR59Xd2MKR7LNVddxQlfO4nCxFg2tffy0QfLSPdoPnjvfc674Hy6B7rQ0jdfbTYB07ChqRXXysexili6cA3VM+Yyeux4yipKaWypp3jiWMaWlgkrboEjUEojhP1lz6C3vgMLJEqbCLzFDK8Fqxc362efeYbnnn6O/EQeIBhTOI7AB8syCz6vsACpNZZlk4jlMXbsWGbPqeGorx1Jee0YkYl0b5UCGUJHg6dXf1KHGtBUTCynp7uPCcUlqECRCdOMjtkMppP09PaRDAc46ohDOOLs3QQ2NK1p1K+9+zq//8XjunTKFPLdOH99+ElU6GNZkPFSLJixI12d/dTO3J6YXYgVOv9fe+cdJ2dV/f/3vU+Zsr2kbHY3u2m72VQgNAvSS2jSRP1asfxEvoqIWFGxYVcUEWxfFRQUpUvvoCidNNKzSXbT2/admafc+/vjPs/M7CaAGjVB5vN6TbKzO+Up99x77jmf8zkILY1oug6wbIEfeoRK4Ue9jP0wQIchYRhiWQIhFEprspkMtmNyvIO+MukgzxSy9/X1UZasIO1WUl1ZSzpZQRgKHC0RlotAmQIDPyQMQkIU5TUp0tVNzGubzgnvPjivmBlEYn8x42vZ81162bJlTJ89nSA9wHe+9S0u/djndPusNpMaswTtkztI2Smywz4buzfwxKN/0aeecYromDlL3Hbb7fqtZ74Lt66SXTsHue/eh2hqHMcDD97DhJYJDA71muRBDr78+W/ovzz2F2zpUFdXj5SS5atWMv/kEzn19JNpbhtX6F+ltDFeQnxCbNz83PNaxT4XdtcoQhWawIw2aV2hYdmSNfqqK3/Eghee57TTTmPeAQfS19eHZdkkE+WGeWSBm4LBwX5sbdHWNp2pc6YIREQ2SBbRu3zYtTrUv7vmRrZ27iIc0JQn63DdFJlsFiE1CdvGH8igAk1VZR2nnX4KibSkq6ubnTv62bhzI3954T60HZBKlRFgUVU1hvKaKmwnJJMdYMXyF6mrq6O5qRVbuHi5ACklSns0tTQybkI9TsKQIEIZ0p/pI1GeoGHcOBKJBFLYDA8P4zgOlmWRy3kIIUg4SdasWcOmTVuwLIuVK1eyYslyElqSslMkE5U4IknSLqOmrI7aslpqyusQyiKRKiOjMgwzwLNrnuBX939DkIQwatFirr9CeQpJgj/d8KD+1U9/y/kf/TCTZjdw+VcvY9FTS3jnue/izvvu5chjj+ayr31SHH7wUXp8dR1V1WUccOgsPn7JRSJu87h62Rb9za98l61dW6lMpxjo30HDhLGMGVdLWXU1jp3m5ptuJZlMUlaeYvbs2QwPD2Hbkgsv+igtMxoLFWTxziqqvFKoqCuF2Te/2vnMe4N9bsBh6GNFbp4KCmnd973rAu1Ykos+9r90HNhRUNmPuc8x/ZAQRIjOaUQigQ5ChGuBUGbVRUIOdi3P6e988YdUUE1ClZEb8tmxq49xzY0MDA8g7JDc0DB+X44jDj+SdHklmhAvO0AymSTwNSKh+dMjN5LVGcbUNbG9p48z3vFWnFSS3l3baZxgOserMGTcuHHksj4tLVWkWkwHFHxMZwEobPtjMtGowYogn9oxeZui9xL9LcrxPnnXM1ppC9+DlcvWsPLFlaxaupqklaSuchyJRJJEOsXGXd3oSp/f3PNDoWxQlo/SZmW3dIjUCeiXfPyCT+vOro188ztfp2PORIEDB7TM05NaprC2ewN2KsE3vvYNnn/2GZ547FFsRzChuZ5Jba184rOfMSumgptueEj/8me/JGFJBvq24diQTqdJpSoIPIv13RvQMqR2TDU1NVUceOBcLrnsItP3eFhjpUUh0hw9TLOyWJWaKKH22jXgfe5CW5ZjlBCFyCtG/P7623Xn+k7O/3/vp+OgDoFQEKUvtDbC4nGXeVOjqpFpcyqhMHzhUGlsLMhC31qlr/jS1SRz5aicxAsDbNcFCc+tfIamKc2k0y47enbS0daGrAEvkWHj1i42bF9D9+Y1zJrVwbjaOk74wFH83y9/zfixLXzpq1+gZXbSDNigjf7NsOS5ddqxXZ56+lmEECxcDJlMRm/ZsokpU6Zw9113gtL4uQypVIqsn2XKtKlMn95mXGkdYrk2jc1NJNIJJk1pZfy0pFi/pl+v6exk1drVAEjL4vgTjqZ1WrU4/KxD8gURR9oHEf987x8f1NK3sKXDwoWLqfIbOXL+UflcsMboRgmiDgqBZMemnXr92nW84egj6Jg3UaCh88VNetKkKdTV1TOmaTx/+evfuO3WO2hpbKJ3Vx/jG8awYdMWrITLB9/9IX34YW/i/R95h3jsoceYNaeDCz96AQuff5L777mXRc8vwbFzqNBmzpxZPLvoSSZO7uDY447jTW96U34Cs8pEvs5ZhbrAZQ+DqFmaiQW8lt1n2A9WYKWCaI9YUAv80Psv0oHn83/X/Ti6PwWBbq0Y0VQr8DW2IwiVJtQBlu2gAoWNRCjYuSqnL//UtygLqnH8BElZgVKaQCm2D25n+dZlVDdW0tLawIzpbVQ6FSSdJMvWrWJyxyRCy+Oc844tBHokrFiyXl/wvk9w6LxDOXb+ERx3yusEPlxz+a164+qtDPQM0t/Ti+u6SMdC65Cc7xldp5yHLS2SlkM2m0VYNrnAN/TOIIdtS6MQ6UhywTBKKHb17mJc03i8IMf27dtRQmHbNpXV5UydMYnvXf1l4SuQCchphR31ItKBMiUGcUAwYmtFdHECHSKkRmqwtM2ivy7Wv//JH1m9tpOv/PBrTD+gVZCDH3zzp/rxhx/m29/7NlNntog1azbot5/9HsoTZQR+hrKyJBVjyvA8j7HVDYypbWDVynXYrs0HL3wfR59yqFi/tEt/8bOfJyHLOevN53DFj67CLXOYMqOJiZMncO7b30ZTa2OebKJ13Ck6yFdQ5RGlGnVcsPEaxj7PA8u4XjWvvAbPPv0c733Xews9Y0VhEH7vqz/QSklsK0Hr5FYOmNvB5FkThYXAsh3CUOMoMxl0Ldylv/2F75G2KhnKZrGBTFTwYNkOOcsHK6BjdjMf+tjbaJg2Pk8MO9l6XX4FCAJMXa2EXBjQPrdFXPOr7+srLv8Bv73qWlY/vkbPmDSXvqV9jJVjqHaq6UuV0z/Ug+/7hDqI3PCAhFtOLpPFVwqtpVGDDDWhUthWElOU4YMSpNxyMtkBprZMZvv2beTCHHVl1UyZMolPfepT/O7GG/jzX//CTy7/tT7/c+8VKHClJBe1M7Fso3UlYjqlDcoLkAmTZnKkZZoXCNDDcNX3f87k2sl86AMnMv2AVuH50L18i37w/oeYf/JxTD2wRSBhyqwmcdIpJ+jnnnye4445kQWLX2DTzo0k3TR9u4bwerfQXNuETAie/OsTYHn6rttvx7ZdWhsnc++991NeWUbl2EqclMVJp51E0+TGKKimDBHGAhEpamgAraMtkShUZ8VbqtfwMrzPXWhf+TjS1PGKaJ9TWW561eY5HtEN+sDbLtBr165l6tSpZL2Q3157HWXpBMcef4w+74PvpaWtSVhCgA+fO/87esHflhAOahrGTMCyEiRSimRSYbsOvvAZCHcxdU4zX/rBRaYuWPpUn3pNAABBiUlEQVQmTSIESgZo4eIH4LhmtteYkrVsmKNt9kRxzW+/z0M3PKKHtvvcfsdN1KbHMTCcwxIOY+qrqaxKsWXnVoZyWfAspLCxQou066BViGUHeCrETSfMFtj3EUBZKs3w8CA7tmyjvb2N5cuXUl9bSy7MYQcuG1/cyrvP/AAzZsxgqDvHU/e/wDlnvVXXT0kJOwG2lIRhge+sQpAyktBJSMIgQDrm1sddEDes79F+zibQimPPfoOZDFxYsmQp1dW1tEyaOOJevPu8t7FxUxebtm7kq1/7Mpd+6cvs3N5DqrKctJVka89GLAe2Z2FN5zJSiTTlqWruv/9BxjU00JvtpdxN8b4PvZ+O2e1CaTOZK8KiSrLYOs2yLGWRCum/1XBfXojWfPVLtQ3/z2Ifu9B5Wjw6tI0BB/DR8y/SQqW58pqv5xtq/enGB/WPf3I1H/rfd3HmuWcKbHjx+aX6zpvu4Z477mNi4yTOOO1cjj3iWLpW7+DXP7ke10ox3J8lm8vhBxkGc/0MB/1MaBkHlsKpUPz4xm8U0hSiyBMQakQ7DhENGF38PM5ZB+SDa/df+6iuTNZy1233UVMxDqmTdHdvIgwifVcpsG1JzhtCWQo/EWC7kjDjYylwhMQSksDPEeQ8tBYkpEOQ01SWVyOljW25hBp6+/qorCpn+8BWph7cxP+c91aa5hTVSToY19nB8EptAdIiCAKEbSNRCK0hcPj4B76he7YP8uUvX0LL9BoRt1a95ru/1V1dXXzjh58TxR29Q0+zdmWn/tZXL2f7lj5UWI4fKs4692Suve5nlFeYKoaETBIMK1ydoLtrK21t7VRPqOHiyz7K5I5mMdIFVqO48cUwE87o0aqNDl4+qIUw8j6WZaxbawhDZeR+MGWbtu3mmwAUbnD8f5ycjtz0PRioQuWr1cWIznn/eezzFThUIZa0C4qINowdV8uzf1tF59KdenKHadDd2bmOpqYmznz7mQIrQCnNzHkzxMxZMzj7zHP1I/c9xmMPP8bKhesIszZjxoxj2+btVNdXkipPsatvG2PcSnwxRCYc4Atf+iwTZlXlS/4MijraFRSVDEbLK0UGr2SAtIWJnnlwwgeOEoTQdlCb/tPN97Ju1SZC1yNA5Y13wMsiEiEtUybSMa+DXb07KXfShhgRQNJK8vvf/oGayhpcJ0HSTdEwtoHhwQxj6ifgOmmENu4vQrBk9UKWvbCaXw1fT8P4Vh16AbYF0vEoH2/TPG087XPaRU1zFQRgOy4hUaAvlNz5x3t0Ludz4MEH0DKnJp++Wb54jb7/wfs4/sTjC9UhoZmHrIRgasdk8fMbfsnN196qHWcsE1taOeANjeKwYw7Uy1cspCyRZsGTi0nqcu68+R46OjqoGVvPhy/+EJPbm4W2CpNk8b+vhGITtwTkPJ9EwsHzPFzXwrYE2axHMumasIUlUSH4QUgiYdhbfhjkW76MvseFb3n51qn7A/a5AceRId9TaAWuI3nXu97DXx69mG9/+9v85NpvAUajadKk4rK26NBdmHpws5g6951s7typt23YxX13Pkzvzu2ElcPMO/oAw1qyxuGLHDghR594pKhrKmNvWQAmxBKHTRV2ykL6ZmavnZEU72k/g2cefVFnhzwSiQSel8WyNVPbpzBmYrUpgvAoNA7TQAa2L8/ou++/j0w25LA3HkZZZRmByNDV1cWg3YMVDlMmqgmyAi0FHXNnsuPpTQz1eGzP9jGxqQUvM8j6VZvY8Ph6KuoryIX36yNPeBNv/fCbBB7IMgCLlYu26p9e/Tvmzp3LMSccUOi5K2FtZzepVJJTT4vatKoAhF3Ye1oCAjj73Wfmr6IfwJy508WcOdMhgOlNc/RVV15D85RmKisruPK6y82kaROpRo7GP2YeCnAjOVvXcQk8H2lBMiFN2xgrARoWL1yhy8sqmdjaIKRFJAYQFNVnGtmh0ceTb4iXf1J89/c99rEBSyzpEAQKxykcSmtbi6iqqtJbtm5i/bKNumVGoygrK6PSrYy2Q0beFKkRcbW/lIxprRYNU+uYe1TUDrO4djZ2/3zyfYF8P8Cx9+YSmJHu6RyucAgRCMcsYEEO7AQccsLMERoFJq+rAI8g9LArkhDELRVtSMFl3/gCoeMyY/ZcOnd28raTz2HqvErjrXnwp+v/ostUNbf/8S6klvT19dEzsIvscIbBZJZ1a1cRhgE9fbsQSQtsl6rqWh687WGWL1qkL7v6I0IMw4tLN+hf/+z3CGw+dP57aW6vKxyrD3fffS/NLROYOHm8CUhYhUxBGClZisgO4sixk4gYXZhr/p3vfA/XTZKTOa669rume2Nko2Hg4dipf9AUCu6r8ZhGGrxtm/QSOR+cBJ0vrtEfu/AT9PYPcerpp/Hpz19IYfcTjiqVif8VBde4+OD2w4Zo+8EKHGk/RbN66Blpmcsvv5yrr7qGq666ig9/+MM6CAKUpfPkBiHBDzUBHq5tg1DYZXbBv4pdPsivKkEuxE4bVQkhJXZi70/fApLC7PdU5HXlA1+x5lREUZTRXtsPPRAh0rbwyWHbLkKZqpy1izfpzdu3MjQc8I2ffF3UNpCfcGI9q9Pe/0aBB3bZgL7qW1cyb87hPPfCdgaGdjBuQhkvPv8UOR2iLIEKLNb1hpQ7CSY3trJ55SB/uuphfejRB/Prq37O2u5NfP+KbxnjDTD7ZQ23/OFhvWnjVv7fBe+K5HvIxwdCBZYDpuxLgCsKhlRUhfXB8y7S8w48iEf//DA33n5dfruSzQ6TTLrGhWWkPbyUMceJ7rw2cPR/EAq0NsL1Mq/qDy8+36nvuuMufvWra6kdU0/HzDbmn3S8KYaJFFskDirfKdxA7skDKDZcPfKI9rUx73N3Xmudz/MFIVgJGwRMm9kgPvqxj7BwyWK+/b3vEhLi+x44EHoK39dYlsSxo9EtJKEOQCq0CMFWBCpHoHJgK3J+Bjsl0MIYrx/4hOrv62/7UhCYWl9bQ5AJzDiOhOeCoCBGp6OVSgvIejksy0JKN9pl2WYfqARLn+3U3/rm93GTSa76+fepbQGdBt+GjA7J6dAYsw0k4enlj7F68xI++LF30zRtHIE9zNLO5znihEOoHV/BsD+IH3pmovBCVq9cA6HNtb+4jiu/dwXrO9dwxfe/ydTZY8yR2kAWVi3arp9++llaJ7dw4puPEdjGQJUyk4gRBAhQ2jfBI6HIBQOAIvTNOb/77R/VBx94KE8//SS/j4xXSwjwSSSjVTIW9funYIaubQkc23gDsS3ecv0d+mdX/4rrr/sjB809FEe4fP5zlzInZvRpQw4pNteXDUUVLwT7Gfa5AccwShVEywxgweQZY0WqLMmSpYu54fc3ECjfqE0mJI5j8oEWgtAXSCQiJssCSilsx8J2TBI0kUhEneKNi+vaDrbcSxZAfENDRTJhm6UWQwe1rSj1ZNr4EvrGtUy6CTPz++CQIsiBDC3WLtiif3HldaxZsY7GpgbaDmwQ2BCIDIIctjQlgzqmkQrFsBzGbaykdl6N+P6NXxEHHjOHjb1dPPHkn5ncOpkz55/D3LZDqUk0U5VqZkzdJLbu7CdRXcGarZ1c8dPv0DyrzniLOVizdIO+8oob9Mcv+hTPL3iGj33iAhN5D4wqpSzyWDUaISRaRmXRto0OfSwJ3Sv7dDqRZt26Tn55/U9M0zFfERAggGyYJX+h4us4yjhGV4oXhqvEiJ5Fj8CPgxGsW71Rv/9/PqJ/+INr2LFjF7fefhtT26aQ87K0Tm8SeOSN3FICoUFgIXEQWNFD7DmyXEzpjF13sW8j0LAfuNBCCILAK8jM5HVfAB9uv+8mcdbJ5+q1a7sYGOiLGXQEgXHjdAiubbZo8eASwoiKa7MrJeflSLgppJSEoTIr/r8qj6iLXDoZhW+V2S+aDmoWSiksW+blYrWOml4rSMgEaxZu1L/62e9YtmwlFRUVHH3cEVETo0EsS6ORWMIxCh8yZiBJrKSNWxkF41LwlSs/I9753rP1zTfcwsbVO1m4cCETm9upbq+lv3eAwPPxgyxDw7s44eQjaZzSIJYvWKVvuvlmduzYQeeabrycxcTWZj7x6a8wcepYgQoRthutWmabbuRnFRJpqKwoJAIpHTqXbNSf/NilHH300Rx3/JHEe17XlibyrT2SVjJSZZC7uaeRIGaUPRyVa406TeZ/BiNykIM7b7tXX331NTQ2NPHr637FpLbxAglve+db9AOP3MuHzrtQf/azn6W1vcEYskO0d4/uy0sZooiOQcuCC/1yr/8PY59TKfcoaKdlUWtQQMDyhWu0sC3aZ7SKuN2lGLEnic9IvcL3FA2Af8WN0EWaXcW/jr7PnIZGRH11BVEdsxZIJel+Ybv+8Q9/xrKVq9jRt4NZB0znp9d910SoyYBlIl8qlKZ1KlFppIDbb7pdX/3DX3Lfw7cLJY1xxX2fHrzpb/rb3/g+nhegFCg/xJFJRCARlqJ91kTmvf4gbr7zVtJVaWpqy5g1ZxYnnXgK7bNbxG6CfCP0lgN0UVfDMAxI6BBI8L6zPqzrasdz4ccuoHnGmGjfG1BwUovuQ9HKG8cLEIpQmxpo83tt6qbj1xePCwVLX1ivr7nmGvr7e9Ey4Lobf1FIAEedJJYtWq2v+M6VdHauo6N9OiefchLzzzgmT9vMF5YUn2PMCyg6XvNnuV/1Bt/nK7BBvm+eeSootB2MrtbU9snCTgiTftCmD47RJR41iwOFJHwh+DFSZXr31/7TKIqC7kl83vA7FLaIy/Zk5CFIFj65RH/n8z9mx6Zd9PkDkAj55OcvBhtCL2PiAYFpQCSliQ0EfrTVAFQoqCirNou/UyTobsMtt9yCBJIpG8/zcNIOw/3DpNwqcjkPL5Plrj/dzWmnncmxJx9N2xzTXzfuNWWapQX5ViuF6xWzVsz+0dfgWjaENsufXqaDnI9QmuaOMcK0hwnIt87Qe7jexbRIoVA6MNpbcTxYGOaYJUxON1+JFsCGtb36tpvvZtLEaZx1zim0zjCrrpcdwk3HkT9J+6yp4sJLLtTLX1zJXx57nB/96Ec89uDDemp7G+MbGjn17GNF/nN10SHmz1nn24SP0BJnrzORe439xIALxpunqRWnBxTY6YKouEJhSUmojRuHKDZQOcKQRhMERuZ09h7Fs7Ea8Tuz4pjtvDA/SZsgUJHyB3z6c5ey8cVt6EBAmeaWm37H1JkTBBKsVMrsD6Rj9guRhG7MPRgaHmIwl2F4yOe2PzyuTz/3TUJGbWLWvrBWb1jTjRskCTyftF1GJjNkeu5ql9e98TB6h7q57DufpbmjMc+6QoUUBKYxM0G8GuVnwzjRUhjrItqD3nvPQyQTaT7xiY+bPzhEekdq94u1W+hZR5OGzn+PwATObMtFBRB4Jrr//N+W60cf+TNLlyxjcus0zjzrzbROr48IKH7eeBWmes2yYeacqWLWnKmc85aTWb96o/7TLX/id7+9kboxY/nFL36l588/iaOOOYL2OS0CHaXCHFnk0RnTVfuJ65y/jPvehYbC0FdFi2lRHi5ymxSRZGsk3REbaHG7jN1XwZGQo/66t7Wko6/e6O81hHyd97Rjj0EFML6uWael0Tq+7a4/MmPeNIGAEA8hoqBK0fhRgUZLHa2QEqlh/uvP1Z+65NMcc/o8ER/Mhe+4WHct3m7417bA1zmshGT7rp0cf9xJ7OrdwZW/+6o59bjeWEbqn1ru7kqOOLt4qTLN1PL2loOfXnGd/utf/sa1v7vGTAquMvxyABzDMy9cmBGfHauRaG2E6A2ryjXvidJDyxat1l2dG3nkkcfYuHEzhx9+OP/7sffk6bZxmsrzPRzXHbFpys89sUMQzT533PigXvziEh5//HEqqsp5/wfew/wzTPWZ8kNkIuZix/faLq3AIxCrjFPMPVaFlTjunwkIJfJBDj/wsWxzx/6RKchc/H+EuPfyn1bIS5pN4+5xbY2Xy+AmUvnzDbIhdsLisb88yLPPPsO8g+cyY+YkgfTzLVZCNJ4KSEg7z7uW0hQ7hyHktCbhCHb0bGIosyO/JP74q9fqzhe3k6YMTUjOz2DZAuXDYQcfwpLlz/CGow4nlsI1IzCIjs20XYnbh4Zh9PMIFBUTUMQJl3DbnXfx9reda4QHLKKoV3xFRgWBijW/4y2PFvm9riWS+T+vXr5W33TTLTxw7wM4jsupp5zO+973XtpmTxR5YQefaAUHx3GLvCHDr8obWiyiEN220885Tpz+9uM484XT9be//W1++IMfcefdd+sf//x7QjrWiPEZ33O5R49u32DfG3AeowIckUELKeIOJIiIzIAAYTmoQpxitwv5csap+FcYb4xRa76Wu/3dTZiu3GEQYMkElmt4zB1z2sX0OdMIYx0hVFQCqAn8EMdJAlE5Y1EDN8uChBBIDaedeTKzD+gADZ2LNui7b3uYpKiIonxgWa7RXw4DMjmf3t4dnHb2fKOFhTJSOspDYCOEbSL7cSZvt9Ehdz/1WDlEQWV1Ff25gTyJRouRKRldtOqKKFEUamWqtCwr34A8Jn3hwapVXfq97zqPgw46iIsvvpgpU6YwfeYUgWU8EpnUeF4O1zUTZBi9VwJBVBsN5AscBKaNjOvaEbsGCGHGAZPFr37zE774hcv1008/zcql3bqto7nIQZNR25l//QjaG+wfR5FfQuUIolwexdHmmDkpJLaQ0WQeRwsLD7HbozDxS/bgHf7TiKf0Qg56xKnpwoFbtgUyRFgKYZuCmEBLlE4QINE4eJ5GaJeElcQKImKIVCACtPQJyYIIsLTZXl522edE69SJYt3STfrHV/4cCwfPD9GWjXZdEuXV9Gd8pk2fxYZNmzjtjDOZesAUEUryRc5SJhHCNauVDhDSR4sMIRlM09HRJ1V0njkfJPzmuts1CYe22W3m/gmTY41d8ngnZB6xKx6acse8x0XxQsfyJV36iu9cyeyZc7ng/I9wymkniOlzpoh4xTfurcRyUmgBgfaxrABFDggM/6TosCMaAE7SQUuNEj4qzJj+NRYIF776jUtFQ2MTDz30SGG85R/FgdA9Z6r/09g/DHjUAcmiWTssklNBxNTE4iKvPbVmiRgUIy5y4ed/ndsjix7sHqQRRj1EabOJ88OQUIVozD4t3h2YxtkWCokdrbr53kFRj6SQEE1o3GhAB0F+K4qE71x+BQufeRFUiGVDZVU5wpL0Dw5TXlGFbduMmzCeM849K6/IkT8HJSOaZtz7yCfEz9+HomBsdG5F19yxwFOUpyrwsz6el0ML0EoVkrrEHmu8gSnImwgEYWC6ysWp4fgNS5YspWvdBj5x8WfomDNZ5PfrESVV66gzjYSAIHqvIUlqbRznMNSowDC2TPjBBEFjUol0JVgarYL8wDj15NO48Xd/GGm8+dml6Nz1vjeffe9Ciz3+SHwnLWvEU3PQltjtdbs9F7zMa4oxahYddVP8wMdxnMKfMSWQQgijIxUFXTQQqADbsgmVjxVpTQFIYUgqjmXnB3TCcUekJPJjN36TNfKYLJGgeIshIuE4QvjRN6/TG1Zvp7asjsxQP0p7+Lk02g9IWhKtA3LeAF/62udpmlNhcsbxXi7OqomCgQkcLFyikqGi6xlNjErhhwrHcYEAXBdXJnF1Ai/rmZ7NiAI5PModm2nKlPZpaaqaBAGubUcmJY07LU32bG3XWmbOOJBpMxtE/jYWG3n+RxVdroLAXXy4lhR5I4x5AxqFLUSh9lhrhO3k99FJx6U8VV7wlAWAH8UKDHklPq99vQfe91PIv+V0JLutjv8kYuPVWhOGIUorLGkZ4wXiW2gaaJu9u4gYWao4qbiHbhPFY3E0Z2LPPn7RfjJ6zYoXt+ibbrgNR5eRFGkqyspJJVxymSwiUrlIp5PU1FfRNLNChBGZX2gKveJEtD+NnFuz6TBzu8gfR4jWRnQPS+K4SXMslkRnQ5YuXornBXS0tUfktIg2lo95GYIGUdxCYuilZvk0q6WFTRjtpx0Xko5NW9vUEaeuZWCakGMmUplP7OzBExqR/jL0WqUUlrARWFHQNHoEOh+G+d31v6d9WlvR9VejCEKyWJN+n2Lfr8D7C17GHfJ9P6/TDERMKvOwoiir45iuiCpiEWVzOZKJ5O4ftocpW77cn3djeI18smr5GsqSFQjPFEYMDWSwhESEHsK2sRIOA/4gE6e2GnuL8shSSEIvi+Umo8EZ52tHbk60AEkY5ebNhBQos60JfI1tWVhpQbqygpyfoWN2q8BSaN9MA1pLQg3CEThCmBU8JBI3EBFzNmH2+rF2YcQVSTs2Y+qrzATjhCjhFWWhZeSAR1ew2Gjz50NU71hE+ok0trSKWHFhgLAikkwGNnX16Jznc/yJxxQlujG8a7EHF2AfY/85kv0YUo68TGavKPOcaj+n8k0ULWGjQ0UqkcTL5f79x6YgO5jBkQ5+1qeqvN5E7x2NnYLGSWM49x1vZuLkxqiUkWhPrrAcN7+y5N39UZ9vFrE4TGj4zCKidLqOQEaUxxcWLqB1UpMpCQ08hB1vL0wEvaDzE5jmx1Kb77aM9xJ/mY5ZlwIG+nvwvQHjrYq4XldHBQeRFG5xM7z8PjWejAoPIwBhyB2+r/MlnkLaee9o44YefcEFH6GhoYGTTj2qQCcVRMZrofNrnoo+bd+iZMCxCzWCA1t4KFUofgg8P3+zdWjSGChwHFkgB2hjxGhJwk2NDIIU3e3RBTj/VFRcQ5AboqbMsLZs22Yol0M7Fp7IMX5SNZdc+mEy4XaeeeERkGA7CoRPzhsweVplgljouCLHDFMrck2FNmudxCHww+hnhQoD44aHQABrV6+gvW0yWBAKhdaGAhp6GBKZobOgtAk2BULhEaBRWK5FToAnIUwaeiZSM+/AGWzqWmeubWAjQjtqp2K0xEcEmYgbakUaa1hoHMPGQqK0ifpLLXBtQT6sER1/9+oe/b/nX8C06dP40U+/LvIdGfNMtOLtmCpyovdtJLpkwK+AfBpIa+zorodBFE2NN3OR57n4ucV6+aLlGgR+xvuPHN/6Navo79tJqHP0ZvsY8DNkbZ+Wmc384IZviQntYwUy4Nlnn418YuMXJhJlcVV+0cnGYd6IOAMjZpqEk8y7rTKmlmlYu2iDtkNhYjwhuCKNzpkexsW5ZIFGSgulNaEWSFyULkS6PRUavQYXIGRnbw9LFi9jR+dOTYgp+9OmsEG9ZAQpJqTFn2sV6pgx5JTA1xAGeQPdsGan/tSnPsWs2TO54qovFTpP5gOJ8p+YXf8zeM3vgXcrZhr13JKRm+yHOK5xt6x48EQc/T/dfIe+6657WLJkEZlMhhtuuEG3z54utBe1eQFG0vEgnjtfely80sxu3p/LZEkmHQa9fkQqiXI0l3zhEk44ZU7+o3ft6qMsMYb1y3p1y5xqMZgJKE8nDAlmNzsYOSRi3W4TB4h8SiWwpAtZ8/S5pxZhBwnWLurm/75xgw7xmD1rLg1NjbR2jDV9mFSIJsCWLlI7JOLWMFEw0NJQFsUTQs/HthzOeMfbxb13PqPXrNpAfWvdCBKYtmW+84z5ZVGxcjSjxrE0rU22y9zPKIpmck+cdcrb9bSpHUyePJHLv/t5EeQ0lisQdkQKsYrvWbFq5p7Cj/95vOYN+BUR6djY+RIgwBJoT/PYw4/qhx9+lFUrVrNl02YIJHVVY7j4wov56c9/opummtYk/87Z20m4DOYyVFQmaZk+kYu+/BkmtqWFjg0zhGntM1m1aAcvLlxNy6yDKU8nTImhAFvEJIo9RMuF8TYsW5ptQST7A4AHd9/xsN6yeSfX/eI3lNmVLFi8iLmHzWLJghe5965HcFyX+aeeoo8+8Y20zKoXyKTRKouvY7wtlkbFJP7Z1k7+dYcedATZjB5ZTGFFraa0MgE7CoduIAvhOKvwNuWFSNuc58InF+obf3cL8084Fcuxed+H3yrQUdGMAM8PcFz7ZaLM+4fzWjLgUSjkQiNExQf5HGKg2bp1q/7db69nzZpOtm/eSV/fANOnTae+vp7ydDmel+O2P97OOW8/W4+fOEHgkOc4F77I5I9fSSgtJveTf9mogeMkKK+ro2P2LP7fxz5Iy/S0MOnMAKEVlnDpmDGD3/beSXfXRtAHR3GZACnCiNagsEgYA1WR5UcLjaUk+CCFBQF0vbhd333nfWxcv5l13d3sGuxj51A/p777dC75/AcENryHs8GH+25+Wv/5ob+xculaPvrx83XDlJSgeJEUGEMtmuSym6F3Z0aPH58S1MGkce3cfdfdHHnmASgJoaXygSw3EhKPiwwo+mgd9dIq/nDjTAhWLerUt934ACrncsoppzChtVrkGxYLE20v7uYyMja/h1TVPkTJgP8eFLnLP//5z/Utt9zChHHjSbpJLARvPOz1NE9oJJv1cCwXP/TYvG0z2zZuZ3zrBLNoWC6gIh1sa4RRvuxXR69TSkX6YTL/XGrJ8SefyEOP/JlT3zyfKR31IiSmImus6L0dB7aK+jE1euuWTWYyiiKw2vPBlUjsSCRA7Dm6Bix/rltfc9VP2dq9k/YpHUxr7eD891/Ihy/6CHXlY3nL6ecaY4xW1t71mvFljcyceBAP3P8Qt//6AaZ3TNMqzCGEJl1dSZAJWfa35djawUpbCMf0fE4kEiQkesbMmcydOoPf3/RHHrrnaX3MGYcaPc8wS7mVjMJisYEqVFTtZKR/DNNFhX60azec8JUvdOrrrr2Rtau6ueKKKxg7MWGUMgXowDfR83zKzGJk+eD+seoW4zVvwKPNaBTXwthuaIxO+SGPP/44AwMDrM96tDS38obXvZHOFZ001jdSU1GDn/UJPJ/xdeP482N/Yc5hcwuVP3/PAYyCKbOzCjrYRVxwJMw4pEVMnDJOP/zw/Rxx0gFYgYmOW64zovqvY/pEnnrqKVYvnq/Xda1A+gHHnHGKqX0V4HuKRBzT8ikE5zR0re7Tn/vkl9m1tY/h/gzLnlvF8NAA3738u9h2msqySp659Tlu6erS69avR2KhcpK66nE4dhlzGw9hcIPP46ueY0L9WBzhMJzbgiNdqqwGLNfCCzy2bN9Czs+SSiYYU1XDrs0DWLqS1vrJpChHBOBakoSVBGVH0kUmHSUwelz5EislUb5AOon8dVizdJO+7to/IkWSb37r64xtTRRkbpVC2AXan4gicgVnfLSSy/6B17wB/z2IV0FpWxx00EFs2bIFW1hs27KdikPLef3hb+CBex/gdYe9jrF1Y3Ftl0wuw+ZdG+nZuouaCbUEvo/tWnnix9+L4hy0ae5FvmonZkkdf9zR/Oqq61n37DbdOnuscFxBz/IBvXrNSg45dp4ghMmNU3hWv8Ajd/6Fxx59mJmTOshscfTcIw7G0yEVqRrGNEuBD6oHdm73dTab5Xc33sjKZWvQvQkqVB01KYe582YhQsWGro2MH9dMTUUdg50BzalpjJ88FdtKor0QPxeAsMgEWbIqIGGn6d84zPDwMAiJbdt09W0gG2TIigw6Bf2DPXh+huGBHmzb4cCDDqduQg1PPvwUU6dN1GOnlQudE4gEII3umGGlRT6/ClFBiLQSSEsYr0DCbTc+oH/20/+jvb2DCy54L80d1ZE7rzCta10jYBDnjYWdV+HYDSM44aUg1r7FqL3M6ICI1toYkW+CJ/Pnz6e7ewNbNm4hO5hlXed6zj3zreiMZuELC2g9phVLSBzHIRfk6FzVqec11orYcIvZecXJ35cPloiCZl68H48/Q4POBdhZl1XPrGN82Vj99NMvsui5RfT39zFzwjydbkIcPuNorr36Fp68byWtY19HrW5hcHUldy15gi1btlBTPp7mcZO0DC2Ehpw3RLrMoWxbPWOzGRhKc8JxJzG+ejxBVuEqi1xzgBcYkoTKhShf4wrB0FAGRwjcMIcSirQA21JkvCECHeKmBIPeIP3eMDoZIiyJP+QTeAEZncG3BhBjs1z90ysQXhnf/fb3SSVcfn/VzchEqN9z/ttFxeSUyWNjIaQFoYUOQ4RtmRJk31yblUu26G998wp27tzJpEmTuOLqywoEjVCBEwljRVG/MDRyR1KOqCLe41jZH1Ay4FdAnshhGSOaNq1NfOYzn+EjH/6Irq6oZt26LmxpM2P6TNav6Wbb5m20TJ6EPdwHUrFqxWrmvfFgRML4pEHcXOvvHAT5vXLEQswX0BfVzpapOip0PRuW9vDLBXegA4XKlFHjVHPdFXeCVDrpJmmpmoq000xrOJCkX07Y4xEOuQxvDGloqMZKVGApC9dxSMtKEqHF+kV/JVCC0488h6pELYlcmkQosQIIh4fREjzPw5YOge+jLIuUayNCD4TED7N4noeKjMMUMii05eMkBNkgx0B2kDAhGPYG8ZwhprQ3ccKpr2fc7ArRtaBPkwg59cz5aB2yYOkCLrroEj3n0A7efO7ptLZPFDHxSggrT8JavXiNXr9uE/fd/zhj6mv5whc/TevUWhFXbwVhDtstqpQRcR10zC6TeZWQPRfIwL5efaFkwAW8xOxa3FxahSF20mJc41gOPvhgVry4ikq3nPWda5nRNotZHTNYtGAxbW3T8Z0ktSmbVRtXsH3zVj2mdZwYHVEe/dUjEatUFKLV+QZwcSoyhBcf2KTXP9/PIW3HM7zdRqFIuikqkjV4WQ+hQ1Jph6H+XlJ+mt7+DDu7tzG2yiadTEGfgMDCsRxcx8HBwRYSJTVbtmwlXVZDY1MzqVQ9yVQNwbDCxiKTG8RJJ8kGWbAkgefhpiwGvZzR6lYevp8hJEQ4rikk0BInkcb3sugwxNdZfOGRkf2ccPpRNE1toH3GNCZMrs8zL+976D7GTxvLIedME0g4lOkMf3NQ33v7A+zYmqN1coue0DwBL+NhWQ4VZeWsXLmcm27+A4mkxfgJ9Xz60ktonVkr0CFKKKQUWNIipwKktA2rU+iIIlu4tlJbo9zl4hzwvjdeKBnw340wVFiOlc8pfPrST4nPXfI5PbR9GOFaVFZXUF9fTzabZe2aTlqmTmTQHyCdKmPHjh3UN44Bh0h5QiN0YWV9ycU4LjmKKnQACGBr54Be8Nwi1i7byEB3iBwsI60rSZAAVyF9TW7YI+mm0KEi058jlawk5ZQxlA3wMlnK6hPgh9jaQoaCnJclkxkCp9xIV6kcGzZ0U1VZT0fbXLwc+B5Y0ibI+TiuSy4wXO8gCEg4Et/3sB1NEOTQIsBKmlafoQzI+TkybobA7yXr9tHcMY6GlnoaWyYw7+R2EyiOKyYlkIONa3bo+x+5n4s//Qnj4UZqIRd95gPijNPO1jf/4VaWrljKXfffSSqRprq6lq2bttLS0szZbzmLo447gra5EyP1jmFkwkFqnSdA2tIG7LyqS+FeRxuXeMLMc6xHRbD2g4BWyYBfwi3ajZHlyIL0FYADX7/i6+KyS76ou7ev45jao0V9Q53u6Ohg5cqVtE2fRjYYJp0sI/SVSU8UZWnymtaGoFsg5euIKRHP/hqzn1Ow8ME1euv6Xfz10WexdTlJq5KElujQxiaBtB38IIcU4EgfS1pkFSTKK8iFA6SqKwl6N5N0wFYKoTRChdgWBEEWJyHRCHAEm7duxE5CRVkt/rDCEg4qF5J0QTkaHShQIY6WCOHi+Rm0pRBRy1V0SCgUnvDwZJYBexf91k7mvmkqR55wOuPbykU+PRdL2UaWtXxht17XuY4nnvgbbTM7eN0xHSIuDRSY17bOrBGf+Nr7AFi8YJlevXo1vh9y9tlnCCvuEVBUTSTjyjCxuxDdiHst9iQlVBgXI37eD/bCJQP+R7AH4a0vf/cr4qff/4mmDKykzcTWZrZu3crSpUtpndaC0PDMk89QM75Wj28eJyzHNmMxjKPIApX1kY4ZdToAYVmF7ooh/ObH1+snHnyOMGORllUIP8H4MfWE2RBtQ9J1cIUkM5xDKZ9UeRKJh+/nsNw0fX19VIxJUzu2nqee/TNN4xvIehnKUuXUjRvDqq7V+CKHdkL80EOpkK071qO1ZtrUWQhbE4Q5ytNp+oZ2kko75HQGWSEZHBhCuwrteITCI+P1QUJTP66ehsYm6hvqEUno3LiaX974c95z+BmMn1Ju4kMa1ixZr1eu7CSVSvHcCy/Q2bmWHbt2EIYhLZMm8u7z3m2yQoHRx8sLwLuKMAyR0mbWQdPFrIOmRwFHs+0w3TCskTfrZW7lK2P/cJlHo2TAe4MovnHEsUfT1zeEtiR148ZywEEHcsddd5CqTEJCsqG7m69/5atMaGnUl172BaNXEe2t1ixdrW+99VamTWsnlSyjpWUSlnCoqR4jKsuTXHnFz/SiF17kmCOPY92aLpa88CI60PSG23GUzcS6JmRqPF5WU56sxtVlOEISCI2dsNFKUp5MkctkUZZicvs0urdvoW3qgfT5OYbJospcNg1sI9VbTdO4iXR3d9K5aQUtzRPRiRyBPYiyBX1iGKvWZ0D2k7MyVNRXMKV5PINBHxMaJ6LtLBW1KWqmJPIrZsy2WnV7rw4yQ7S3jRWZTvSqddt4+rln2bxtKzIh2LK1m6XLFnLmWSfTN7idc996BtPmtJuO58InToMLRKReaeWj8XFcQQhBLpfDdV2klIbsIvdPw/uXDcH9Qxf61YswNIynB299VE9pmMLQjkGCjGLFymU88bfHEUlwKx36cr08v+g5Jk2axPvf/342b9rKjm070FqwfOUKjj/2OHw/5A2vP4pdO3sNVzkUPPv0QmwsGhsbGTtmDNmhYY6af6B48I4n9LrVa7nlt7cxafx0KpJNjK1spsYtJ/R8+r0hfD9HbVU9m7dthHJQVo7Nm9aTHfYYU9lMbf0YXly7CGErdAA15TVUl9Wxft1qyspCDj7oQOpqJjKtrYPacbVU1ELFWATjGClLG8v7KCAS6ghDz7DPQsCHn371Bv3Mnxdw2MFvYPmy1Qxmh2mb087hRx3O2KZapk0vN6QKBTEzCpUx24u8hJIJHmktTWsaWcRKiwwWCrnzlwoa/jehZMB7CY0JUP7twWd0y5iJ9Gzqwx/K4fs+67s7uf/Rexnw+ukZ3smwn6W8sozW1lbQkp6eXiZMaGJqWxvvffc7RKqqbGRIOoSTjj5XX3rpFzjiuNl5t7M4f9y9coNe8Mxy7rvjr2xdv4vG2iamTZ7C0pWL6O3vJZfJMvegWSxY9hxTpzZBdpidW3YxnHWoqKnETmTJ5gZJOTUc96aTqCoby7133wNigHe8461IK0U29BGuYt6ps0WxqByWoU97fo6kmzA56UjLLq6P3rw6qx+/50m6l21j3epuhNAkyyRvOvFQTjvvjSL/WXs4NwRGMcO20cqI3hWMM7pEoVHakFLmDTYIgvzz4izCfyNKLvReIg5QjhtbT1VFudi5caceGhpCByFJN8HcuXPp3trNWW84i77hPoazQ2gpmNjcyvQZM+iY3i7yAZyixSIY9rHTDliK5xc+zREnzs43blS+QiYViJDmmRNEc1sT1WVV+je/+j2iIsvKvsVUTUvz4x9cJtDQtWKbXvK5v+Kle/FzffjJDD4WWekxrjZNa10j3eu2s37LcpYvuYdcJstJpxxFT247PQPDJMpdXMtG+9MR1Wa51VYs/+uTcCWBn8O2EoVsSwg9nehbf30vSxevRuUgkXDYvHM9V3/vO9ROtyLJaAVOaFTsIqF+QtNCR7rCyN1o0zTddU2rFSnNJKGUyleJhVFrV8uysG27kL//L0fJgPcW2vRxmjxjkti+fIsuTyUJ0h79Pb1orUmn00yZMoW3vOdtxjxt8P0A27FHNADXRLW3UbbCLjPiVaeccmLeNYzjKNKVKD+HdG1TPaTAW7eR102eTOPr5nL8W94oOtdu06E2NfsTZ40Vhxx5kL7vvnsY3NHD2JoJbN/Wz9j6MQwPb2fbli1Yopw/P/E4jl3GKaecQnldBdsGetGWS1dXFzv6t9EvsvrM/zlVBFrEHVSxfCOQbmsgY45/YAX63pv+zPrOzYCkQpTR2beMirEOX/3RRdTOihTWraLWK5Ywrow2HG9pibyxhmGkeiJAqzDqtSDyASshrLyxxtfqteJZlgx4b5BnQ5mBp7UilXbZJXyUUNgJi5RKs6VnC7/5+XX6Xee/W4QhOAlTZxoUCTcKuefPfv6FZzjnnHMKKaxQgRO1Go16E29ctEIvf/pvOIk0J5zxRhG60NI+VliQd2VPO+tUbrvnFsa1TiDTk6W2oYa2adPwvF6WLFlCwhmieeIU5sychUgFdG1eR9/gAL19w+wa6CEQAa09LRCC7Qh8ZRZPQpFfcZf9eb3+6wPP0Lc1i84kQEm29mxi7dbl1E4u49OXX8iUuc0Cy4+SrWYTHYQBtuXkDVZH5x/Hn6xIIcPsdaPtsQ5Nu1Yh8wUfsfHGmmWvhT1wyYD3FkoRh0gHMgM01E0QO3t7dCaXITdsIQPJlLapnPaO0wREOcZoryctk+QVkXUGnsaO2w8CKxev0ctXLCII5xfulO1Hgzk0QjRKsqVrHWNrymifNQOk0WtSceW9FqAEbe3TxAUf/YjeuWk7rY2T6Jg6k6kdk80eNMo3X/nNH+k1a5aT2OGQG8oBEt+D7GA/A9l+/KGhfGmlHWnS9awO9ZMPP8OG9VvZsHYTKVFOZihLf+9G+jO7GFC9jJtRw8e+cAFTDmgWofZNKl3EWrY2ViSVKWSBuxLnzAsKGIrigLIUhWxuvPruSXzwvx0lA94bCIwfGRnAlIPahe4N6c/2k6pOM+AN0tDcAA5sXL1BN05rMv3aiDSarDhiIyG0sS0M60rAysVd+muXf4NZs2by5reeKZQXIBM2WkesMCuqg/N8GlsnsqVpDe2HzQZbIaIuDhoLYRntZl+HvOWctwonshLlaXCN1I1lGfG5Cz/zUfGVL3xRd61bS9opx88phgaH6esfIDucIYELPmxZuV2v7dzCI/f/lS1rduCqMmrL68n2aIb9Pgaz/dgpxaDoZ3x7PR+/7EImzRonvCiopAjNCumbFjMQ61KPxkuJxr10fve1hlIUei9g6LqKwA9I2G5+vC15crHODucoLy8nVD5dG9ZzwLwD2Lh5Iwe/4bDCUI1EAmK11ZXLNuk1a1azfv16bvrjrcw+YCYf/uh7aZs1RYRBpOksitRoQnDjiK8PRvkjh5VyyARZHDuJFQ3wLBoHAX4O27YIBYDE0oUJKKYoXXzxRXr92k04Islw3zA6q0lbKY594/FUJ8dwzy0PUFfRjFQJkulKHGnjZ7JASCY7gG/57PC20zh9HB/81AeZMrtK+ETusVZYQpua4cglHq0TBq9AtNiD4MBrFSUD3gsYBzhAYqMDhWNJtG9cwWUvLNMdszsEGnp37GTx4kW6oXECAwMDeJ5HRUUF2SGPp55YQE11PUODPvc9eB8rVy3liCOPoLGxiTefeQod8yaJMIy6FkbGm/M1tmOeOBGXWguzrSQMsV3LFOVok/HJZALctFnqrAAQilAGKAWOckcojsQ2dOEHP6M3rttB64TJDPdk6NvcR026FlcnKLMqqEqNJ5cNwZY4jkVmcICsP4hMKjb3dtNv9fGDX19B84y08CJv2ZYFE/X9MBLJ27N4X5EIzsgLvucXvmZRMuC9gKag8Wbokdr0bVKgPY1wxIjV7fm/PqW7ujbgOA6pRIoFLyxh2eJOpk1to7yqmsmTW2ifPolJM5tFrEulhYdwTJMuaTl4oUJIiRQRm8s3++pYQTFfrRTRDh+640E9a8ZMxrc0FDp9Ft/y4t5vHgxt62fz2i36zhufQHiV9GzNYqsk6USKsvI0g0O70FoxPDxMMplEhTkyQ8MoBdlgmGGGyDkDfPOaL1E/PSUClcNORh0t0Agc/EChLI0lrLyC60jswaj1Hoz5nxLT/u9CyYD3AsaAjcBaEAa4lo0KQyyRT1SilTK5zLjKJvJ/1yzv1FOmTxYjjCk2dgtU6CETpuWHH/VdkpZFqEw7l7hncHGDbT/yAmJCxf1/ul//8uqfU11WRUNzM3X1E6iprGNT9xbOP+//YUtb2EnYtTPQZDUP3nMnb3nzSView6bVObpW9tK30wft4Hk5+oZ7yQa9DOR6yPnGZXYszcBQP3aZw1AwSEVDivMveR9jO1ImQCZ9lPLRSmBZNuDgBSHSiduRjezRZPAykrqjDblkwCUD3lvE6QrP83Ad19AIixQoTXPpaBWKixhivfgwUnIZPRBFAFrg+xIn8pMDzzfi8jpWpgsJAh/bdtBIAjQa13QsHtZ8+mOf0tmBDJOaJtHSMI26qkZqUuOxwgQbV3RTWV5Lb2+GnTt7qa+qYWxdOe3tY0iVu/g9sOSFHvp6s+RyPv3DAwxkevF1huFgGC/0CJRPGHqETpZdahvj2+v5nw+fw6SZY4SWprOjGwf5hGV8fMuKJqXYhWbPrvGeIPYU1Np/anP3BUpR6L2FMsbr5zxc1wVCLNvONz8LtcK27ELkuaipodYgXAhDH0tGrUdC03NJY/oKOY7Ir7aFFJMwESxLYdtWXhpWYOMTYmHx4P2P6O3dO5jcPJXaRCO6J0Xfjhwbd64h0+tR4VSyM7sZ101TkxyL1eeirQRhnwMVpn1RRTrBUK9HNtAkbQeVTLO9fxDLtvByOWQCwkSOuolVXHjBB6hrt4R2IRCgCbFsyxQeiLiJmZWX13Usq0hWSPGP99rdD4px9wOUDHhvEVWDO4m4CDXSvhLmMaLz4KjxJiIeplmdjUC5zItARAEeobBtWSA+5EUSI0ojEk8F2NKkmBJCYin4w29voqZiAvZwDd6WNDsGFG4YkrQrqZSS4YEhKsrTuJaDnxnGTScIfEFmWFGOhUyBk8whLZDShVARKBtpJxnyd6DsLH5imLr2Sk5/53HUdVhGoyCqPdBRNySTi435j8rUVaNGMVf+3tYl8u/83WsHJQPep1B5KmYs7xr9Nh9rCv2ccZuFhDDqShAQ6RdLhIIELjpXCGItf65L7+jqJ7AdkmUelZVQKatIOVXkMj6BLUmk03h+SOhlKU9VIXAJPItdu7KMGSiDBEhbowixbAff97ESmiDI4jFE87Q6znjPO6mdlhCURcdtWgdHPyukVRRlFmr3cwf+cQN8bRvsaJQMeL/AnuRJzXPbSeDnAhzbNp3/cmC5sGTxcv3H3/yBKmFKAKsqawkUtE/t4Mk//5VEppwp09rY1dWLTgUoO0dABpmw8YIM2tekkklslQKSDA8H5rsyFioHshoqK2opq+ind2gHOu3Rn9lKLrWL171pNvPe1Gbqft3CEce1A8V7/pdGyRD/FSgZ8L5GUemc0LszkrRShmoYuacrVnTqL37xiyxc+AIJ6VJn1ZISaZomTqK8vJqlC5dRX1XPAQccgBpSeRdWWAIv9HBdU62TCXIgJNkgQEiF7TrkhMcwITuzScYoGLAz9MptqJphqscmmFA/mQOOOF6kmjA1u67p9KcCjeNIhIy01qP63YKqYwn/LpQMeH9CNNZH7JuxEFFumQC+/tVvkkqWc8ftd9Exq1XE1MuYjHHvrQ/rh+55BK/fp8atw3cCNmzbwpTGOpLSIZsJcJMJUjYEgcJNJhkOh3EdmyGGIeGyVeaorBlPXX2KobGVlFU30DS3zOgpx0X8NvhhBsdNASJfnxtXCL0WanH3B5TSSPsUxWkRM5fuxhIsUqO89ab79JVXXsVHPnIBZ79tfhFZSZuaCssoWB4y5zA9tmocjbWTGZduon+zR1NdO/WV45HYZDJD9A/04Osc2cAnUebi6xyZsI85h7bxxmMPpnXemEKfXIWhdFmmra50QRGY7w01juWOOCutNWEYFjo6lvBvQ+kK7xd4mf2gacAHwKpVq5g9ezZnv2V+vgO3EqCjcHc28Ek4Fk8vfVLce/u9esHTSyijmvIxitxgD0t3boionFmSaUFO9XPUCa9nbGM96fIy2jraGDe1tqBnJaPvTkRJG2mMNwQ8Alws7EjCsdhoRdSO9bWgSbWvUTLgfYqXG9zR0qtlPqO0du1aZsyYsUfigwYc28HXPo6wOPH048X80+ZDCNvXD7Fp3Q6tfE1rays1ExHbu4b0pZd9goaZNRx32rGFPsZCRTE1WThECaHKYoiPDmGoSFhu/hhjQ42NNnafS8b770fJgPc1YgLD6Bxx8Q/RPnfVimVMbp04oppOoiBUKG0hbYGFaTEohMzvjcc0lzGmtSyKLAEW1E8uE5d+/cv6LWefQ2PLVN0xe7LQHginqOIgjAt/Q2wrUgbQFol84a7J7Yq4SRiUjPY/jNLV3l8wYlVVhUcsp6MhlUpy6KGHGIP2zRtUzgMpzf5XRbrw2jQURwQgA7Qb5FUkg0iMTiSgceI48bnPfY63nfN2Vizs1iLe82qMcLttRUTlPXCTo+/5xxlUJfwrUbr6+ztiOpeGgb5+Fjz/gjFG13Q7k4kkoZb4obElP0pFWY6M2mNqhCjMDkbrXAMBtq044+z5Yvb0dq6+8mpWLurO98sWtsQLNCEWITYhCTQJRvTJVf/YqYyE2tsPKIGSAe//iBqbAXieH/GtAc8IavlBiJSGK23E38BQLI34mzZt+0wn+3yjPQVBDrQRlPvSly7DcZL84Ac/KjQFx/CwQaKx0NiEmJrkWFK2NHr2PUq3YH/BS/EdVPFLHHQYGbRtWmk6toUKNWGgotXVx/TbDBBoFJIQSYDAi2oGtBRoxwJbgfCZeuAUcejrXs+WLT10d27RcVmjygZRJknm10sf8ERAIANCGaDFP7qKllbefyVKBrzfYVQbyziloyGb9ZHCNX2TfPLkDUsILCVNjUAgQQtUAGCjonyQFCawrOLPjZZQLc3KfO47jxcTJjTx4P0PRO1QPCzXCFaPLNhThQPaez+6hL1EKQq9vyNyn198fr1+3aFvZPHipXzr8h/pgcGdHHzYQUyZ0sLsA+YKYQHDQNS02lJGEN3SQaHwJ17lFehobRVCQtb8bduWrUxoeEMktmWbIFhkupY23rxVvAcu/sxXXAv2VMxQWj/2FiUD3i8RG0khFfTZSz9N1/qNHH7YoTy74FnWr1vNPffdQzKRYLBvQB991PF0dMyktbWVhqYG5hzWJsiBdG10aPSx8sxGEaWZolUbG267/jFdV1vN9Bnt0b47iGp4Zd4JsPLdI+Qoytg/swqXjPdfgZIB72vslv+Vu/9NwkDQQ09uG4NBD3/407VCCFi6cJVet3Q9a5avobKimocffpTH1BO4rsshhx2snaTNifNPoGX6WGEJCP1I2RIwy7ApR1yxYL1+cekLjG+spaWtWagwQDp2kQKGQgi7cDzFtfSxQb8iSgb770CJC72/Q5tU8PLlK/Wvf/1rzjvvPDo6polsNiCZsIkoyfnt6MbVu/Ty5ctZvbqTp556CiUU1dVVXHjRR5k8s0Hk1Sejfkx3/P4BveD5hfQP9HLhRf/LxLaGPAda593v2GJf2/I1+yNKBvwqQBAYVQ6lIJvxSKejVJKAQOWwpIXvBbhOEuWZhVPYQAC33Xi/fuTBh5FYfPKTn2TCtGrRtXyb/uMfbgap2blrB1hw/gUfYuKkcaa+V0ZyP1YhoKYjwxUlA96vUDLg/Rz5fkG6IIanNQSBxnYFPjlCcjgkTHYJBx0II9DjkyeBzJ1ymD784MOZ0NDAjh07cOwEh7/+MF5/7OtpmlYfd3cplCYKULrQzqQQsyoZ8P6E0h54P0dsQEKYldiyTOG8kMatlVj42gFhOh1oKZCWMALzLlz/i+v1ZV/4EkIJ7DJFQ0sdbzj6EFPAEOtIjyxARkU9fmWkj1Oa4vdflAx4P0dc6WMULSVCGMka25aEWiGQJEXKZHZl1LBQYOiTQpBIOZz91jN473vPo2P2jEKTcB9G1PvG+95CrzaCSEGyhP0XJRf6VYC4baaU0mhPu26+/62INXjCfKK24G/HhRCxRGYkZRtHkINYCH4UQqWRUuyRHVYSyNm/UNrQvApQ3CbTcRzCMEQIMbJQSEZFD2EYiWuFFCRwNH6QM8xoI9pBCAhboAlBKLQO8nxpWejcWcJ+jtIK/KpDMWnipQgVo14T/a9H/dXY6SjqZtHr9oSCXf+zsrAl/CtR2uC8qjFaID3GniVqi5VyRqLgV5em81cXSgb8qsbo1XJ30xSv8Dz+rX6FlXT395VW3v0BpbvwX4a/Z+u6+ypbGgavVpT2wK9qvFQRQcEg9Uu8a3SB0j8KvZfvL+Ffg5IL/apHXJ9bVPnwCiitt/89KBnwfwVi6ZvdqY4jVkjNqEj131OcMDLaXPLX9i+UDPhVjd1TPi/p2o5WvSy11/2vQGkP/JpEKYf734LSCvyaRMlw/1tQupMllPAqRsmASyjhVYySAZdQwqsYJQMuoYRXMUoGXEIJr2KUDLiEEl7FKBlwCSW8ilEy4BJKeBWjZMAllPAqRsmASyjhVYySAZdQwqsYJQMuoYRXMUoGXEIJr2KUDLiEEl7F+P/gIdx+yDMYhgAAACV0RVh0ZGF0ZTpjcmVhdGUAMjAxOC0wOC0wOFQxMDowNjo1OCswMjowMPif4rwAAAAldEVYdGRhdGU6bW9kaWZ5ADIwMTMtMTAtMjZUMTg6MDU6MzMrMDI6MDDk3aT8AAAAAElFTkSuQmCC"
      },
      "position" : {
        "x" : -309.84724943689054,
        "y" : -722.7571828397645
      },
      "selected" : false
    }, {
      "data" : {
        "id" : "184",
        "Protein_ID" : "XP_006936399.1; XP_006936400.1; XP_006936398.1; XP_023116235.1",
        "stringdb_namespace" : "stringdb",
        "query_term" : "TM4SF18",
        "Product" : "transmembrane 4 L six family member 18",
        "stringdb_structures" : [ "" ],
        "shared_name" : "9685.ENSFCAP00000001196",
        "stringdb_species" : "Felis catus",
        "D10_F_fc" : -2.136963,
        "stringdb_full_name" : "",
        "SUID" : 184,
        "_id" : "stringdb:9685.ENSFCAP00000001196",
        "selected" : false,
        "Entrez_Gene_ID" : 101101583,
        "stringdb_description" : "Transmembrane 4 L six family member 18",
        "display_name" : "TM4SF18",
        "stringdb_enhancedLabel_Passthrough" : "label: attribute=\"display name\" labelsize=12 labelAlignment=left outline=true outlineColor=white outlineTransparency=95 outlineWidth=10 background=false color=black dropShadow=false",
        "stringdb_canonical_name" : "M3VWD3",
        "D10_F_bh_pval" : 0.008518887,
        "stringdb_sequence" : "MGSRKCGGCLSGLLIPLALWSIIVNILLYFPNGQTSYASSNKLTNYVWYFEGICFSGVMMLIVAAVLLVLENDNNCKCCQSENCSKTYMTLLSMIFSSLGIAFSGYCLVISALGLVQGPYCRTLDGWEYAFEGTAGRFLTDSSIWIQCLEPAHVVEWNIILFSILIALSGLQVIVCLIRVVTQLSKILCGNYSVIIQPGII",
        "D10_F_raw_pval" : 5.60868E-4,
        "stringdb_database_identifier" : "9685.ENSFCAP00000001196",
        "name" : "9685.ENSFCAP00000001196",
        "stringdb_node_type" : "protein",
        "Node_shape" : "",
        "stringdb_STRING_style" : "string:"
      },
      "position" : {
        "x" : -132.04527319144393,
        "y" : 881.8008223112712
      },
      "selected" : false
    }, {
      "data" : {
        "id" : "183",
        "Protein_ID" : "XP_003991543.2",
        "stringdb_namespace" : "stringdb",
        "query_term" : "CYYR1",
        "Product" : "cysteine and tyrosine rich 1",
        "stringdb_structures" : [ "" ],
        "shared_name" : "9685.ENSFCAP00000010328",
        "stringdb_species" : "Felis catus",
        "D10_F_fc" : -2.802124,
        "stringdb_full_name" : "",
        "SUID" : 183,
        "_id" : "stringdb:9685.ENSFCAP00000010328",
        "selected" : false,
        "Entrez_Gene_ID" : 101099236,
        "stringdb_description" : "Cysteine/tyrosine-rich 1",
        "display_name" : "CYYR1",
        "stringdb_enhancedLabel_Passthrough" : "label: attribute=\"display name\" labelsize=12 labelAlignment=left outline=true outlineColor=white outlineTransparency=95 outlineWidth=10 background=false color=black dropShadow=false",
        "stringdb_canonical_name" : "M3WEI2",
        "D10_F_bh_pval" : 7.19226E-4,
        "stringdb_sequence" : "FCCERFGYLSNCFQGTAIAGIVFGIVFIMGVIAGIAICICMCMKNNRGTRVGVIRTTHINAISSYPVAPPPYSYDHEMEYCADLPPPYSPTPQASAQRSPPPPYPGNSRKQSFSQNRICAN",
        "D10_F_raw_pval" : 1.93E-5,
        "stringdb_database_identifier" : "9685.ENSFCAP00000010328",
        "name" : "9685.ENSFCAP00000010328",
        "stringdb_node_type" : "protein",
        "Node_shape" : "",
        "stringdb_STRING_style" : "string:"
      },
      "position" : {
        "x" : 756.0738208003462,
        "y" : 261.02545119614695
      },
      "selected" : false
    }, {
      "data" : {
        "id" : "182",
        "Protein_ID" : "XP_023108459.1; XP_023108460.1; XP_023108461.1; XP_023108458.1",
        "stringdb_namespace" : "stringdb",
        "query_term" : "SPOCK3",
        "Product" : "SPARC/osteonectin, cwcv and kazal like domains proteoglycan 3",
        "stringdb_structures" : [ "" ],
        "shared_name" : "9685.ENSFCAP00000019692",
        "stringdb_species" : "Felis catus",
        "D10_F_fc" : -2.336385,
        "stringdb_full_name" : "",
        "SUID" : 182,
        "_id" : "stringdb:9685.ENSFCAP00000019692",
        "selected" : false,
        "Entrez_Gene_ID" : 101095008,
        "stringdb_description" : "Sparc/osteonectin, cwcv and kazal-like domains proteoglycan (testican) 3",
        "display_name" : "SPOCK3",
        "stringdb_enhancedLabel_Passthrough" : "label: attribute=\"display name\" labelsize=12 labelAlignment=left outline=true outlineColor=white outlineTransparency=95 outlineWidth=10 background=false color=black dropShadow=false",
        "stringdb_canonical_name" : "M3WZA2",
        "D10_F_bh_pval" : 0.006440771,
        "stringdb_sequence" : "AKDAGVGHKQWRGPISSTCKQCPVVYTNPVCGSDGHTYSSQCKLEYQACVLGKQISVKCEGRCPCPSDKSTSTSRNVKR",
        "D10_F_raw_pval" : 3.81336E-4,
        "stringdb_database_identifier" : "9685.ENSFCAP00000019692",
        "name" : "9685.ENSFCAP00000019692",
        "stringdb_node_type" : "protein",
        "Node_shape" : "",
        "stringdb_STRING_style" : "string:"
      },
      "position" : {
        "x" : -39.84724943689062,
        "y" : -669.7571828397645
      },
      "selected" : false
    }, {
      "data" : {
        "id" : "181",
        "Protein_ID" : "XP_006937032.1; XP_006937031.1; XP_019667417.1; XP_023095224.1; XP_019667416.1",
        "stringdb_namespace" : "stringdb",
        "query_term" : "P2RY6",
        "Product" : "pyrimidinergic receptor P2Y6",
        "stringdb_structures" : [ "" ],
        "shared_name" : "9685.ENSFCAP00000017269",
        "stringdb_species" : "Felis catus",
        "D10_F_fc" : -2.083728,
        "stringdb_full_name" : "",
        "SUID" : 181,
        "_id" : "stringdb:9685.ENSFCAP00000017269",
        "selected" : false,
        "Entrez_Gene_ID" : 101099073,
        "stringdb_description" : "Pyrimidinergic receptor P2Y, G-protein coupled, 6",
        "display_name" : "P2RY6",
        "stringdb_enhancedLabel_Passthrough" : "label: attribute=\"display name\" labelsize=12 labelAlignment=left outline=true outlineColor=white outlineTransparency=95 outlineWidth=10 background=false color=black dropShadow=false",
        "stringdb_canonical_name" : "M3WSD3",
        "D10_F_bh_pval" : 0.013372416,
        "stringdb_sequence" : "RDAEMVNKQISLSIQEMEMLDTNASKEQRFCKFSEDYKQVYLSLTYSIILVLGLPLNVMVLWLSWRQSKRWSCATIYLVNLMVADLLYVLTLPFLIITYSLGDRWPFGELLCRLVRFLFYTNLYGSILLLTCISVHRFLGVCHPLRSLPYRTRWHAFLGTATTWALVVVQLLPTLFFSQTDYINGQMVCYDMTSPENFDRFFTYGMVLTLSGFVFPSLIILVCYSLMVKRLIKPGETLIRTGNAARTKSIRTILLVCGLFTVCFVPFHITRSLYLTLRYLSSEDCQLLMVASLAYKLWRPLVSMSSCLNPILYFLSVGNNGVRLFQELR",
        "D10_F_raw_pval" : 0.001060174,
        "stringdb_database_identifier" : "9685.ENSFCAP00000017269",
        "name" : "9685.ENSFCAP00000017269",
        "stringdb_node_type" : "protein",
        "Node_shape" : "",
        "stringdb_STRING_style" : "string:"
      },
      "position" : {
        "x" : 491.9547268085563,
        "y" : 785.8008223112712
      },
      "selected" : false
    }, {
      "data" : {
        "id" : "180",
        "Protein_ID" : "XP_019686955.1",
        "stringdb_namespace" : "stringdb",
        "query_term" : "MYCT1",
        "Product" : "MYC target 1",
        "stringdb_structures" : [ "" ],
        "shared_name" : "9685.ENSFCAP00000021204",
        "stringdb_species" : "Felis catus",
        "D10_F_fc" : -2.144466,
        "stringdb_full_name" : "",
        "SUID" : 180,
        "_id" : "stringdb:9685.ENSFCAP00000021204",
        "selected" : false,
        "Entrez_Gene_ID" : 109499976,
        "stringdb_description" : "Myc target 1",
        "display_name" : "MYCT1",
        "stringdb_enhancedLabel_Passthrough" : "label: attribute=\"display name\" labelsize=12 labelAlignment=left outline=true outlineColor=white outlineTransparency=95 outlineWidth=10 background=false color=black dropShadow=false",
        "stringdb_canonical_name" : "M3X3K4",
        "D10_F_bh_pval" : 0.014146555,
        "stringdb_sequence" : "MQTQVYEGLCENYFSLAEPQRHRIKVLLSNILAFLSFFFLSLLFLVDIMANNTTSLGSPWPENFWEDVITSFSVSITIVLVIGGFIWALCVCLSRRRASAPISQWSSSRRSRSYNHGLNRTGFYRHSGCERRSNLSLASLTFQRQASLEQANSFPRKSSFRASTFHPFLQSPPLPVETDSQLVTLPSSGSVHTISTSHSLSRPDFHWSNNSLRVGFSTPPPPAYDSIIKAFPDS",
        "D10_F_raw_pval" : 0.001152001,
        "stringdb_database_identifier" : "9685.ENSFCAP00000021204",
        "name" : "9685.ENSFCAP00000021204",
        "stringdb_node_type" : "protein",
        "Node_shape" : "",
        "stringdb_STRING_style" : "string:"
      },
      "position" : {
        "x" : 464.707147477376,
        "y" : -961.1981448412068
      },
      "selected" : false
    }, {
      "data" : {
        "id" : "179",
        "Protein_ID" : "XP_023108087.1; XP_019683805.2; XP_023108086.1; XP_011279679.2",
        "stringdb_namespace" : "stringdb",
        "query_term" : "STOX2",
        "Product" : "storkhead box 2",
        "stringdb_structures" : [ "" ],
        "D5_F_fc" : -1.835234,
        "shared_name" : "9685.ENSFCAP00000013911",
        "stringdb_species" : "Felis catus",
        "D10_F_fc" : -2.439465,
        "stringdb_full_name" : "",
        "SUID" : 179,
        "D5_F_bh_pval" : 0.017479868,
        "_id" : "stringdb:9685.ENSFCAP00000013911",
        "selected" : false,
        "Entrez_Gene_ID" : 101089095,
        "stringdb_description" : "Storkhead box 2",
        "display_name" : "STOX2",
        "stringdb_enhancedLabel_Passthrough" : "label: attribute=\"display name\" labelsize=12 labelAlignment=left outline=true outlineColor=white outlineTransparency=95 outlineWidth=10 background=false color=black dropShadow=false",
        "stringdb_canonical_name" : "M3WLR3",
        "D10_F_bh_pval" : 5.93E-7,
        "stringdb_sequence" : "MPIFISHLLQYACYGTTVFPVLSLVGLFSDTWCLCASRILGVRCLRRVKDTGSCSPSRQTSGKKGTGRNSLCLEGGGQGDVSPISMSPISQSQFIPLGEILCLAISAMNSARKPVTQEALMEHLTTCFPGVPTPSQEILRHTLNTLVRERKIYPTPDGYFIVTPQTYFITPSLIRTNSKWYHLDERIPDRSQCTSPQPGTITPSASGCVRERTLPRNHCDSCHCCREDVHSMHASTLQRKPAKDCKDPYCPPSLCQVPPTDKSKSTVNFSYKTETLSKPKDSEKQSKKFGLKLFRLSFKKDKTKQLANFSAQFPPEEWPLRDEDTPTTIPREVEMEIIRRINPDLTVENVMRHTALMKKLEEEKAHRSKAGSSAHHSGRSKKSRTHRKSHGKSRSHSKTRVSKGDPSDGSHLDIPGDREYDFCDPLTRAPREGCFIIEHKGDNFIMHSNTNVIESHFPMTPEWDVSGELAKRRTEMPFPEPSRGSSHSKVHRSHSHTQDRRSRNERSNKAKERSRSMDNSKGPLGASSLGTPEDLAEGCSQDDQTPSQSYIDDSTLRPAQAIGHQRAHVSSTSYKEVCIPEIVSGSKEPSSACSLLEPGKPPESLPSYGELNSCPTKTATDDYFQCNTSSETVLTAPSPLGKNKEDHDTLTLAEGVKKLPLSDRQAPHSSREPVGHKEESPKGPGGGPAVSGAVAEGIANGRLVQHHSAEPSSLDKRKEIFSKDTLFKPLHSTLSVNSYHKSSLSLLKSLPKTPADTLPGRCEKLEPSLGTSVAPAIPGSQRQQESGGNQEASFDYYNVSDDDDSEEGANKNTEEEKNRDDVGTMQWLLEREKERDLQRKFEKNLTLLAPKETDSSSNQRATHSARLDSMDSSSITVDSGFNSPRTRESLASNTSSIVESNRRQNVTLSPVHGGAGPAFSFRASTDPATNEAEKLQKPSNCLQASVTSV",
        "D10_F_raw_pval" : 1.84E-9,
        "stringdb_database_identifier" : "9685.ENSFCAP00000013911",
        "name" : "9685.ENSFCAP00000013911",
        "stringdb_node_type" : "protein",
        "Node_shape" : "adj.p_D5",
        "stringdb_STRING_style" : "string:",
        "D5_F_raw_pval" : 3.75051E-5
      },
      "position" : {
        "x" : 23.95472680855609,
        "y" : 785.8008223112712
      },
      "selected" : false
    }, {
      "data" : {
        "id" : "178",
        "Protein_ID" : "XP_023111091.1; XP_023111092.1",
        "stringdb_namespace" : "stringdb",
        "query_term" : "PRTG",
        "Product" : "protogenin",
        "stringdb_structures" : [ "" ],
        "shared_name" : "9685.ENSFCAP00000012541",
        "stringdb_species" : "Felis catus",
        "D10_F_fc" : -2.085636,
        "stringdb_full_name" : "",
        "SUID" : 178,
        "_id" : "stringdb:9685.ENSFCAP00000012541",
        "selected" : false,
        "Entrez_Gene_ID" : 101090020,
        "stringdb_description" : "Protogenin",
        "display_name" : "PRTG",
        "stringdb_enhancedLabel_Passthrough" : "label: attribute=\"display name\" labelsize=12 labelAlignment=left outline=true outlineColor=white outlineTransparency=95 outlineWidth=10 background=false color=black dropShadow=false",
        "stringdb_canonical_name" : "M3WJ04",
        "D10_F_bh_pval" : 0.00201163,
        "stringdb_sequence" : "LLFLVLSPLFGVWCFSELFFIKEPQDVTVTRKDPVVLDCQAHGEVPIKVTWLKNGAKVSENKRIQVLSNGSLYISEVEGKRGEQSDEGFYQCLAVNKYGAILSQKAHLTLSTISAFEVQPVSTEVHEGGVARFACKISSNPPAVITWEFNRTTLPVTLDRITALPTGVLQIYDVGQRDAGNYRCVAATVAHRRKSMEASLTVIPVEESTSFYTPTIIAGPQNITTSLHQTVVLECVATGNPKPIISWSRLDHKSIDVFNTRVLGNGNLMISDVRLQHAGVYVCRATTPGTRNFTVAMATLTVLAPPSFVEWPESLTRPRAGTARFVCQAEGIPSPKMSWLKNGRKIHSNGRIKMYNSKLVINQIIPEDDAIYQCMAENSQGSILSRARLTVVMSEDRPSAPYNVHAETMSSSAILLAWERPLYNSDKVIAYSVHYMKAEGLNNEEYQVVIGNDTTHYIIDDLEPASNYTFYIVAYMPMGASQMSDHVTQNTLEDVPLRPPEISLTSRSPTDILISWLPIPAKYRRGQVVLYRLSFRLSTENSIQVLELPGTTHEYLLEGLKPDSVYLVRITAATRVGLGESSVWTSHRTPKATSVKAPKSPELHLEPLNCTTISVKWQQDAEDTAAIQGYKLYYKEEGQQENGPIFLDTSDLLYTLSGLDPRRKYHVRLLAYNNIEDGYQADQTVSTPGCVSVRDRMVPPPPPPHHLYAKANTSSSIFLHWRRPAFTTAQIINYTIRCNPVGLQNASLVLYLQTSETHMLVQGLEPNTRYEFAVRLHVDQLSSPWSPVVYHSTLPEAPAGPPVGVKVTLIEDDTALVSWKPPDGPETVVTRYTILYASRKAWIAGEWQVLHREGAITMALLENLVAGNVYIVKISASNEVGEGPFSNSVELAVLPKETSESNQRPKRLDSADAKVYSGYYHLDQKSMTGIAVGVGIALTCILICILILIYRSKARKSSASKTAQNGTQQLPRTSASLASGNEVGKNLEGAVENEESLMPMIMPNSFIDAKGGTDLIINSYGPIIKNNSKKKWLFFQDSKKTKVEQPQRRFAQAVCFYQPGTTVLISDEDSPSSPGQTTSFPRPFGVVADTEHSANSEGSHETGDSGRFSHESNDEIHLSSVISTTP",
        "D10_F_raw_pval" : 7.75E-5,
        "stringdb_database_identifier" : "9685.ENSFCAP00000012541",
        "name" : "9685.ENSFCAP00000012541",
        "stringdb_node_type" : "protein",
        "Node_shape" : "",
        "stringdb_STRING_style" : "string:"
      },
      "position" : {
        "x" : -288.0452731914438,
        "y" : 785.8008223112712
      },
      "selected" : false
    }, {
      "data" : {
        "id" : "177",
        "Protein_ID" : "XP_023110865.1; XP_019687701.1; XP_023110864.1",
        "stringdb_namespace" : "stringdb",
        "query_term" : "THSD4",
        "Product" : "thrombospondin type 1 domain containing 4",
        "stringdb_structures" : [ "" ],
        "shared_name" : "9685.ENSFCAP00000009311",
        "stringdb_species" : "Felis catus",
        "D10_F_fc" : -2.010068,
        "stringdb_full_name" : "",
        "SUID" : 177,
        "_id" : "stringdb:9685.ENSFCAP00000009311",
        "selected" : false,
        "Entrez_Gene_ID" : 101094183,
        "stringdb_description" : "",
        "display_name" : "THSD4",
        "stringdb_enhancedLabel_Passthrough" : "label: attribute=\"display name\" labelsize=12 labelAlignment=left outline=true outlineColor=white outlineTransparency=95 outlineWidth=10 background=false color=black dropShadow=false",
        "stringdb_canonical_name" : "M3WCK6",
        "D10_F_bh_pval" : 0.003469235,
        "stringdb_sequence" : "MYKSNNYLALRSRSGRSIINGNWAIDRPGKYEGGGTMFTYKRPNEISSTAGESFLAEGPTNEILDVYMIHQQPNPGVHYEYVIMGTNAISPQVPPHRRPGEPFNGQLVTDGRSQEEREEKERTEEKEGDGGAPEVFTSGSAQAFPVRHPDGFSPHRPDDLVPAAPQSPRRSRDHNWKQLGTTECSTSCGKGSQFPIFRCVHRNTHEEVPESYCDSSMKPTPEEEPCNIFPCPAFWDIGEWSECSKTCGLGMQHRQVLCRQVYANRSLTVQPYRCQHLEKPETTSTCQLKICSEWQIRTDWTSCSVPCGVGQRTRDVKCVSNIGDVVDDEECNMKLRPNDIENCDMGPCAKSWFLTEWGERCSAECGAGVRTRSVVCMTNHVSSLPLEGCGNNRPAEATPCDNGPCTGKVEWFAGSWSQCSIECGSGTQQREVICVRKNVDTFEVLDPYECSFLERPPSQQSCHLKPCGAKWFSTEWSMCSKSCQGGFRVREVRCLSDDMTLSNLCDPQLKPEEKESCNPQDCVPEVDENCKDRYYNCNVVVQARLCVYNYYKTACCASCTRVANRHPGFLGSR",
        "D10_F_raw_pval" : 1.58145E-4,
        "stringdb_database_identifier" : "9685.ENSFCAP00000009311",
        "name" : "9685.ENSFCAP00000009311",
        "stringdb_node_type" : "protein",
        "Node_shape" : "",
        "stringdb_STRING_style" : "string:"
      },
      "position" : {
        "x" : -600.0452731914437,
        "y" : 785.8008223112712
      },
      "selected" : false
    }, {
      "data" : {
        "id" : "176",
        "Protein_ID" : "XP_019693916.1; XP_023115307.1; XP_006935478.1",
        "stringdb_namespace" : "stringdb",
        "query_term" : "TFPI",
        "Product" : "tissue factor pathway inhibitor",
        "stringdb_structures" : [ "" ],
        "shared_name" : "9685.ENSFCAP00000012107",
        "stringdb_species" : "Felis catus",
        "D10_F_fc" : -2.354088,
        "stringdb_full_name" : "",
        "SUID" : 176,
        "_id" : "stringdb:9685.ENSFCAP00000012107",
        "selected" : false,
        "Entrez_Gene_ID" : 101098813,
        "stringdb_description" : "Tissue factor pathway inhibitor (lipoprotein-associated coagulation inhibitor)",
        "display_name" : "TFPI",
        "stringdb_enhancedLabel_Passthrough" : "label: attribute=\"display name\" labelsize=12 labelAlignment=left outline=true outlineColor=white outlineTransparency=95 outlineWidth=10 background=false color=black dropShadow=false",
        "stringdb_canonical_name" : "M3WI50",
        "D10_F_bh_pval" : 0.017912379,
        "stringdb_sequence" : "IISTMKKEQIFWTSVYLLLNCASAPLSAVAEDAEEYTDVTDDGLPPLKLAHSFCALKADNGPCRAILTKFFFNIHTQQCEEFIYGGCEGNQNRFESLEECEEKCIGDYVKTRTETTLEKEKPEFCFLDEDSGICRGYMTRYFYSNDTKQCERFKYGGCLGNQNNFESLEECKNTCEDAVNDNQLDMIVNNTLLSETTLDSVNNDSFTPQPTNVPSFFEFYGPSWCLTPADRGLCQANVSRFYYNSVIGKCRPFKYSGCGGNENNFTSKNACLRTCKKGFIQRTSKGGLIKTKRKNKSYIVTLVLNIL",
        "D10_F_raw_pval" : 0.001591767,
        "stringdb_database_identifier" : "9685.ENSFCAP00000012107",
        "name" : "9685.ENSFCAP00000012107",
        "stringdb_node_type" : "protein",
        "Node_shape" : "",
        "stringdb_STRING_style" : "string:data:image/png;base64,iVBORw0KGgoAAAANSUhEUgAAAPAAAADwCAYAAAA+VemSAAAABGdBTUEAALGPC/xhBQAAACBjSFJNAAB6JgAAgIQAAPoAAACA6AAAdTAAAOpgAAA6mAAAF3CculE8AAAABmJLR0QA/wD/AP+gvaeTAAAACXBIWXMAAAsSAAALEgHS3X78AAAAB3RJTUUH4ggIEA0vYMWTYwAAcAhJREFUeNrtnXd8XXX9/5+fM+7MTtOR7jRN0owuyt4KisjeICLol5+KG3EwBBQQcKAoCqICMsueoqCibCjdbZpmtOlI2nRk333O+Xx+f5x7s5qWFqE09bwej9ukyc25Z3xen/d+v4VSCg8ePIxMaB/3CXjw4OGDwyOwBw8jGB6BPXgYwfAI7MHDCIZHYA8eRjA8AnvwMILhEdiDhxEMj8AePIxgeAT24GEEwyOwBw8jGB6BPXgYwfAI7MHDCIZHYA8eRjA8AnvwMILhEdiDhxEMj8AePIxgeAT24GEEwyOwBw8jGB6BPXgYwfAI7MHDCIZHYA8eRjA8AnvwMILhEdiDhxEMj8AePIxgeAT24GEEwyOwBw8jGB6BPXgYwfAI7MHDCIZHYA8eRjA8AnvwMILhEdiDhxEMj8D7LGT6NRgq/fpvj+Nh/4BHYA8eRjCEUnu2n3vYN5B5amIv/Z2HfRPGx30CHj4YPAJ6AI/A+zwG6kdi6A/3gMWe5N0/4dnAIxme9fM/D88G3t/gidr/KXgq9IiGBJz09wJXofKUqv8leE97n4Ubvx2oIQ3WljLkjVK//E0FCcACIT3p+z8ETwLv4xBCDPO9S+6GVUvUJZ87BaFJyspnqdPPPI+TzzxPuI9Vw2Wy94j3Z3g28AjBYNPWBiwuPPuzavumVXS0byFhGYTCOcyaNYsrr76OKRVzBJiAH5fMmWwsT+nan+A9zX0cmQ12R61YYltxdN1m7pwaJk2aQFdXF8uXLeZLF5/PZRefqdbWLVKQxCW8h/0RHoH3OQzOXRYDqNv/nQb4mF5WiW3bZGdn89s7/8yzL/yLseNLiUbjbFy7nDt/fS3rVi9Mk1jiPe79D94THQkY1soRfO7CS+jpjVPf2MTzzzxN+cyZ4um//VPkFY6lvaOLxoZV/P72G9nQuDDt5LLJbA6e6bR/wLOBRywkEOeckw9XPZ2b0HWdO+/+C5PKDxGg07hyobrgnM8yaXwIhM7tdzzMhLIDBQQAA6XUIAeZh5EJTwKPEOy40bpq9A03/Zot23vRhMNvfnULzXWLFVhMr54tHnrsGVo3bUPX4Jtfv4SN9Qv6JLEQ3sa9P8Aj8AjB8NJSp3zmoeLRJ1+ioyPKmoZavvnVc2hpeFtBkrLqOeIv819mw6YeArrF3b+/kfUNCxUqDsjdysTc8/rjD/fvPewango94iGBJJ/5xBzVs30jY0ZnoWsGRcUl/OCH1zK5olKsW/muuvSiMxk/voCJ0w7g/778fSbPmJcOMw3cw7UBX/szuxQfPDfEy+z8aOEReL+AGxeuX7lA3XrDD2nf1kxeWAdhMWVKCdOmTkTaUZ577m+YPj9ji6fx6c+eR0XVXEpqZonBaZgGoOOS25f+XvvwbGaP0R8qPALvN5CAxeplb6kf/+g7tLWuYmxRFkVFReTnZhMKBfD7TKRtkUhZdEcsenoS9MYtbAtStoVtScorKymbXknJtDKicYdTzjlfuEQ2yZD5v7K8PAJ/qPAIvF8hkx+dom75AvXow/ezft1q6levJOzXCQYMggENXVMYmkQIgRQBJAY6AnB/pumgCYl0FFOmTueIYz7LJ0+7SEAIN7PLGPKZ4LlTPh54BN4vkUkGcQALSLFq6UJVu2whuubw7NMP0bW1iVjEYdykCVTWzEUTPnRdRzcEj86fTziokZMVJisrC90IMG5iBZd9+0omTJsr+tMzPdJ+3PAIvN9gqCTMkFgN+J37syfuv0M98McbKZ1aTNnMw/nyFT9JS1df33vqli5WtSuX8MKzj7F9yzqK8n1MK6/kokuvYtL0AwQEUBieJvwxwyPwfoOdqbLDETvChScdpAK+FElbcOPPfs/kiiMEhIf8nQXEeeaRu9Vvf/FDpkyewJRpszn3oq9SVnOMgODHfdH/8/B0oP0GO1Nph/5cA/xcd+MdrN3QSW62wT//9iguWeWQ95lAmNPO/4r40/1/p217jEj3Bv5y982AG0v2Ar0fLzwC/09CZ/qsQ8Unjj+J7s5tvPvWv2mqXT4MDTMkDjG16jCRmz+RLZtbCWg2m9YsVxDDq3T6eOEReD/H8CaSK4WnlVWRTCYJBQxWrFixi6NooAJc+5PbCGYX0xtN8LdnH6B55WsKkRwUEvJMsr0Lj8D7OXaafCEUuq6TnZ2N0HVOP++8/q61w+ZdG1TMOkR8/6pbqV3djLR7+cPvbmGo6u0VSOxdeATez7Azk3TwzyWoFGsbVzF16mRSKZv+bKydkFAAymRq9RHiyGNPYfnShQT9Nuvrl6sd7eeB8GYzfZTwCLyfQbAbSU4qxaolr6mObRsoGjMezcwBjPf3RQlXlT7j7ItpaFxPTlaIf/z9aVyHljP4IzxVeq/AI/CIR1rCZUSsGvLzNPqJLUHYtKxdTDLaRsOaTXz/ylsgnYu10+MDoIHQKJt5gDj+M+fQuLaVhe/8i+aVb6mhzqx+Kd5fEOFR+sOHR+D9ETtlig0kWV+/VD38wJ8wTZN4ys/EigOEuxTsIa/hxpu6numS8lm0tLaTnxNkTcMKhkrgofAs448GHoH3Mby/pBpqU6bjvBkR2ydqB8d/3WM6rF7xjvr5z64nnJ2H7i/gO9/7CW4WFoAFKuV+xaKflP3HEen/n/G5L4lYQqLrgoBfsFM7d8DFZEislBp0nYN6X+/x9b/fz9/vWCMbXtPg/wlYCKKsaVqqfv/7G6mrW0Ssp4fHn3iWCRVlAmJsbKxTjU31COkglYOUNuXlM5hUXpPuMz1QJXYLJhLJCCkrzur6Wo747C7IMKSgWAgxeGib57n+wPAIvI/h/ZfyrpWmwXW7GVL1EulZoeY/9BOmTM5ibT3c96dH8RuKn1x+nmpsqEcTOgpJXk4ADQtlR3naskjaSpVOr6J0eiWO0plWWo4t4dBPnygC/hT5eT6CoQypJUqJQYRUDF9HvLPr/ODXP/jnu1e1OPIVUC8Xer9GEogQjzart958hOKxOdTXric3WMhzz/yVVCyKUlG2trWTtCCRcJf0hPEaJROLQMVR0sa2bWxlgjCQSsfGICVNIvEIJ3zqSNaub+PiL17H6JID0pVKQforlj44/psmAv8rZccegfdRvN8CfP8FKoEu4rHl6o23nmFWTTn1tavQEgYL3nyTjrYNxONR4klJ25YY8RTYDlgp9zWuCObOHEeOP4Ygjm1LlBCg6djCpK0rxfjJUzj66EN4/plnUUmTUaNLOfSY05n7iXMFFLGzYoePtSPmfsbska9DeBgGFhCjq6NB/fuVxzhoTgktzY0Y0qGx9j2iHRvQZDeaiCOU47Z810HoAt0UmAHY1glvvbMZW+mEQ0HysnVygxa5wSQ5wSS6SDJ7TimjCgMYooux+TFEbBV/e+I2fv2jSxRsAyIMlyvtkleS8Yq7ceSBr2T6Gob3hP9X2K1A+ciBR+B9FO+3znb9+ySN9f9W69cv4IgjD+SN197EtGzW1S5j64ZahOxESQvHVmzrTCI0MHQwdYVugG4ABkQsePWdDpSRRyDoIzssCPoVwQBMnJxHZdV0pBUhO6AR9tvkhuJMyI9CZBl333SxglbcNraDoZRrL7skjQBdQ149QJT+DK8BJPYCyoPgObH2K2QWepK6+tc5/JBpNNcvo3TiGFa9t4S25gY0J4pwLBwHhDBA9ZND1wWgEEJDoZBSsakd3lq0nk8fPg6/lsSUEiFMlCPIK8imefVCigrCmHYcXTkoZREMZNHRs4p7bv2W+uL3/yQQZvoTbCCBIMnqRW+rrZvX0b5tPaPysnAcBwfXASaVxsQp5eQWjGNsSfUAu9pMZ4N9cLmzn2nQHoH3L7htdDZtqlPhLJugL8obLz1Nx+YWCrOy0FUKS0psCUKApgk0ARoCJUDKftGmCYOEDaXVNZxz/vE0vHcPU8bloAvJpm0djJ4+GcOns62tlYCu8GkCTSqUEhgqQWGWzbaOlURalqmsiXPToaherLal6r4/3ELX9vWMGZWNZSXZYlk4tsABHAkOghVvm6AFGT+lUp10+pcIFc8VqGwQAZfE74OdEVWQjjvvJ6Erj8AjBkNtweEWsQKiNDYs5qADKnj39aewou2Mzg0iUzGU42DbCpUm8I6OJC3dhEcnYWmUlM/iR9feRtnMiWLR648rqfvw+5Novghz5h5AT283vZ3bKAgITEf0SUbdsTF0ia0ivPzsHXzmtC8pn2Hy0AN3IpIbyNY6yS6I4NjtOLZCpiSpJDjKfVk22BYI3UekZxtrGhvILpyhvv6jXw9pgfvBsD/FnT0beJ+HZHCTuoH/H4oUEGHJ4n/j021aNzbjNxTKSpBK2iQtN6Mis4CVUkgFSuD+o1xiJG1BSdlcfnT9ryibOU9AmM9/+TpaOgy0UBG+UBZTpkxhxdJFhEzICeqEgj6Cfh9+0yDg1wn6dHKDSeLtC3jjhZ8y/65LyVMryDXaMFQXjp3AsiGWkETiEElAdy9s74KtnbClC7Z1ptjeEWVb23raNy3khQduSTcReP+sq/3MV7VTeBJ4n8LQbpLu/xtql6tVK1ciNIWUksqqGsqrZ6bXZ6ZpnQ3EaV77jpo7t4RotJNtbVswkjYy6ZByXOkmUUjhSjEhNJRKExkNWwoSlsbU0iquuu5apldOE64zyaa4+nDh//vTaltPCzNmHoCp++jt7KB02hRMpxdppXBsG8dy48aWLTF9AqUidLUtoSjsAyGxHYklJY7jhq0UaY1YuFfgSIGjIJ5U2A7YdhJDT5JMxFi84N8c8clzVF7xrHQ/Lk/+eATel6AcEEma6xaql16YT8Dv8PwzT2OYmtvyNU3Zp9zBZKqnswPTVEwvncR5Z55IZ6Sd6fNqaNtax5hRJRx97Cd55dm/gtTd9Ejl+qyk4xJFKh0AqQSOcsk7qXQuV113DRMmZ7F40eNq9epGPvXJkxg1plzoZhEb2xo49ZyTaVpdz6TiYsbmKXQ7jLJsZCpJKuG+kskkiaSD4zgICSkrhWmYyPSYYsMEW6WVYdd35p6XUiRTgmQKLKlh2xIrBr0xScRq4cmH/8iXrriR/ukR/9vwCLxPIC11RZyWhkXqnrt/wYZ19dipGJoOvb29OI6DlBJT1zBNk+xwiLz8HBLxHgxN0dS4Cj2oaGyUnHn6iejC5l8vNNKwJsm0CVkolUQIB1tJJAJH6bS0xrAlOMoglhRMLq3mymtvYnrlNLG67jnV3V3HxIkm/3rlYU44+gIVt5KMnjgRfziHd99ayLFHzaZwYgicCCSTkIjixBLEIxGikRhGNI4QAtuyiERtpJSgg5Cgae5LaK4zTWiu28m2wLIU0RhIIbEcgZSKVAps2c26NUvZvnaJGlVy9AfQkDPaDfRPmRjZ8Ai8T8ABovzz2QfUA/f8HJCMGlNO/qgJVFTPIZmwmTV7LtVz54oH7/2TEkJgaBp6WpIF/dCyro4NDcsZ72zhyOPc3OTDjzmKxpWb2dC4jnDQh+MkUFIgHeGqpwps6dqfk0sP4Mprb6KsqlpEetaqpqZF+INRhNIZPzGbl179C+u3LuWSk06ls7Od9WvWsTw3QHHV8aCFIBWHHhNddeGzLBLxJCDRhMI0dQzDxpIOpqajawJDU+gamJrAAnThxp+VcjUC23Htc0sqpATHdn9nJ7u489c38qPfHIZLyD0hYSbuDP1TJkY2iT0Cf6zoj9s+P/9u9eSjf0IoiT+Uzy/vflBANu4i09Pv07jwksvF4L9XuM6rBK/84yG1uuklBAEQDoGsbGbMPgahrUGTvaxvrkUQw5YOjjSwVYrehM7kkllcde0tlFVVC4jwzoK/IWUEx46iaxpSWBRPyqGzN5tEsptljWsozA1x0OxK9xzsFMQTqEQCKxYnGo0Rj8dJJFIkEm4ih67rJFIOuum44SsNdA10Q6E77veGpoPmINFJOTaONLAcx7XdpcJJQKS3EyU12uqXqbHTDxUIP4jdWcaS5YvfVfXL/4NSik+eeCGFYyaLzH0dqRi5Zz5CsOvEITcbaX39YnXvXT/Fr6U44LCT+MP8/wjIAwL0kzfzfm3IS8edqOCjrmE9jQ2bEGQDeSAKOPqkL/Hlq+4Ul15zryiadDiWCqPQSdo6vTGYWDKXq677FWVVBwpweG/B06qjfRWOjOHYklTKxrZTKNXNzOrJPPP047SsX8sh80rIDcSgYxNsbSPVtomeTW20b9lK+7btdHR00dsTJRZPYtkSpRQ6riNN0zQ0TaDrwiWuLjB1N5FEEz6iUYfeuE5nVCORMrEsnVRKkLKgeUOE3Jwc7vn9z0D1sOt+XJmb76rO37v866xasZDt2zaCtIfc1z16cPsMPAJ/rFCAxS03/5gJEyaQP2oc3/jhTQJy6B8itquYZ+Z3AjCQ0kdjYyuKMJCFErlAOH28Ar513Z2iaNI8elM5bOvSmFQyh/sf/7soq54jwKGzc52qW/02UvXgSBvHUTiOwrIsHDuBI+Mcf9yx2CrJxs0baWysZ9vaRrasbWbz2vVs3thCW9tW2jvT5E0kSaYkKVthOzq20rGcII7IQmlhhOZH13UMITAMDV03sZWfydNm88jjf2P+E3/nM6ecTyQOSdskacP2DujtidOxbg3P33Gbalu1VCGtQRllO95mSe2y91RDYx2PPvY8W7Z2UThuvNgflv/Iv4J9DUN27l3HIyX1yxeqxYuWsHTlZr767ZtwbbN+B8uA3Kj3TSG0JViOQVPTJhBhEAGUynx6AMjjuzc+IC74v1somHAw9zz+z/Q4FQV08ep/nkDJKI5jYds2KVtiWy6Jkykby7GxZZKZc+fQkdCpb+miec0mNq1vZcvmrbRv76SnO0I0liKRckhZEsuSpCxISh9JlU1nPAtLjMOiACWy3aFqhkAIjXhKELVCXHH1LyipPlRUzDpM3PDzP4gnnvsPk0pqiFjQHYe2TT3okQRbVy7h1UcfBCvqurCHg5AgHK78/ncwDIOy6gP58S/uGTKgbZj72vfghmwMapiffYzwCPyxwuaJ+fdgahYTJpcxecZBwg2N7OljSTeOUwIlTZqaWoAQAt8A0hu4sdN8jjrhQnH3/c+lyasBKV577Qm1ZetqHJlESne0qOMopEOaxAIr5UrjpAMz5h7Olg6Ltm0ROrqiRCIJ4nFX4iZSDlEbeqVJB1l0iSJaunNp3ppF4yY/y5ska9oCtEezcEQYWwaJpEL0psL84tf3M7F8XppgfsCkevbB4u+vvCle/NtrlM2YwYb1Xai4xbhwiGhrA8nVC9SOBRCQiaM/eP+fVW3tcpQU3PSz24Eg6r/Ip96XsH9cxb6EPUoBsuja2sDsqonMnjOTwfZu/+GG/08/MjXdSoF0FI0N63AlbmBIe9eBdnNmo0iydVujWrzk30AEJVN9qrNjS1KOxHIUju0S2XY0enstaus3gD+XmKUTS0I8pVxJa0HcFkSUzhYnwKpYHs+uSLCwZTRrOkrYlqpA5hzM0SdfxdbERGJqNFE7j7zxh3HtTx9mTOkhAkIDCJY5Z5MZsw4RN//8bkaPnY7uBAkosHs28cdfX0VXw2sK2ulvcZtJikny2MP3o+s6F3zuIqpq5grQEUJn9zCEImKYn32M2HfO5H8OktrF76mWDaswjRQzqmrot3n3DJnUSOnghlyUDgSEEn63WmFQx8i0pFaZmtw4L/x1vut1dpLY0nETKhw3fCP7yJy2h1OKLVs7UI7A1P3YDiRSkLDcV8pSJGydbsugLSZImYXoWZNIylx6kz46uuKsXtPKu0vWM+vg01m93qbLGs1ZF32fUVPnpcecGkMI1r/xVM4+WJx38aWosJ+E38b2JQjnONz1myv54y3fVAv+NV+5JYkxUHFO+fTRqqFhJTNnzuK8Cy5if4n/ZuCFkfYSduxV5dBQX8u4cWOIRCKcfPb54oMuLvfY6ZRIR6O+fg1gItDTJrlE7DD+xPWAb91arza3rsbnt7Bt18sthMQUOo6TTtMUihQSaUmkk8Jn+LBiUWLdXSg7ga45KCUBgVKKuGawritFLyZdmzYQ79ZIbNuAKU0CfkFHe5Kli3QCgWOpPPh85syZw6hJB4qhcdlB96yvMZ4gZUJnbopWfy8Nkc2UFU8gzx8j1bmExx9YxD9felyFcybw3qKVbNpQSzBgMnPWHCpnHrDnjqt9vP7QI/BewqAKGOWAsFnTWEdeXgHh7HwGjjb5oMd2JSusrqsnsxmIYUvvXPJu2tSgnn/+AZSMo2wHW4AQCiEU4Lj6gCaQUuL3+1HSwFJ+RhcU4M9P8FZTI9mmRGgZ8kocBQlNEulx2NrdQzIOmoSi7Hw0mUI5MWYfMpvFKxtZskjj8CMP4bW3X2Hc5EJVXDw9HfsOpM99ONY44ANjbB6yKJtI0Meqlk2MznIYVVDI5g2tNDS2EImBIzVMTTJj+kQuPPezuJJ5aIfNzNeMaZH5/X9X8bS34BH444AAsMgKB7AiYYrHTqRvsQzZ8XdfALh/L6VEaIL6+kZVXjbDlTiif3NwBZmb+fX22y+xfn0dfn8SRyqEIxC21veBAvdYYwsLcGyFpYKMKpjBYYcczvOP/IFYVIEpSZkiXYjoVjTZymZKjp/xOQZd3RbbtqVA9iKlQkqHnvZm5lROYPXat1i6tIkv/r/z0bTXSCZalD9wpIAxg66p/wa4RRuOTFK3fj2FkwtJ+LI548yzaFj0Hi/+7U1SNpg+yAqBpkn8Ph2Sm7jx6gvx+wIqGA7h8wUYPXYCY8cVY6UUJWUVJBKC48+4QPQ35POnP3ffJrFH4I8FrnPlicce5lPHH8K0aVV8GI+ivLyc51BoStFQ30R5eRUCMUw+gk1L62r1xusv4Q8mcaSNlALHEYh0+qMjoKAgj6LCXGwLlB6gKHcqc+aeTEvLZh584FlKJ2Zh+wRBH+lNQiL6HGophLDJ0k0CY3PY0NKDtN1wrWFoFOSHufw7X2NJ/QJi8VayssNs3baRnGy/ys07JJ3IEkwfy0EIwcpli9U1V36bhvXLICfOc39/BT8BfvarPxNSBmZWIbkGGJpANzR0FEJzNQpd0zEMA10T+HwGunDo7monlbJ587WNBEJ5vPbqv1RpRTXFE0spmTaDaTNmif54/L5pO3sE/qiwE9Hp2nU2DcveVZMmjSaRtCkpq3TfqHZ8v9j14Ya8U0M6oIRb+OBCDrKBRdr+fu3Vl3FUDMexkQ5YGihNoaEIBE1Kpo4jENSREpTKIitnBjOrjyOcPUUsW/qmat2qyMmyyAopgj43mwoEWtpuVel4qaNsHCCZSpcz2tATE8wcU8mBx10oisvmqj/e8yNysicyZcpo1m94nty8XAU1IkNggWTlsiXqBz/4FvV1S3F8SayIWxocdBIEBPSi0NFxHIfq6mpmzZyNlJKUYzNz5myWLlrsnpemUEph+/wsWbaMVStXkJMVJD8/RGVZCbHOtazaspJ/Pf8HppbWqE+deCFTqw7ZZ8sXPQJ/lBhuSqdwa+fWrVnJmNH51K1ey+QZH8C5MgyUzGwQmWOl6/QcmY5QpeuLG2vV8y88xahCHWlLHB2EptA1RTDXT8m0iWSFTfd4MkxO7mQOPPAcAQWAn8WLVyM0P23tFllRSSgoMDWJroOW7qulpx1a4OAI10MtFTgO5BdN5TOnXwwUMH7SoeIrX7lePfPs5QSCggnji3n33T9z8ME/AfLJmAD3/+VPLF+xCFtYmAYIPxxz9LEcVHko3/jS5UM6dWSy0/pt3JPOHHinBtZd29QueVetrl3M2saVrFixnE2b1jJnVhVZQXjlpceZsqZBffKUjHptsi/RZt85kxGLAZP7BmKgz4qhXLZ54elHME3F0cecgLswjF0aurszYaCiorLPc6yUcp1l0Feql3FevfD84xiadOPG0nVSIW2ysnxUlk8gK9sEpeOQTXZOJXPmnDxApdX43EVforGhlrUNS0gkU5hRG7/uVhPpmnILFUT6c5WGShPYkTopx+DwT5xFfvEMkbEzx449QlRWfl698drfOP4Ek4mTCqhf/boqrxibfo9i2ZJFKCFxgpA7Lh9HWLy7ZCnf//rNQNaQ+z/USTUASoHom8oESKrmHCOq5hyV/r9N44qF6ifXfZ/Fy19i3tzpCBXh8v97VN32p8cEKnc3iyf2DvY9nWA/w2D703XCrFq6QLW2NtPT08OEKaUMrjj6oNCYMaNaSEfDsRWKJIgUCDvtVXbPpqF+qXr22UfRhMS2YjgyinQiTJpcwJGHzyMnNxuhAihZSEXFccyZc3q6SXsOGzduV2BSWTNXPPbsS+Lhx15k/JTZdPT62N5rsL0HtndDRzds71G0d0FHj2R7l00iAbGERixlUl51EG4WWJC+7LAjvyyWLbd56oklLFu2iTHjJwEODkkUSeYcOBN0h1COiT/owx/M5oLzLqF86kyh0hlbKJN+CenG1FX61T8ETh/wexOFP/0KIwkDeUyvOVo88NR/xOe/9C1aNnexdOliDppbznWXX6IQUTJdSvYF7DtbyYjFrvfAwZJTAgmee3o+eXl5dHT2cNKZn/uA6ZPDn8sZZ5zJU0//hcoZU4GYUviEIEhGbXzxb0+j6ZZr/6oEowqzOeKIueQXhJAygZQBpCpg9pwzCARLBWSzfHmTWrJoNV093UyeMk6dduqJAjTKag4T8597jVXLl6hHH76PulXLqFu1FA0HQ1No6ZCUEAIp3frjssrZTKuYIzJ3xlX5/cAYjj76G7z66uP4ApW8824rvYmNKqFFEcrC8SVRBqBs7FgCw8jhlE+fgYbRf4+HM1ne545lpi2632ferQMhzvr8t0RVzcHqlht/wD/+8Q8OO/xgbr7yEnXe57/G1MqjxL4QavIIvFdhUb/8DfWff73A2MIwx3ziJNxSwB0fwwcbPyKprCrnlf8EsewOVq58CyVzVM3MIwVYNNSvUM8+dz+hYJQxo0MceOBcqqsnokgBGpbtIys0iZKphxMIlAsoQCn41a/vw9R1KipK6e2Jpk2CAdlRMw8SP555AGAz//57Ve3KJaxcsYwVK5dgapqrsiqBLTWuv+Hn6WtOk0YI6uoa1SOPzqezYytCTGfBgg7un/97pGkR1bcTCusQs/DnC4RfEQhqHP/JE6iaXPW+CZGZVNI9u5f9EnvG7KPE96+5Vd1y3df45z9f4dBDD+aR++/g3M/71bSqQ8XHbRN7BN4BO7FpdwPDka7f/nXtz5uv/y6jCoKMLp7OCadcxM76Ou2w4HYaHx54vhLpxKgoG8trrz4OaNjOOGpmHgXEuemnVzB1isGxnziUQw4uR6koSqWwbQPbyiEUnMykyYcTCEwREEYpWLa0U23dkmTC+CDt7Zupri51Tci+0xuYDKFz3kVfFpl7uGLpYrVi+VKWLVsKCD5/0cXMqJk3SHItW7ZM3XDDDYRCIYqKCuno6GDz1i0Yfh96ro/OWCujx40i2wyxNdaCLyyIJrs49tgj+09hwPkMfQb/zXA0kT7HqtlHiB9e93t1w3Xf4a23F3DIwfOYf/9vuPrWGbi+gQ9rA95zeMPNdsAHJ/BwcBeCDSrFuvr31LcvOwu/3+SiS3/IZ8/4onCzjgYugJ18/m4ROMJTT/xKmf6tjB6dAmWQSI7l6KPPEJ87/3Q1ZWo+nzyunClTchAiiVICxw5hmGPIz59BXl6NgCIUIWSaZKecdJlS0mbiBB/HHHso55//uT1YlTsOI3fHj7reaYCTTj5JNTY2kZuTTzicTTQaZXp5KTPmVGHmKlRWDCOo6NnaSdOaWrZH1nPIQYfQ06Zx6/d+K3zkIJT/Q091HHy7pVtTvOQ1ddP1l2EntnHwgQcRzhnHV35wm3CdaB+PLPQk8A4YWofrYs/XRybu6vanql/+hvrDHbfiM/0UFk3gs2dcJDIpg8N9/tDjDM0I6o8PawP+b4Po4aCDyjCM7axd04zQAlx19QXqki8dRGnpaIRwS+4cx490CsjJqyA/fwY+szhdXuh3W8wieeCRB1RvdC0XXXAe/mCMSZPzAQuFuZv3Y8drc4WS2wL3pzddpxobl6FrPrq6O7j33nupqqoR7nVJHBwkNgoHASytf0tdevlZLFJLmFA8nQ09a9TUnBphCP+HvgoGX58GAqrmHi6u+vEd6pYbvsvmlmY0fRMb65eqieUHD9IqVF8s/KOXwp4X+kPCQE2m/3tXba5d8pb6+S3X0by2ke0dcS7/wQ0M7rjxYcFhetkklIriyDhr19Xy1pvP8qUvnsj06dloohvQcFQOfv80ppYcy5jRhwmfOS0d483CdeBYOPSwsukNplYFSLKe1fVLOPyww0T/de0uhiuat1nTuFS98u9nmTw5D8NnM2NGGVVVVQP8URoGJj6C+MnCRxYHlB8uJo8qJ9YhWb6onj/8/s8ItAHllB+lNumWNFbPOVpce/1t1K1ew/ji0fzxrl/hTlPsr/jKkHZvqNAegTPYSSeNoeW9O2uVtKPdpQGKVUvfVDf9+Pts3NBEd0+UP/7lGUqrjhA72L59B95R7dzVYxp8fpLpZVOQKsn27VuYMWMK5533CTRtK6gESgWx7WLGFB3D+PGnCl2fNWCOr87AiYEvvn6vKpwUo+aQACq8mcu+eVnf+8SQ89kVcYa/X5IXXnyccEhimgkOPqiaZ595+n2TWTR8nH7ihcQ2+5Bbc3juvleoXV6vMmEyIcRH0Mpq4PNw7fyymQeKnFFTqV/bgi7caRj9YSWZnr64d+AR+ENHZkqCRe2yBeon119JS+t6ojGbr19+FdMqM90mPkzrxc2thjhCiyKJYqViZGeHQSTTE/9yqK/vZcGCNsLhGoEzCpwgoLCJkqCTKJup635XLdzyL7U5VosvrxdztE237GBM0YS+cNdQwu5K0gz/G42TTzmTeFIxeVIpV3z3B7t1lQKdi8/9ipg4qoxskUvF5Cqa61uHbTX00UljVxKfce4XaNncQcCv+PezD6vhJPDegGcDZ7Cb93zXb8vs1haNK99TN/34SprXrsZy4MqrbuSM87+485jvf/XMXalp25vUti0NpFLbyckNukXxyo8j8/j731bwxmtNPPLoawLbj7W8TinTwlczTvyr7mXV3L2GTZGNGPlgWxFKy4rwdQVZXruBo+eegYOOMSD0MxyGr98dosEohRAmJVMPFi+/VEt/yqM5XCr4oGO6DjCTs844i/vvupsJY4v41z/e4dQzPtuXPdmvg+/uDR3eadjvxBpOxmlUVh9Ee3sU01BsaF5NvwTeuzLRI/CHhkxubYrTPvtJ1dy0GkODSCzBc399ifLqQ3YzYWNPG5UngW4sa4NqaX0P29qCpjsIZSKVnzVN7dz1h/toXuPwyMP/ApVDd12TeuTGW8keZ9JRrSutKhsKJdVzplO3ZjXjxoxh67pWisdMYmrVdFZvauKEyjg6SXTMnSzqnYS+hoR33PdkMqEGv/X9jul+L6ieUc2WrVvJzxuN7tNprNukplcVp6crfTRLerBDSqdq7qFi2vQZyk7FaG/fTCZ9dW9PPvRU6A8FrtRdvfxddcGZn1CbNqxGSsn4SdN54rl/7gF5d0/1c9/jtsOBVlpbX1b19U+STKwCYjiOgWPnsHZNggcefI0tm3XOOvurlM84UCA1/v7UU+QLKAoaRONbkUaKWCzB8jdX070sSarOT+dyibVFUDp9MqWzxrCw7XWVpAeb1O7dkkFdHWU6dCTf/+27gepZc8TJp51PZ1cXMrmZO2+/klVLXlfuZranKY7D+xiGns+OxNSZUVlDpKeX7Vs3DXrP3gzNehL4v0L/ZIX65e+qn936Y1rWNWFZFhMmTue5l/4jwI9C26nUGoqd7+D96rkQFhAnldyg1q57jWRiA4bejVIOjvTT0tLNY48+yfoNEZRTyMxZn+Sqq24WSPdxb+7qYG3tSkRLirYyxZTCMJamkR8u4rRjT6VmbJXwHW9xy59/rDYm66mcPYum+iYmhmeoqdkVQzzR2jDnOPTnHzIEnHXeeTTWr2DLplpys0bzjxfuonLuTcAo3L5aH6Vs0gADy3KIxaMUFI5ioA7h2cB7Fbu/4HZUkVy1efWKd9Qdv/wRbesbiSccHn3iJcqqDxggdf/brK7+DovQQzzWrLZuW8HWbasw9RiabiFR4ITZ1BrnqafeZtMmG585Bqnn8N3LrwIM0NzEw89cdBFPOhZ6UHD04TOZVFVK9bTZQiDQ8SHSbQBO/fSlPP3Wg0TWSKbmlfP8/Bc56Ti/KptaMazH2I3X2ulz9bF7rWn67797zarv/7tC9awK8dCTD/P3J/+onnviDkYFNX537QXqaz95vK/K6YM90/c/zwwcWxGNRhk7rnjAe7Td/vsPA14m1ge+sS6h6pa9oe741U1sammgoz3CH+9/jrKag13Jq0SfM2X392T3fAZnLKWAJJHIBrV503IisXUkExswzXi6jtfPps2dLFu6loULm1AqjFJ+pApz7DFn8K1vXZPWBAz6E0zcuUqKzPkNJZrEIU7t5vfUdT++luqpBzK78iBWr2zk6iuvGXI5cdyWrt20tq5UW7d1UDSqnAkTZqWzlPy7eb2CHQm9qzvnbmhfu+BYVTKulyMOOxxfwTzmHHt+uvxx58PL9txeHZyyipI8/dBv1POP3UR1dTWnXfgTSioP30WBw0dDYE8C76QX1a5bYGQkYpzf/uKHdHVuJRaT3PPgc0yrOniA5N1FfHSnCyjj6YVMxhL0EIs2qtra/xCPteAzU2iGg5QCVIgtW2K8/PJytm7pxTTzQRkodOIJxcTJJQxOGNGGVODsxAurBJrwUzXuYFE98TDVuLyJwuAERhUUcfnll6tjjz0Wv99PY2Mj4dA2xoypJxpbRG6uIhgajVAHM2FCnoISsWsCD7ze/v+rwT90y3h3uF0mkMPvHv6HuOrLn1L1a1sZ25vE2TpV6aMHxNoHhpkynvE9VnN3rPd2EO78YyFYvWo5JZWH7Pi+j9ik8Aj8geA2hfvCWScozWknmUzyh3sfZUr5gYOqUzKJBcNBDFqcapADpF/yRuntbVaLFv6NSG8zpj+C32fjKMAxWLN2E6tXr2fz5gjKCeHz5aGk285GoRGLOwSDg1vBDEz66FfLnQHvcb3EQrjXoWNww9W3iC984Qtq+dIVHH744YwdO5bnnnvOHTqu6/h8GzjyiAgV5UVADynLYdv2VrZu2cDoMVM+0B3uLwBxu2YI4X7tn8g40CEW55vf/Db3//GnFOWkqF30LNNnBVWw+IABc6Zwx6z0HdNK/+3AJve7SzL3fbZ0iCeSaJqGrme0hz0defrfwSNwBuJ9/t8HV/L+7NqvqIDeRdwyOOCg45lSfoAYTmUTw/25GPyGHUMlruTt7m5UC997it5IM6bpIJWD5Rhsbutkw4atdLRHsByDUDAfxxYopSGVSDdkh6LCHEJ+f/pD9SHkdTeIX/7kcrVxfR2rVtZhO4qzzr2IE04+m5LygwSiv+zviiuu4M4772Tp0qVUVVXh9/txHIdUyiaZVKxfJ4hGFD29Dm1btnHoIcczesyBfX2tdp5bvjMJlckKiwMRtq9doVrW1WFoDoYhaW1ZR8mUCQgh0DWFTpLTT/4Eb732NDgREkmb6TO7VH7JpwQiQ1C3HhuitDUtUksWLeQz5146qJVtBrvTDdSxFZbl4NgSTRv8t/1/99GS2SPwHsEGkqyrf0+1tdSTFQ6QkAZX3fRb0dcWJ43hVT7eR7O2cO3dGD1da9U7775Ad3cjphnHkRrd3VG2d3TT253Acgx8gVxMCdJPeiEpHAWOLbEshZKCkpJp7LiILCDKZV84W7VvaULaSTRNgqN44rGHmP/oE9xz/9OqtPIAkTnpmpoa8fWvf13dfffdvPLKK3R2djJt2jQqKytJpkYxc1YhUnVz6JRSSqfPG5BbbbK7cLtPKjLx7Y31i9W/Xn6crZsaaN9cT9hv4zMhYEr8pqB5ucDQBbquu1JQWIR9KTq31KPsOB3tW6mOWWpC9SeE61RLEdvSoP710pM888RfCATDtLVtUJd863rh9t8y0ueh3j8RRGlIqbAtScq20r3A9v7QM4/A77fVDvq9Rf3yV9X8+++gurqaFSsb+MvjL6Z38MGl5YP6uA+1dwc5stOLRbiSvbOzTr3x5rN0d61D1+PoehIpBW0btxNPJlFSx+cLYUoNW3fnFknpztaVEvLyi9i4YROmqaGkycRJpUMmPrhq8y+v+7qKdjbjSIM5Bx1NaflsEIKHH/oL69av5Yaf/Ii/zH+agZKpsrJSfPGLX1RCCKpragYUHti4ki1FvyqaaROkDbnkoRJ3gHovFJBkTe276re//AE92xsoyJLkZ2uMy1X4TYnfB35dYegKQwdTd+cMa3qmH5eEsI5jbybZ0UXDwhQ+Z60qHFOKrtm899KDJLduYEx2hI7eCG+8fC+aTKovfOf2vs6Tw9nHOywTAbPnzuGBPzgoJdIq9N53CHsEhp3ouQMdH/324m23XMXkCUW8/I/X+ekv7sKNOe5aygyydwd9pHTHFuAAcdrb69Xrrz9KV3czPl8SIWxAo62tHaVMDD2AFKAJgRSu2qbjSgFXbRZs2NBCbW0jhflF5OZnM9i2c3O0NzQuUfWrFqFrktvvuIfx0+e5k+6Bmplz1Mknf5ralctpql2iSqsOccv70pvQzJkzReY6+ombuV8ftGtj//1trntP/e7XVxPtWM2YvBS5IUmWXxEwFT4TfCaYusI0RP9XUycU8BPMChIMhZACEtEYvVGbSPcK3v5HAwnbNSUCogu/UMyrGcuiFW10dkvefetvHH/yhaq49FDRX9jx/qpvzdwDhWWj/L4gjfUNHPOZjH2+9+BlYon+5IOBs3j7qlr6somSPP/oPUpZ3bS2rOfzX/w2JVVHij1RETOHGyyNLKCH2pUvqkfm/4zt2+pBRVGOQ3d3L+0dPQjN/QxN0xCGQJgC3RDouoapafhNjYBPIxwOs3lzJ0LLpqvLJjd7NIM1Awfo4e47fs706dM59MhPMb5stkBkiOcOD6usnI1lJVm1qrbv3gyVSq73OgZs5sUXf602t72joIN+59DOMJyzyL0PzXXvqTtu+yEdm5aRH3bI8kn8poNhOBi6xNBdKa1pYAi386WuC0yfIJwVpHDUKMaXTGF61QwqaqoomTaRcaMCFIRj5PnaCWnbUHYvjhVFkxGmTQ4TDkE80s6137uYntalyrW502tiN+Y8x2NgBoL4DI1MFlhGFu8NKnsSOI1d32yLhhVvqHfffplgKIQlfXz27Iv/i2bfGambpK2tQf31xQfp6lpN0J8A3LGetqXQhNtqVinlplYohVDgCLcBm0q3i3UcgZIavZE40WgMwwgiHJ3JUybieplxz1PF+PcLDypBBMNfzKXfvU70qbpK6xudWTN7DuubV6c3t10hyXPP3a7GjNHp7V6AofeqoqKj+xxXO9zjIaZEv8fdomnVu+pXt/6Azs1LKcpzCBhgmhKfBqbuNo7XdImpg66Bpqv0Jibw+XwEwwFyCvPxF+RBIIDp91GgHGQqDjKBkHFMIUkhSFqKVCpCwAxSVGDS0WuR6G3jsv93Jrfd9ZwaPXGmQO08htwPjRlVFfT2xLDkFvrHmu49eBI4LRHE0Al+DAxlJPnVzd+nc1sza9a38+0f3MqukgTeH67KvLltpXr++T+wZcsyhOpGqUS6Obr7Eprbb0MXIr1o3ZehyT5JpAk3xCIw2bxpG7quoQsbw0ixtmEJ61a/kZaMEeqXvaHeevV58nOCzJx7FJCL69xhkHjRNNcOVHJIf68dZg0n6ehYSVFRO0WjNyLUKtza2OGxgxRPh8saVixQF551PG3rl5AdlAR8Cr+pMA3wpUelaJrA0EDXBFp63JOmucQOBHyEc/MI5OUh8vIhOwf8IZTQkbiTGFxHl/s3ui7QdUClKMw1mDQGgn7o7d7ODT/6Bs2r31UIa4cNbMekJ43yGbNoad1CV+c23M0ykygzRGJ/RCLZk8C7hOt1fuGxe1Uy3oFUiv/3te9TVn3YHqvO/cdzyfvOOy+qZ5+9l0AgRsCforAwH6Xs9KJxH72u627UM71wdFzb13WSuo3bw1l+xo4ZT92qTbRtaSE7K5+ionHEInG6O9u49abr6O6Oqk+d8FkWvP0fxuZL9JCPT558crr4buA0e7ex+QN/+TOFeVnp8SwDnUw7KpE+M8D6DU2MHzeZlo4uRo3uUlAkdm+Dc6hfsUD99MffozBPkBWwCfrTpDUUpi5cSatlSOxet0tkdzMzTZNAMEwoLw89Nx9C2e5laBEcx8GyLBzHHTXj3keVJr+GJhS6sCnMD2AGDbK6BS0bVnD+GcfzwGP/VtOrD+3zwg9//TqllQewYMF7jBobZP2qJjW5smivliN5BO7DME3khMXa2tfVn+/+OcVj8rBlgFPOzjSi203pO8SLvWHDMvXAg7+nfVsjwZBNwA/FxfnufN10u8eBqqamKzcxIz1BQUOA5k75C2f7KCsbR1Y4h+6eOKXTxjFqdDFKGqBGsWLJajZt2c7YUUW89+ZfiXRtwSwq4a9//QeO9kM1tfwAyitnUjnroPSGJHn4L39QWWEfSmhUVs3c9eUQ4rDDL+D552+gujKLrHCYZKoJv68INywT2NF72/cDCaS47upvsqV1BaNzFCG/hs+U+HUw01MedJHWPAZI3QwBDU3D5/MRCIcws3MhKws0g0wTajuVwk4NJrD7wp2UqHQ3f1spNMcmbOiMG2USDGZx6ZfO4T/vNgChdDFKBgO96CYVVYcxY/ZaqmbOZHLlwWJoNKLvcj8iWnsEHhayL6xz289+xPSS8ehmLpd85Xu4Oc767qfiDXCCrVu3TN13761s3VZPUWGAKVNG4/ODVBZCSNf5oQYsFSn7+yvpoGlGeuFJcnKDlE4bTzhbA2XT1bmVseOKUNJG6AZSmtzxuz+zbUuM+uXLePGZP1JYkM32jigpG5597nks+XdiKUXp9ApVOWMm1dWVPP7YIxiGQen0Cspr5g4skR8mPupnypSjRDSSp1pbe6moKObtt/7JMcfMwg2tDUbGlnfvrUPDioVq/ZoVFOU5hAKuh9mvCzdEpIGpuRJYiLQ5oYORlryuA0vH5zPwh0P4ssJg+EEKsB1UMk4iFieRSKUJ7I6IcsnrvhzHwXIEtu1g2wrHkTiWjW0LSkrKd+PhGlTPPlTcNPvQAT/zCvo/JgxJVifJc4//RZkiTjSS4gfX/oxJFW5d757n0SZZu3aR+tMfbyYWb+bgA6eQnePDkUkcx0JI5eY1AxljSSkxKLsH3MWH8DNmTBFjx5iEsty/6YnE6I3GECKA0DQcKVAqSMHoGaJgdA7lNYexdVOt2ri+kallh3LE8V9kxaq11Nc3UN+wkk0ta9i4roknH7/fndyndK6/4WcMbMAOw6mQPmAUF33hal599TomT8mlsKCArs4WlZfvqpLD19S6qvMN13+PrKBrfwZ8wnVaGQrDyBBVoWmiz97PDIYTQqTTF3VMv49AKIjwB1y9GgmpOIneXuKRKJZlpcNsrgR2HPoy1aQjcGxI2IqEJYgloTeh0d7j8Ptf3UpfXHjQNb9fF9HB+Kj1aY/AO8ANadSveEstW/gaJdOmsapuHZMq5vTZdcN7U4d7VG7ctal5kfrD769nzFiNg6fNRNOiKJVEExJdCCypIRxXvcsQWQhXGve1KJUaCIOi0cVUzSghnlgDpFDSpG5VE5owUFq6X5XUmDv3CPqHVds89+zzVM0oY8LUKo47+SJxerqJXd3yBap2xQpqVy5HKsHM2bOprJqbbsD+fvFQHQhQXHywaNtSqJ59tpHCwhqWLP0HF100bxf31+bqK7/N5vXLKMxxCPgUhu6qzm5yRsbzTNr+TavNaft1IIF9PhOfzwe67rLStlA9PcR6e4jHYlgpB1sqHJlWmxE40i18dBRYtvtK2BBLavTETI779NlMq5yzG9f/8cMjcB8ykhcgyS9u+g7TS8bz5rtruOGW3zOwomZo2dvAooV+OSoRJFmzdoF69JHfUF4WpGi0D12LgbDRMgmzAvyaThIHpVzVUEqFLTNeWgXKRBGiqHAsRx19DG2bG9NFCxptmzuI9tpomi99DgKlTMYWTyZj1z750P1q2tRJxONxjjv5LOHapq46O2PmEWJGzaGc1bcBDRzNubvtf/KYVnIOzzz7BCd/djrRaDeuqTF8/fSjD/xJrWlcwqgcSSgAQZ9r/wZ8YBpuqMg0tLQa7XIzQ2StLxaclsCmiWForlouLYj2kOhop7ezi1gshmVZfZ5o1ZcnLrBsRcqGlO3OLk6lNCIJk+JJs/je9bftphNuR+xODvWHvWo99CFtq9YvUaloJ+vXNXPRJV9nevVhYvf3unTXDCKsWfuuuv66rzCqyKGwSHMlLykyiQJ62hkjNJUObeho6ZBJRmXUhB8hwowaVcrRR5+Msi2ikc70gtRo29KJrgXRNdP1rGoGQvMxZuxEXAni0NSwksLCQg49/Cj6ZzGZ6fpgd0Iffa9MJtWeVOYEmTr1cDZuEDQ2dREIjOKVV15TO2olDrXLFqinH7+P7ABkBTV8foHh9yF9fhwzhKPnIvVCUqKQlCggJQqxRD62ysEiG0cFUQSQ6NiOwrJsUskk9EagqwtneweR9nai3T2kUikcx81UcxyJLcF2wHIEjtSwbZ2kLUhYBpGEQfGUmXz3qptxG9z/t9Mi9w48CTwQyqZ++evqj3fegi8QRDfzOPHMgRMUBi7qgbnFmYL4TFZXlK7uWvXCC7/hxJNmYegJpEpiK5muCeov9NeERCkNE4mSAlsIhNTRpURJA8cOUVBQwhGHn0l2bo6or1usoBupbLZt6SQWTSJ0P5rMRK1NxhVPZHTR1PSmEyc/L5u2bp1I1Oo77133e9odSTI4p7mmpkYcd9xxas2aZsrLZ7BgwQI+8YlPDHm/zVXf/xptLbUU5gj8PvD5TPD76HAU6zbFUAnwaQEMXUfTJKPyQ0yZNJbcgMAn4vhU3B05qhJImWDbtnYSqSThLe34An6wHLq7ukjE4lgpJ+3AcjUax1E4NliOImXpJFKKRFIQSWh0RP1c/92bmFQxT4CZbjCw50to77a08wicRpp4IsWtN15JMt5BV3eUO/7wO4ZWGWUwvHrolr91dtarP9/zU4rHmQjVhVKOW+rnCDThhoEycG06VyVUQqFJVyUXGEiVRf6oEg4/7DNk544R7dvrVE9ki7shOBpbt3eiaYY7A1colGYiZIAxY0volyAOj8x/gGMPm0Vp2Yw9uisZNXt3cdJJJ3H11T9i69atBINB7rvvPhWPxykrKyUa7SQV2c7apmWMLjAJhUwsErQnE6SSCRwbkgmYNrGCPz383ICmCEnWLHlbbVy7gikT8mndsJrnnnqA8mnjKMj1EbEcOiI2fqMDXbPQhUQ6SWw7LXUdsCVIqeFIhS1dG9iyIWlpRBLQEzM59lPnMqniQIEyQWgfWdjnw4ZHYCBDvuuvulx1bG9FCMH/+/o1TK3ccYJCJpIiBtmM/fW1HZ216q67fsL4cYH0NASF42QmB4CjC4QCncHzc9w5uu4DkcpAyQAFo6Zz0IFnkp1bJJKJNaqtbTGCCEop2tt7iMcchDBRjkQTAiUMFFnMrDmM/kdrkx0KEQhnYTsZ2/b94eoJu1rFOx6nqqpKjBpVoOrqajnqqKPYsGEDACuWL+Gf/3iW7VsaGV0Yxqen2N4ew/JD8czx9Ha2I7YnMG1BU/1a1tWtUVNmZDp5KqbNOU1Mm3MS4DDlYJvDz76RhsVvqUjnZrra19K1tYnWtjrywgam1oumLLR0m1cldaQSONKt3Eo5CssRxC1Fb1KjO+6jsLiKb131MwGhHWZQfVj4qGxjj8AAKOqWLVAv/fUZivJNcnOLOPWcS4bNdR68M/c7vSDKo4/dodrbaxlVpOOoKMKR6Lh2rXTcOKbjOOksIFcSC6GhVDreqwwQOkqGyS+YxkHzTiA7Z5KAOKvr3yEWW4+uWyTiSVo3b0PXfK6q15cnbTB29FRGFUwekFAg8fv96HqQT55+jviolbwrrriCK6+8klgshmEY+P1+It1tJCLb0GSEcFjQ22OhmRAMG/T29hKPJMhF4DcNhCN45qkn+fbVGS/6gPvfVykvKZtzhkCkgF6gB3tzrXrn9Wd55/XnKR5ThEkMjSSakigcbKlj2Q4pG+IpQSSh0xP1MWr8LH5211NiZ5rWvo6P/Yz3ntduV50fUjz56H0EAzpt2xP87PZf43aj2J1juhU+jz76C7V9+2p0MwUyCcLNKeibNKsppON6UaWUOOm5gv3NzgUKHaWyycsr5dhjvyRcZ0qKeHyj6ulej+mLI6WkbWsnum6ihBs2kiKdoODojBk9hf7FKFm5eInSDD/xhMN/l7+9e72dKioqxE9/+lPV2NhIXV0dAZ8frTgHI7mGZCzJti2tBP3uXhUO6sQ6esiT4NMUhnC90s1rVtC8ermaWnHggFRG2Vds4U4LzDjadCAbY9woccQ5BzO27LNq8dt/pbnunxTl+DGJIIR0bV9bw7IE0aRGb8zPqOJqLvnaTbgN8D5Iauzu46Na3x87gT86ZPKOJShnyB3sV39rly1TD/zlbv767COEs0L88OobqZi1Y0rc8HDJ+5f7f6m6OldimnGQEqW5CQOkyek47mcK4eYWazooBEq675GajpABlMoiL38axx57YbqjBfRG1qjVdf9BEsFxkrS1bcd2wDAMVNoxkyk8kNJPZdWB9Ne0gpI6G1o2s2FDC+d8bqUqm3nUR75XzpgxQ8yYMYNTTjklvX91cPWXn1eO5hDvdoimlY0xBTlEe3qJRRJuDgZuof76NStYU7+IqRXV7LziK+NUzCzhLEBSOvtUUTr7aKKt76pH7v0Z3d3r0J0oSlrYtiRhaXRFNArG1nDJZT9mfNmB79N0b9/Gx07gD2s1DZbkbhECJGhavkA11K+kqaEOXdfTdicsXrqShYuWYjmCRMrC0HRi7QneeW85Z5yfyUB6v37Gce7580/U9o4GfL5U2lkFKIUUAmyFUjampuOQ6Zoh+5J6pVJoQgPpR8rRfObTnycruzQteU2gi40b36Orux5Tj7tebM1AAHZawgshkFJDigCjCyZRUDB5gANIUjPvUNHdk1B52T7qaldQNvOIoU2bdhO7J7l37FwhqVuyQLW11DF5vJ8xhX5atyRROmjSIuT34cQTfc48VxlxuOO2a6moqFATyg8Tu55qMVAz0NL3LY/w+KPE/10zl66NteqBP/+Kba21KCdFd8RiVHEFF3/tBsZPP2hEkxf2AQJ/WBB9EjdJU+1S9fTT82ldv4b1zQ1uP3PphhRsW5KyHGIJC4Sb/1pTPZvzzv88ltS56JJLBeg7CSNkOlC4n7V582q1sWUlgWAS5QiULpBSoaEh9PTScsAWEuGkw0aae1ypFEL34TgBhCrghBMuJit7uuif0Zugp3eDal6zEN3XiUCRiqcwDAMpASVxbFd9RphIFaaq6lB2nHxoctEXvsQrf59PU9NyBk7R+7AwMEV6cGMZ17tfu3Ixo0cFyfbHyRodIBZL0h0HO+VgaibxOORku7FvcNyyPxL85lfX87O7nsONXfdnRWWqs3beljcT0w6TNzFHfOP6ajqal6h/vPwCS5fV8cXLrmHC9IMEKugmmY9gjFgC79CaBov6ZW+qX/z0Cnq7tmD4giRTklgsQWdvgrPPuZCU7WBbkqqaGqSj4ShBdc1sambPFUMzkIYPIySQaiOO3aXWrm3ij3/8HcGgg20LDE3HssA0ddf76aSrhoRAOQpD03D62qFq6LqBsoLkF1Zz6CGnkJszTfS3pIkDHSxe9BIQRzk2SmhpDcLtwiMct6DdVhLH8lFQNJ1p01zVv1/AuteSshIUjwnStX0dkEoXE/yX3tYBD0BkWDuAxAPfGPAL8nJMQr4eFA7TpwRp2hgnEbc44LAjQFtM5/YthINaX/aZJixampfz778+pI797EVprWTHsj41TFy7HzqZe1ow9Shx7peP4Nw+u9k/4skLI5jAkGnr4mZPbWhYrB6459fYyQipVIr8wrFcePp5TC2fRfnMg8TgXXxgD+Qdm6vtHJJ1a1ep7BzJgw/chWV14/P5sW0DW3O7KEtd9qVWCqWBcMvXbOmgKw2UhtL9ILMoGDWdEz79pbS9G0hLfbf16Yb176quzkY0PZ16qQXSDi/pqs6a7nq2pUZK+iksmIS7yIc+Up1zzj2f77/2CMqx2Vi/VE0sP1h8+DOKGTKNsF8q+3SdkF8QMCRCOAQC2SSLs2lcnwC9iE8efyEvvXAfyG404Xbp0AQoLO76zY2Ul1Wp4unzBpB4d0emDFSrg+/7NyMRIzyV0l3sG5veU9/52tlsWLuC3MKJ/OJ3T3Dnw/8WJ5z9dVE+8+gBfX9NMr2fXEml9b12hsFdGHSa123lT396mJaW7UQiKWw73dLVUUip0l9dFbm/iNxd0I4UOI4Py8qmdPpxnHjiN/rI60p9BSTo7l6r3lvwV4TqQMkY4XBwUDcJw9AwNIFuuFLZ0P2UlR+A22BP7+ss4pYmalTUHCDGFFdgOzq/u/0m1q16Sw3sHgEfoGFEX8uJTBJMpgQz/eu+pHDXyWYYOqah8PsFfr/Cb9jYtuLvL6/BoZJQeDKaCLrpoygMTREwJdm+CHf99lpaG5eo/gZ6w5zG0NMbbtTpfjhFaMQSWKQl78amheqyS88nHDQJZeVy2beuoaTyEOF25A8zuFNiJvSQIe37E3fwQtCQjsHSJXVuZpXUsC1wbLAt3Owf2yVxppJIyXRrGuXDkSEsO5ezz/o6hxx6Vpq8oQHnlQS6WPDuiyC6QEQpKMxOF7RrA15uLayuGQgtREHhRHJyxu/E2ePahN+/+mY2be1l/bomfvXz61hT+166gZsFyP/Ombir+VpC0Nvbi1IKn8+H3xRuX2fDIh7ppbe7B8eBCeOnIR2BrtnoukIzFYZpETDibGxexJ2//TGtjQs/0AjRDzr/ayTMDdvnCTz8xunGX9euWqz+9LsbKcoPEM6fzF2P/FuUzXw/r6UL0fca3Aur7/fDGsEKqTQcpSMdIJ2WZzuCpGVjOemicFvhOM6ADhA6jgzQ1pbinHOuIDdvpoAslBpQNKAAkix872nV0bESSYxRowvRtXTx+oA2MkJTbjqm5kMTeUwrmcvg8SBDbUWd6TWHi29cfj1d3VG2bl7HXbdfx8bVb6dJ7Ibb9oTE/c9FS9uSOx/qVVlTzea2dtD9mKZOwFQEDIvJY2B8UQ8b1vyLeKyLefPmcvEXTuLgg4uYMEEgNDBMCJtJ2prf4Q+//RFuzy2LPWkeJ4TYswHEu1wD+xZGqA3s9pX62wuP09aynsKCIi799k/onwTwUe1LrnfatiWOoQgEffT0RMgvyELqWrrLg0JLx4E1zcCWBhpBtrfbfPMbN1BYOEP0z6/NbE02iAQ9XU1qdcNb6FoHmkohtCyEyhiWGeeOe21SgSb8ZOdPoXj8bAG+XSTguxvFGRf8n7j/3rvU1vZWJGv52lc+zzHHnaZOOvVcymrmiYx5seuOI7tKiMlMUrTS3yfYtq5RFRcKiseNwjDirspv6JRMLmJN8zrys7azavnTTJg0nlPOupDs7G3MOmQcQvPTsnErLWs20tzYQtOaVlqb3+BHXztN3fC7x4XbsueDdgXdf7APE3hglc9Q2DSvelu9+p8XMA2Na674CRMrDtotybtjoFIb/sfD/JkAVq9ehVIOEoFlWe6UOsvG1jS0FAih96VIptDRtCDvLWrmmmvuoLBw5qA6036SJOnurFVvvPk4QvYSCAqKxxcDqXQ/LLeoQNO0dJsdDaHrKPzk5kwgs3HtWmK4qvQz/1goGla8p35567WkNq/lvbf/yvbNdYwZV6JOPPUCptccLlznj9jFcYb+NlPIEWVT03vqlb8/xpaWVWzZ1EhWCAJ6ipARY0vKIRSCUEAnnBUgHAKRiPLpT5Zx6jkn4c+NQTAMWgCACVnjmDA2yJzyIjY0F9DS2svS1Q3ILW8pbcyRYk/mAO/wIPmA4fB9DPswgXcFh+efeYRRBdmYwUImVgw/WOyjgEqrm0ppJC2brLCb9JGRvm5mFAgMIt0pVtc1c+RRp1Feftgw/ZL7G7v/57Un6OqsJxxKMXpMPrruJoWo9GhM6fTb5Ao3cys7u5iJE2vY/fpVVxKX1RwqvvO9H6unH7+Xl/76GMlkkjXN62htbeVr3/apyeWzRaY2uH9u786QmXAY4YqvnKs6Nq+gIJwiN2QxNtcmHHC7bfg0gaZrGLrEkQ7dXduYPlUnr3AU+UU6W1oXMmnMbLcpncAtzk/2IGPtxCNtGLKLLDNC+SSN+ff8hDMu+bkKjJ2X9nV8lFrXvo19+KqHt6lcv4IkJ8sk4NM46aSzcImxB03mxG7/eNDv3bRMLa1G2+kURp2e3hiO7XZ7cGw377ary2b1qjbGjqnh29+6YSdtaF3yvvnGk2r71noEnYwbn0sopPV5nTP9oHRDQ2husYym+ZBkM3nSbLKyinfYvHbtfEl3U5x1hLjyxjvFXff9DREYz5Yt3TQ313HFN8/jd7d+R0EUyAwb25Uvws1I+8tvr1bx7UsYmx+nKCdFbtghOyjT3TYgHBBkBQXhgEbYL8gJQlZQYse2s2V9PYtffY0nf/UbVrz8TzYvWUJ0bTP21na627bQsWUb3d3dWKk4pogT0LbxnxduJ7H5HeXaxP3TNXbr+e/47YjFiJPAIh26qF2xhFGFeViOYG/uwHWra9P9kkHXTKRUmKbfDSHZ7jSFaNRi/boOxo2r5He/nz9MG9r+hd/eUa+Wr3wNU++itKyYcFhHKYv+Igh3mTnpnllCCBxpkpUzmXDWFPozt3bdvxkG1jBnNkedillHiidfeJ3GFW+rn/74e2zf1szrr77M6vr16rf3PNaX1inS42YGw9UgWteuUO++9gy5oRhhw8Y0JD4DfJrA1MGnK3RdoWsKn+EOIjN1o69pnxJu21xbSVrqV7GuzkHainDQIDccwkq6nTVSKdu9x9KhvWURLz/zO449NaiyiwfGiP+3sA9f8a531VUrVxAMBvvItDPsNPy3x3FB93zq61cjpZ1uQCdJJNyaX8sG29GIRCTr13UwenQFv79z/gDpOJTAcbZvb1D/fuUxBNsJhyU52X6EcDOs+qYzCDd7S+ig6TpC04EQE8fPJRwq2bnpMMz1DW3EN3CS4PSaI8UVV9+GP2sSvb1Jurc28J0vnjxoVpAYcB/6PyTOq/94ioBp49fd2b0+Q2BqGroBmqb6tAlTF31N2k1dIxgwyM/LYuyYQiZPHsvUSWOZMLqA0Tlh8kIGyrLZtq2H7e0JunuSROKSpKWwLAuhetm6cTF/f/J2oBX3PD/AOhjh2IcJ7GJn6mBVVRWpVMrNc/7I59G4Htbnn31SCdItSqV7bqZpIh2Ix5Js3rSdzZu2Y6V0vvOdH9FXFaSGkjfJtq316qWXHqJt8wrCWSlmziwFYaHp/cPEMt0XM6NO3JLDLLKzJzJ6dLUYONZ0T2OWgxsSGICfqjlHiCf++oYIZBfR29tJ+9b1vPzMI4OSPgZ/TgqI0Lq+loBu4dMlZpq0uqH6GtG5XxW67poGhqlh+nQCAR+hUIC8vByKxo1l8rQSKmaUMq1kEkWjCggHA/hMHdMERwkcW5FMKVIpB9tKopxuNq9byF9+8UPl1gUPTk75X8A+Q+Add8hMTvLw6mB1zRwivVF8mV7Ae/rghjF63cXpHmvwQpWgUjz35KNoir74bipl40hwlCIeT4EykLbGmFHjqZgxu78taV8UyMG1e2O8+OI9bGlbTDg7zkHzytB0C13rH/2RIbDQlNv0ToAmQig1mvKyo8hkXe107McHiHtmcoeffPF1UTB6Go4wePWVF4AeMkUQoi/m66rPHc3LVeuGFfhMyyVtehCZrvVL38xEBU0oTN3A1N1C/2AwSFZONtmF+QQLC9Dz8zBzcgnn5pCdHSYQ9GH6dHcCoeZOZMwcTymQtkN3RxvrmxZz3Tc/r9zz7J+OKAesqJ3F+0c69hkC7+lpR2IWtiNobKjDfWi7J4F2JakGkmAwIRTPP/GoamyqA9xZvEopV1qKKMnENqAXy4rS3dHNKSefybBOOGEDUf5w902qZdNSsnOTHH3kLDQjha477vSBtLQd9EJH4AOyKB47m0CgREBw0BSHD+u+ZvKGr7r2Fjo6ImxuXcN/nn9UDc5+cjehjasXqLvuuJGQHkfXnX6Jq7sNDPqlL+ia5nbeNAQ+n+FK36wwobwcggX5aIWj3KFkQR+aofdtkkinbyNzn4v7Tya8GAoKrGQPm1vraW1YNug896Sf10jFPkPgPRMYOtOmVxOJJdnUso5BqtMQUT70uO+fXTO891s3NZSQ6YqidNN1meSccw7nwgsO56ILj6FoFESjUWZUzmGof9ANP1ls3rxCbdz4Hvl5KT51/AFoRgpDz7SVFW4yPzIthUm3mDWAENlZk5g8+TABhXywCRG7C4NpNYeIMRNK8ftgfXMd/WWIrv2+ueF1de+dV7OtZTk+I4lPkwP6N0t0TRvQhJ2+trmGYbjjQINBQjnZ+PJyIa8QwtkQDoMZwFECWw6eZyTTz06lNaDM7yRujbWVivPs04/vsKb6tbPdK4IYaRhxXmgXGlNLq2hpbScWt1i/apmaPOPYD3E1Zx56RqVOUte0FKlZ6fwpDRuFgcWkiaOZOnkUmvIR6YGSyWHKqgbPFAIbIZK0blqhfnP7Dxk71ubU045Eym5Qtjuat6/hnEQIVwI5MmP3BkCNYurUQ4BcJIEdBn58GOj3UgvAz7nnX8RfH7+drGBGZXbroNfVL1I/veYrBPV2cgIOPt1GExJTFxiaW0lkCHcUqC4GjEIxhJtKGQgQCAUIZufgy8lziWuYpFUbbNseMFUwQ1jciQrKrbl2FNiOwLYUKUsSTThMKd2deUb7F0bolmRQNvtwUTyxFF2Dvz3/DL++5XbVUNea1rM+uK2jVGZIs5tZ1NTwjvryl09Xq1e/xaw5pcyedwC2gJSQpIDmDduAEEoFmTa1mrKKWfR5hvs0AYvW1pXqsUd/Q1FRkgs+dwy6nsAwJJre76wyDM219fT0ghcaAh2pghQWzcTnLxUQ/EjICzs6tpIJi0Ssh3feep2BnTdvu/VHBIwkKhXF0GW6esj1LuuZSYKaWxao66JvuqChuZMUfAEfoaws9GAQwjlgpMNs0p11kkrEsJI2tu2qw3LIUDKlwFEaKVuRtAW9McWEyTM58cyLRd+84z7sn5I3gxEqgd3Y7+SSGSx9ZwNPPfk8M2rO4Ctf/iavvPrkHujiGUnrkJljJIRDU9MKtW3rZv7+0gtsatlAKOQnljTIySniq1//Pn/6y5955Y2/Eo3EePrv/6InmuB3P3+W8unTuH/+AtE/8b4/3vvWm89iW+v5zIlzMfQIUll90weFEEjhjvbB0NHcJlooZYITJCs0mTFF1eyN5mt9UIpUym0TlF+Q23e/GlcuUFvbmsnzdRFIq8tGeoavLiRauvCifxgZ6MLdjHRduAT2+TCDAfRAEPyZvHABVgo7HiMVi5NKpZCOO1HQbdrXX93lSJGeaaQRT2n0xjVOPXEPE3r2E+yDBN6d7oca4KOsYhav/O2vBAKjKBw1jhl6DsCuu+qrzBeVLp5PAjGaGxepbe3NOLKDZcvfY8yYcRQWWvT2BMjLm8jk7FFcfvk1Akx+9INbeXfVQtUZTbA55vDzO5/FkHDa6V+hL8G+r1Y2SUtrrXr1tflc9pXPUjzeQIkoKBuhpUsN+7y66ZY8SkMpB034sVURkycfimEW9yWE7HyY2ocIIQiFQowZPZ7xE6f2PZv6upUETEgkkuTkgWnomLrEMEiryBqa5vR7njXX9s28TNPE9PvQTMOdJ6qlXfROCmIRkr29xKOxAXN9VXqSoDtdwZYSyxGkbEhYGpGEwdhJVXzmjM/vXi78foZ9kMC7gislXYkpKC2roCOWYs6sUroiUSZPmZJu8bKLxS0kKIkQFnXLFqhnnnmY3t4taCLOrDnTKRwbYuzY0TQ1NpO0TD59wml8+tPnD2h3oyGRnHzOmTz94v0cdFA1/9j+dyaMrWR66QH0S8h0vfLG5erBh37BvHmTGD8xACKKlu6SKaXbdsd1sLokdodJK3ThR8lsRhXVYJiT3AomZQycyvIRwrV3dUMwpng8efmj6C9isFHKwbYhK7cIpStszQ19WWju7dUUmnIQOGjKwpDg9F3jgFa6UoFjgZIQj2L39hDt7iEejaXHoqgBKjN9M35tByzLlb5dUZ1bbvoJ4Edh/I/J332SwLvaQZO89NQf1R2/+SXf+O41fOrks0TCQBWVlbBsYQsHHHbM+1SYZLpHJHhu/h/UP19+mk2tzYweXURu0SjeWVDH+AlTOPDQI6moOI+KitlpmypTZifcRuwozByd6kNmkpebT3dvguPmzqRm7sFi8KSGGPfffwuOWs+ZZ5wEmjtmBU3DkAIpJI7IOMoyXlYJwodDiGBoAvn55biF/76PRDvceRWWQ+PqOmwHeqLJQc9FKg0lwqxtTYIwsByFchz8pkHAb5CXYzJ1Yh5ZIolNHKniuN000h01NBC6QZ4vAH6fq3N395Ds7CDS3UMikcJyJI7Tb/u6qjNYDliORjylE0mYFBXXpCvRfP9z5IV9ksA7g+tY+vWt1zFv3kxu/+WtTCibqmYcNg3/OJ2p1eM5+3OfHPYZ9qucrlS8/offUu++8SKhAHR2d3HokcdQMr2a08+9WDBoUt/gYWYZyacAzdTYuHEj8S1dJBOSyqq5A5rBp4Ao1//kKwq1gfPOPwLDjKNkEicdCsk4rlS/To9SCsPQsK0glixi3LgD0LQJA+qH2TvqMwqwWblyJdva6rnsG8f2fb50NBzpwxZ+Lrzw/3HieZcOUF37vfatK95Ske4WNq5dTqRrI+3xLfidBBHLoTeRoqNnM3kdEbIKthIMBNCkQ6Szm2gkQjJlu6TFnWvkSLCkcuccOYJESiOaNCkqruCSy25kYB/sHZ/5/o0RQmBXoj310INKONBU18jxx59Kc2s9OSUSlb+ZstwqXBV7sNdx8IN0aFr1rvr3P58n6NcJ507gpl8+RMWsgcOsDVx5tPNbI4DsQA523Oa9hYuQKZ3zzrlI9NunCe6790alZDOfv+hoJk0MolTU7b+VdlBlZvDoCjShITW3RNFGAy2H4nGHo2kz0m1m+ychig95ds/Olnj98iVqxcrlAEyeNouMaVA2YzbdvRYBnw/NyAZycTeYgc9KMb7mVAEW5Ue4PbpfevwepZLbeOM/TzGrYhSBeA/dve3427biMwU+oWPbNslkEstysB2JLTW3eb0t+8aCpmxBLCHoivk48dxzmVRxQN8GMlD7el/y7u1Bvh8RRhCBU6yqXw46dEV6KakqYXHDQqZUFtMT6WD6qBAaFkMdGYMfpM1zTz9GKKAzdkIJ985/Kh2vtdIvQb+t24+hu7lAIJMO3dsiaMrH7Fnz0n8rESLB+vWLVGPTf7jki8dRMjUEogccgYOentTg9EnhDHShITERhAj4igkEStM9swZWGslhz+fDwkBNpXH1ckxdY2JJJWXVh6Q3OEX5rHliW2dUjS0MsmJlAyecFSBT57zz87L59Nk/EBDhhAu/yYIXH1QyvpG3Xn+OKRPy8GtJDOEg0nEiqfpn+do22FJLzwLWSSR1uhMm+WMrOeaUi/q6a+6PhQq7g32OwMNtjAqFxOLpl55hQl6IrZ1t3P/3B9kQ2UQlpWxr6eX6G+8UOsZOOngMuGDNrWY59YzzAcmmTYvU/Pl3k0rGuOiir1A8/hDhhmsC7u1R9A8PG7A4a1fUkYil0DU/00sr0j9N0tz8rnr55T9x8SXHU1ISQogEIBCaW76noSOUhqPsdFqn+1KaABlCqXGMGjWL/kIFbUgZ4EfXq6n/uDZPPvEIGjbnnHsBAyc9oPycedYF/PPF+dSuWLbD3w+9T+miSPrb2AY56MTLBSQomHKSinSvZ9FbL5Lq2UBRThCdbjSVwHEst+e11LAcgWULkrZJT8JgdHENF156A/3F/APXy65a/gz4+QiXvBnscwQeHpIHH79fjS4eTbxnK1ELtndsIZTn461/L2BOzVxWbVmhqsccLAzC6Lsg8bLlS9IdHd1F+fLLL5JIdGAYMe644yp8/gnq4kt+wJTJhwpFEIHptkZN1+Wq9G1LRSDSkcKPSUVFJRoWa9YuUXf+/kou/b/jmVYSRIge+qSmEGi6icRxZZmUA0ohXemryCEUKgUmDaohzhDio7frXCdfw8plqrG+DoDyilkM0gKEQSyWQtNgdd1K+uZP7WJzcT3r/VVPGZQdcLqAKHM/cS6ba19VMr6Zd157jvb2DSDjSJXAcex0tpWgO26wrSfAt350LWOmHSRQ/v2GiB8UH3/Q7H1ylzOn6Tf99HZH6I3GCAcMVCRFy4o29G6YXVnB8+/N58nlD6gkUdQuqk4qZ1Sj6zp1q5YDGscccwa6UUQiblNQqBEMNPHb2/8fd975Y7WqdqlCyHSsst9Fs2TFcvXea8vp2BAj0ZuWOvRwx2+u5POfP5SSqTqI3vS4l8G9lzVdR+huW9hM4YISJqgwujaacLhaQBHDNSL/6MnrNqJ74vGH0Qwfp55xLhXVs8TgfV6nqroGgU1hQRZNtctUXwXXMEfddY67jluIX8i4qpPF+HlfEGde/rA496t/ZtqcC9keG0d7JJf2WIjtvQE2bTf4yc8fZkzpoQKxI3kH1zgPXV/7Z0bWPnRFmVxbi8y8XbddSgRBL+eddpI45VPH0tUeRVkgkgZHzzuMirFlbGzYTDIZZ3ntQn54/fd3YQ5plFVUga7Rsr4BsJkyZZb4wfdvF//vy9cQDIxDSYNx48bxr3/9i6997WvccccdfcdbuXKVOu20s9Vpnz2X5W+vwokIphRPYE5NKZd983R19jmHMGGCD8vehmNFUbKfwBlvs0tisy+xQdMMhArhOEVk51Th2r0fV3cJSf3KRerJJ+bjSMHUaTMYTF6XBJbtNjII+n2sWlXL0EqwoRVfO68Ay1Q/hXHNliKgmOwJh4pjz7lCfPEbP+fk877PzIPPZuN2Pzf98kHGlR6UduwNrzyOhF7OHybEvnHBA1uSJqlfvkCtqV9B0G+g6bByxSKaGlexun4VWeEcpB4kb3QJV1x5PRXlleK0z5+i4kYvnz3xNFJb/PRutfjc5z5HeXn5EGMsSf2KN9Rll36OwlyDAw86gu/dcFfai+luGm++8bz65z9eY+nSNg47/FMkkg4+n485c+bw+GPP8PabS9F1k63bNoLo5vNfPI6s7C6OPHQ8pSUhfP4kvoCDT9cwfQaGYaBpmUkQmSwxgUCi0lPjLasAXRxAIDg7XWk0XPO7vUHoOM/Mv1v94uc3UTq9hvvmPy36G88PRA+HV+ersWNH86XLrufEMy7+ELOgMumnGcfiwGqijAq+l9JJRwD2ARs4PZhsxQL19NOP8PzTT5CTHSAU1DF01TdqQygbn5nFuHHTOP7EMzj5nEv72sk888A/xKrmperHP76BQ+d+gokTx3Lbbbfx9a9/XdXU1LgkFgAa5TUHiqJxE5WW2MS7b/2bdbVL1JSqg9LdDXM4/IiLRH7hASo75z+8+84iSkqnEQ6Hufnmm0EZ2FYSIS2yAgpNt6hf+Spf/soJTBxvgujFsiUqAZgClW4MYBhuUr9AG5BGpYHwo4kwhj4Rv78i3evYHOb+7K3nIHnyiYdBOkwtmc6uiGLZEsty+syLDw8D5/7un/OMPkx8zBLYlbz1qxaoL15wMsEAKHxutk3K5rzPXeiGXKSgvLyK6WXllM+cmw5p+OgfTiZRODSuaVQP3D+flpZNtGzYyPjx47n88m8zc+ZM0f95irrlb6g7b7uKeHQb44qn8KUvX8HkyiPT6ZL9jqXVqxvU7bffTldXF1u2bCORiDFp4niqKiZz3323UV6Rwxcv/RRlZTn4fAlM08Ew3fpX09QxTM2VxOkEfk0z0t5o1yMtnTyUmo5uzBAwDncT2fu2mlJu98n6Fe+pi84/HiEE9z/yEmXVB4nh+3lFmFeRp4oKC/ja5T/lpDO/8D+Zh7wv4GOWwG589/lnHicc0pg4vpiTz7iQ8so5zJh14IDFo9OfYDHcAtcQGJRNqxYXXHChuv3229F1nW3btnDB585mytRJ6uabb6amapZQ6MyYeZD49veuU1//yufIy8vjkQd+z/kX+dTkGZmBz67XtaKiQtx5552sXr1KPfvMU0wtmcA555wmNm1aqVrb/sWppxxMVm4Ey+5Jd4wQgI5hCizLHa2imQBWun+WxDB8oPlQMgclitH1MlzyZvc9jr2dRZSJ/T7yyEOg6ZRMm05Z9aydkFfy4F/uUypdEZRMOXjE/fjwMd95BVg89uhDKKlxyukXcNr5XxEzZh0l+geTZaYK7mr+Tr+zcUZ5hfjm179BQUEBGzY2EwhIYpHN/Pb2G4E47uBPPyVVR4rf3vU4hj+HVLKbF5++m031rw3qwpiRxhUV08UPfvhNceghZdxz783qppu+Q/H4MPFkB/FElGQyhZVSpCwn/XJ7Q1uWIpGySTmuuplK2VhWEssysKxx6FolMG5QczrYtbfZvc4PW612r1XX3Uyns8/7Av0D14bCoa52GZrhpzea4szzPy+GtrX1sPewT9jAPl1D17V0xUp6+PJ/gcrKSvHwww/z0MP3qeeff4R4rIPCwsIhl60xrepgcelXv6/uuuNmEi3N3HLz1Uwunae+e80taUmcyZ9O8czTD6jnnn0Ey+khN1cnFk+wZYtA07MwNN2tIVL9g/qEAiPduQNsMNyMIkcG0EQ2WdkVwATRP8/JxftL34/KJpY89NBD6Lqbczz85zrULl+gHp3/EAU5QU494xyQhpsW+j8ej/24sA8Q2EBKSShkEPZn2jfuudd1x/Uj+dwFF4oD5larpjWNzKiopL/NK+lcZFcS/9/XfOpXt1xNKGhi9TZx5Vc/q776rR8xqaJGdLQ3q2efe4KFCxegcGO78bhNOJzF1i1d5OcH0XS38ZpET9uTIt2vSWGqTBGCgy4DOHYOofAkYLyb8aWMQRcwtHfzUDK/X6bZHmNAArE7HtXGcQb2vxrY9TPFNVd+m3DIR9mMOZx+5kXuKJThDvs/UkzwceNjdmK5ie43X/ddteitFygtm87FX76SipmHi/9+gnxGUmUWY9p+VsOl0sWBCBee8UkV1CPUVJfTuK6N3FF5jJ1UQHdvJxs3bCKVktiWRNMlY8cUIIlSWlpEbq6PcJZJdtiH6cNNzvcbGIbANDR03UQ3/KDyCAbKGD3mCAETgZyPP6leke4cYnHKicerulVLqKio4Ke3/pqaWQf1ndXSRe+qa6++grVrVmCaJo89/jemV83bQX32iLt38TFLYLezxhlnn8+21lo2bljDfXfdyhe//B1VNuvYIU6U3enUMfTYma8DJPow2TtCmEAODz71hli7erH62S1XEsoSTJqagxQRDCOF0OwBKY2Cnp4I48bnsX1bD8HgaETcQYgUYdyYr9tbWqCUwJA6SuYSCExl9JjjBmdafdxrXZBu/6NTXlFF7cpF1NfVcdKnj+Xc8y5Qs+YewIqlS1hdt5KmhlpM0+Ta629metXcYW1fj7x7F/tAIofbM2r96rfcBIu8IOMnT+OS/3clZTMPHeAVzmBnSeo7+/3uwdUk3a6L0MXj829RnR2NYCRIJpN0dlps2LgNK+W+3zQU4ycU4dgRxk8YRXaugd8nyM7yEQhq+Awd0x/A0ENoWh45WVOZOu2T/ZJ3H4KbCipAWNStWKiuuvJyVixb7vagQkPTQU/3rK6omMnTf335Q9CQPHwY2AcIDBlVurnuPfXNL5/N6KJsxk+cypcv+wHjyw4RbtdH4U4FGNTTKmMvD7SbM2TfPSIPVvkym0GEzvblav6jv0HXu7GdOLGoQ1d3ktbWdny+EKlklOLxRYQCOlLFmTChgGBA4PMLgiEfgYCBYeaiaRM4cN5J+HxT0skiO5Yr7jtwHVXLly9Sjzz0AMuXLmX5crcm+Atf+ALnX/B5qmZmWuZ65N0XsE8Q2CWRAmJsqHtT3fGbG9m6eQOxuMPsg47jqhtuS+/4PvoJ6qZe1q9YrB5/7BFmza5BKUXljGpKq6oHqN+ZYdWZsMjuEDwOdPDEE79V29tXIIgQjzl0dMVp2dCOzx8iEYszdlwhAT8gkowbl48/oBH065h+P4FAFroxmqOOuIBgaHqavP+dd31vPAd36oFN/6aY2dSMtJqyr24+/5vYJwjcD1cSN9YuUL+65Ro621sI+BXjxk/lsm9cw4TyA9LxYWisXaiuv+67bF7fQHZYx29qGLpbOZxMJjn9jLOJxR2mlVUxrayGqZXzBrTLySSG7Azu3N7X/vOYWlX/IproJZl06OiM09tts3VbF8FgkHDITyigEQgJ/AGNnJwQAb+BaeayvR2+ePEPyMopHRAq2redPYNbD+3MNEl71dP/E3vsm/DwYWIfIzD0J7JHeOnpe9Xvf3UjuXlhkpafo449kRNOOhfLsvjxj69iY3M9mrBIxaMEfBrBkEluTpBQKEAolEN2Vg7h3AK2t3cRCOQzcXIpJWUVfOa0s9MlcgMzvDJQuEUVMd555xm1ZOmL6FqMVMqmuydFd1eKzZvbCYWySCbjjB6dh9+vEwwFCIVC+ANhisdVcPRRZ5GXVypQoQG9stKfsA+Sd/jnALtKnIGP3wf3v459kMDQX52UpGnVQnXrjdewrW09fp9GZ3cXEyZO5d0Fy7CUxllnf46f/uLXAjRWLVusVixfQnaWj6aGepoaa2lrXUtV5XQKcsIkUxGyckw6e3s4+IhjGD1uCoVFkxhXXCb6F6pD26bVqqNzHQ31C2nb2oymS6QD3b0pujpcOzgQCCGEIhgKEPAH8QeyiMUFJVPn8NWv/CBdkJ9R+T94L+edPZ2RSZy9VVX1v4N9lMAu3KQIG9dL/Z669ac/onlNE0potLS20xNXVFTO4+VXXhf9jqHMlAV3A2hY9rZqbqxlTeMK1q+rQxLlE586ivGTJhPKyac35tDTGyMeTTBr1iy2tLWSsnrJz/OzuW0Dy5Ytxh8wAUlPJEFXR4rOziS2BQodw/DR1RPlsEM/wXGfPJWKiozn/MMpSvAI7GFX+NgJPNiWGu7hDh598syjD6rHHp/PovcWunnHUuMXv/gN5194SVotHmi/OQP+3lXNm1YtU//853M4qofcvADzDp5LMOgn4DcxDB3lWGzd3kFTUwvtHdsYVzyK5rWr0LUk0USCzvYUrS3dRCIO8YTGYYcdx2lnnEdF2cz0JmLSfx7gLVgPHyX2eQIPtrUy9rHNquXL1P0P3MfSJSv45W2/oapmrkDomRZxOxkAliF3EojQUPee2tjaxOgx+WRlhVhdV4tt2+RkF3D0sacJgM6ODeqRR/6Epkfo6emhqamN1pYeppXO5pvfuIrS6bNEf2mjMeSzwCOwh48SHzuB3x9DiT1Qwg7sBKwN+Zp+xw6259CBZkPDJZlj6GTU8Ice+r1av34Z27dvJRIVnHvO//HJT54u+m3c4cocPQJ7+OgxAgm8q/cx7HszJN5zR1LGlo7TtqVetbZsoLi4lHHjpgsIoJS+i+N5BPbw0WMEEPiD4/0IO+zvBw1XGmhLZxrUZcJPWl9/Kw8ePi7sFwT+UOOqXoDTwwjCiCLw3kuA2IlDbdi86aHwVGYPew8jarXtPfLu/PMHbngjafPzsH9iBElgzynkwcNQeGzw4GEEYwQVdXp7jQcPQ+GxwoOHEYx9gMDD1Z5+jJ87ZFqiBw/7MvYBFXof2EM8eBihGEFeaA8ePAyFJ/48eBjB8AjswcMIhkdgDx5GMDwCe/AwguER2IOHEQyPwB48jGB4BPbgYQTDI7AHDyMYHoE9eBjB8AjswcMIhkdgDx5GMDwCe/AwguER2IOHEQyPwB48jGB4BPbgYQTDI7AHDyMYHoE9eBjB8AjswcMIhkdgDx5GMDwCe/AwguER2IOHEQyPwB48jGB4BPbgYQTDI7AHDyMYHoE9eBjB8AjswcMIhkdgDx5GMDwCe/AwguER2IOHEQyPwB48jGB4BPbgYQTDI7AHDyMYHoE9eBjB8AjswcMIhkdgDx5GMDwCe/AwguER2IOHEQyPwB48jGB4BPbgYQTDI7AHDyMYHoE9eBjB8AjswcMIhkdgDx5GMDwCe/AwguER2IOHEQyPwB48jGB4BPbgYQTDI7AHDyMYHoE9eBjB+P/4kNpCd1sWGAAAACV0RVh0ZGF0ZTpjcmVhdGUAMjAxOC0wOC0wOFQxMDo0MDo0MSswMjowMBxqpDQAAAAldEVYdGRhdGU6bW9kaWZ5ADIwMDktMDQtMjJUMjI6MzE6MTUrMDI6MDBHQWxKAAAAAElFTkSuQmCC"
      },
      "position" : {
        "x" : -240.84724943689062,
        "y" : -471.7571828397645
      },
      "selected" : false
    }, {
      "data" : {
        "id" : "175",
        "Protein_ID" : "XP_023105820.1; XP_023105819.1",
        "stringdb_namespace" : "stringdb",
        "query_term" : "NR2C2",
        "Product" : "nuclear receptor subfamily 2 group C member 2",
        "stringdb_structures" : [ "" ],
        "shared_name" : "9685.ENSFCAP00000003265",
        "stringdb_species" : "Felis catus",
        "D10_F_fc" : -2.52297,
        "stringdb_full_name" : "",
        "SUID" : 175,
        "_id" : "stringdb:9685.ENSFCAP00000003265",
        "selected" : false,
        "Entrez_Gene_ID" : 101100195,
        "stringdb_description" : "Nuclear receptor subfamily 2, group C, member 2",
        "display_name" : "NR2C2",
        "stringdb_enhancedLabel_Passthrough" : "label: attribute=\"display name\" labelsize=12 labelAlignment=left outline=true outlineColor=white outlineTransparency=95 outlineWidth=10 background=false color=black dropShadow=false",
        "stringdb_canonical_name" : "M3W0I7",
        "D10_F_bh_pval" : 0.00261575,
        "stringdb_sequence" : "MATNMEGLVQHRVGTQQVAEVPRTQTSRPESPGMTSPSPRIQIISTDSAVASPQRIQIVTDQQTGQKIQIVTAVDASGSPKQQFILTSPDGAGTGKVILASPETSSAKQLIFTTSDNLVPGRIQIVTDSACVERLLGKADVQRPQVVEYCVVCGDKASGRHYGAVSCEGCKGFFKRSVRKNLTYSCRSNQDCIINKHHRNRCQFCRLKKCLEMGMKMESVQSERKPFDVQREKPSNCAASTEKIYIRKDLRSPLIATPTFVADKDGARQTGLLDPGMLVNIQQPLIREDGTVLLATDSKAETSQGALGTLANVVTSLANLSESLNNGDTSEMQPEDQSASEITRAFDTLAKALNTTDSSSPPSLADGIDASGGGGIHVISRDQSTPIIEVEGPLLSDTHVTFKLTMPSPMPEYLNVHYICESASRLLFLSMHWARSIPAFQALGQDCNTSLVRACWNELFTLGLAQCAQVMSLSTILAAIVNHLQNSIQEDKLSGDRIKQVMEHIWKLQEFCNSMAKLDIDGYEYAYLKAIVLFSPDHPGLTSTSQIEKFQEKAQMELQDYVQKTYSEDTYRLARILVRLPALRLMSSNITEELFFTGLIGNVSIDSIIPYILKMETAEYNGQITGASL",
        "D10_F_raw_pval" : 1.09237E-4,
        "stringdb_database_identifier" : "9685.ENSFCAP00000003265",
        "name" : "9685.ENSFCAP00000003265",
        "stringdb_node_type" : "protein",
        "Node_shape" : "",
        "stringdb_STRING_style" : "string:data:image/png;base64,iVBORw0KGgoAAAANSUhEUgAAAPAAAADwCAYAAAA+VemSAAAABGdBTUEAALGPC/xhBQAAACBjSFJNAAB6JgAAgIQAAPoAAACA6AAAdTAAAOpgAAA6mAAAF3CculE8AAAABmJLR0QA/wD/AP+gvaeTAAAACXBIWXMAAAsSAAALEgHS3X78AAAAB3RJTUUH4ggIDC038xF1gwAAYJNJREFUeNrtnXd8ZFXd/9/nlinpvW52k2zK9ka3gCBFehVQVFARVECqUqU9iKKAgrCCFP1RpKj03osgdWF7zW52s8luep12yzm/P+6dSXYB4VEeIbv3/XrNK8lkMpk7cz/3fM+3CqUUAQEB4xPts34BAQEB/z6BgAMCxjGBgAMCxjGBgAMCxjGBgAMCxjGBgAMCxjGBgAMCxjGBgAMCxjGBgAMCxjGBgAMCxjGBgAMCxjGBgAMCxjGBgAMCxjGBgAMCxjGBgAMCxjGBgAMCxjGBgAMCxjGBgAMCxjGBgAMCxjGBgAMCxjGBgAMCxjGBgAMCxjGBgAMCxjGBgAMCxjGBgAMCxjGBgAMCxjGBgAMCxjGBgAMCxjGBgAMCxjGBgAMCxjGBgAMCxjGBgAMCxjGBgAMCxjGBgAMCxjGBgAMCxjGBgAMCxjGBgAMCxjGBgAMCxjGBgAMCxjGBgAMCxjGBgAMCxjGBgAMCxjGBgAMCxjGBgAMCxjGBgAMCxjGBgAMCxjGBgD9z5Gf0twHbAuNewK7rfuA+KUdPbMdxPvKx3uM+7vZ/iUQqB5AoCShwbe+rcr2v3uu2vcdKifLvVkjUf+U1BnyeGfcC1nUdKeUWotW00cMyDAPLsnAcB13XgVGBj33cZ4UmxFbH430VApSUSOkg/MdomoZQoBSAxLKtz/rlB3zGfPZn8Kd1IFuJcayoQ6EQhmHgui62baNpGkoplFKf9csGBI7jkNax9Fdey7IRmoamaWjCAKVhWwqlQBNgWw5hM8I29BEG/BuIz8dJ/OmQXmXFmFUtLdj06jv2ftM0+XgT9P9WIK5ro+s6qZRLOGSC8kSsGd7vlXIQwsBOKXRdoBmeCb3Vwh2wnTLuL9/pVVYphRAiI17btlFKYZomuq5/YMX9+AuX9l95ezTdRCIIhYz0lhdNA1zAtRFCAxdMU3j3SxAAChzL/Xf/bcA2wrhfgUdX0lHSYgZP4EoppJSYpollWZimiRACKSUfvQ3+71zbFJCyUkRCYQDaWrvVihUrQCaorZtAQ0OTELrhCVrgGQz+6ozwbwHbLeN+BU6LN70Se/tJ76x+99131QknnKC6urowTRPHcQiFQgghMqb16Eq79e2/g1SScChMKpUCBbadYu3aNdi2TW9vP3+7/+/q9B+foXbbaU/11788rjo2discPE+177EO2I5Jm5bj/eY4TmalVUrxzjvvqP32208tXrxYKaWwLGuL3yulcF33M3/drpI40nsdjq1QrkL6X5WrUI7CjSmUpWhZskmdd/qlasOqTUo5/u/lZ//eB7fP7jbuV+B0bDcdTkqvvsuWLeOaa65hxowZAkZX6rEOrrQ3GrwV3LZtgMzX/wYChSY0UH4ISYDY0t+GFvK+1jdViJNO+iG33vKn//4bHfC5ZNzvgdOk98Lp/W86jGQYxsf+rbcX/uC1zHXdD3ivP228ZAwvvrvVL0a/unhWvX/fXrsfpF545TGxxV44YLtk3K/A6QvQ2BVWKeUlPXzCWIvrqszNtkc9u59ZooeQGVEqiy0+pfVr+tW+++4LGqgxWWYB2yfjXsBjRZreBwshiMVin2j1lBJMU0fXBbouME0dx5FbeLL/uwe0ZXqk8M1nL6wE1/72ao499mhwQRjj/uML+A/ZJs6AtJPKMIyMNzo7O/t/9RxSejcAXfdWb9f9L24vPhASklvep0NPbwIlJLVNFQIjWIEDtgEBp1fKtAmddmYBXmjm494AzROuEN73jiP/y1lOH/UReCuxtF0QoBy4+eab1VlnnYG08Zxdphbsf7dzxr2A02ZuOrYLo3vXcDj8CZ8DVqxYqRxHYhgaUnoFA7r+31SHbzorPw4tFAiJFtJBwYb1faphchO1jeVCC4PrBoUMAduAgNNhJMdxMl7o9H2fxMMuJaxb16quvOKXPPHEEwrlrcTqv1SlJ5CIrcsClQb4+3c/A2vZsmXetsAvO9SFAUoAfjkibHHzj26L/7XF77Z8YMA4ZdwLOO2oSoeLhBCZ+z6JE0oTUF9XKy4493xumn8zJ//gFLVqRYvSICOWD57oY+qFP1w5W7BFHbJyAYljp/DE53un0Dzhpp9HaiD9OJELjQ21rFq5nLUrOxQW3mOl90vLjeMisYGE9J5NAa60M69TIUcvE5/gNQeMD7aZOPC/jQLXr/RBh8WLlqurrrqKSy+9lIbGWpHZY27tYPLjt95qOYYPuWZs4dGWCjTvPXfsFIaZDubqo8+l/OdRW/7LTW196u677+bAr+1HKGwweWq9QPNMbSV0LBcM3fsXyk4SCo3GwBUaEg0NzzrPPHeQTz2uCQS81eErCe+/v0hdffXVNDY2cullP/c32WMfNdY0/ddGjOuqzF7acRwM3cBNNxdIi1p8xPMqsFI2obCZMaXXrFqrnnr8WUZG4hhCpzCvhP0P2I+q+mKREb0BSAv0tDrH5Hdv/XEH4h3XbPcClo5C0wXKd1xpul+Pq7Hlyf1vChg8z7ZhbCUgR6E0gdDGPr9XpeAtwGOF5/8/pQAdXM8SX7qoVW1ev4mXX3iRM848heLqfIEJuC6EBY5jY2xVqZVZ5cXoQh8wftnuBfwv94Bjz/APnOlpEWv/8mnctHgVuI7vmtK3fE6VeW5vT+wZ53rm+VNWinDIIJVKYRphdM3098nebeX7LermG+dz+umnM2naRIHOFhY5OP6/GrWbFUZ6ExCIeBwz7p1Ynxa25eD4aZSu4zeZ+xTO7HRY6tFHnlBXX321WreuVWWcYx9aj++tup42NRwkZigMCMLhiPeQtPBdcCxF89zJYvKURlrWtYwqUmQiyXzY5UUGzfC2CT4+039bR0iUlJi+w8dKpQiNjR9/pIj/9cqbJm0+H3zIASKZTKoLL7yIaDSqjjjscA487AAx9l8o/+PQkEj/+TU0XOmiaQYKbz8tpUQTGiIERkggHVi+bhX7H7YfGAo0FwU4OOgoJBo6prckC5l59TKzBgeMV7Z7E1q6Npquo1w/7JR2LKXfF+1fL8Mf9+4JfEeWJjJ76+VLVqrzf3YBFZVl3HTbHz7g6U4/59g1UrkKQxcolW6pM2rfr1vXra75zW/4/Q2/FkK3QUhcJbwyRT9EJTDHbAkk6UrSwHwe32z3l18tHTPWIR2SQUjve+3TubilL5KaDtKGqdObxUOP/V0MD8V4/KEn1BbxZjXm2jH25l9YXNv1HyfAhTWLNqvbrr+ds047xxejCa6O7oYQjoFwwwhpeumXY/6NbVmBeLcBtnsB/1/j5VmLTGaXZnp5zQDnnns+LzzzCth4N1/IYszfet/4XnGpMAwvtdKNAS48/bfn2GeXr1E/sUxgAxZgG5DEu1lAyvugHQtsx0bhEgqFgp7w2wDBHvgD1zD5ET9/+LVudP/Kh/6dlo5HbZU8oVyYNW+qSN7or7eG9y+kTKFpOgoDpTzRmSHv+ZRrIfQIWKCH4Z1nWpQ2FGKPvWcLLHDboH8gpqSj0dtu0T84xGCsk2G3l6yyLA467stCCR0p7cB23kYIBPwBxsRdPyXSTqc0wgBccBKwvnXjaLdJlULo0o8EGwgBhumvxMpGM3VIOaxa3qrefn0FLzz8T3aZuBsvz1+l2jrb2HnnedRMKmTlijbWLOlmeCRO58BaFq9dQMKMM2fOHDVhRq7QtfBo/+nABhvXbPcf34enBX+Ct2WrPGKRuUn/ll7k/F5b6byM9C902NDWrg4//HDPfNYAXaCUi0B4Ita8ra4QoOmaV/9rGDTNaBArV64mJ5SHNaCzeVWMElFDuVlINAWqT2KmdERMkeyxyHLzKY/Wc/+tj7P+/V6VNtc1nY/3wgV8rtnuBfzRfHpvTTicbn3r/ZweZLa6ZZW3GnthXr83l46LRCGQykuqwg82Cd30VmoHdtllJ/LycpGuy/BgDNPNYmgTJDaD068RciKEiRJSYcJkMyF/MiObHN54foHnmE581u9vwKdBIOCt+LdX4g9U9nhpFGMrkaT0vFdpa7qrazNVE4pxUt4TCSH8WHC6smr0Jdi2AqV7Pxtw4OFfEnGrD9cYIpwlsSyHzRvjdG4EKxYGJ0oiZjM8OMKXd9mDafVzqcit5e2XFjPQ4ig+Wal0wOecQMD/kn+xFxYfccvgvbW6riNdL/Rj6EZG5FJ6ZYb9/f0YEe8JhTAQCL+6d0ur29AFmdaVCjDh1LNO4o2lL9ORaqXP3cyA20nbwEZ6rW6GVD+dAxspLS9g1x13IN/ModAspba0iX888/booYktG2B66ZzO6LFvcXEK3NafN7Z7J5YY4xkeZTR+88Et4sdd8zS/QN9/rAItnbu8VXvYVMpmUmXlqFakQIQUJgaODemOuNJNoekS5UiElp1Rdd28MnHj/fPVuadfRCIyjFbdSHNDA2bSpKKsgaqWKJOrK6kqMYh3F+HEJI5RzZsvvctBP9zN+5/+0QoFUrjo2LjYGGSNqTn23x8xKuAgEeTzwXYv4A/U3W6Blvm1QPsX/h4vJTGdmKi2EDHg2KCbW6zSmgG77/4l3n1tEWsWb1QNMycIoWleIb/w63odP4lDN5HWMFq6ssjIvDxKGnVx22O/9H5OASbggFyPat+oE9KjkISi7BADoSyGEiHCZoSu1pQqmxIWwvdGexcLiY2Nnna/uVsnommZYw34fLDdC1iB1yBui3u3PEHT0wDFh4ldjK5GH3pap3s8C4mrJLrmxXcVMHVmo8gJFahrf/07IiFDzZo7i8apDQyMjDBpYiONU8p8JWloZhYIiY2D7UDI8MJMesh7TcoBkYMnYgEP3/8+stdEa+vGLq30PN1C4Whx9j94D8oqw5kCJVODZDJJOKKjY6J8430LL7XAz6X+rD+xgLFs97nQH2pBf9gD/hXiwx4q/dXbJZ3sbDs2hhFGArbjEjZMSHnm66rFrWrN2tXk5GWx4P3F9HQP09baziXnn0/91HJBGKSykSEzs7a7uGhSx9BAR3qrtwXP/b+Fas1rg1SEJpLjGuSZUcxQLoN2L6IsxRcOqsWcjiCEZ9YbeOWHpBCa7m15pYYQ2gcvWr4ZHZjQnw8CAaffiH/1gDF7vy2cOWKrljrigyJ2pY3uL2UuaowpriGlwNREpsWNsm1ESIAywIYNy/rVry79DSd+/7u8veA19j/yACZOKxNKB4eUn/8R9rfECXQnQvfyEfXbn99GlTmTAkrJ1UNEzSiGGSFJjPpZFaRCQ4zIXkYYIlQUZc8j5njXGFPiuhKhGziui2l6/8F7b4wtjiswoz8fbPcC/mTIrb6Oec/UVh0vxKhjyHuk66dlSD9BA1/GRqY4SCow0xMZlISkSfvqfnXdVX8k2Wuz6P2F6CFJpCDCLffcQlVjtsC0kcImiYaJjokEO8wFx/+PUr25lEeaydeKyDajhM0IdsIBE8J5iuFUD93Dm+iOdbG4bRGTZlRw/Z+uEETI7NOVBray0UW6k5Y55iIXCPjzQvApfARbhnY/6m0SW67OQn7II3Q8Z5inDF1pCEdDl2BIz3zWBDhS4boC3BBX/vwa9eMTzmFoY4ry/BpMN5csiigOVfGX+X/3ix9MNExC6DhWElwTbBjuHqG/u49YbJDh5DBxJ8FwYoTi4lKa6qZAMoxp5WIkc7EHwLAj9LUP8u4LCxVxQHrOKwA9PSQ909kyjfYhce+Az4JAwGNbxH4E3rmqeQUGGChM8IWZeQvHiHdM/oW3Giu/RY6rEErHQMtUIGk26A4Y6OjorFvSrl579m1KwpXkGyVERR654ULyo6WEZTYda3p45cFlniHvglCCaCgXXI2uVd2qqrqCpD1EX6yD/vgmhpO9hCMGU6aWYmgaYS2HVELDkYJU0iWsIkyubOS+Pz9Mz/phhfQuKNIfK+Mdtza2KW3A54jt3Av9YSel9oFHuK43u1fKMcn/Ust8r5T0wy3Sr/3VkEqMPlZ44Shd+ne40L50UG1oaeexxx5jJDnMOT8/k5rGIvHX2x+k0Cghl3y0lIFQBhVllViWRX5OPhERwop5S6Sm6+B6z/n9405VE8qq2f/gfegf7KVtxUoSoUFC0qZh7o5ogG3FsZSLrWsMqhGG5DC1NbWU51bw1uINXPuLP/Djc09UE6YVCT0k/K2AwMHFQGe0le6YNyXgM2U73wOPac4uYFS8ozHfreWdTLqEw7oX71Vjq3lsbzqEESZ9kjv+zCU9PUDB//rMPa+ol55+k9Sww7Ily3FUilCx4I+3/oF1i1u4+Xd/Io9KinLL0SMGBcVFbG7fjBCCrNwsShuz+eEvDhcq5CCEwZOPvKqee/YFrrnuEkECNq3rUd88+NvkqgJy3CJOOPr7TKyoZdPmAXqGLYaSw7y7+hXi8T7cEYtwOExJdQWhYo3ORAs3P3CN191Skzgof+/u+vaGmTGdXcdBN4zAFf0Zsp2vwKMtVrdEjvnOc+IoFEIpsiKQ7vKohObtW4XE0ASmYQASy7IImRF0MSZ2rAEOHLPvcWqkx6G2ZAo15XVMLE7RO9yJ7Y4w//r5nHzC9xgc6iEnPx9HxjD1XJRrk5udRyqeIKKHWbt8jTc+SRgse2elWvD2W/z4jJNwddByoaK5RBRPKlZ2v0tleQXvbVjAoo1LQAvhuJLNXZuJJzopzi/kxJN/yNBgnNaOdvqdLl5b8Gym2Z4yRidfKF+10t+3Cw1PvAGfKcEeOL2PzYSD5BY3A4WGi3JS6EIhlPR8ydJFua43V1jz9sPSb7uh+8uyEFu0rgIBG1o3UJJfiqmiuCmNypJqZAp0J8rKJS30dPdzxNFHMpgcJC5H6Bvqpr+/h4rSEkKhEEopCnKLvGoiF1YuXs2U5mbqGyuF0sHWgDD87fm7RG5NFgNaFxPmVfLFI3ejZFoeVVMKOOEHx/DV3ffkpG+exJTaQiaUVFOUW8amDT3MapqbcVAJoXkpltJzxml+jpbQQPqD5ILV97MluITiW9BbxXDFmJ9sy8I0w37fdeHt/4wwmgTLAiPineyu7aKFNHRDw3EkujEmc0kqUIJIJAtNmEQiObgpRVZWDtlZ+WBCVm6YTV0xJk+bSeLRF+izBskP5+FgsXTlQiZNmgyGSVl5EQjoWxVXYT2HKXOaka70wtKuhtS8zM27nrhNZEx3BbvJRhgGOlAd7/bQ0xInEiv2hj44goZJjaj8Cm8F1vGO1wDdH/bmjNn2aqbpO+6CNeCzZLsXcDpmO3oajjkh/WR+Uze9kzmF944pA+JACEKmX7OrgxkKoaSL0HR0v4OkZdmEw6bXNA845LBDWfDScpQUKOHlKn95lz154903Kc4pRQiduimTiYlhEok4VjJGfGSYLDOLtW2rSAmo0St58a8L1Oa+No793qFCFACaN8DM0DXP663ZKCURobDnfFMgLEj1wW2/fYBKVY9tGGyy+tHDAl1q9Hf18pXddh01QNIiNr2f0xazZUlC4XRHT5NAxJ8d27UTKy1ez8pN90v2zd8xkw82rOxT/3jhn2xc10Hr6jYa6qZQN7GeA4/cVYQqgAi4rkQ3JMq1EYaXm+j65rPlJIkaIbAMulYOqFO+/TMqcpopMEvIi+SQl5NLTl4uby19jerZhfzsN98Xra096tEHHqPlrRbaVm7E0MOokEG/FWPKzHq+svuOHHLEvsIs08dEtBxc6aBrXjdoV2po0vQ85BK61wyrB29+EdGbQ65VRHGkDDfpYGRprO9ZxZSdGvniQTWs707QmVhL0cQsGubUZWYuuY73f3Qdf/VNX/oCAX9WBAIGP0sKRuU7RsA2XHT6tWrhW4tJxiTFueXkRPMpyCnAJs60LzRy8rmHefka0gLTq4xwHRfNCOGiUH6ZvnC9bpFnH3+xGt5kEJH55Jl5hPUQeTnZTGgq5+HX7+WO568T6dXv2bv/qW763S3YrqSorJgV61dxz9/vpG5mgUjXBSspEYYGwkG5Ke97TO+/ur4Vb8OFP7pCqe4CSrWJFGrl5Gj5OAmFEYYEvRTV5NMV62N9bwubh9YQzoeLLj+P/sE+4pbL+4sWUVZdzAGH7u69vrEFy0F21mfCdv+OpzOtNLQtYkZKWAA8dt+Lasm7y4gPDKHZNsp1ScZGSIz0oxIOG9/dzFU/vl2RBLSQv0f2pg/6uVeA4U1a0CUYcNb5P6BwQogB2Umf20VPahObh9fzzvv/5Au7fpEHbnney4pS8PAjjxHKj1LTPJHrb7qGY485EqmSEAIV9Zp0CHM0/CWMECgTpQzvIpQWmoD3Fi6ip7eDkVQvw4ku4tYgImJiZOVghLJZu7INGQsxMa8Z2ZlFak2Et+9u5fmbFvPwdS/x0l/e5oZLbueCE69SA8uS3jG7kJlB7EpvlfarrVw1Js6emfAymtW1/S4dnx7b/R44jcCL1yoJKcsiEvE6rL/w7MtYqRSHH3Ewd99xN3ooTHYkm+6+PooLS0kO5aDrOgteWK36k200TJvEpCmTBUkLwhqO8kxOy3YIG6DpgupZNeLH535P/fZXN7OpZRNZIsrgiIUlU7S/sZ7kG3EefPQe1TfQSzIOJ5xwAvsesBd5kxCRqFBvv/M6k3c+gqSbwhBhvMGHLl5xLyAMP8wFtu0SMryJhjW1NcQ2xugZ2UQKCzsKuWgURAsIhUwmVNUgtBApN8GkghqmTZlKjlVKoXRwNYMNI21EUjkMt0uuuehWsotD6rwbTxJYGpgCYQj0dIzYVej6mLlMYvQiE2R0fXps1yY0eIJN1/t6uYn+nhLJyvdXqR9842ccdsBRfP3o/amZUSo6Vgyre+65h5eefZ4sI4+IXkF5eSVT50wgqQZpbVvJWeeeRXljkVAKZNhbbwyvTR24YrS3VQquu/BW9dQDz6EsDSOqM2B1YZkJDj3qYBqnNjB79hyam+oEYVj9/gr1x/l38JubrhSOcNFDAuEbUa6M++Es0997e7FrHYGyvfTINQs2qO8c+SNqihvIz6ogKnOoyKsmx8wmqutkRaIoJdB0l933mkd5WTYL3tjIxs1drFq/kvaejfSn+mlunk5FYS3DyRHCpQ7fO/1AEa0BcCGs4yqFprtIbLSMSzv6Ed1PAv4TtvsVOHMuKb/PqgA36f1iyeLVhEN5LFq0lMmNVdTM2puq5lxx9iUnMXfuTHX9NfPJyYKRxAAb1xv8/PKTBAVw9qkXqrMvOVdVTc4TygHNENhWilDI8Hu5gqUUoZCgcdpkXnvhNaqrJpJVkMUPfnI8tXMq/EwoRrPELIfHn3mUfQ78Kmhg6Dq2nUJDRzcMdJGFm7LQTW8wqdeBVrB08WqlKY2pUyeLhjkTxSFH76eeeuhljHCE3oFehob7mFA6gfxQNsMJyMsuINsMUz05GwRMqKmgf2SARHIETZcU5eUT1kIURYuIks3I4AAP3vqS2ueYuZTOyPfy2XTPJZhyUkT95BbwW+RubTsHYv6P2O4FnMnfcC2E8DpC6iEADUPLRrghEsOKpD/KZLgTnnzyeXX3HXczddoMFi9YRNiIYCdjfO+4n6m6aRWcesapXHvdr/nJT09X1dWlQlegmxE/mKpAF4SEN9vooUcepXuom55kH489/bDIqvBflw4paWFqBo7tsHblOrWhvYfTzviqQAfHsb2xowpkykvp7F1vqffeeYXXXnuVN99+i8nNU5gxZzY3zL+Rv95/j5o+q0Gcd8VPRMuKZWrtwlXsPOcrbGzrpLVrFXnhMFEjQtIuY1L2BPrbUhQ2hcnNMbCdJEpPIUyH3v7NHHHo1ygy8kkOOfT0h+jv62HF2y2UNszzBBkCVxqEjTy82JvXC1dioKW7n6RnzQRdPv4jtmsBKyRJmSKkGeim7pnT/smUSnp9muPxIYrzi2lra+PSs65V0bwc6idPpryiiF/ddK747iEnqZ7N/RhGNT86+ce8/NaTzJ8/nx/+5GT++fzr7LPP/hRVhPyVVCNTEyDhwXueUYuXLSYUCXH/g3eRVUGm6TuAoWlebNcM0bJ6I7Nm7oCe5T9GGx3X0tqyWd10/a3YiSSHHbw3l191mfDi1d5jo9kRddVvfs0dd/4RgHPPP4v5v76DygmlZBVGeeONNxiyLPIj+cSsOBKX1o1d5ERr0AUkRmziCZtJk+v51bUXsvidlcyaUYXTBZ2boK2/jffffY0vf9MTsO16bXq8Msow4KJw/Rfkx7wyjRK2ez/qf8R2/u5JdA1cHF9fXr8qqSAchcOP3ls0zagi5XYTijpcet1Z4shjDuDNd57ngp+fAjpc+euLGIz1YYR0mqdWc+aFJwphG+SQw17z9ua6C+er+Rfer7pXJL1z2MLz3CahMr+CPfb+Crfccwtlk3OFI7xpDLjekHGBgSsluoKQnsOM6XNBgIONbhhICQveaFG/v/4mjjv+SH57+xVij8O/IoiCq1Jew/gQfPcHx4qRkQF+fOJpqq2lUzXs0CSuvesKccDX9+Hnvz1JPL7gdnHKhSexrncNm0Z6cKJRNnXGWbtGsX6NJBUPs8PcPdh5568SaUB0bR4k1gVGLlRXQU15NWXFEwBv5pOueya8kHjVUtJEoPlFiV7CyYfVTgf879muV2BIX8G8bhn4K7DQAGVDyOTnl53NVf9zNV/cfSd6Nw6om2+fz0mnnEjtrDqBhMrpE0XSspUSGkP9kD0R9tzxa7x4/xs0TGpiXtUXaeto5/eX3k5edUTlVoSxZQKRVEgU3/7usTTOrBJSAx0FlgJdw9A0XAlhzeslLR2b/v4+AES6PYCC1UtWEcJg9o5TRWaBw0WPmijpVSsh4IFH7hePPvCY+s01V1OQW6KaG6YihOC1RUllJeOYusG8L+3EojfWM2Il6RkcwXC6CBNhWtNsNgxuoLGuDDpQ/b1J3nyzhcq8CiJ6mJgYxk1PVgx5XUhMQ/eyuLwX7O/904Fj7WO6gQZ8UrZrAQs0dDTPkyv9t2ILT6lD3bRJ4qzzTlcvvvgi9z5yPz86/TTqmyo9L41vbpdXNpGISV566g2iz+ao7o0xKvOr6XwnTsjOY5KejRBR2la38Mrr/+CM839AY+MkaqZWeXO3Nc8CcJCYpuat0ErzyhB9B1BDUyXXX3cDe+6/I0bIAAdal3aortY2TjnhJE8saaeX5m0HlBgtqnCVzcFHHSAOPvwgFr+9TLW2dGCGdJSmI50IWBFmz8mifV2Krv5e2sMbydKzmFU/leHhFFpKYjpw542vY6c0Bi2N5MAw2eEEQ3QSj8ZABykVQrOQ6Gh6yDsWCdgawtC87iMO6Ag0XQT73/+Q7VrA4CdaqDEtYjRG0wSFRmtLi7ruhms54qgjOfmsH2yZgeRC24qUyjYK0WyTTWu6KM02mZDVgBi2Kc4tRKIxEBsk3yhnwBwiy8xhr6/t5m0NdcDPWZbCq/fxeux4Q4KlC5qhgVI0TJ0senu61IaWDaq+oU7gwtpFrchBUCPw6B+fUSIEjdOnUjaxUhSWGwjTOzQXLzqmcBBozNx5mpi5wzTveA3pPSgF5/7gN0pHIKVFZ287KmETURpZZhamErzy5DJ6O7spyC8mJS0cNOLJYbR8h+lzm0F4HuiU43gdN8c2BxNgW14/bMPwOomM1mEH/Lts5wLWRsULW41H8Zwt5513Hr+95reUV5aKTM4xgIINKwfUi0++gTVkUVs3iTzyyZO5RJ0QRSXFREJhUppk2EoSIoouDZyETTpEZDkxQlq2N5hQOX5DPIUQEoSOZviv0X9Nl1x8BZdf8Et+edlvVHE4X3Su7GOoPcUdN95H0h6is3czWuhpIrl5qqp+Mief8S1RWIs/rMWzsG0nScQMgzFGOUrjqftfUhvWrMNUuSg7hW3G6O7fwErXZlbTHHJCOQzHEyQH+xkRDn1OH8VFlRjCwEoOUFpVg29GEDZyvauGbxW0LFunVqxuBVPnwIN3F+nUA8dxMUJBV4//hO1cwKOlhJmfRXrR8JrIKHQGB4aprJuQOUERcP+fH1etKzp449kFFGeXIRxBWJgIRyJtm5ycCEWlOv0DsCkhUUpihARHff2wzP8JhaOZ59N1A4mLKxWGlp6p4iea+CtZ04w6cdkFV6k/XPNH6komq9dffJOImcfgYB9Jpw9HsxiKx0naFgsWL+bl155R+x/1JX5y3klCSlBCEg5neQ1ulY0Qutf/2QEhBFYyRlQPkx3NI2XFyQoXsLm7g0MPOIz+zhgDw/309HSTIo4ZzWJTX5ycUAHKSTE8PASiyPOu3/+kys3OYdWqFbz79j9xHEltXTNLV63iL/fere7+y80CBYYZiPc/ZbsWsAJketSJ/9XbsmmZljm/ufoGrrz0Cs4//3w1qb5cYMKqhZvUmy8tZsOKNno3bqJuSg0hU8OSSQhZ6DkmdTN1hA4dsRSpaIwRq5cE/Th+twshwLG10Q9AgXRdhBH2VsqkTcg0EQ5saB1U7Ru7WbF4BXLI5Y2X3qW9oAcr6eBGUiSwKKwqYuX6pVz4P+eRcpNgSJYsXc7jDzxBXk6hOuFHXxdSaogQpBBIIfyj1AibsN8xe4gH7v2bGugYwsJEOFFsofjybl8iKy9Ky7oe3HCIwgkVrGh5j7z8HCLhLOzsSkg6PP3YsyxuKVGr2luYueMs3l+5nPrGGn563rlMmdHs7eZdOO20n6nREjC/yVhgRv/bbNeplN7C5sUideXXITC6bdMBPQXrV3WpG37/e3beeWd0w+Cdt96nJLuCbJHLuiVrSPU7lBbWUlUykVwjysjAEBUVFfzj9VdZ1bYBW7NIqCHyy0PM26OZn117mjcVwS/zU8rbo0rloDTD24a7ZBJH5v/hFjWxvo7KkkpWvbOazpZOUv0pEokkG3ramLPLTH506ve56fYbmDqjgcO/c2C6Hyzty4bVL37xC8675CwmzigT6ODqYKNwUITQMBRoKehYsUldedHVtK/qpqFiB3QrzOFfO5ysrFxaWjsYSvWzaO1rdPdsIKwJBrtj5EcnkFuQixUaYrd95/LNMw8SRBmtMhy7LVFw0+/vVPm5OXzjW4cLr69uIOD/hO1awJl6QfCSlsVYEUtPwOkJfRJWLV2tFi1dyFHHHCXSf/rTY65UhpsLIsyB+xzMa8+9Ro6eQ46WhxKweO375FdGaetfybJ1CzHzBOddfhZ7H76n0KPCX4wUhr9TVQiE1NBc6Fjeq676xbVcdPHFlDaGBTY8dedb6h/PvEX/pj6GkwMcf+Y3mDZvKn/8w23stuMuXHzRJew4eyfKCqro6xvgq1/dmyeeeoTJ06o559IfCfLwvMWMOriUsgkLE1xYu2Cd+t4RP6SpeEemTZrD1IbpxFIWfW6MSTMqiRalmDFlMn0tg/RvGOGZR96kqKQSkeWSVa741sVfFYQ8b7QWEd6WRILAQRMGP/7ueWr+H3/lHbjhB40DAf/bbNcm9AeqYvwBZgLpzxpUnpmnFGgmTbMaRdPsRnA902/VwnVqbes6yvInUVxazZwdKnnyoRhZ+fmEzGyEJtn/gL15+o0HKazO4rLTLuSCSy9gweIFfO3YvVHYfuTHk7CUEqF5HS9JwrOPvkRneyelE/1BZCYMJ2J0dHaQFYpQUVIOGlROzhGtq9eq15/7J5pr0NXRS1tLJ64raVm9hgk1VXRt6OXd55aqHfafLgj7iVymQgqJEuDgoOsG9XPrxN6H7KVSHToix8HJibHjnnMprjdEdo33llibYF3PoNphVgMF1LGutYPeRB8d7SsyI1S1kMBybTTDRNcA12DFkjUqNzd3tMuH8q8kY3qGZTzTGSf1mFGteNlzZP5kO89DYrsX8NjG7GPvHR3cJV3XaxszdlSD66VErlq9lrz8QlatWE12y2aOO2Ixs5p3QbghpONgRh3iVoxoocPld14siEDVzD+q7Owsr8k7JtgSYWrYro2RHh/qwoKX29R7b61kc8fG0fRLHWqaayBLsHnTZvaauScbl3dyw3l3q74NQ1Tkl+HEk3T1r6d+6mSapzYxZ8Y8RrrjLF+whj/f+HeefeJ1dd4NPxBEQCkXDQ0hdFKkCAOGZrD7AV/htafe5oQfHUt+nfA05LfVIQXL31inorKI3jbINiDbyCahJ9nzS3tmwmvKlAjDq4TG9Zb6kQHJl3f/oneMacMvnZ2W3lI4CsJe0hpCQ8PFdV0MEQEBSWGhIwihew4MTXxoPsgnHlY3zlf/QMBpxNbf+iND0y5qBcqVCF3z3jUXWlrW4VqCpknNlGSVUF5YjZBR7JjFiDVCWUEekSzB1DlTIARSOEybNUXIhPd8WPD83/+pqidVMWXXOr/ZpUJIwXNPvkrn+gFqCmp54+8L1K6HzRO4sOsXG8Tj905SVn+S6ooJPPn4UySTSUrzSjGzYacvzuXkn3yfunkTRHqo+LrXB9Tqd9uxhzXqq2Zy4Q9+p37x5zOE5je5sh3pxW3RcC3F6pZV7LrXTuQ3CKEM761QjkJTglQraunbq8h2S0iWmBgyRFg3IGGzeW0Xb/y9R9XuVEbFlEJh6MIvn/SOdck7qzj8iIO81zUCa97qUJu6+5j/x5sZSQwyY3oTZ515CqVTCoUARARsxyFkmN74VN2fcJH+fMQ4V9+nwHYu4E+ApnAcG0MPITRtND1Qh5qqWrrLHWqi9ZRlFxM1wlRUVJCI23RuHsB2UyxasZamL3klRpowIOWZr28+2a6ef/wV1i9vpbw6jx9EjlQ1syuE5rfH7NrQgZkymVw1h+fveJd//HWpauvaTDQ7i+KSEnJEPo/89VF0QhQXFDNs99O6aQ2XnnGOJ14HnntgoXrpidfIN4sYHkziSoFlg+sYbG4ZVBWN+QINzPSURX+Vd5IWg0O94PhWrqswhIAE/OWOh+hpi9G/cSPv2EswlMTEoKa6gZBlsmZDC3aqmYraQoTfXggH+jaDPaTIz4eF929W0VgO69cNs75nM/XZU2jpXcySl5dzdcefmLvbPHXsz74iSEAoGkUhkcpBx0DHt1I+wnXzsZIe41DbFggE/AnQx4wQUekLvwLTDFNdXEu+U0xYM6mprmD6biX0bwRNROke7qMiMglnBPrXpSicFKZ7uVL/7+b7GNicIMcsoq54FqnEILf//j5+cPoxqmpqhdi0qF/FehI0VE+jNFxMXlYBmgaTmqcynIyxZv1K6ssnEYsNg2aScBL09vczZVozMSsJCq7/5d3q8b+/SFTm0FTXjLRTDCcHeeypRymrKeSWG/7Ez397hpfx5YBmese05O3l6p133uGW2/4gCHsC9jrzwZsvLlFv/XMBJeEaCopKmVhZh64sInqUwe4UOaF8unvDvPzI61RWlqkYIyhlMrmxjq71Q8yqn8cb96xTk0vqMC3YNJJFjlNIJJVLtsolO5rHhKwpbFjQz3Vn/VUdd8qhlEwPCXSRLqNGl6Pvv5QKzdi+V+FAwB/RJUJlvnppjUp6aUWa7o9NsaGmagK9egd5oUKKS8NM360EsqEvFkOhoVlhSEVoX9TFla/dpI7/7nd45fE3MQdyqKGQiJ5NXDNx9BwGEylef3wxeyZz1d/+/AilWVVEKMSkmOxQEUrFUZZLSVYlZo3BkuWv0DijiZb1XfTEhpk+eyZuKMZe++0hHvzzs2rV++tIDdhMmTmJzT0bieRqlNfnMTKcwDQk3Wt6efWvb6kvf2NnoYUtz9QVJnf+5U42bm6HLG9rmnIdorrBkoVr1T1330dediERPYv83CJGkilCoRDxmE1ReQUj8WEMPQs9FaJ9eQfvLHyP4T6XsJmH67qUlhQxpaGW0mmADll5Arffob9rkJxIPt2dvdQU1ZOIJ+nva+fxO57hq9/YVU2YWyLQjC0LIARofvB+e5Zw4Mb7GESm9gev5xRgOy6GCXN2rxM1jWXISIqKmlIIQ/8G6OuJER9JkErZKFtjYHOMgY0Wt/32XpxejVxVQLFZSNjVyQqZFBcVQkrj5af+ya3X38WapRswzTBZOWGieRGUJsnKilCYl49JiJxQPrk5xYwMJ4jkZmNETWLJGCeeeBIIuPfOB4kPJNl1p51JpgbpG97IQGoz51x8Krc9/gsxrbmJiJPF60+8DUnADmXGk470WPzumvmAF+EJ6wauK5kxp14MDveyYfMaBuI9bB5oo2dgM/39/RSXliEiGjLq4kQc4lqc9v4NVE2soH9wmPhIClOajHQPsPjdRfzz2WUkYt6qP2z3YeYYOEKRnZVLfm4OZQVFlEfLsTslLz/6OqS84rB01F6NfjjbjCn87xKswB+D9CcPCi3tUNExTd0vBIDZ+05k6Sur6R7owlw6gYEel2SPTioeR2gWw6l+bFKUllSgSYXmKnKywtgpi4LyQlKhOP949zlaO1aRSCVxpE71hFqKigpJDPWzYbCL8oIypk/dlarSbJavGGZwJES0t4IBa5CkitEf62JzyxAvv/wqLz0vVVFOCfaIpK+/g66+ViIFijm7TKFmdoHAgZZVqwm5OdhdES479o+qclI5QgiSVoz+VQ7ZTjGdK+OqfHKWULrjNXR3XS689FRu/PWfaVnxPqUFdZREJ5KrRcgNm/Qk+xjRe1gTW8bO+0+nvDabCVWTuPmvd1KeM4GK7GLyzVwK3HxG+i1iQ4BhsjHWQp/RSUVFFYftdxjhkRAiJjC6kpi2ZO2alcRaIbve16pm46J8UzrtYRvzgWWW4389dXJbYTtP5OBjTGi/lxPu6CqMgW276Ol4rQuMwDM3v6XynDK6WpMIO4wuNHoHukjpcSzdYm3HelzLZVJxNTmhLEqKSikqy+fuR/6Eo8eIp4bILSjky3vsy45f2JXcQoPcXJPTTjqLbCMXZ8ChqqSWmdN3ITu/gCVrFtI91EFKH2J9xwqmz53KCy+/QE40h+xILtiCZGoISw5SMbGIvzx7jyAFi19qUw/d+TSxthRNtdOIp0boG+pnJDnEUGIAIi4xOYjIcfjWyUez7xFfEmgSXAtEhPXvr1NHHvxtSnJrKMuaxF6zv0peTj5agc7UXRpo/mq+VyIZ8nK4H73nH+r6X8wnyzUpChVRaJSyx057UZxXRXeik9Wp9/nWyd+hqi4sVj01rCZEcsnSoGsttG5az+rBVexyyDwa9i0WtmZ7e3UkOjpIbUy3yzGMKcMcRfuwD3jc29/b5mXpU0Qqr9g/PbgMwDR1z5Gi4dkwebDvj3cWu55WK2YdWENRc5hIgUlOVjbFWbnIkQSmdLHtBI6Q2IZg2LV45PmnyS+rwMUkNzef3p5OErE+nnnuAVxjgPxpiOvvupoupx2tFDpSG3n01Yd49KW/0dK1nITeT/fQas4+/0dEc03+cu+dHHDY3qxpX0b3yEbizghmxOTYo78BNmx8r0etXrQJOxZGGGF6h3oYHOojER8gmeonYfUjdYuOzo2sX9/GbX+4k/NO/R+FrYEWAQ0mzawT9z95N1UNhTjZvYTq4ux0RD2HnbeDaN4r32vlo4OV8jLcLC3J5Dk15Ndls6JnKV30MGAOsW5kLYVN+Rx3xjFUzQoLNOjq6MS1gXwoq/fa4BbmlYLjZYmZuul3EU0Po9O2HK+RxluqSY+J3ZaXqMCE/pdofuspF034J4Q/blD5WVuO9CvzQjC0fEhFIjrTp1YxkgNLB5P0x4YxDI1YahALixhDFBUX8tqClyitKEUpl0g8Gyvej+4YdLZ1ElMj/PW+v/OdvONUWWOuuPH/3aBuvHY+rStaSVgu3X3rSTkJJtaXc+rZ3+MLB+0onn/1RZW0kpx54Uli9twZ6s+3301hfgHVleW0b+whsV6qF57+Jx0tSdo2bKairJD1nWsxTZ2egU5KawrYdcY81mxazc9OPJP3Fi1k4eJFvP3P93jn1eVqx92nCttxMKMG9bMmiXMuPl11rO9g70P39Aaoea2vwFVgCD+uDEuWv89X9v8Sxx5zsLjv9kfVa8+8zYQ5lXxpl5mEaxEqAkhw2lAbVrUT6gtRmFNEdm4OKSyUrqitzSMd0zYMk0WLlqjFCxZx3HHf9Mq53S3bTislcZXE2A7GnwYm9Md4oUEilUQXGq7rIoSOpnkxU9f25wTFgDZ474lVqrm6iZANy5cOsrm7j55kH22DrbR0LyGlJciK5jC5qZYZO8+kuWkq1/3yBtQIEE8hXI3GumaGrRgj+ggFE/I45rtHMmFGSKxd0qZefP5pHvn7kzgpSXd3N8JQzNhxCrfdeZvobh1Wt99+B9/+9nFUNReIM79/qVq6dDnfOOZoHnnocSYUT0RZEbL1Cnq6ukgme0jKOCIS5asH7smPLjpAXHzhb9TxJx5DXcNEofnJKpeec7WKJ2Oced5PqJxcKFzljVTF0bw08nRts50gFDK9ziY2md51Rx31TXXFlf9DY+NkkRl0nk6fFP7fx+GtP69T7e/0oVsRopFsQgVhYvQRKnHZ++RZghA89vCL6uEn/gq6ZM7snVi6fBlK2vzh1uvTOxyvxtjUM/OMt072GOcW8wcITOhPgCY0pJTelD9N88w8vLGbnauVuvM3z6p7rntRjbRJhttS9LYrZBIcR+JqEj0q6I91ErN6GLG6yS0Ns99xs4UIx2lpWUlxUQGV5ZWU5JfS1d5HnllGllNKX2uKv9zyMG88tlYV5ZTx/R+eKH77+ys587wTuffhP/Nmy2vCEhaPPv6EKp2cK5YvX8ofbrwJbNh7730ZGBrhllv/TDLlsLplAx3tnaScEcyowsiSiLDNhLoKMBRrFvUrKR0mT5kotBCZsqxLf3mO2GOXfbn1hjvBBl3TcRzHO3P8riJKAzNsooT0agYBFDx470Nq+owpNDbVC92QSOVmth22dD3x+l04n33iWYYGh0EZxBI2vYPD9A4MUlpZgt0J1195pxoeGOanZ57DLbffJE454/vi+uuvEYlEimt+9TsvRdoFw/ACxq6rENtBplawAn8sEsdxMLxm0Vgp21tpFFx3xa2q5c0eanOaqdTLKY4UU15SScTIYWjYoS/ezeb4Wtb0vM8Bx+7O+ZeeS2X5RM4+7xx23KdJnPG981TbogEO2eswFr3zFiYRqkqbCEcKwAiDIRlJDeFocWJ2Pzvu3sTu+0+noL5QENYyCf+HHny0Ko4WcMSBR/H04y9QWlJFR/tm+gYHWL58OZrSMJwoRblFTGuaQUFehFVrFrLjjjvw3uLlHHnUUcRi/SxbsZC65klEs3OZPGkKueFiGmsqWLCwjUeff4CvHbknexw2y9vnCj+1VPMmQDjCRkiFIcJemumS9erSSy/lzgf+JBzHxgj5PYIwvakRfpWSDrzy4DvqyfmvUhVuIMsoIGRm4xoKPc/FzelG5iQ46JhDKJscEmMzKdPlmD87+0L1k5/8hAl15QJ/fLMSEsPQtrXU5w+w7W8SPgUMw8icrKHQaF5u2IgSkdmE7CgaIRxLp6cvhm56OdMjDDOkurj0mtPQ6xC1901QG9duRgjFkw+8oJYuWUF5tJH331tMWVk5WUYOUZGFSZiccDFSKfKz8hmI9RHWsnj1yXd57h8Pcv1ffwsapKTE1DQefvh+sWb5WvXoA4/h6gn+9si97LzjFwmHTa69+tc01Ddyy4230VjbwLIlK1m4dAHCSLF45fvU1TVw6/ybmNY0lcL8Ql559C1q6ur551PLCes5RMmmvqGOHJVHx5pN4M4C3dvqppNahAJNhJB+q9gVS1eoB+9/jIsuvhjwM9mU6xXvKxspFUqPkLIlEU3jvUXv0pXsAhklWxshK5RLblY+pBRf3ucr5E4MUdZgCin9xgsa2LbCDHmpmid+90T++MdbufzKC1GON9z8Q73T2yDbx1H+JyjP4ynQvEoZlW47C6mkjWNLBgdHSCUdpISEZZMiSZezEaPa4vs/PxK9ySs8uvjqi6mfXsst/+827r77QXSzkJ7+ETCzSMRNouEy8qIFFGUVoMUluWQRsQ2iIoxJhMK8cjZs6AHbq3A0dK9uSmjQ0FwrzrrwFPGHe34nFre9LhpnTKKrdzOvvPQi9991F61rFvPWGy9jmDCxrpb++DCbert5f9FCSksrMVUOG1b2kOo36d9oIawsqksnYSiTjtYNxPsGWbd8VXrIAtqY3mCOnU500Vi2fIm64peX8Y3jjqF5Wp0/dkrzhqIrATKFpisULqGwhmbCPofujSx0WNq9kHZ7HRt6lxMf2YRhO+h2NqUFpjeiJssBwwFhY0Ycb6i57bUaGhwcpHVthxKG14bItrcPyzIQ8CfATe/5xrZBFYCQDA0NEQqZSGUzkugn4cToSXTSEV/DPsfOEln1eN03IlA/daL42SXnsLxlKctXrCUVF5QVVRIJ5VBaMoGsaC55xfkUlOVRMbGQcA4YIUEkEkEoRTKZxLFG946uAsf162NNDQyF0izQXA46aH8m19UyONTH4Egvk+ormTZnMod+fX8aZtfRMKeBk8/4MRMm1ZAVzkElNPLCZcydvhvVJbVoUrBs6WLCEcGKlYvZ3LGB7o4eHvjDc2rjkiElLFAJIAWG7pVNL1m8Qt17771c8PMLqJ1Sk+k64oldIKUCPex58P1KX4li2tzJ4pzLTidvYpjlHQvYlFjP4tZ3iYth3l70Jq+/s1qJCChsJC5oEhcLiYUIex/HPnvvy6uvvua9FzqYpkBuB73jAxN6i4D/hycFCH3Lti+uPzI0lhwmkRzCsocZclKQVcBIfxebE53suP8Usurw6ly9zrBIoGH2RPGX++5QRx98Elkih/LsciIyBI5kMNFPX7yLouI84vERdC2KTjYhM4LUHVAWhx96gPeq/Ra43jBvfM+vgaO5mEKnID+ffffei+KSfBYseJv8vCyycrPotto45qRDOb3+eIENPa396rWH32Sfrx5Cz+Z+RlIxNnZuYGS4i8FYD4viHdQ11bKpcxOdmwZY+XoXrzx+Czt+pVl966yDBALWvrdJnXPxuSTdOL+55nKmTG8WFhYaBkppmH7Ko7eBNf3pDJrfNNDr2jF97gRx7mU/VpecdzHrW5ZREJ7I1PwY0+fm8sX9GwUChNJBaKRwMk5s4YfzkskkIyMjmY/Qla5vurNVYse2tWYFAt6CD87qUUp5YSP8tEpNQzc9QeohRVwO0xvbTBKT3sEeLAzyqnJIyuHRRuvKd7b6g/qqm4pFc9NkZSZzQEshQinc0AibujYzkoozsnoQdIfYcILkCBTkFjF71gxsmaCpaQ5489FIyhS65sdxNMAGLRxm1ep16sG7H+G73/ouZZPzxO777+p5jNNhnBA4AgwNsiPZzJ01j/6BQRwEg7ERRuIJdEx2nfcFQlGDFWtWUlxaxXB/kg0re6mrbWDRSyu5Zt1mddS3DudPf7mTU757Kl89aGevnY6j0AyFoywiIuK/rdIbsmgrTFPDC6er0Uxz4TJzh8nigWfvZfFbK9SLzyzg618/msqJhreSu3gD1PEsIsMwvGYE6VE0SmLbtpfooUt0XeC6XsbcliIOBLzdIoTwQ0leKVtNfQ2Pp17GtV2qcqrRrTClZbU0T5vBgvdfYP4VHerY7x4uiiYWeE/gO2FblqxQG9qW4CZ0iotL+dKuXyI51MmA3cGEyjra2xNYtotu2IQLYvTE2nn8pSXUNtayaMlyvhzfFaVDxAij43hXE8eba6wruP53N7DXF75KWWOeZ6dm+QeQ7qwBXqmRgjUr1tC2opcpTbmMxFP0JocQRpiKgioMqxADkxmTSuhN9KGyhqmta0JaNk3Fc1i/dgWnn3wOZgGEtTC5Rpba+WszhKYLNM3AEEamba5FEg1ByIhix1KY2SZKKZTjde9EkyAcwGDmzlPEzJ2mZILxCs/i0P0LYZYe8cc5u5njysrK8gTsP8a2bUwzvG2nYbGtXY7+DxBCkA61jY0rCiHYaZd5JPVh7EicVDjBpFk1TNmxidaONUysm8CcOXO4/ebb1KnfO0Ole0Uhobuzj7ARRimXtq5Wzrjqe+K8G04R85+4Uowk4+RGC9GcECERwXUtXC1FUoyQkAle/edbvPziO8ob4KA88aIyl+KVS9YrK+FyxLEHeLO/0yZ8euph+uG+NbB04SImVFWzoXM9MqJwdRthKIQ0USkT3Y2SikmUq6OUImYNgHDJ0nIpz5lETWk9E0rqqMirYsOydq456xbVvSypiONdJBLe/zEIIzDAlZiRMMp2eH/BYrWhpV1lhqsjsVIpf4+rUIbXNUeJtGcZHP/CIyToSufcs89V99/7d/XWW28xZcqUTN3w9hIeDQSc6Ys1pj/WViilkBmPiEQphRCKhil14u4H/sQ5l53GyT/9DrvtPxc7OkB2mU6KIb6w/1xxzmVni76eHn571R9VOh1wzbIOynJraZwwh8aJc7jo9GsUJqxf1qfaO7vJy6lg+qQdmFO/G7vM2odIqJS84jI2DXSzqmUtb/zzHQCE67UHcf2vyoaW5S3sMGO2dz8KRyoStuN1tvE7bma2gy5EdJ2wAR2b1tE/1E5P33ri8R5iI/2UlxahCxfXtYgn+sFIMZDsYFnLO2RlhzAxKc2t5nvH/ogTf/Z1oWJhCsUErvrZjTx2y2tq+Ssb1aZVAwoHNFdHc7wYMAqEG2Ll+6t5+olnvP279D4LM5SD42poukIiEbo/FkZIEGCE/Nfud0a59977UErhOA51dXWZzywUCmFZ1md9cv2fE5jQnwBN0zICFkJkVmWhQ8OUGtHYUOM90IIvq+mgwwnHnKyOOugJdfTRX+eQQw7h6uvm8/Irr6poKMysyTtQGKnGIEpOKMU/nnuDr+/3XZWfXUBBQTXSUehalNKySpLmINnREix7gKxQCKUkU6c0ef/Pm36GboRwXYUeEthJGzflrT56+ve6ke6M641rkcprPG0YSOUwEh+ipq6KdW1rSA0PEs4to7gsl029bcTjQyhDEYsPEEsNUlCST1tHK7qpE4lkEXKz+ceLbzPUN1V1tQ/S3zlMfdkU3njqfW6+4TZyKkPUTalVe++7D3sdsoNIJ2BsWtupujp6OfSIw/10TAPXsdF1L8MtnoiTFQ3juJb3nmv4s6MEYCCVt5U5+eSTmDdvHsccd5RQ/ghix7GRShEKRQITentnrPns5UL7PdPTgtbwOzZa3l4zCwjBnx+6WRz73WNZ17Ge1o42GprrOfobx3DPA7eK5obZFGVPpCq/gZJwOXMbd2CgbZj1yzZiD4+g7BRSSgYGh3nhxZdxHY3S3CrKcsrZfecdmTujKeMVVw5IZ3TSX2IowbpV6/yRpArSc3odL+QkkSjNxZUp0OEn55zJho52RmIDSDeFKQQTqsshmqIntZGEMUxfYhPdPZswDZ2RwSEKCgqwkQzFY4SMMBta2lixeBX93UMMDAxhqBBF4Uqm1MwiGimgefIMHvjTE/zitD+oDUu7FS7cfP2f+Ooe+zKpvlykg9m6EcWxvRY/2dEcBAJTNzA0DR2JwsaVFkr44SMNDjnsUK655hrvs/AzxAzTJBQKffIPeRwTrMAfg2cue6uupmlb3J/GlRZ6VAC2N1FQ9zxFR33rSIEFK1e2Kksodth5DjhQN3kibe/0YSQFpiU4YM+vEc4VLF68kHhyhER4iPxIEfF4ikn1k1ERCbpiYm0p3/72wWQ1aYIkEDK8UIofpnEsmDd3Z/721wdAgmaKTKmdroMmMuO1PZe4gtaeNmSWZGP3OiKhEHWTaklaIwzERxBCJ5lMMtDbR0QzsOIxcguL0POziSVjaIYgnhghkYzR3t6OI11GUoN0dG+ksqCa4pwyyqpLOP7kg8TOk7+oHn74Qe679UEiBaYqLapm+rx6kT4DbUtgmv7eHEZ7XunC65utyBSSuCiEP9N5xuzpwrZt1bKqQ01urhIob0uhG4bnyDLMj/uIxzXBCvwxjBXtWCdWplQtneKrvE2m0Awcf38mXXjwgSfVpZdfxiGHH0jzzAmCEMzde4Kom1FMJN9l153msXljO+ddcA5Td5hGX3KAuBohnO2SXxhm0oRJlJSUUFyRxyFHHIh0NB687iX13b0vUsd+6Wx14M7HqY1Le5XyEyrWrFnDAQcdSGYMaqYg1kZgo/mbR0UYV0HHyGbO/9XZfHH/HelNtrNi3VLWda5lY99a1nevZvNgBykVI2UN0dPdiUmYvGg+fX19WDJB3O7HZZjBoR4GYz3M+8pUzr7ku5ghiBoRNq3voH81auqXC8XOs3dkuD3ByrfWscOsHUfDWgq0dGI3LmhpswG834SQMoIXCzP9zBjNC0ApuPDCC7n22mu991yONiHcHsoJt/0j/D8mZTmEwyFcW6Ibml8RAyuWtarLL7uC6c1TuOCC85g5p1ko4U2wx4IDj9lNMOg1fbzl5vex9BQ/OesUvnPU9+lP9pJdZqJrBs++9grT5k7jS1/Ylb/cdS/Dnf0IGaa+dCqWtBm2KjnzxAuYf/eNlE4yiERCRHO8JuiWYxMSppeHrFwvx1BLK9vbD0+fN503F7/Jz68+U6xYvUitXrCOeXN2pqGxmXA0h5XLVrJi0RKU41BRXYMEiopLcWSK4ZEBlJZic99GCgtKmVBfzUkXHia6ltnKNb2MsLxoPo899Cwhx1Dr16ynbXkXkfwQf7rpDm66fUTVTa3ieyd/l5qGCoGFX4aovIb6XvsNHMdB0w3/e38fDziugykM6psmCdu2VVtrt6qpLxUIQTKZJBLJ2ub3wIGA/wMUYIQMLAkh3asRXrd6k/rt765lYKCPC8/9KdNnTxGuNZrtlXLihIwIepUG5V4+YUt8ufrzfd185zsnUD9lIj0bN5OIjLBoyWKOP+NI3lu4hD/96f9RkVdFROaCLYlEQwwnXcqjdUS0HP7wy1vVxdf/UDz19KPssd8XQJPoWnpVS4tWIpQ/lVB4i5yTcnBdFyR864Tjmd93G6VV1WzuHmBT+2pQGuGsPHqG15Pq2cCuddPoiw0gki6WHWcw3omlLDYOtXHMfkeBCbZrkSJBQqUY6hvmzZfeJjsSpWXFWmY27YiZFaYrtYFF7y9m+aIlZOsFTJjQoHbdfWdqZ+cLpI4mwLEVSjhefa8fMfOGg3vvpa4ZmS3Ceeedx80338wVV10EQCQS8avItu1TfNs+uv8CtnQwNQNcaF3Vo55+8hnOPvMsahsrRdpE1MOjZrhhhshUtGsCbPjVLZeJ557+hzry2MOJijxs26Uz1slPLzmHibPzxT33/U0N9jmEUyOEbUFZYTGTqmsYiaVYv66b8pJJdHW1cP/8p5Sp6Rx4xIECpOfVTZuRajRMNjaz0Ekl0ITy2uXUVlNYnserb7xC1CwAqePaLrYTJ7siC1PXaetdC5ZBhBD93Z1k5ZpIE0bcYX5x7S944om5qqKwit7uIXo6B3AdRSqRwM12mTZ1NoWRUsI5UZJqhJuuvYXZ+1eK3pWueujR57jv9kc48ZSjVHFDVLgpMLKF37AabEsSCnkhKNvyqrAypYUC6hsrRWdnpwJQUuJKiWGEtvkVONgD/6+RW9wMzUABq5a1qauv+jUHfG1fahsqBcJF+XN6EWBbjjeeBZ2U4+VCSoG3rTPgK/t/Scy/4yZOPvvHTN9xNi/94yX+8fo/OfiLP1DxfijKqUDIMKWl1RQVldK2fh2ta1YzeWIDWVouoVQWj9zzOAd97VAv2JsQhLSo5wxSjCb2p09ozbtjWnMtD9x7F1gwbW6juOTyc+mPdxBP9mKlBlFaHFcbpqqxmK8cuisqO8aKtnd5d8UrGPmCzr5uko7NBVdcyAsL/i6O/8b32LS+m76BAdq72uns3wyahmFGKC2ppLS0HEMZ5ISK6Gjpg83w5gsLKDLLKI5Uc9EZV/P3P7yk7v7jQ2rD0h6FA24MQmZ6lCKYIV+8zpbH9IUvfAHb8so+txeCFfg/xLYt1q9tU7+6/CouufASJtX5K6+QKEMhXQtdNzFDRibBXhiml6frJ9unbAiFYfacBjF7VgNfP2ZvDt//O+o31/yKPKOM+tJmCs0SckMFVJaUUTOhgrvv/RN1dZPJKcxmqGOQrrZuTCOHjpYeP29YeCe44Ye6ND/8y5i6DAENcxvEtJnT1LOPv6j2OWRPMXn6RPHAI39R557yc7o3DzJz6gzOPPdUJu9Q7fW+8jt1nHrMRWqge4CJ9ZNYvHohKTvOsgWb1BtvvEV2JBuJomZiJQODg1hOkvrmenJC2ZjoCAW5oXxeePIlBnq71PJVy0klNApLiinLruHBOx+ne2gDb/3jdb6w+67qmz8+QqRTMjNZW5runb1pJ52EVCqFrmu4jrVdOLAg6Mjxb7BljZpC46/3/l0tfXMpl/3q4kyigqWnQOho/llmpNtH4Dtl0NF0HdfxixzclBfrcY2MhX3Kt85Sq95aR3mkhunVO1BZUkNldTmLVyyhrW8zKTvJyqWrqSws4ws7f5ns/AivrXqRr3/7EGZMbyS7JExBfUQQ9TOwSBff+8chBViCTRu61a233MUx3/g6TXMmCDdls3nNgPret05k9uzZ/PqPlwtpe40pseCHR56rrCHF0NAItptkyB5g0tRqGuubWPFGC2EZJRVP0DfUi607RHOyuev2W3nqb2+Q6rCQSehPDdHZ20E0T2NwuI/eniFq6xvIycmjb3gTBx+5B8Opfu7760PUT21mz313p7y2mPpZpSKdGqqU9Pbzfg+u2TN3UQuXvSkQ0s+e81oAeQeetpq2LWFvW0fzX0dDANOap/CXW+/0VggXCCk0YWLjegVJSnnmsm/HGobhDxNLe65tL/0Ix19VBCidM8/5Effc9Hc2Le1FNxSLFr3PG+/GqaqrIp4cZnNvF0WlWXxp913I1nMYiQ9TlFvCpg1dJOMjWMQ48Nh9CBeG0LP9xVN4Q8QzjqwQVE4sFW1tber2W//Mr357EbphUt1UKvb62l7qkYceZvm765QRNli3ah0LXl1Mlh5FGhYxa4Rhe4ALLz2X+x68m4ceu58crRB3RFKUU+g5oCIa1TUTMELQ3dODnjLQXQ3bThC3hhgYTuDIFF/Z94torsHQgEtIRdm4bj0r1y8hNyeb2TNmc+v8e9jY3UrDjDJ13qVnUzO5Qgjhm9U6rFq6Qe24445IS6GFvM9lzEirzOe1rRGswJ8C0lGc/7Nz1VVX/9oPTapP1g0xbf4J/Eocb60G6bmnXW+a4W9Ov0klu6LoToS1a1eh6RIjqtHb34MuDGqqaxGugYOFFrZYvuF97n3sDtHT16kefegpjv/+8SK3VvesUH/UsW9dexU+rnfHBaddoXbaeQfm7TKPSU3lYtXyVnXFZVfRubGbiApTnF2MsgyEEERydRatWcj/+/sdTJ7uZVOtWrJaLVqwhBARFryxiH+8+AbKjVBVUsuB+x5B+5p2VEKCYzMcG6ClaxWD0QH+fOdtFBchVr7QrZ57eCE9fZ3kTBjkpNO/SW59gVj65gZ1350vkpWVxZe/2sySVe+wonUdO+y8AzXV5Tz44N/QNIMfn/ZjGqZNEghIJS3CkdCHTGrYtkQcCPg/xPFrU5VSWJZFOBz2yuTG1BF/JGO7jmvSN3O9v9GxQeqQ1Fj+2kZ1541P0N7ShWsn0DWFEZYkYnHiw5KddtwVJyVp71xPzOolofeTCA1wyy1/REtGuee+ezn2B0dSPa1YKN2bMOS4GobuV/Ep6Fjeo6751TVEI/lk5Wdz/InHUV1bJFYt36guPOcC+tsGyTZyEdKkoqqUgWQPv7z+CurmVgl03zNs+mErJWhbsUl9+5gfMLDJYs8v7E+YHFRKoUnPLzDY302/00XhjEJu+vMvBSm45Ju/UwXhJgbj/TR9MZtv/uwwgYCW9zrVXb9/HichKalw+eb3j6DfGmJtewtCc2lsrKe+aZJAB9fxcsK9BBv3Q6YXblsC3raO5jNgbJFDOBzOfP+x4k2zhVdpFAXevs2AUMSgf6iTSY3VDMT7iDsjuMJGCY1jjzqegnAF5YU1TG+ezZTm6ez/tYOYM3MHnn3mBQYG+thtt1145fkXQYKwJLqCsAA95f2LNUvWqxdefo7TzjqNH/3kh8STSW647lYQ0DRjgvjrk3eI08/9MXkV2WzoX0tcxPj1db+mbmaVUK7XocQMa6Ap7yagprlSnH7WKVROLKKtq4X23rX0JzsZSHbROdhB50AHcWuIg/bfy0sDXYOqLKwmlRgm5g5SNaU203ly8uxyMW3yVAqMfEbaLV585GWa5laLrx2+u9jvkD1F/VRPvMrBE6+/2H7iz2Acs+0f4f8xoVAoU84mpfSSIv7XpDtFfHhLn8k7VIjmmZNRhoUIuSRVjN6hbiY31REJRzF0k2QyTiw2zIq1K9jngH355Y0Xi7fffpcLLrmIF154nlde+gdtSzu8gK+lQdwT2tol69UtN9/CHnt9mdrpVaK6sUCc8P1vk0zYXHzWNerpB55VCDj4mP3EL677BQcdewB7HPhlJk4tEWieST6qE4njpDybXMDh395fXH/T1WTlCzb2rGF12yKWrHuPzqE2HDNJ3BrmoKP3Ea3vdKjHHnyZkcEkA/Ee+uId1Eytxgl5feJRUFZURK4WJps8+jaPeLXGW/QnS88u9PpsZUZnbOMETqxPASllxowee98nWwHkR2yQ/QZ6fsuYSJ5G57L1lE8qYtnyJSjpdb9cuvo9UiMSqeIMpnoZtrtYvX4Z5Daqc849hyv/50p22/0LvPaa4vab7+ZLX9lNNTXXg22zcWMHt/2/u/nFr39BcXWOSHfraJhaIWZMa1bJeIqXX3yFG2+ar1xNY9YOO1DbXMv3Tz5WjJ2+IAHbShAJmV7/MH8VxoXGHSaIOx77Pcvf3qBWLW/hpedforenh55NXdTUTqL1/U717GOv0rqgh9SITUoMU1aXxeQZpSKFBcpEEwI3OYybSGHHFSsXrAB/Ly80P6rEmIQZza81/MCAs22PQMD/IUopdF33c28jmbJDXdczlUwfSSa0sVUfLv9eHTwhROCH5x8rbrpKqmeffpasApNk0qVrqJ0BZwThaNjOCKU1eXxp5x1ZuPptHnz6r8z/87XC0mw1lBpi5qy5vPH6m7i2wfdO+BGGcsnJyeHQw4/ijjvu4KeXnwaag3I1hKnRP9BLQXY+V/7mf7yKobDnOLdcsBWYfjdIKSVoEA6ZnqCEwHEdDF3D62YncCyXqbtMFFN3msiU2fXqd9f8jo1dMZatWsRdd/2F1hXthGJ5KBf67U5++pNLka7CMDR0BG2Lu9TLL77AhNx6LNfG1VTGYMmE4XwyzeyQWJa1zZcVBgL+lMjk3hrGv7H3+rBmaxoKiWslMMwoGPDD878pDjpiP3XXXXfx6quvsmbTSgwZQknJEYfvx2HHHEztvDqBhG8f/T21eulGdfYFZ/HrK6+hZXEbJ5xwIn+45U8MxpLMmz2VllWreOGV5zn06IMyVoDQNGQSkskRVnd0eGdIungAL+wlAPz6CC2kIXGRClzXxTRMdF1iuw6m7sfAs0XmqtQ8b5L4w59+y2MPP63uu+dvPPrMw0REDroVJS8nh/IJpUycWSpQgO3NWXrsvifJzs5mQ3crceLsefAXQffGs5j+KJV0rzIApby67S3Fu23uFgMv9H9IepX1mqiN1p5mMq3+JekVOB0+Gp2U6VnPXvtUabloenh0MJi3wLB0YYuaPmdyenCxd7/u2baXn/tLNXPGPA7/5v4CF6695M/qiSeeoXxCGbt8YQdmzWiksrKU5umTBWH8fsuCJYtXq0vPuwxrxKKrvZP777+f2pmVnpNId5FCR0jQ/B5fLl7NbnrPKZVESq+IQPlxcADbsjBDUW+mL177H6HDsndXqxXLVqM5Bu+/t4R3332XH/7oJCY3TWLtytW88PgrWEMSLZmF67oMuD1869Rj2O+4LwpHOOjpFBkpfWtIbPG5jBIIOOBT58MFnMYTcLo1oz9FzHvwKMoXvA4Im6RMEdayuOnq29WE6kkc9PV9hFBw5g8uVX3dAxzxjcM49JiveE87NhXRv9Ycdeg31RWX/4IpU+rEDb+Zr5Yva+HMc86kYfYEoaTf9ULBkgVr1LrWtTROr2PKtEaRzrmG9Eoo/cHoY49K9yY0wJYxcH91XrNsvbrqyt/Rvm4zUd1EpiSaY2JoEZTUSck41VOLmH/X1cINWSihvEHfHyLOD25ctk0BByb05wLtI+/PiMD37GZE7J+hEi9xy3LimIaBoXm9ZlxXIh2FAJ549Hnl2glmzmrGMIU32ykC4CCVp2RNCZa8v0KZusaUGXUCBQcdfgCtG27l5ptu4Stf/bKKREyWLV/CutZW3nt3MQ1Nk+m8vZ0HH3kA3dD8FE1IJV3CEX2MeMfMYRH+z754k5aXcCF0aJg5SZz909PVfXf/jacffgpThInoERAxLNehbkotp59/Cq4m0YSGw7/j8d+2CFbgz5RRJ5b6UBGnf+/35cJr6DbaqNzPqlJeuxyFi46JkPDDb5+ubrrtOrF+TYe6+OKLufzCK3j00UeZOW8Ge+y/m9fh1U2gG6b3nA4888TLaumyBZz509O9Taujs3bVRnXBuZfipBSHHPQ1evraaWxsYPrMefz41B/xuxuvZsqsxsyCZ1sKM+wNQHelg2Fs7Q32vU9pw8IP27q2IqSLzOyllYta1IqlK1i6dClKCb7z3ROoaSj1HGraqPC39jSLLf7Ptk8g4M+ctIDH/gwic99YEQuvt/JWAlYKpPAmHygHDKVxzKHfUtOnzmB1y0p+/vOf0zS9XmxY0aFuuukmrrz+ciFdiRYFqRw0EQIHrr1qvpo6ZRL7H/Y1gSa81d4v2Tv31CvVsUcdydzdmwUK/nbnY2pdWys/veRU4dguRlgfNYeF1zljy3ZUW6Uy+o9z8UxvM32fzeh+Pk06x1yM/vnYBBg1RsTbm4C3j6P8HKN8oYpMqZ+fB5352Z+M+KHBYolyXASuPyrMm1iIgMv+5xKmz2rm3PN/RtOseoEOE6dViVQySeuSjUozvamL2pgqqXA4ynAs6e23fTM8vcU88Yff4qlnH2Pjyo0KICc7H+Wb80bE9wS7o/WKH+wlN2blHbNmKFeRznZ0/ckVmIAOlrJHt/6m/1WAZXmms+M3H0u/R16ZUvrGlrcPvO/bRq1/IODPHWNOrcy3YxrPb3XWaZpnWNuujS39gggJTTMaxJHfPlzM2HHqqJdawFnnnMntt98+GmyWuldWKOH11//B0d84MnO98JIyvNfQOHOi2GnXHXjuhedBwEgiTlZWVibnWEoXzVC40hOXbbtbHsPWivFj4IYukK7X8143QeIglYNCohtmxv5IpuzM4YfCftO6bbxdzichEPDnjrEdP3y2EPGY+xTIRBIQaLqOphm4rpfeKMIujkiidBtl2igjBaZDdVOlGBoe4LprblFeN02/uFYDVya9+Krt4Lo2wu/akTZna+om0tHVQ+eGQdXUNJlVq5d6HSUNhRTeeAVdV0hcdFNL1zV4Y13GIkaPUVmgawIhHBQ2SlNepaWS+M5slKsIh03/3XGw3QRK+TOhtno/PvLnbZRAwJ87/hcfiQAtmgVo6BjeX/qdN1zkFnFQZ4wz7IenncTCJe+xerVnDqPgwb89pHb94s5ICWbY8Kb7SXt0ULYGzTPqxdx585j/h5uZtXODWLjwPS+12nIw9LFJE17PZqnkh77msccqMlGl9I7f+xtNaEgl0TUwdIHjgGVbaMKvpxbiX+c6f0SRyLZGIODPmMx5ljnZvBm6+AX36dsWj8v8MDq3WPN6fKBrXhzWE7SJQEegoxPynluHKfOmiDN/eirnX3Q2y5avVQB//dsD7PO1/dD00b2lrmleieAYMex/2J5iYKCP9pYBddw3j2fd6nYVMiO4tkY6bUvDxLFtdKF98HWD73H33clpc91/nQamNzYUDV2Mnp6mAWEz5O91dYTQtxSo+JjbR73v45zAC72d4LoumqbhOE4mY2zhwsXqvJ9ehFKCefNm8YsrLxfCN5cdx8IwNG/erjBG98wOPHj/E+qpJ5+jaUoj0+dOZb8DviKEL8SUZWfMXS+1NC1CPwNrq9e1LYjosyQQ8DbOh1VFbXGfhPvve0g1NNQzb8dZwitIGM0nVkoh0NPB5sze8qTjf6Kampows3VOP/tHIlNUoOENWtPT0twyfBQI+NMlEPA2ztic4LHCzeRuu2DbXvIFkNm3atroqi2EPtqHx9fjyuXr1eFHHMY3j/8GF130M5Eu7fNiwHLMyhsI+P+SYA+8jTPWkTV2znGm8ELDE28mj9kbpWq7Dpru7zUB1/G6g+AnbjXPmCQmTKxkeHgYV3nitW2VEe/oPOWtXg//cmsa8L8kWIG3cbbuz5X+vNP365ru7XM1r/m8bmqeiHG98kDfu+w4EkPXSCUdwmHD7z3t3ZTykivCYZ20CT7KttlM7vNCIODthI9sLpDOxdRExsR2XRfNL4VMh3eEn4kNZPpWf4DRqsIx5newzv5fElwWt3HG9uhKm7Xpi/bWZm5abJnVGuXFc/3HuUr6HTgklp30pk/g51MIz3mV1quUMhDvf4FgBd7u2Xqv+uHOpi0fly64gKAi9bMlWIED/peMCjm49H/2BAIO8PmItrYf+riAzwuB/bPd8+8IMhDx54VAwNs5H5VYIT5ib/xJ//5//Q8D/i2CS2lAwDgmEHDAp8C2PwHh80og4ICAcUwQBw4IGMcEK3BAwDgmEHBAwDgmEHBAwDgmEHBAwDgmEHBAwDgmEHBAwDgmEHBAwDgmEHBAwDgmEHBAwDgmEHBAwDgmEHBAwDgmEHBAwDgmEHBAwDgmEHBAwDgmEHBAwDgmEHBAwDgmEHBAwDgmEHBAwDgmEHBAwDgmEHBAwDgmEHBAwDgmEHBAwDgmEHBAwDgmEHBAwDgmEHBAwDgmEHBAwDgmEHBAwDgmEHBAwDgmEHBAwDgmEHBAwDgmEHBAwDgmEHBAwDgmEHBAwDgmEHBAwDgmEHBAwDgmEHBAwDgmEHBAwDgmEHBAwDgmEHBAwDgmEHBAwDgmEHBAwDgmEHBAwDgmEHBAwDgmEHBAwDgmEHBAwDgmEHBAwDgmEHBAwDgmEHBAwDgmEHBAwDgmEHBAwDgmEHBAwDgmEHBAwDgmEHBAwDgmEHBAwDgmEHBAwDgmEHBAwDgmEHBAwDgmEHBAwDgmEHBAwDgmEHBAwDgmEHBAwDgmEHBAwDgmEHBAwDjm/wMCR2Pg3S2VjQAAACV0RVh0ZGF0ZTpjcmVhdGUAMjAxOC0wOC0wOFQwOTo1NTo1OSswMjowMN4SFdcAAAAldEVYdGRhdGU6bW9kaWZ5ADIwMTMtMDUtMTBUMTM6Mzc6NTArMDI6MDAyYjrlAAAAAElFTkSuQmCC"
      },
      "position" : {
        "x" : 491.9547268085563,
        "y" : 689.8008223112712
      },
      "selected" : false
    }, {
      "data" : {
        "id" : "174",
        "Protein_ID" : "XP_006940998.3",
        "stringdb_namespace" : "stringdb",
        "query_term" : "LOC101096188",
        "Product" : "sialic acid-binding Ig-like lectin 5",
        "stringdb_structures" : [ "" ],
        "shared_name" : "9685.ENSFCAP00000019971",
        "stringdb_species" : "Felis catus",
        "D10_F_fc" : -2.958472,
        "stringdb_full_name" : "",
        "SUID" : 174,
        "_id" : "stringdb:9685.ENSFCAP00000019971",
        "selected" : false,
        "Entrez_Gene_ID" : 101096188,
        "stringdb_description" : "Uncharacterized protein",
        "display_name" : "ENSFCAP00000019971",
        "stringdb_enhancedLabel_Passthrough" : "label: attribute=\"display name\" labelsize=12 labelAlignment=left outline=true outlineColor=white outlineTransparency=95 outlineWidth=10 background=false color=black dropShadow=false",
        "stringdb_canonical_name" : "M3X030",
        "D10_F_bh_pval" : 0.016819555,
        "stringdb_sequence" : "QMPPLLLLLLCSGSQSQDSRFQLQVQTPMMVQEGLCAFVPCSFSYPPVQYTEEDPTHGYWFREGTNTEQGAPVATNNPNREVQQETQGRFHLPEDLGDYNCSLDIRDAQKRDSGTYFFRVERGSYVKYNYIGRKYHFKNYRLFLHVTTLTRTPDIHIQGPLESGQPKNITCSVPWACKRGTPPIFSWIGDALTSLGHGTHFSSVLTLTPRPQDHGTNLTCRVTFPGANVSTERTIQLNVSYAPQNLTISVFPREGTAPEALGNGSSLPVQEGQSLHLVCDHNSNPPAKLSWTRGSLTLKPSQPSNPGILQLPRVELGDHGIYVCRAQHPLGSLEASLSLLVKKPPKLFGPSCSWEGEGLHCTCSAQSQLPPSLHWRLGEGLLEGNHSDASLTVTSSSEGPWANSNLSFMEPLGSSLRLSCEARNVHGEQSATILLLPGRPGPRTGVLQGAIGGAGVTALLALCLCLIIFFAVKTYRQKSTGKGVHRNDVHPTLNTVSQDHSQSDSRSDPLSPAAAAFPSEKEGKLHYASLTFHGLRPHNFQDRETTEYAEIKTQK",
        "D10_F_raw_pval" : 0.001470063,
        "stringdb_database_identifier" : "9685.ENSFCAP00000019971",
        "name" : "9685.ENSFCAP00000019971",
        "stringdb_node_type" : "protein",
        "Node_shape" : "",
        "stringdb_STRING_style" : "string:"
      },
      "position" : {
        "x" : 179.95472680855613,
        "y" : 689.8008223112712
      },
      "selected" : false
    }, {
      "data" : {
        "id" : "173",
        "Protein_ID" : "XP_023101404.1",
        "stringdb_namespace" : "stringdb",
        "query_term" : "NFAT5",
        "Product" : "nuclear factor of activated T-cells 5",
        "stringdb_structures" : [ "" ],
        "shared_name" : "9685.ENSFCAP00000022878",
        "stringdb_species" : "Felis catus",
        "D10_F_fc" : -2.424238,
        "stringdb_full_name" : "",
        "SUID" : 173,
        "_id" : "stringdb:9685.ENSFCAP00000022878",
        "selected" : false,
        "Entrez_Gene_ID" : 101097442,
        "stringdb_description" : "Nuclear factor of activated T-cells 5, tonicity-responsive",
        "display_name" : "NFAT5",
        "stringdb_enhancedLabel_Passthrough" : "label: attribute=\"display name\" labelsize=12 labelAlignment=left outline=true outlineColor=white outlineTransparency=95 outlineWidth=10 background=false color=black dropShadow=false",
        "stringdb_canonical_name" : "M3X8C6",
        "D10_F_bh_pval" : 2.45E-5,
        "stringdb_sequence" : "ISCSFVRLLTYTLLNFFLLPPTESVYDLLPKELQLPPSRETSVASMSQTSGGEAGSPPPAVVAADASSAPSSSSMGGACSSFTTSSSPTIYSTSVTDSKAMQVESCSSALGVSNRGVSEKQLTSNTVQQHPSTPKRHTVLYISPPPEDLLDNSRMSCQDEGCGLESEQSCSMWMEDSPSNFSNMSTSSYNDNTEVPRKSRKRNPKQRPGVKRRDCEESNMDIFDADSAKAPHYVLSQLTTDNKGNSKAGNGTLENQKGSGVKKSPMLCGQYPVKSEGKELKIVVQPETQHRARYLTEGSRGSVKDRTQQGFPTVKLEGHNEPVVLQVFVGNDSGRVKPHGFYQACRVTGRNTTPCKEVDIEGTTVIEVGLDPSNNMTLAVDCVGILKLRNADVEARIGIAGSKKKSTRARLVFRVNITRKDGSTLTLQTPSSPILCTQPAGVPEILKKSLHSCSVKGEEEVFLIGKNFLKGTKVIFQENISDENSWKSEAEIDMELFHQNHLIVKVPPYHDQHITLPVSVGIYVVTNAGRSHDVQPFTYTPDPALIAAAGALNVNVKKEISSPSRPCSFEEAMKAMKTTGCNLDKVNILPSALITPLISSSMIKSEDVTPMEVTEKRSSPIFKTTKTVGSTQQTLENISNIAGNGSFSSSSSSHLPSENEKQQQIQPKTYNPDTLTTIQTQDISQPGTFPAVSAPSQLPNSDALLQPATPFQTRDTQSREVLQSDGTVVNLSHLTESSQQQQQSPLQEQAQTLQQQMSSNIFPSPNSVSQLQNTIQHLQAGSFTGSTASGSSGNVDLVQQVLEAQQQLSSVLFSAPDGNENVQEQLSADIFQQVSQIQNSVSPGMFSSTEPTVHTRPDNLIAGRAESVHPQSENTLSNQQQQQQQQQVMESSAAMVMEMQQSICQAAAQIQSELFPSPASANGNLQQSPVYQQTSHMMSALSTNEDMQMQCELFSSPPAVSGNETTTTTTQQVATPGTTMFQTSSSGDGEETGAQAKQIQNSVFQTMVQMQHSGDSQPQVNLFSSTKSMMGVQNNGTQQQGNGLFQQSNEMMSLQSGNFLQQSSHSQAPLFHPQNPIADAQNLSQETQGSIFHSPSPIVHSQTSTTSSEQMQPPMFHSQSTMAVLQGSSVPQDQQSANIFLSQSPMNNLQSNTVAQEEQISFFAAQNSISPLQSTSNTEQQAAFQQQAPISHIQTPMLSQEQAQPSQQGIFQPQVSLGSLPPNPMPQNQQGTIFQSQHSMVAIQSNSPSQEQQQQQQQQQQQQQQQQQQSILFSNQNTMATMASQKQPPPNMIFNPSPNALANQEQQNQSIFHQQNNMAPMNQEQQPMQFQNQPTVSSLQNPGPTQSESPQTSLFHSSPQIQLVQGSPSSQEQQVTLFLSPASMSALQTSMNQQDMQQSPLYSPQNNMPGIQGATSSPQPQATLFHNTTGGTMNQLQNSPGSSQQTSGMFLFGIQNNCSQLLTSGPATLPDQLMAISQPGQPQNEGQPPVTTLLSQQMPESSSLTSSINTNQNIEKIDLLVSLQNQGNNLTGTF",
        "D10_F_raw_pval" : 2.14E-7,
        "stringdb_database_identifier" : "9685.ENSFCAP00000022878",
        "name" : "9685.ENSFCAP00000022878",
        "stringdb_node_type" : "protein",
        "Node_shape" : "",
        "stringdb_STRING_style" : "string:data:image/png;base64,iVBORw0KGgoAAAANSUhEUgAAAPAAAADwCAYAAAA+VemSAAAABGdBTUEAALGPC/xhBQAAACBjSFJNAAB6JgAAgIQAAPoAAACA6AAAdTAAAOpgAAA6mAAAF3CculE8AAAABmJLR0QA/wD/AP+gvaeTAAAACXBIWXMAAAsSAAALEgHS3X78AAAAB3RJTUUH4ggIEAYq81u+JwAAYd1JREFUeNrtvXWcHdX9//88Z2aurGbjLivJbpQkaHH34BDcCrRQpEDxAEWLW6EFSnEJJCFokGLFgoToxja7cc9GVq7NzHn//ph7Nxukn36b9tcumWce+0iye/fKzLzmnPM+7/frrUSEkJCQton+b7+BkJCQf51QwCEhbZhQwCEhbZhQwCEhbZhQwCEhbZhQwCEhbZhQwCEhbZhQwCEhbZhQwCEhbZhQwCEhbZhQwCEhbZhQwCEhbZhQwCEhbZhQwCEhbZhQwCEhbZhQwCEhbZhQwCEhbZhQwCEhbZhQwCEhbZhQwCEhbZhQwCEhbZhQwCEhbZhQwCEhbZhQwCEhbZhQwCEhbZhQwCEhbZhQwCEhbZhQwCEhbZhQwCEhbZhQwCEhbZhQwCEhbZhQwCEhbZhQwCEhbZhQwCEhbZhQwCEhbZhQwCEhbZhQwCEhbZhQwCEhbZhQwCEhbZhQwCEhbZhQwCEhbZhQwCEhbZhQwCEhbZhQwCEhbZhQwCEhbZhQwCEhbZhQwCEhbZhQwCEhbZhQwCEhbZhQwCEhbZhQwCEhbZhQwCEhbZhQwCEhbZhQwCEhbZhQwCEhbZhQwNsAxhiMMf/wMb7vIyIt/2/975D/XVR4on7eGGPQesv7tIggIiil8H0fy7JQSv2332rIv0Ao4J85rQWcE+0/ovVj/pnHh/x3CafQP3Nai/enpsg/9e9QvP/7hCPwNkDuHLceWY0xKKVafmZZVsvjcz8LBfy/TyjgbYDvT6Phh6Pr97//Y2vnkP89wjO0jeH7fotIU6kUmUym5Weu627x2PDm/r+P/d9+Az9Pvr9lo//B43KPtUEA9f2fZU/RFj/7wX+34Ps/C4QYPJ+lDeCSySRZunShGGMoLS1XjhMj4qjgcUYhxkPbdvbZdPb3w/v9/xqhgLeW3CD1A+H52f9pFBolIAJKgRHQWSEFXxaSPRWeB5Y2aO3SIhrRW7xOTo5aWr2s2vx2WktNjMGyFBgftIdSHnU11fLsc3+lOdHIHnvswXnnjJazzjyHffY+iJ49KxSWg6X97LNZrT4X2ffDT989Qv5/JVwDby2tD1/LRe2RE7AvCq0i+C7YdiBQ2wERH6U8DGlENOIVoDUoHTyPIonnudhWHt8fnUVtlpP1PWHDFlLL/ooHCCbTROOmdfLgQ/dwyqnH06+iv8oJ9L233pFJk97jwouuoLRioCI7GKOd4AaivOyz2qGA/4cIR+B/Jy1islu+YSkL3xdsO7jiLQW+C5ZtAQqNDoZlG8QACjJuiqhjY9u5cTQrHgWtp7HB77LlTQQIxv3g72DYB4zPV199I6++Oo7TTj+FfhVDs9EqDVpzwKFHqpTrySefTqJX7644sY6AE4hYtf6ABpT+4cQj5L9COAJvLfK9f+euaAW5yaznGWxLk04bohHd8hjPS2PbUTzXx7YtXA/sSO7JDL7nYdu5NbD53ho4eDH1/dGZ3OsaFALigxI21ddzyy23yOmnn87g7bZTiAIs8LNDre2DSbD7HsPl08++UUgJJhNBO9kX1IbNk/NQwP8rhCPw1qJy61S+FzkClMZ1XRzHAQHHzs5zlQeSxnbsQDsSTGMtndWbBaCx7EirG0TuNXLibP0e+MHrq5bR0mNhTY1MnDCB8847j/L+gxRiBzcNx6Flqpz9GEO3G0qwLjfoCFu+fivh5qblwRQ8DG79twiP/FaRu/K9QFg/Mhw5jkUuqKW0D5aL8RtBNwLrgFUQXQ96E9pOoq0g3pR2g9+S3HP+YKL0I8LJPmbz2whWw19/M5mRI4dTXtlf+Z4LaFTL0ArGzf6ua/jFL37BhFfHiuD/cHbxgxf7xwUSIf95whH434IQjFoalLP5Ys+OmKl0klg0hlIe4jXx6WdvS0NiEStXzqFx0ypKSjpQX++z086Hs8suxynbKsKxWj27yopSQS44hmTF2yqwBaCyI39rcXUsaUdzcyP4HlYkD4wEkWkJnk5HwXg+OmJIp5P069cH9f21daslweZvtHqTIf8VwhH434LZ8muLkVgTsR3AA5Pgw4/fkI8+Hs+atbPo2MVj+PYdGDKsHb6sR6k0jqURAc//Z0e31nvJrZBgyosxrF69mvbt2wcRNHFB+xjJ6tMiEHFEgTJ06dKNFStWAQKSCT6L+rHX0a2+Qv5bhEd/K/FNbntl8xpxi5mnr9HaAWNAGxKJVZRXdKB7zxgdO1mUlERpV1xMZflQ+pcPQ0ShFMF0Gy8brMo+lwFQiDGBEFVuu+p7Apbs+xELlMXOO/+Ctye9mRWkQciAyqA0GBFwADKAonevCqZ8O4t5c2cIVgbwMMZFWta8QWAbNL4fhrD+24QC3kosnVuLOojYwciWHd1yiRuIBVoDGQoLoWMnh8JCIRb1cSJCx44dWVi3go7tuimlNODiqFyiRyDOzc9lB+tXDZvXoT+1kxAEvkorB6oVy1fx3jvvSBB8yqCVC6TRtgcqDSqYmg8ZtKPaZae9ePDB+4EMqDTaMih8jBjEGJQC3yeYhof8VwkFvNUowEGMBqPQSgcjqAqWoulUa3GliMUMlk4hJkV+Xoy8aAyFw7zqOqxoMeDje824XjNWNo8rN4uVlll6LjPLJ5euobKRafne9B0VAd9wySWXsnjxYhbWLcg+xMWQBBJAmpaIsspj1JHHq/p1a7noN+fIvLnTJRidDSISFDiY4H7k++EW5H+bMIi11eiWXAnITi9b1owQjecCSmnWrloka9csIZ6fIWI7GNfDOJpIJMJOO+0S/KIIth0FfCQrXkww/CoFxssO5uqn772issEsyL4ZzaDhI1Xd4kXy5utvcOElv8XzXd59b5Isql2E53loZXPwwYdRXjFE4cNLY19RE8a/Ih998CHVs+bJ0ccepywtiG8QNFqBCkfg/zphIsdWsTlpUXKL35ZcZxeFQcRDqQyrls+Ria8/jusuZvCQbhQUQCTmk5fv0KnjQFR6O4o77qiQIoyr0ZFsdAmF72ewbBvQGF9nBdw6sYKWv38QOPYzQfAKDzfZzNlnnyUnnngir7/5GoMGDaJr1+7Z2l/hww8/5PLLLqNvv3KFskBpZs+YIXfefQeoNE89/byCOMZYaGW3pIWG/PcIR+B/F4oWEeuWZKs0SqVZtqxabrv1arp1ixONNtPc0IytbeLxGMlEig0b1tGvjwbWgTJo2/qRpIw8wAmCWsrCl2BKa6vN20m5LKycrIO3o9CimDVtlrz55puIsfn226lc9JtLqKqqUtgRxPNQtmLw4MHy0EP3cc/9DyFJjYpEGThwmHrqyae48qqLZMniBdK9R7my7QKQILc75L9LeAq2ksA3ygM0aJWb9ALgkeS5Z++TL76cRDwOrucifoZEs0u7dhHWra0nXhAFvZbZ8ybhuvnS1ODQuXtvYnEHzxVikRIU7ejacahCR8nV4Wtl/0ge9Oatnpakx6zThmCxcUMjN475PWVVlQoV5EmL56LsCHjQv3Ko6tOrp/z9g/dkj72PVogGbYP22XmnXfj88y848aQqxBh80yrNM+S/RngGtgpNsFaFXNa/wgI8Mu5GmhNLJZbXSEFxBpNxybhRXKOo35DEcjyKSxyaGz2SifXEYgmaEtDQZLF4+RySbgLjK/IiJXTpMIjodp2lpGOeUhjAwjcqGwHPIqCyCRy65R1lLXSMMGS7EeoPw0YE83vXBccCMSgrBr4Jgl3icfCho3j0kT+xx95HB1tfaFA2Vf2rePKZJxl9goeyIsgWAax/tlY4rCn+dxMeza1ElMY3CrBRkkubTOHYDbzw/L3k5a1n0KCOaMsnnfHxJY/lq5pZ1yCsbxQaGn3cpMXGNUma6pOsW93AyhX1rFixkUWLVzL9uxlM+fpzIpYHJBGVwJcUtg7mzMGU2mzeu3IFJbmZgMZHY7TVKjqtwIq05GpjLFAO4nmAomLAMNW/cjB//+AtQXtBQogfpXLgEPXl55+hLAvf83AcB88HXzwEg8EPpvUYBPBy6Zktu1zB7EDY/Jgw+rL1hCPwViAAolDaQgmkUymiUQdUhunTvpD2HSLk5bmUFvbFSxWxbHET3bpV0L59e1asqiGdTlOY75CMgPINa+sbaWiO0JQ0rF+/CYxHVFnsesAv+PLz95m/YJVE8grp3aeUAw4cpZTSCMHNw/MECwtlB6mcRjxEyw/v0C3VUrpV/rZGRcFz09iOw77778+DD9zNHvvtDWKDm4aYoJWASWPZeRgErYNtM9+4aO3gioetNJ6bIeLEWh2k4DUCNgf+whj21hMKeCtRgOeDUoZo3M7u4Sjq16/CF0MmY5PJeMQinSjrV8YhB5xC555lCjI8+9QjMqfmOwraOaQyTaRdWFy3hn12PYgD9yxjwew5iGnmb+98yNLlq9hn34PpUNKO+dO+5bNJ4+RXF19Mt35DlE9BUFkkwV6xMWBFbDQe4GY3h21EtzICyP7tGRelrWDLyoni+hn6lZWpAZXlcuetV8kVV9+gUB4102bIsKEDg+xMSSHKQZSFFo2lonheBtu28fHQjgaSwXOq2BYiVuofJZ6E/L8SbiNtJbmMK63AGC9rYZPiq28myqRJL9C5SzFVAyrJpC0OPOgUhXQM8iIcBTrDksXVUrNwJq5qpF+fUsp6D1GrFtXLN198zYKaeayrX86Fl/yaHn26Mbt6PoOG7KrQNkvnTJVvZsxg5K4H0KNnf2VJBKWCqbHnB9s7xk2g7WAqjYoSJGcG2Bg0Bj8rc/F9HMtB4aHJMO27L+Qvjz6Ihc/o449h1qxZzK9dwBFHHs3u+xysfGNh6Xh2ihzY/ojtZBM7fUQSRFQEJfEtbYdUNiVTnM3fC/mXCQW8VXgYMoBGS3bKqMCYRNbzKg14eOkNTJ/xtYzcYTeFdA5U5KSZX/21LF1Sx5x51RQVx/h68jesWbKOHbb/BYVFndj/kIMoG1SqfHwsLCa9/ZbsvuMeFHTsqsCirrZGZk6ZyhHHnqDQGt84aB1DTHBDCcoc0wD4RPGxW8JbFj4Khe/baCsX0JZsXpdgPA/L9lhUO0uefebPrFhZQ3FRHnvtvhezps/hwAMOYchOOys8j9TaBol1rVKGOEZD0kuSZ2s0GiXO94wOsnMA06qaKhTxv0wo4K3Cw5BEYaMkjuuCiCESzaY6+j4oF1SG2rpvZdOG9Qyp2kHV1dXJbbeNYemyRRwx6mgGVA6kubkZ5RuOPumMYPvGKHA0go/B4EmGxvp6+fDdtzn+5DOVeBplO9x94xVy5tln0aFXfyXkY4gGq03f4HoJItFgsuzjtBjnbfbJ0mCCrKpU2ice3XL/2fddLCsDJHjyyXulS/siDjn0aLV+UY28MfFZDtl/T7756lM2JSx23/8seg7cVfnKwUdj4eF7PhEryuYXbeXWlftnKOCtIlwDbxUaTYSMmyHiGBxHY7ZYaFqgFOK5lPUbqZo6rpDHn7xD3npzIlUVQ3n6hckK3Q6IEgzdWbc63wssbMQExjgKoiqPaMe48tKb5In7bpCzL75O4TUyfERn6psW0I4yPAnSN2ylsCyfiOWQy5W2ctY7LRqyg9Ewm/ERt61WRU1BsrO2LDwiKAxTZ9Tw4H33KzIO7fsMUAN6xuS91+9C6zRJt4C5s3vQs6IUY7XDsooAm4ids/sJCjOkxSbXBJmgEpYjbi3h0dtqLCJOLIj6IigVuGlAEEwyvh8kSmBR0K6jQqXpV9qdzp268tmHnwbTHz8NpEGlwCTBdsFqYvrkd2X9qlqx8Qlc72xOOus81djcxAsP3Svr5k+VqGqgcd18LNYRVauJqmWsXvyZLKv9XGANsB7YBLIeTBNIGsQLyhEla2trsubuOYGrYH8bERQOmgjplM+cqbME4nw98Q2ZX/M1lrUa7a8kYq1m3Ypv2bhmljiWi8ZDPNMqVpVLLtGtCh8lqIBS/2zdc8iPEU6ht4rWRe65euDW/wdwEZNGa0PtvO/k2ef+yKknn4Lll3DXnfeSXxzj/PNPJdm4nPmzZ9G4vpmqgRUUtdM8/fxz9OhdxZHH/JJu/X6hIAqSBJXiu0/ekqV135Gv66mZ8y2xaIR169bR0Jgg6RpSLgwauB2DBgwjlXQpH1DJ1BlzePDPT3HS6ecwv3YFnbv15ZhjT6J8wJBs1lXOhVKBDuqORQUe1fffe70MKitj/4NGK1k3Q/7y1GnE7MU4KbBtiwbTlaQq5YLrnlGYTkA+kC2DtLYc/A0eNrmZczgKbw2hgLea1oI1CLn2JBZgkyvdgyY++vANWbt6GcePPkXhFoAdYen87+SB+6+jorfFiiXzwIUlS1bSrVc+dixKxo3QvdcQTj7tKjr0HRaI2E+BNLKqdqqsWvgdS+Z/RUEsSVG+zcpV62hMpFm7oZGVK9ZSlJdPPB7HsaN42qLPgCoGDduZbj37k0w73HjrPVx97W30Ktte4QVlkSprdueboHewn2lmUd1UuWnMVdx1yx10rihi4jMXsXbFZIrcFFqgiXyaTDdOPfNu2vXZXeEVbq500OB62d2sbKklGGwV7gVvLaGA/81ISxF+VsAth7eeu+68WY4adRTlVUMUfiwYmrTL7688Q+ZPm0BVnwLwfNasShAvVJR0aE863YwVzaNLjyqOO+kC2vXbRUEhoMBNgJPhyvNPkHy9ln322IE8J0bvfn359rspLFu+kPVrl6FNiqhtYcQlErMoLmlPytX06D0AYxfx9jszeOgvnyqs7qA1oiHtudi2g85FtKWJmurJ8tgjt7PTjgM47LBdefrRW2ivV+E2bcS1HVzdBRUbzNmX3KtwegPxYJpuB6YHBpWtXM4eKz/7o5B/mXDusrVIqy8gV3+b+9fmPVCLodsNY868BUAEsLMzcGHPvfajW4++NKc90l6K/ELw0kJiUyOW8cg0b2LV0hrGv/ws7417XjatWSoYH+woUMivL72FFZuiPDX2XSZM+pDmjDB1xnwOOOhYygfsiI51JW0iRCN5RJSQblyN7a+iYd00GtZ8RXmPDDTMEFgGbEKRwsnZUeuchU6EioFD1V1/ekShbJqb4gwffjCNzRGUHcW2FHgN1K+sxttQI7AJ3A1ge0AKSKCkKSixdMF3BSsU71YTjsBbg2yZo/AD8zex8TI5s/Z6xo1/Ub6a/B133f2QwjhB1b1q5pXnH5b33n4Wiw10aKfQmSSrFjcxsH93Es0NaLuIrn2Hc8Ip5/PNzBpmzJtPUUEeg4YMY/td9glqd3E5edTuUpS3gQ7tYyytW8cjjzxHft/hylu1Sj75cDyffjiBdrE0RYVp2nXQoJPEHId0xoZod7r0HsmIXY4h1mWogvZkvCi2FQ/cRbw0WGnwN/DRxJelZ9cu9O2Rzwfv/pHFCycTjxkaExm0U0Jxh0GkVQVzlzTw8edfUzagP3vsuj0HHngQ/Uq3C5YB2ISe0ltPKOCt4ScFzGbbV8AYF22lgQynn3aKPP30CwqyKYY6w+Ka6TJ/wVRq5n1H5w4xYtpj2uQvSDU1AYYddtyLv300HR0p5tKrrqLP4MFq5eJaefChP5H2LA4+aBTlffvRb0APdc5xu0pRviFqxSgq7sa5F4yhfa8yRQSaFs2RF598kJXLZtKtm6IwL02ebqIgP4KvI6Qkn2hhBbvsfTzrmwroM2hvBR1A4sHnMknwG3j5L/cK6bUcf8kZrJryd8a//CgRez3GS2FQ1DfFqRp5AgNHHEzV8H0UKCa8/KT87f33KIi351e/vojSysFKJJL1pw5F/K8SCngr2Sxgr9X/rM2ZRgJoQzrZSDTPYpddh8unn36mbF0ARHKmG0AiaDdoFCiPJx+6WZYtr+Wggw9g/LhXuezSa7jkosvo3LUTV1wzhm69+iucKHPmVcvbb7zJ4ppFrF60iKZ1y7CtBkaM6MGa+sVECws445xLGLrLUQoTA22zet5M+eufbsdvnE9F9wxd2gva8tG2RXH7buhYBxrJ5+vp9Rx3yu1067WzQsWzFrT1PP/w1RLR1QwbOoj+e5zB+IceYOXiD8HfRDzfIuEVkd9xF8664mGF6QheBCwPlMeKmlny8J8e4YxzLqRi0HYqsMQMBfyvEgr434AQuDYGBIUDrTONJJPORnZddtllkHw5+StlRKNVHEwsm41k8FwXW2czl6wmoBERj5UrlsmEl17m6MOP4PJLL6Zj5248+MTL2alzUAbYYnRnANnAI7efJ3WLvsaXBpxoET367szFV9+joH325pLi6zeflBceH8MuwzvSvYNFSbEiv8AmXlxI2sln8WoY+0oNt989jqJe26nAKyjJX+8+V7p1rKMwL06fPsfxxOMv0LlkI2LW4voeYjkkTFcuvfrPxLvsqZBgSwk/AVaS18e/JKvXrOOc31yS/Zndaj/4x8T8Y3vFoeghPApbj4ASjWCREfCxg7E419tTTFBo7xswmqJ4MRB4UAk+nhZ8Bb7vY+e2XXwDRPElH6WK6dK9TI06cjTvfvAxL7zxpoo6Dktmzwy2nE0emDj42a4QygE7n2PPupiMFBOlHXYqw4ZFX/HEnRcLNGS3XvPpUvELCvvszopEd1Y1xMEqIT+vGNs2xJ00/Xs7XH3h7tx+5f6MfeBCWVn9vqyu/pskGxfRpZ2mY4Ewb/r7XHXp2fToXkrazUOUJuO65NsreGPcPaCasjbVHkQsxFiMOv5ENX/BdFYsqhbwg5TTrOWmiI9I4Ia9ub7YZPfXgy/ju4jxwqImQgFvNWKCXka+ESzltEpWANdLByOLpcDP8N7EcTL6+BOyzRvs7OUYOHoEHst+YDtpG4ybxlIWYGGpPHqXValE0uOPd90rBx58KB9+/GH2hQEc0LHgRW0HdJTOvQapDl3K2LAxSWE8huM1sWbxVJ66+3KB9eAluf7mOzjqlEv57R3P8u2stazZZJOiGG23w7Y1bnIttlnGBefsDamZvPTk9dx8wy+pLO9IUUzTvlBT1b+QWEGaUUccheW0wzVRbBuam32WLalm0/J5onQGg4/r+SgnH4jy619dxEsvvRzkilsGlOCl0lmDvawdgdJIqz85tOWglB0Y3G/jhALeGiTIOtS42FqR8VItiQmeb3CcKOK6QcqgY3jv/Tc4cP8DCDKq4ljEcdAYLwm44DeBbgazEe0kWDh/qiysmyOIAXE4cP9RROPF9CwtJWUyYBvEscj4EgzaVhTj+9ltnyhnnfMbkhlDxjM4tiZCI+tWfMaz95wna+smS9/uXRix814Kq0SN3O0YXpg4k8+nraMhU0IiYRGNxjGSIp1ZxXZVeRx7WH9+d8nR9O9bRFEsgpdqorFpAXPmfIDqVEJBSTc8L0LGdVAWpF2XFcvngmpEKxMErETjJRSlFbuqvHg3LvrNmSKmHuO62NF8MArXTRMYAhk0FhoHjYWIQiRw54TADWVbJzwCW0PW2tVk26vE7CDx3/NcIpbGy7goB6CRTyY9JTXz/s7CBV+A3gB+PbAB5a0gYq9n+dxP5OsPX5anH7hB/nLPDXLEPjvI5b89m3POPI6F86cLfgalFCibyqEjVNLLYPDwSGM5guVk/bCUhxIfiNKrfKTa76BjWbC4Hs+ziWiN7dWzcdV0nn/iDxx24K5ghLqF6+TLqUtoNAW88uZ8brv7HVzpQjIVxfcUUduQbl7G0oXfsHbJdDasXkiqKUHDxgYy6XpWrVnEtx9PZq99jiTtRUllHJIZSCbSzJr6KWTWAAZLO4CFHQscNn/1m8uV4zhcfMmvRTsmGI1NJtvREXwvmCbn4jRKKYwJtsAhVzK5bRNWI/0b0E4ULyPobCvRqO2AB7ZlgWlg7aKv5aEHLmLo4F4sqnmNkvxVsnrNBsQ3zJs3k4W184hpzab1CdJpG08ieI1radhkGDR0OF5mLZhGFi+uIZP2mDO9WuKxfDQan3SwlvZMkEyhgy6JJm2hnXbsc8CZzJ4+h0RqEYVxl3zbwphmXG8FklkOWijtN1idf/lNcv9d1zLjm09JZ+DmOydx5W8PxU4vJd28Bt9z8VIJkpsaaWpM071rCa5ySfhNpIgwcNhgCtuVkfbiWNrF8zP4foqli2aQrF8o8W49lOv6RGwTTIg9Bx2xuPvOh9V5vz5Nrh9zoZx5xjn06zdEIYFRgGVFwGSLRLQGZWFZgS9fLmV7W9dwGIXeGoRsqwS75b8ogzEulrFAJVm7+Ct55KGryaTn0akkqPP1XcHScVLNCXyTBuPjJjx8z6axKUL9Jo9VGzPouGboiO058ZSz8TJxnn36ZVasWEVxSRGVQ6q44rqr1ex5c8TNCPOr66hftQZHp0lmXI466kR69C1VaI+F0z6Say46lp2364wja4jGFJ4uoqDTdhx88k0UdaxSdiQOZDh39OGycMF3pBMpiiMw+vBCKnoV4PvNpJIJbGVhfM30mUkGDIqiY4aNqRLKhpzPiANOVm88c6/87W8v41jN+G6Kbp17ceLpV9JrxMnK9wuxrMC9E+xsM/OgEmth7Qx54IEHGDRwBPvvdwh9ywaqwDk+V/agEDRKZVuXm9b+29suoYC3FgkCWK7rEo1FUKTJleitWTpL7r/jciLWKtoXb8JkGnAU+EmI2BEEi8ZkEtuJ0NiYoaERmhMWzZkotSsS7Ln/7gwaPIJVK9ezpG4lvbv3wnObiTo2f//s7xx42AHUN9XTf8BwYro7FeWVFBUIZ//yFAZvNxAP4aJLrqRfRS91wYl7SNfiBB0KkmBclK3x7c4U99iVUy+4VUGnbERbqK3+Vk4ffQBxK0Vpdzh+VBWpplryoz6eK3i+hScxlq1opEsPTVq6MOwXl1K159Fq07JZct21FyDptWg/TZf27dn/kDPY8bArFFanYLvM+BiTbbvquUHtsw5qhl99+Tn5+OMP6devjONHn0yXzr2VFc0HcfB8g20HprkeHjr7Z1sWcbgG3kpyEeRoLIJvgr67oDjkwP3ktFNOpqFxI+m0Sypp0MrCQlOQ72AyGYzn40TibGp2McSwooW4FLK2weW4U07h9geeUqecc6k64phT8ZXFsy88zbz5s5g56zu6devGnBlz0RmfPXYcyeGjD1OVw/ur2tqZdOqYR6p5Hb+77BLuuuse/vzQY0KkI7NqGsiQj7JttFa46XqWL/qc1JoZgp8MHCh1nLIhu6qnX5xEz35VLF0D73wyB+W0I+MLad+AY6Ecm5IOEZYuMbgZw7r6VSA+xb0qVNcelbhpja1sGhs2smH9CtAJAqM7QWkHx3bwfR8sB4iA54CnOOr449QDf7xH9SvtxnXX/I4lSxaKnwnqlbUOLlcDiPxEa9VtjHANvJXk5i9BgzMLjcWc6lqpq1vLiGGlnHTysXzx6evUzvmSDu3iFMUVRYVRUqaJiFOA6zsoS5PM2GxshK69K7npvmvpMWCIgsCepmJQJ/XwkyN4+fnH5JOP3qBL526cddYV9OxTqjYuniv3P3g7vSt6inIMfirFwEH9qJ5eh6QjPPLIc6q2ZoH06z0A0st54Ykb2Wm7bmQyG4jaBq02MOGF+znm+F4S7dhJBYW6mrIhI9WTr/2NA3eqkq+nN9CvbzO9u8bxdDOun8KyBawMHTpC/YZNZOZOZ3ftgcTo3Xc7VtXMJpVcRcoY1qxZhLt2rjhdHOVLO1AF+L5kYwQEi1kRcGzwXJYvXyp5eXmUlpYyfvx4Lrv8WqBVR0RLZbfYQkIBbyVKgZHNWUSeB8899xKvjHuVIcMrFdLMLw46lPqaann/3QnMm/stC2bXUNqnL0cddwopz6Ff+RBinXvy9YdfIrodPfoOVlCAT25tbcA0s6C2jk+//JLddt2TjQ3N9LTiNDZ5lJZV8do7L9O+SztGHXggkydPxvNTTJzwIhdcux1l5eWqrKoKzEbmz/5SNqyZSWEkgvgJtHisWzGfv380jv2PLwM6YESjrRjgM2T73Thk78F889kLrKxvoLgwhu+lcLIuHsa3cJwo9fVLgZSgitR++x3Oe+OfpDBiIRg2bFzLpLdeYtRZfdGqMKtZ1WJ256aacOIWn33yvnz+6Yd06FBCc3OS/ML2HHTgKJRtI36w6M3tEbsCltpc+bWtEgp4KwnqF/ygNE75oB2uv/FaFY0CJg06Dn6EDuV7q9Flu4HK8NmkN2T8KxPoN/w0Rawga7Waoj6dlDVr1rLTfocGz521q8X43HjNDbJ44Twmjp3IwYceScR+kN69S2X98hX0LSvl3vtfoDmTYOZ3X7ChMUW3bg5TZ03i+b8UysTXPybjWaQSGxnYt4h1y1aw83adsSSDpSx88Zk69U123msvKey+l1KmAC8o/KNDty6sXp/ipNNu5t23/krarSEW2USyMYnjRIJuicpGSTPzvvqQATseR7c+/VQsmi+pxHq0Axs2rKdj0xogKRpfueIT1VaL95cTh/N/dZKA4aILr6SyMugD1RLEkmzWKIFpIGjwNNqxtun1L4QC3mpE/JYsKsl29I1GHYy4aB0FdJCJZexgmq1ddtv/RLXbwadnn8EAzSyYP0Pmzp/F8mXrgQx+RmE5NvgZ5s6aKsvq6rjtpluZ9P7rnPPLs/nsq6n8+sJLGVA5MEjDtvMBn4GDRiAmJa+MvZdVKz0GVi3k9ttuoHzwrgo0i2d+JY/cew3rNi2hQ6GDMhlsR/CTK5n86avsf8JIlIoDNpo8Rh01mjtuuo599z6SY0f/lsf/dDnt88FRURJNyaBTou/T3LyOD94fT1GnSunWe4Dac+89+OjdsTQ3ufgedOjQidxoaSuF73pYloCf4MyzThaUz5NPP6ugAEwE4xq0E1RBeZ6L7Ww50tqhEwCwrc8//h2oIEPIZJt8Gz/IMtDKwXg2xji4btYpVnvBmtnJtTVJUTfnCznt6D3kyktOJd2wBEeSLJ49Qywb8BrBSjDulb9y+BH7MX7iePr0GcC0GXVcf/PdDKgaoVCxQLxiE9TZOkSixfh+lK5d4tTVLqe8coTCRMEU0Kdsd3XeBbdQs2gjaRPB2Jp0poGSPJj13Sc0rZot0Jyt1o0yaMiu6tQzz+fhxx+lXcVQdfYF9zJ1tmLDxnyMn09z0iXjNlFcpFm2dDr33nUVN197gbz6+lg2NbkIUFjQkf7lw0FiymRAiwr6HSvD6JOOkMamjTz59KsK0w48O/DjUip7LDW2E0VE8H0XrXUwMyHcQoJQwFtN0Fws6BEECm0ZvHQi2yfYQgs4toVIJsiSyvZGSGUSgM+dt17DmhU1KDdNt05d+PUvz+W6a6+mbu4swVHMnTlNZs2u5oiTT1KLlizm6eee5blXxqkRw3dWGbHxcfCMBhzIWOBp4rEilJVHfX2SeXNms2rBAsFoSCmIFGLndaS4c396lA3FoNHKYHlpSG7gsw8ngG4A8QLTSqLss/8otWZDI5df+FtJ6w6ceu6V1CzeSEMSBJt02sPNJGjamGBp3SyaNq3giKNH4RLMgh07TnV1LSvm1omOaJTyqJkzQ0Yfd7QkExnGTXhLYSLBZ8jWBytLb9En2RgTrJsJtu3Czc+AUMBbi7QeB1yQJHbUgO8GazwMZBJolUL5DQTVNy4xJ4/aWTNl5vRvKYhF0VLAjGmLsCMl/P62u3ny+WcZM2aMXDXmNkYdeRI1s2pl/cYmBg+rytrAaiwVwaCwtINkyDYsi/P1V9+xaNFaYnlRjErx1qQJwduLRsBOM7N2NmVDdmPkzodiO3lYAm4yTZ5tmP3d+zQu/kZQTUF+im9j2UX86YmX1E77HMg1t/yeJknTu7I/i1etJ5kCcRV+2qJz+0LilsWi2vkcfOghlPXvgeuBZVk0NDRywomj+c25p8nwoX3ltluv5o7bbuW1N/6uMEXZaGCQx+37QuChJXjGRfDQliLYRfLQykd8P6xGIkzk+NdpMSw3iPFR2mXxwgUy+cvP+eCDjzAZi+aGBC+Of0Vhpdi4ara89vo4kk0+v/rtlQqinHnMobJx7RyiMYvidv044aSzmFY9l0vH/F6BzTPPvSjDt9uRIYOHqBuv+50MGVhKjx4lvPraa9xxzxMKFdQO+77GItvCxCS5/fbL5fVXHyMv6lFZ0ZWo05F7//KxggLm1UyRO+6+jWuvvIKyihJeuvdc1i3+lpgluBlIq0IG7XQk+5/4e4XuChIBBNEZDGlmzfxG7v3D1ew8pAuN6+pYOHc2XTrm4XkZlq/20BGbZMZnj/33pnP7Yp575FUu/e2pDNrxEEr676iQWFA55Ruw8sELjAJ8P4Nla3JhGWlpx2Kyh1sFpr3iBbMdydlbbttj0Lb96f8hZouvoP7UD75y3xcfvCRfffiWXPSr0+Sdd15np1/szSOPPav2Pmg/+gzoBVYGaCAWXQteDQvnvsPH4++XhtrPpHHtXBwrQ8OmJo489jT2OepENbd2HosWVAtiOO2kM9SQQcMV2Bx/3ElMmvQOU7/5lilffc5vfnWCvPPmM/LG2OfE0gYs8GxBIjaJjEtEw547VnHVhScjiVomv/VXWTrnC3n4wbu4+oqrKSsfqqBEjdz5MFKmEFc0lu0T081Mm/w+6FS2LUyQOQXBTWLY4F+oIw46EaId2feIk1nSAPOWJ0j5UbSGVNLDeML6NbV0LNJUVcRwsImgsu4jeUAhqGIgilhB8xht50oHXQQ36GIoghKNEo0WBaLRKkLQrE1anZ9tl3AE/kmyd35RZDIZopEoKIO4HsrW4PssXlwjLz75Fw4fdRCDdhyuwEFMPkprjjzqILn5xqsZMmygmjftU1m19BumfPMBa1YuR/mwZlUTmYzCNT6NqQhvfVCriBSzePF0GTd+LCePPoWuvcoVRPE9D8v2wWvinfFPyR8fvo/VGzaQdjUDy0by0sT3FE5gJGDh8tYbz8ofrjqfkjhcf/XxfPzJl6xtaEdSivjdmBvpXT5EYaLMnfqlfPX3l1iz5EtiajExnUEZRUOmhB6DTyDWcSi9+gxl2IidlLYMxk9hCYx//q/y6VeTEJUAP8Hc6VNo70D7YovGpE/ag85dFMOHVtG4ejW77Xog/YceRuGA3RW6A0nXIu5EWpIycsfbFxclBkdn858lZ43Z6rTo3LnZ0lB/WyXcRtqC1nfzrDWsgmg0CgKZlBs0C1PC/Jpq+cMdt3L11VdS0b9MYYLOBkoBkmH7wQPo1j6PR+65UUp796BXtwoGDkhiWR8xa9YcUh4UFBWxsdlw4H5HQrQExKZXn+3U0Uc78sXXH9F9yQzZedd9lGUraqfPkFfHvcgXf3+b4oIY0XgPuvfqT2NjkBkMGhuf2bMny/ixT1KQ76DF5Q9/eJlNzbAxvZR9D94d3zQBKTasXi333nMPFf06EyvogaRWknQzxByIxB3WrK0js16YVb2IE048RQYN7s/2wwdimRRvvj6BXXbdnbsf+qt6e9xYmf31TFyToaK8O/Nql5LeCCuXCh2KV7L9du0xTj1NiWYKJYrnuThONDACsoLCBCt7vLWKZvsHm2ztr4fWdq514g/OzQ//ve0RCriFH5+KtSRZCUSiUYJ2oc2k0s30K+/H8y+/wI1jbgqsbETATbG4bq78/cMP2FS/jMsuv5CupRUKP0q/vhWyau18iosWk9iUwPNdMq5h0LAR4Ad7I1o59CurUommVfLFF+9y7TWXSNTSrF/VSJ4TJT9m06d3Ty67ZgzTZ9Uw5sY7wLHw3SSWA7fddDW1s7+l2LHwjcIXoXO3Is448jBemjCBX555Ehs2pGXvPQ7mhuvG0KN/f1U3bZJMeGk68Sh4Bjw/Rf3KWs676Ff0rNhHXXv9LaDSPP/Un2T77QZQv3Y5++17KPiFHHL0Oeq1sc/L4nlT6N27M3bcZ8bMFaxdB1OmbWDvfUpZsmI5lQMLAY1tB+L1jIetbXTrpuTZNE4RQUSyuc/ZE/CD4v1tW7g5wqMAsIURzpYoBa6b7aanDMbLYEcdhm43TI257ho1u3oGY19+QXImWHNmfyt33HkTBx92OHc9/JTq2mN7Rao9SHvyug1TlurNtG8SqAzEdAHxWHsG9B8MZDZvbLowaMju6oA9j6CyvAzlJ+nUPg/fFbp1GsJvL76dnpUjVMY3ONEIYLAczfgXn5R5s6diaUi7gtFRfCLYTozZc6bT3JCiQ7s4++y5M8pP4TgOeDFKR+6jOnYtI23Al8ChsrjAsGb5nGx9sQ9umpPPOFWtWrWMgoICDjrkmKBDhJ9H/4EjcQ2k/CRFxXGGDOtFvCiYF4x9ZQo9egxlfu2CoLGaCTw2tPKDZuIqyHG27VzLFVDKQlTQqKa1J5a0Pj9bmOlvu4QC/pFpc+vDYgScSNavSvxs0T6A8P5770nnLl2pHDgosIPN9r3NuCkitgnqBqMGIkGwC2D9+kTWPNJmU3OCPn160bO0l8JJAZtAbQSrmdU1s+SXp59M3fy5JJoTrF61kQGVg7n2+pvpPWxHtaB6vnz89y+wrKwzpZ/h5bEvoPCxHAuxHHwcUl6GZcvXUDt/Np07gC0u++y+M1dceRm333kHRPLAtSkrH4aQB0qTTjXhp+tZs2IeQVeFIJi1ZM5cWbd2E6efeR44WTdNW3PEMaNpTIEvMQZU7oChmB69K4kVRJhdA199V8u6+tVBYMxLo4wQURoLCcoJJTDYNp7gurlEmNaTwx8JWIXiBcIp9Pf44f1M69yFE0Sf62pq5M23Xqdn9+6sW1/PWWefz9DBOygkAsZQNWRnlW7MyMxpX3DFJV/JgtqZONF8Dt7vOCoqKrDzPJoFljd4nHPOYSiiPP2nW2TTJkNJcXsslWHG9ClUz5yJ+BnSzeB5mhE77MKYMbeCtnj04Ttl+pw5XHnltTx0372AMP6Fp6RmXjWigvROTQRPuXRo71CYL6SbPArybdDC269P5JCTzlVffzdFgh7BFl06V6BVMcl0gnZFDq7rsaRuOivmTZPu5TsqLMOTTzzFeRdcTNe+Fcq4Hjpi4YtH+bDBqryyg6S9Ejp13pmLb75eLZu9WmbOrua1V//M9OqFrFnTwP4HjhJdlB9sf/kGLB0Y2kkalI22dNakUtCWwheFVsF+kqZlX2kzP/KtbY1tPAr9Y6Nvazw8L4VtK+oWzJfbb7+dvLw89tlnX4446liFAR+FpW2ML2itguQN1cQl5x4uRm2ktm4uWmuMGyPjCUVFefgYkqlG4lGHiKXIj8QwrpBOJbGsNI4lpFKQTEFDEkaM3JkLL7mZF8ZOZMnyRfzu6msoqxiqqmfOkC8//hu/vOBcdduYK+XFl54hv1BhRDF44C6Ulfbkk4/G0rEoaDkcsTXYERqTMPZvX/HME+OI53XjjddeZt+durB2+RfE7DWInyaibTY0F1NX35WrbniI777+ikTS5bRzr1IoG7SfneCCn17Nx2/+Rb79/ANGn/hLSkfuq/Dbg22xYPbH8vzT97NxzUJ2HLkzQ4buRZeuFbi+Ynp1NT6CsmwqKgbRf+AQhRXDGFA610s4uIHmzo7KRZ23aImx7RKOwK35wUUh2DbULKiW9955m0sv+w1VA7PdBEyQLWyhwXPRdob333lTaqprMaYJ5URINyt6dx/G8qXLiEU0iEvNgnpOOeVMnHg+77w5EewEju/SqV0e5GVwHAfXzaCKLJrThmLP4ZBR+2Lw+XrKNCa+/XaLE9S0qd+wcVM9NdOnyEsvPIPjgOsKlVWVXH/jzfTtX6ZqT/haNqxbSL4CrW2Ugoij+WjiBDasW8Hrn0/inrtvo8+A9oy973LqV9dj2+AYKIg5nHX6KVx95WWghFtuvQ98B6PA6MDXWmMRiRZQXjGYiePHsmLtMkp1EtdtwlHFlA/aRZ1ypi1ff/YOY59/jGVrFrFixQq6dCmjpENPNjZm+PLr6ey2+35cPmQQ4Ac+2uQatuaku23v9/4U2/gIDFvsJ7Y+FCqweIEU9z94lxx2yEGUlw9QiAUqCmkNdhwyLkuXLJC33n2FTl27cMwxpygsn0ULvpTnn36Sk084i3EvjSUag1WrV2JF8jnppLOoHLmLItPMpImPy6ols/jwnQm0b+fgOC5aQ2OzIJZFwhXWN2n22e9UevcbxrzahfTs2ZPddt6F2dUzeHPieDw3wXfffIllw+AhZfz+ljvoM2B3NeWLL+SxR2+npBDWLqvBTWwiGo3gG0XviuEsWraeQUN2IR61KIw048hyNqz+ijwrjbgKT3dn0G5nk9SdWL58Oaf/6nfByKrA04EjhoWDMs2gNvDQbVdINK4599IbFPQg5TsoZYhqH0iyfN5kufCi4ykr74Wbttlpl33Yc+9DmTqjhrqFy7jwt9cofBtfbLQVbYlqBQWEwXnafG/NCnsbH4HDIBbwjw7DhFcnSM+ePSktLVUAC+bPl3nV1RL033RZt2yu3HTdbzlo/wM45tiTgjpW4vQqG66WrElixztw+U33qQuvuE/deu8zauXypTz55MPgeaxYuFi23357FtQtwjc29fUZRKJs2CSg8kilbJoaDMb3eP315/nii9c57NCdeeetFzjl+MOJWT4bN63mi6++xHE0MUtx9umnoXzDPTffIk88/hxXXXU/5190MxuTglNQQEZ8LBsW1VSzesl88BO89cY4Xhr7It98+yVKIJMKKob8jMuqFStQYhCd24wNPKgDOVko0UFniIxhu8Ejqa1ZAr4FxHCsKJaO05RWQB49BuykHnz4VYSeXHnNHXTtUcqfH3uCSZPeoqysH+AHbhu2hVKSzYnOnZ3vnSMVjsgQTqF/nJa7umbG9Gq2Gz4IrWPMnzdH/nDbHfieYsw114vC5+P33+aGm26gZ1lVEMhSNoEpeSEXXzyGl8e9zZ677CIjd9xJ4Sgef+kZdeGZp8s741+Q5cuX88ZbzxCzU8RieXiZBMtXpRg+ckeMiTH566+JxmKQTBGPKKpnfsVr46MMqerNKUcdw8RxY9lxp5EsqJ2Dl/ZxHHjiL0/St7SKs8+7jl79gzRMVANVQ3eQ2jmT8VMuYvtoZejcsZCYY2jYuJH8OBQWFiLSRDQCjnJIi6Zu4QKmvfcVe+x7AEFLiTRKnGDpAOBlN3KtApTOw/UErAgmnUHbNr4FsWh+kB4J9CzfWV3829vl1ttuQVlgxGPwkOH8/vc3M3feYjn0kKMYUDVUCYIdbAy3ilW12heGrIi37TEonEL/JEHwpHrWTLnkt7/hkT8+yO233sqYa6/m5ZdfoqqqiiVLF3HooYfQr6xSoYvI3Q/TqVQgvOzuxyfvTZTFi77liCP2prhHJ+qmz+DuOx/B1g51ddMoytcU5tskEx79Sodz4cXX0tic4U9/vp+aOV9gTIJkytCchrLK7uy378Gc9qvr1OiDD5UFy+ZhjE/cdog4Dul0mtdee5dOpSODwgEDOB7LFnwmv/nVaPJjLg4eyYYMsXge9Ztc1je4DBzYBe2vZmT/PGwvgWNHaEwX8en0BBLvSe/KSs4+53wq+2+v0HkYFQFA44F44Pkk1i2RV197jEMPPZp23XZUqLzAgM4CxMNSEmRsSGBQP+XrL0RbLsN3GKbmVs+W2tpaFtQs4sijj6ZPv/7Kc31sJ0bL8kZ9//wE72BbZtv+9D+gdQEDgM2gQcPVA/f/mQvPv4y99tqXfgMGqGOPO4qPPnmHr6d8Rb/+gxVWPigb1/MxYojGYnjZ/UwU7HngQWr/Aw/gD3+4jftuupr6tbUMqezIV5//nWRDAw2bNrJyxTrW1m/koMNH07H/cNVv+K7qzsf+qo4+5nC0NkQdyHNgYc0KXn31VT6ZOEG0BpPxiTqgLci4Po5TyG8vHxOoRhlwfCBDz7KBatSo0WQysH5Dhni+QzqdRGmPokJIJDO4vgoK5hX44hKLR/j1eb9k7MRX6NiphD8+/EDQJlRc8A0Ki4ybCdaqVpy8Tj1VWf/BTP7qC1AZMC5aCRZBPa9nQFQEdAQxmpE77qaGb7+7gjiVA4aoQw8/Wh144IHcdsstYNLYTnb/vaXncutzFV66EI7ArcgJN3urb5VILyZXueaBSgFJLr3wLNn/gEM54OAzlGXF8EwqcFkM0hOC7RUjONpCfBetPWA9d153shTlpUhsWM43Xy6je09NQWE7Vq9ZT4duVazakEdp5U4cddRRDBzeS9193WhZu3w+dQsSJBKwtjGI3xQVFnP4oYfx4gvPU1DggB3B9x0uvfwmho3YlRdfeoWUm2To8D4kGjYycewb5McUTZsWEIlkENfHF0Mq7ZN2YUMjDCyPstuQCFHViGVHaM4Uowu245fX3afA4dxzz5VIJsIfn3hRoUoQNL4GFx/HGGydAbOO5x79oxxz1CnEO/RR6IJgxLWslvJL1/Vx7GwbVZ8gkcP2waTwvTR/fvQRKS0t5eDDjlBI0I4FpYMPrlpOC7DNx7DC29g/g9LZKsJc5FMMTU1NzJxZjWVFED/bRgUTOFngBzukWmWT9h0gCirGqaeeyab1K+hULBxxaDfybUOqaT0lJVH2P2APrr7mUvLzFZ98MolvPnpT1tcvomvXfAZWdSASgby4hTEa10+xsXktZ599CpUDB9GndwUHHXo0o048XfUpr1RX3XCzGrTdUF4Z9xJ/++A9hm+3I4MH7kDHrr1obMqwfpNLJu1jDDQnoV1RHnfe8WC28x/4vovSPkuX1IKXElB07tCVKVOm8rsLLpAFs2eKEOhPY4F2EBzQBex34CjGvTqONUvmS1CSGMxGTDbn2c7a6YgJyiBFK8TVoGNY0Sg9enRj9erVgZ2HyiXR+FnzPxdwUVnbvW2dbV7Am1Nqc2VpVvB30M0j6PqnQUVM9gIClE237v1wM0LNvJmilA+uyV5nQYF/DkVw0eaipt0qhzNl2lIEn7jlU967iJiCrp3aMfXbz+nTo4RLrrxAbV/Zi5ee/DOOZMhkUkTiEY4+/giOOPJEfE+TMWlmzZ3KqGOPpnLgSI4ffQ5X/f4+hdj4loWPzdHHnqhOHH0aw4Zuz7W//4P63S13Kl9H6Nd/IEo0nmuR9iEegyMOOZouA4eR27CxbI3CQ0yS9XU11E2fLXWzl3LFFdezeNkqbr79BrR2sTEY388ergjixehaOlTtd+gRPPnic6DTLXXFWmkUNiLB1NiTBCgXUSYo0cTGeGny8mIMGTwsWAaY7HzGSwAJoBloBNIYkyKoXALPMy2zpVaHP3tyzY98/TwIo9Bb8CMZPtlvea6L44D4Psqy2X7kLowZM4bi9t2pqOwfPDaTgWgES4PrN+FYDmIErS0QePeNNyTVvIw99zmYxsQCxEtSUJiHUQ2sWbMaO9/w4L03IyYmwwYOJtGwFj+TQHQ7+pUP4+jR55PfeaQ6/Oiz5Pa7LmPlyloeevARNm3McOhhZwSDU8QKeggRNB5//rlXuGnMDeDEwaQ4ZNRRPPH4PTQlDfkxhachFo3x1huvsst23cgJwng+SjLE43Fee30siUxHRgzfgaNOPl0NGra9XDXmaoxJolSUmBVFCaTTPtFoPuI10613qVqxdrU8cP9dcvElVyqydrDig7Y1np/Bti0ED09cIjoPz/ewbUVN3Twqy4eBHQGVBlKsWVsnL7/yLEuWL6K5uZk99ziA448/R3mewbYLgpYrkm14poKbplKCUrkT+vMMev28Ps2/xD+4M0tQKeN5Qa9fsFBWDLDwXMPtt93BF199zvgJLwoqW7hggmZdjk6j2IDWK8msmSGnHr6/VH8zk6r+u3DBNY+rjr0OxI8Po3ZVhvySAjY2Q6JpA3Nmfs2CuVN4+cU/06GkgCUrobBkMIcceSX5xSMVdKB88J7q6t/dRUWf4SyuWcjHH/yd0iEDFREnuP+IjyUui+YvkLxIMQMGjwxc1C14a9KbuG6KwnaKjAm6/jUlUhQUGz794g1iDsFsFXAiYEeSuGo9/QeXkjFJcFPE41HyohG0pqWqSAxEI8GNSqlg++eB+x9QC+vms6h2rhi3GQiCbcFbjKKI4pPBsaSl71FNzUxpbm6kd2llkDRDEzdcd4785ekbsOJLGTjMYefdOrJoxcc89uT1YttBLyrPTwW1xNmZk/7Bla2/9/XzYJsPYslPZfhkyXX+ML4EPsbigZ/m7Tdfk4bmBgYNH8bLL7/MzClTaV9Ygu8Z9trrFwwe2IMhA7rw6IM3IsajYZPm+j8+H5Tg6SgLZk+X4gKhfUGCp5+8n4ULq1m9YgWWAY3CUsLaDeBqWL0RPp22TmFKAr9oW4FuZmH1ZHnw7uvZsKmRX10yhp33OEAZFEpZLF6wRP70x4f5zW9+Q6/yfgrlsbBmipxx6iHkRQ2O1vgebGhIkEkLndvBjkNL6NvRJeY04ViKjSlNyulKrwF7oaMVzJ1Xz9FHHse9997LuvVreWnCayoQQww/rbBUBGwdLDVUAnB5ZezzsmF9A+f++jKFHwGsrD82GAxaJ0m5LjGnHWLSrFw9VfLjeRTHyxURxe8uO1pKOmUo6WzTriRKXl4esVg+8Wh7li1PE3P6c9QRZyiFhesJjh1Y7vi+ZCu1vj9d/vmI9+f3af4D5GpUA/P27N3bivDWm28z+uTTVVXVMHXjjXeriW98rP763GvqqWcnqjN/dZFKNa/nvbefpVO7Bnp2XsewIY08ctNhsnHpZIEUpeVVqlPf7ZXVcWe1y76/ZugOx1JWsQMi0LlDjO6dY5QUQoTAqmbhnC8EvREVSSI6A8qm3+Dhql9Ff1asWsqTTz3K6accJ8MHV8jQQf3lnXfeZvuddqJnaaUK1vUJbrvpChy8oPrQ5PPYX8dx/LFnkheJk2yCVSs3EHHycVRQeBFx8unSdTC/+MWRNDUrfAPVc6ax/Q6DEWnmgnNPloW11QIprIgiqM4HPD+7+WsxsP8QvvpiCvhBf19yXnQq17g7SswpaGnkvWzZUrQlEDXUzf9OsNYTzUuSny9EIxFKCntTVbEnwwbtzTtvfsr8ubNZtWqJgItjBxENz01nzxf8XEfeHOEa+KdoZeMSeBuD67o4tqJu/nypqqoCwFIOCdcjohwcC5QTbHlUDRzMDU/fTP/ePgXxBHn5FkUF7Xj/3cfZ9yCkfd/ts1dYIVUjDlBV221P84qZ8tC9l7FyyVz6dMunR7cIal0Gv8Hn0ovO4teX3CgHHDpaBbK2mT1thjzx7DMccvB+/PrXl9G7YmA2YSkKfhR0XnZq4bK4ZprUzJ5K3IaNa5Nsv9sv6FExRF1ydTlzZ34j06fMJJWARMIgUYXlKERF2HXXQ+nYrZLRp+2sbrzuWmlq3kS/fn0ZO+FN9dq4CXLH7bdTVNxJjjliNJ06daO0slKhDZgUaGHQ8GEq42ekeuZMGTRse4UnLcfXshSZjE8kEsH3DNr2qV0wnx13GKkgyXt/ew2Uj4hGEaFqwEiqKvYA2qmFdTUyd04d06YuZNfd9qdb1+74xmBpG8uyEJGWm+/PmVDA/6jaJds0L3chOI6Fl07w6sTxDKoKAlcihpjjAAYXg+d7xG1DWiL0678jSxd+jO27FBe6dOmWwDMzeOGpK+jdd1cZdcZVCtMRiILOJ+HHWLo6yZr1EMtLkJ8XpaRdPk3JZvCbufe2a7jp+hskmt8RXzSWDR26dGXYiJ145JE/06FDB+nUsZBddt+bAUP2Vm4mjRVJok0Tt1x/FQVRh5jWuDHYc4/9QIR1S2fL+g2LKWkPdQuhb7f1lJUVgnazWotBtEBhGpg6/XNmTP+OW2+6B6Q9Rxx5jjrimNOpmV8tb7/xDitWLKO8oq8M224gyVQDiUQT8VgBKJflKxYyaNjQrPUGiHExnhBxYrgZcJzAabK5uZHlK+qkR/dypS0XL2Nh0YEuHQZR1mcnoKuaO3O2PP6XR+nQroSMa7NkUR1m192wdBwQlA5G/22BUMAtfC/PthWWBb7vI7jYUYeamrlcduWlCgStdEtdrELj2DYZ36NH6Xbq8pseZdxjN8uXH09gY8N6NjU2ECtooH2nDiyr+ZYn/vA7OfbkCynuUaHA4s9/eoyOXSq5+eY7+eMDv2fjxlXYQHGJRePyBvIiitK+/Xjk+YkKiTFn5mxR2qdy8GA1+jSb2plT5U9/fpANDWm0014qKgcp8Hn79bGyYP5UiqIWu+66HwsXr8JWGa65+JdSV/MFEccQcaLY0TQ1i3269ywibudT2K4nl19+I5tSf5Ad9xpKNKI57ODDqdou26rFCqbFFQOGqIv7DwatWDivWuqW1OBlXJoSLvNr5nHscaM54KDDgjpiozDio7VGa2k5vgDptMuAAcO4+KJLOeO0k8U3zTQ3J/BcRUF+CZFIO96b9Ko8+ucniOVBNGYRixeSSqXQOEBwniwrEkSh2Xzz/blmfIRBrNyB+IlvGASFoDBBwzI8Hrjvbrn40otVYESXBzgIFkYpfAwWGmUMWnyQDBvqvparfncshXlJJJPEthU2cTp27UHKeBx70mnULFhFQyLC6F/eENQb+w089ejd8t57L5FJrifqKFKpDO1LurDDTvtz7qV3K6QAbCu79vSzeycWr08YK99M+ZCbb79F1c2cI3fcdi2rVkylc8d2PHT/s7zwwsssXDSb+QtmYls+thUDKWbwoOHsttNIvvj0b/Sv7MWM6jrOO/8PdKwcpD58+0X54OP38F2bPzzwhIJ2YJwtqoLE8wLvMEsF+7daZdfCW+YyiyLbYiZ3sK1W5YFJfnP+KbJhQy1r6mvp1rWEvfbeldlzZrFx40ZKijpiDMRiETZsSOO7Hbjltgfp1LG7QseCc+Fr1PfD0D+aRw1tfV0cjsD/J0F6petlcGwLUHz55efs9e0uMmz7HRWeB9pGaS+bAhJcKUprMBqMQ0n5SBUp6CvrNtTQPr8dnpdEtM+ShTV07lLIay8+QpeepZx8xpXgp8GLQbQrZ/zmJrXnvvvLE3+5m4Xzp+HEhDVrVxONkB1ebFCaZ55+WtrlRelfPoDKoTuqUcecrN7/YIJ8+uHbMuXvXzBn5lSGDmvPQQcdxPRZ05kw4WWK20FxoUYpC9fXHHTIYRx/7iUKY9OrdKCsr1/N8J2O4qbbb+XSy6+UTz/+jB5d+5DOGP729luy3yGjlcFBo1tSTZUdaSngMK6PjrSaxrYSL4BkZzxBoosBo9CWwmQ0l1xyDW+89RQzZvgkU6tw/SZ22HEoGTeFl/YBm0SzS69e7RG/I5069wiqrgjSLZXWGPNjW0m589n677Yt4HAEzh2In/hGxkvj2BYq2zVAYfjjA3fLV19+xp233UG3nhUq5+00a+YUmTVrNu9Meo9oNI/evXuzcuUyjjvucDasWUbHIsXnH4+jbv5UtDI4ymC7QcuiTj2KUNH2NKd6cP5Ft9O+52CF7YCdZMWiGfLAfTfy7def0LlTPn16VbL/PmcwbfZSPpv6FUO3G86w/lXMn1PHVdfeqnCE2rnfyCsvPcrLzzzNiGHtad8+QjyviHlzVxGJxLF1Ctdvori4kD7l/WlMaebXLiMvVkLHko6Ibxg5ciQL6mpQdpRN69Lc+cif1YLqafLgw3/hwT+PVYITNNt2fRxrcyOy4O/cCGta1SBsznTLFQKK30poymAyPkp7KNvl2mvPlvm1H3LSqYdRmJ+HMQbxoWGjR4+uQ4g4ndh+5/0Vvg1WFHwFOobvBZlkmYwhEvl+4f/3Bdy2x7C2/e7/fyBIug+SPIwBSysOPPBgamvmMWbMGLRoOfaE4/nymy9xolGGDRvOby++lGEjt1cgZNxm3nhzotx6+z289Nzj5BX35a4HL+OB++9ice0CHN9D3DSbGpuQphQZz+X2my/hsmvula4VQxW+0L3vAHXury+VRCpJY8NaXGKYaIThOwzngGMOY8jAIWr2tBkya1p1MH0VoWzAYFW/dr2UlRXjewnq126gObmKeH47jJ8hnh8jhsPAwUNIeQrRPsrOp1vv/pT17U86meTDz75k1twpjBi+I5ddeDNIlPIhw9S7706SdDpBJFoMGBwn2zXQD/ycbTvYsvFNJrvO/eFop3+kQN/NZHDsWOCx7cKpJ/+KM385jlikmN49yygqasfG+kboEady4F4K4iCaRbULpLZ2MRlPqKwcSr/ySpVKponlRf/BmW3bI2/LYQtH4OyB+IlveL6gLTCem70wfcDjtNEnyOmnjea118bSo2dPjj/xLPqVDgxqcLGCa9YCtIeQZtI7E2TGt5Mh7XHVTTcq8Fm3aJ488uAdLKyZAmY97dvFaWpSNCUVfStGsMe+BzNlWjXRvHzat2/PDjvswJQp33DgwaPo2rNK+WIH9qsi3DLmWjnphNGUVY1QGJ+F876T44/bm6EDO9KwaTmOhvx8yCvsyNp1G2hs9jn6mKPAxKlZtJI+/bdj/wOPobR8WNBlQnmg0px2yqFy/ZibKO//i6DJsbuWM886S679/X2UllUpEcFqifrqljxknVv2thQjAC3jbqs9dYLAk+8H20kY8H2wbA9UA7fceoEkE+u59dYHFMRaTsyC2TPli8+/ZvqMORix6de3AteH6TPmcvkVVzJ02HAVuFtarV77+7Gsti/itv8J/sNYlsL3BNsO9l6DmWGEZ154Wf3l8adIJJPMmj2HfuUDAzsdlRVvrpSVoPH2/gccopavWMfceUuZO7VWoAMdew1X19/3lNp+91G4uh3L1qTY0OCScX2mT/+Kxx67n6KiGPvtvQ9773YQ6YTDhx98y/oN6SBUphyU2Cg0f3niT5QNKVfoJpANjBv7ZwpjsGlDPbvvthslJe3Zfse92HuvA6jf4DOgsj9fTp5B9dzVnHvetZx3wfWqtN8wJW6EQCgWdfNqJBrvQPmA4QrjQEZBtISy8oHMn1uNmBSWDiTheunAztZqZdAO2eBUtiQQh83iBTAYyWBZikgkstkTWhM8xkQZfdz5WLoLr02YJCuXLJPZU6fLRef9Wt6Z9AE9e/bivPPO474/PqguuvwStc++e7J2zQrmzp0DGLRlCE7Yj2Vj/Twu/XAEzh0IICgHbLVmEnD9bClrq/1gk06hIzYon3EvPi1fTfuOk047lyGDRyhMGi1kPY4VvgqcILVymTPzW7n68os54/RfcvjRJysrGgeVZmHtVFmy4Fuqp33Da+PeJBKJ0JTeiNiaHbffk9/+9jq69d5O4Rlef/U5eWH8y7w0fpLyXMFGgc5w8qmHyKlnnECyYRO1c2cw48sP8TMJevToTZ++5SxbsZG58xZg2YpNmzZSXFzII48+Q+d+OyskL9jacRwQhZ9pYvGSufLhJ++x134HUtq3Smkpyi5phUW1s+TNd15l1BFH0K17hXIieRgTlFFa2gpMNyRI6dT/aPsm62GNUtlU1WC0NMZkW4gGmV3z5k2Wt9/5Exsbl1Ezbz67/eJAzv/NLQrXCuwzUdTMnidjbriJ4487iSOPPV75vuA4sez53ZyVtdma5+dBKODcgWhxfdhSwLmoqZIgI8u2W/2iZIIfaI2Pg4/BxkdjMMZH6wiSCzMYL+ghXDNLrrvueq4dcyeVg4cowWXmzK/ltXFPM2/2TIZWDqeifxlvvzuBI44+gkgkjzXLN7HPHofTvaJCoZOcf85Z8rtrfk+/snK1esEceevtcXz07d+YOfs7tBEqenejd6d2DKoYwI477sXAPQ5SqDh3jrlRnvrrk9x9z+389cnHGTfpY4XfBawIaIOIi9IezU31fPC3d2XwkCH0LeuvFHGUxPEyuc/vs2TJTPn0878zcNAODB40VDmRwAuMXFRaW4Epwvcbk7W2xsluQblu0PBMhGxDMwAdpF8KoFN88vfH5OXxj9GxY2cO2OdIolZPNPk4Mc0f//gQmxoT3HjjTVQOGqZAIygUFrLFpFlnfaV/PmzzAv6XaFF9roJJZ7dFWt0Icg8VhVIKMBg/g7aEefPmyiGHHEZlVRXGpKirmc/gQVWMn/iGwg+ShWdN+1Y++/xj9t57L/Lz83l94uuc/9tLFHgsnDNHHn7kcQ4fdRD33HU93Xu0p27xIpoTKQZUDKZpUyNXXfY7Ruy+lwpEZFMzfZocP/oESvuVM/7tt9Vpxx8jz7z4qkJ3DG5algemmfUblkgqlaKwsJsqLGoPyguyviho5UziAgnmzJsp07+bztzZ1XTv2pXu3Xpy2NHHBlu8VjTbkCwXDLCDrLacgFsi1WBMICylQPBBuSisoOGbCkoKf/XLw2XgkHL23mt/EimXNas30qtnKbaTR3FJJzp16qRisXzI7hcgOnvcW/PzEi+EUeh/jVaulT/41g8uEsEYg1KCtmx841FW3l9NfO01uebaK9hhhx049+yzOPKI4wL7GG2D7zN4xK5q1pwFMntuLUcde6SKxLX87Z2Jst9Bh6h+VVVq7712l3vuvpMevXrjehl+d9mNdO/Wm0Ejdla11fPk448+5bQzd5LTTjuDOXOqWVBXzfEnnczV19+q5s6YLmnPCvob+WR9rhrAamDS+88yatSR5MUk8LXCoIlmywSDD5pxXWzHpmrAUFU1oAowvPvmW7J86XLG/O4KueKKq1Rhu5Iggbz1elNl731q843Oc11sJ44YSKcN0VhO4SaboJJicc1ciUZLuOiSm4MezL6HsjSuZ7CsfLRyWh3v7NT7e2fl50o4Am81/3dCgOd52Qh2kBQi+KjcRYrB83wsy0EpB8TONvQG301y9923yDHHHIGYFJ9//iln/PJctbS2Tt5/92+cddavFHYe6EirMsjsReu64ESD70uaiy88VS69/BL6lA9U418cKw2N6znz7F8p8WOsWL1QkpkanHgjz73wOKefdibJJofi4l507jAgKIGUPHw3eGrLCexgtXaBNEFnMgeUxYJZ1fLwIw9iRxR3PfBAsNWDAz/obrR5ppIr/RMMGTdF1HGyRQ4WSDMP3HeXVFYO5sADDlFYwesYn2yEeXMkG3LdJ37+ws0RjsD/YTKZDJFIhFQqRSwWyYo3CNak0ili0Vg2wq0wnspGcS1AsCIxjjzqGF566TkqqyqYP38BE14aK4sWLeKIUcdANA4mn3Rzmmh+FEzWQ0rrIMVSvKxhHCRTGfqUVigI0hDr632wHJR2cN00d9z1B0r7lxCNRnnq6b9ifJv+5cPo13u47LTDQQpxsOzsSGcCoQTZTjkhRsBYlA8cqu575E9cdP5p8unHH8jue41Sm83oWpsmBMJzXR/HcUimMli2wrZjCJpIJCgQQWkcxwmCXbaNuBplRzHiBR9XCVrTEgBrfYsIKpJ+3mL++S0K/sdwnMA/ORaLBRcUQTomKGLR/OzIaWUzMi18n6Azn2cwvqF/5SB14kmnEYvmU79hE69OfJ1DDj2CsoFVwYRUuSxZPl9uu/0yOfn0A2X49r3k6mvOkUf+dJusWDlbcBqYO2eyDBsxMigzJM1rb42jqKQ9YOG6GfqWVirb7sq3Xy7j68+XMq+6nlXL1jL5y4/4+6cv88bbjwlsBGXw/ewMVYIWoIKDGBsvTdY1MgJGuOi3FzF3XvXmKCAGlTOny+VbSiBO40MsGsGxHFAa1w9SqUU0EKdzlx7MrZkBpFCWQybtY9tBNZZlqewNb/NUPdcg/OcuXghH4P84gcOjtFxonuchEow6AUFPYdsKIq6WletWb7d0pe9X1l+VVZRx6KGHct5558mdd97FSSeeImlXePKp57EiFldfewlXX3u5ygV9Xx3/utzw+xs48eRRsnr1WtavXwOSYfHiueKbNKNPPlPh2dn34fHIH59Wr04cKyuWLOKDj17HyzTRs3c7kpm1JJMraWxYIfl5trKcYjxXBfFcK2tkp3zsqLXZIVA7pFIpEqnmVlHozQG/zQcnSLfUlsLN2C1WOM4W2Y8Wxx5/kjrnnONl0aIa6dt3pIrEgvfsei6OFUHEkFsKBr7WP3/h5ggF/B8mJ95ccr1lWVnPqCwKPN9g6cCUTW+xlNVBUY92gmi27fDYE8+pN159VabNmI0BbrzpFgYNGawUwQI1lckQi+Rx9DFnqaOPOYk/P3qLuF6SyV9/RHX1oXLzTVdx1RU3BAX/6OyIb6FUhKOPPEUBDB48WJ5/8Q9EI5pOHdsRjYNvmtARg/iN2JHClpFVgFTax1KaiJONUinNgrrawD62JWTfqvKohTQ3/P5SGT16NFUDdlQQvKdMxsOx7eDe5rtoC666cgyvv/YmF108EPDwjcKxoy3R6x9jWxiFwyDWVvPPVbXkjAFEBN/3sW07G9zabCCfI0glzF2Agm8yWFoh4gXbMFpnHxQY7W12YFSIKIwxQXqjSgCNpN16Tj/1FFmydCGHHHQAnTr05LzzxyhMXhD1Dl6VIMQMRBLcdcd5snLtDIra2QzfbmeK8gax9z4nZt1AsmV7aFwjWDrYXfUy4GTTR395zii55pprKC3dKYiuq2wELFu3Gwi9meNP2EsEn1fGfqyMH0FbgadVy/EwGbB8EJc333xVHMfhgIMOU4o8wA6SPlqVHRkTnA+tt43V4bbxKf8HaEkvVKpFtC3ihZa9UVGBpqTllzSWDszglIpm17EO6BiIA6KzfstWy96nZans9NQCCog67XnmuUd56KFbqKudzaefvcnMGeNk46YvxWclkAQRfM8Edw4cunTuhZtRpNNpfM8wdMhIgi2cYP3qmWaETMuMwfPACYLNzJj2nTiWTWk2aGayEWKTGyxazLg1tQsW4KCZ+u03orPlgC2tLQzZCLuNcYVEY5r58+pQ2GCsrGvolpdwYBSw7VzW284n/Z/lnzEaD0zPwQ6ymyT77x9Dco/Plu5JPhAnnUjy3nuTWLV6GcUlNouWTGbl2m9RrBJYDyqDZWVzvY1N9+6leBkLYwTLsYnG2gFRlBXFmCBlUmXNDiDI0PJ98FyfOXOqGTp0aFAr6AfdH0AF6ZFkje6D3+LUE89gwfxFLFm4JJhZGNmcraUInPWNQUcs2rdrhzIOSCxoPRpOHkMBbz3/jsT4zb7UKlvknmNz54gsLVlMuf+7raanbB69RAdCN4DE+ezTKSxftgbPc8kvtEm560i5y/ji27HAckE24KebgvuCgPh5JJMQzysgr6AIN6PwUmB8jdYxROxsn2APzw8yqiwriAoPGTIIJ5LtZ6RtbCfIxModpxYB+xajDhlNQawj5f36bw52iQRZWLnPqw1186bKuPEvcOABo8BoLFtvC3ka/yehgP8n+P5p+JERWb73tcVjW7d9YfOF3ZI5EWHEiH2JRztjRJOXFyO/wKEpsYZItIHJ300AtVKsWCOo9WAlSSSaaGx2UbqIhgaPkg5dlR2No3UU4wXN3ywdOHLYlm55Pd9NM3DIQDV58mTqFtRIy/sw0hIpzm0noxSlVVUqlUoFPZhMAnQm+LK97M0pwezpX8mDD93PfQ88oCqqqhQqaOG6uUxx2yUU8H8b+alT8D0Rq+99teCQy3RCmVZftEwOjO/TqcMAddc9z6nevSrQtgXKwjcumXQ9nreC6rlvMPmrv0rGmy+wFh1NImjy47045vDzlaCzecpB1DqYDmt8CUTkecH7sqNRQDFs0HDmzasNGptlg3fBHnjwuXwR0B6zp0+WwcP68u7fXmHJkqmC2giqAWjm/fdelcmT35W/PP0wp5x2FvGCEsRLgApauKL+FefJn1ePpDAK/d9mi7Rd84Nv01Ik8SO/p37sqTZfmJt/bGNc0LZh3rz35YOPnqO4Q5p4foqifAtjDL5n4zgdWL3SMGzobnz8yRQ2bUpy/m8upqSou4I8XFfj2NFgS8wCX0zLi1i5yLHJYPwkdQuq5eGHH+ae+/6odKSAFuM6lXX4FB/b9nlzwhOyevVidt1tLx597HGmzpiOEYtfnn0BjuPQuUsJvXr1on/5EIWOgG+BZQeNC5XVysD9n+Xn1akhFPB/jH/m7q5/GIhRW/6e/KiAt3RV/P5TGAzgtjhPJRM+ebE83KTg5CdYvapaxk94DMveSH4siWN7JNMG34+S8fJYtrSRWKwrxx57GlVVwxVEEYlle8xkt8Oy626TLdmzc7ndbgZsBcbjwfvukspBleyz7/7KdgqByObRWHlgEpx71oky6rBDOeyYUxVGwBJAEzQti+O5BtsJGjYZ46NVtGXk/ZF72L9wXkIBh/wo/ykB//jPt3xlg8YlJ2WLaBB8ygaEfHcTlpPhqy/fkilT3mfThjVYkQgbNiQoKu7Mqaf+mp49BynIBxzSGY9IJD94HxI0LrcsL/v6Dr4vaOUHW0oCgaucAvG4+KJfyZgxY+jYpZdCnGyhkEFpl0V18+XxPz3CrXfeo/CjWeeEnIOG05JmGrxwdo2PjecZtK1Q2ZKQrTsvoYBD/scIRqbWqYvfv0g9ggCQC2SYNOk1icfySaczHHjQ4SpXv9s6ctzy9xbDnvleHbRp9Q6C/9fOmyOff/4Ze+65J33KylrcthfMmSHr1m+kW7d+9O5dqpQdxfh+tsLIZEfgSKv3/POwgf13E6ZS/gzZbBvzUxd7TpyB4+b++5+sbNvORomDES/ocGD91JNn0T/x7805z/1Ky1U8HpePP/wA8dPSt3+5AuHNNyYyYMAQtt9xH6XsePCaxg+siNCtqpx+7PlDcoQj8DZPIJTcdRCkZSq01j9IU/wxfrx0vrX3soCfZt7c2fLAA/dTNXAAPbt15a233+AvT7+gyKZE5iqIcq+3LeQx/zsIBbzNY1ryhyGo8w08qpx/6rd/0vtCCNbznhv0DDYeaHj1lbGyaNFC9t9/fwYPHaaEKL7R2SKPbIFEKN5/mlDA2zhbFFQQTJ2DoghpGYn/T34sHNz6slIG38tgWTpripUjCFJt9g3b/PrbUj7z1hAKOAQIRj1jTLazwv9jaOQfCThXXG9BYOwXBKrE9VDf98xiy9H3n5nCb+uEAg750YDVv0s8gVVsrsTvh8+dm70rpX4wbQ4F/H8THp0QLMtqMYXzvGC/9d8lHKVoCYjlRtucBU5u6vx9Fw3f90Px/pOEI3DIv4GcOL//9/9d8ReGqraOUMAhW8k/zjiT/2OSFwp46wgTOUL+w4QJGf9JwqMZEtKGCUfgkP9H/q8Rdcuff7/lTLhg+/cSjsAh/2bCS+r/T8IROGQraCXWLZI5flrEYdDq30t4uwwJacOE20ghIW2YcAQOCWnDhAIOCWnDhAIOCWnDhAIOCWnDhAIOCWnDhAIOCWnDhAIOCWnDhAIOCWnDhAIOCWnDhAIOCWnDhAIOCWnDhAIOCWnDhAIOCWnDhAIOCWnDhAIOCWnDhAIOCWnDhAIOCWnDhAIOCWnDhAIOCWnDhAIOCWnDhAIOCWnDhAIOCWnDhAIOCWnDhAIOCWnDhAIOCWnDhAIOCWnDhAIOCWnDhAIOCWnDhAIOCWnDhAIOCWnDhAIOCWnDhAIOCWnDhAIOCWnDhAIOCWnDhAIOCWnDhAIOCWnDhAIOCWnDhAIOCWnDhAIOCWnDhAIOCWnDhAIOCWnDhAIOCWnDhAIOCWnDhAIOCWnDhAIOCWnDhAIOCWnDhAIOCWnDhAIOCWnDhAIOCWnDhAIOCWnDhAIOCWnDhAIOCWnDhAIOCWnDhAIOCWnDhAIOCWnDhAIOCWnDhAIOCWnDhAIOCWnDhAIOCWnDhAIOCWnDhAIOCWnDhAIOCWnDhAIOCWnD/H9IyJ5cqtwa/gAAACV0RVh0ZGF0ZTpjcmVhdGUAMjAxOC0wOC0wOFQwOTo1NjoxMCswMjowMCT35f0AAAAldEVYdGRhdGU6bW9kaWZ5ADIwMTgtMDQtMDZUMTI6NTU6MDUrMDI6MDCagnFiAAAAAElFTkSuQmCC"
      },
      "position" : {
        "x" : -15.847249436890621,
        "y" : -554.7571828397645
      },
      "selected" : false
    }, {
      "data" : {
        "id" : "172",
        "Protein_ID" : "XP_023094635.1",
        "stringdb_namespace" : "stringdb",
        "query_term" : "VGLL3",
        "Product" : "vestigial like family member 3",
        "stringdb_structures" : [ "" ],
        "shared_name" : "9685.ENSFCAP00000002876",
        "stringdb_species" : "Felis catus",
        "D10_F_fc" : -2.130538,
        "stringdb_full_name" : "",
        "SUID" : 172,
        "_id" : "stringdb:9685.ENSFCAP00000002876",
        "selected" : false,
        "Entrez_Gene_ID" : 101084819,
        "stringdb_description" : "Vestigial-like family member 3",
        "display_name" : "VGLL3",
        "stringdb_enhancedLabel_Passthrough" : "label: attribute=\"display name\" labelsize=12 labelAlignment=left outline=true outlineColor=white outlineTransparency=95 outlineWidth=10 background=false color=black dropShadow=false",
        "stringdb_canonical_name" : "M3VZR5",
        "D10_F_bh_pval" : 0.026156812,
        "stringdb_sequence" : "EEEEEKDQPAEMEYLNSRCVLFTYFQGDIGSVVDEHFSRALGQASTLHPESAISKSKMGLTPLWRDSSALSSQRNSFPTSFWTSSYQPPPAPCLGGVHPDFQVTAPPGTFTAADPSPWPGHGLHQTGPAPPPPASESWHYPLASQVSPSYSHMHDVYMRHHHPHAHMHHRHHHHHHHHHHPSAGSALDPSYGPLLMPSVRAARIPAPQCDITKTDPTTVTTATSAWAGAFHGTMDLVPSVGFETGELENLFLSKKKKGKQGKKY",
        "D10_F_raw_pval" : 0.002686316,
        "stringdb_database_identifier" : "9685.ENSFCAP00000002876",
        "name" : "9685.ENSFCAP00000002876",
        "stringdb_node_type" : "protein",
        "Node_shape" : "",
        "stringdb_STRING_style" : "string:"
      },
      "position" : {
        "x" : -444.0452731914437,
        "y" : 689.8008223112712
      },
      "selected" : false
    }, {
      "data" : {
        "id" : "171",
        "Protein_ID" : "XP_023106884.1",
        "stringdb_namespace" : "stringdb",
        "query_term" : "B4GALT5",
        "Product" : "beta-1,4-galactosyltransferase 5",
        "stringdb_structures" : [ "" ],
        "D5_F_fc" : -1.500452,
        "shared_name" : "9685.ENSFCAP00000008823",
        "stringdb_species" : "Felis catus",
        "D10_F_fc" : -2.084705,
        "stringdb_full_name" : "",
        "SUID" : 171,
        "D5_F_bh_pval" : 0.014101392,
        "_id" : "stringdb:9685.ENSFCAP00000008823",
        "selected" : false,
        "Entrez_Gene_ID" : 101081792,
        "stringdb_description" : "UDP-Gal:betaGlcNAc beta 1,4- galactosyltransferase, polypeptide 5",
        "display_name" : "B4GALT5",
        "stringdb_enhancedLabel_Passthrough" : "label: attribute=\"display name\" labelsize=12 labelAlignment=left outline=true outlineColor=white outlineTransparency=95 outlineWidth=10 background=false color=black dropShadow=false",
        "stringdb_canonical_name" : "M3WBL0",
        "D10_F_bh_pval" : 1.49E-10,
        "stringdb_sequence" : "HLLFRDISGLPTSCDWALCCLPAVKMNTYLFMMQAQGILIRDNMRTIGAQVYEQVVRSAYAKRNSSVNDSDYPLDLNHSETFLQTTTFLPEDFTYFANHTCPERLPSMKGPIDINMSEIAMDDIHEIFSKDPAIKLGGHWKPSDCMPRWKVAILIPFRNRHEHLPVLLRHLIPMLQRQRLWFAFYVVEQVGTQPFNRAMLFNVGFQEAMKDLDWDCLIFHDVDHIPESDRNYYGCGQMPRHFATKLDKYMYLLPYTEFFGGVSGLTVEQFRKINGFPNAFWGWGGEDDDLWNRVQNAGYSVSRPEGDTGKYKSIPHHHRGEVQFLGRYALLRKSKERQGLDGLNNLNYFANITYDALYKNITVNLTPELAQVSEY",
        "D10_F_raw_pval" : 7.1E-14,
        "stringdb_database_identifier" : "9685.ENSFCAP00000008823",
        "name" : "9685.ENSFCAP00000008823",
        "stringdb_node_type" : "protein",
        "Node_shape" : "adj.p_D5",
        "stringdb_STRING_style" : "string:",
        "D5_F_raw_pval" : 2.73895E-5
      },
      "position" : {
        "x" : 803.9547268085563,
        "y" : 593.8008223112712
      },
      "selected" : false
    }, {
      "data" : {
        "id" : "170",
        "Protein_ID" : "XP_023113446.1; XP_023113444.1; XP_023113445.1",
        "stringdb_namespace" : "stringdb",
        "query_term" : "SHANK3",
        "Product" : "SH3 and multiple ankyrin repeat domains 3",
        "stringdb_structures" : [ "" ],
        "shared_name" : "9685.ENSFCAP00000020302",
        "stringdb_species" : "Felis catus",
        "D10_F_fc" : -2.205121,
        "stringdb_full_name" : "",
        "SUID" : 170,
        "_id" : "stringdb:9685.ENSFCAP00000020302",
        "selected" : false,
        "Entrez_Gene_ID" : 101085990,
        "stringdb_description" : "",
        "display_name" : "SHANK3",
        "stringdb_enhancedLabel_Passthrough" : "label: attribute=\"display name\" labelsize=12 labelAlignment=left outline=true outlineColor=white outlineTransparency=95 outlineWidth=10 background=false color=black dropShadow=false",
        "stringdb_canonical_name" : "M3X110",
        "D10_F_bh_pval" : 3.56E-5,
        "stringdb_sequence" : "QFRYKRRVYAQNLIDDKQFAKLHTKANLKKFMDYVQLHSTDKVARLLDKGLDPNFHDPDSGECPLSLAAQLDNATDLLKVLRNGGAHLDFRTRDGLTAVHCATRQRNAAALTTLLDLGASPDYKDSRGLTPLYHSALGGGDALCCELLLHDHAQLGTTDENGWQEIHQACRFGHVQHLEHLLFYGADMGAQNASGNTALHICALYNQESCARVLLFRGANKDVRNYNSQTAFQVAIIAGNFELAEVIKTHKDSDVVPFRETPSYAKRRRLAGPSGLASPRPLQRSAGPSLRSLPHQLLLQRLQEEKDRDRDGDQENDIGGPTAGRGSQSKIRPLDGPPGCPTPPPPPPCAAVPLAPWPLPPRGPRRRGGRWRGGRRAGRRRGKIQEDEGEEGNRRGERVKVLSIGEGGFWEGTVKGRTGWFPADCVEEVQMRQYDTRHETREDRTKRLFRHYTVGSYDSLTSHSSDYVIDDKVAVLQKRDHEGFGFVLRGAKAETPIEEFTPTPAFPALQYLESVDVEGVAWRAGLRTGDFLIEVNGVNVVKVGHKQVVALIRQGGNRLVMKVVSVTRKPEEDGARRRAPPPPKRAPSTTLTLRSKSMTAELEELASIRRRKGEKLDEILAAATEPTLRPDIADADSRAATVKQRPTSRRITPAEISSLFERQGLPGPEKLPGSLRKGIPRTKSVGPVCARHPLLPVQAAPPSAPPCPVCTPHTPPRPVCAPPSAPPHPVCAPHTPPHPVYLPTCPSIGLHTLQPSPVPGLTTTGPDLSAFPAGLSERGSSSGSLPWPAAHHQLRASLLLWESVPLISDHLSSSRLWLPPEYLSPSLSKSPLPPTQHWAWXGAFSASIFAPSKPQRRKSPLVKQLQVEDAQERAALAVGSPGPGGGSFAREPSPTHRGPRPSGLDYGPGESPGLAFGGPGPGKDRRLEERRRSTVFLSVGAIEGSTPSTDLPSLQPSRSIDERLLGAGAATTTGRDLLLPSPVSALKPLVSGPSLGPSGSTFIHPLTGKPLDPSSPLALALAARERALASQAPSRSPTPVHSPDADRPGPLFVDVQARDSERGALASPAFSPRSPAWVPVPARREPEKAPREERKSPEDKKSMILSVLDTSLQRPAGLIVVHATSNGQEPSGLGAEEERPGTPELAPAPAQSAVVAEPLASPRAQPPGSTAPTDPGPGQGSSEEEPELVFAVNLPPAQLSSSDEETREELARIGLVPPPEEFANGVLLATPLPGPGPSPTVVPGPASGKPSSEPPPAPESAADSGVEEADTRSSSDPHLETTSTISTVSSMSTLSSESGELTDTHTSFADGHTFLLEKPPVPPKPKLKSPLGKGPVTFRDPLLKQSSDSELMAQQHAASAGLASAAGPARPRYLFQRRSKLWGDPVESRGLPGPEDDKPTVISELSSRLQQLNKDTRSLGEEPVGGLGGLLDPAKKSPIAAARLFSSLGELSSISAQRSPGGPGGGASYPVRPGGRYPVARRAPSPVKPASLERVEGLGAGAGGAGRPFGLTPPTILKSSSLSIPHEPKEVRFVVRSVSARSRSPSPSPLPSPGPGPGAPGPRRPFQQKPLQLWSKFDVGDWLESIHLGEHRDRFEDHEIEGAHLPALTKDDFVELGVTRVGHRMNIERALRQLDGS",
        "D10_F_raw_pval" : 3.59E-7,
        "stringdb_database_identifier" : "9685.ENSFCAP00000020302",
        "name" : "9685.ENSFCAP00000020302",
        "stringdb_node_type" : "protein",
        "Node_shape" : "",
[truncated: 2,191,230 more chars]
