# Supplementary material for: Initial response of ovarian tissue transcriptome to vitrification or microwave-assisted dehydration in the domestic cat model
Source: BMC Genomics. 2020 Nov 25;21:828. doi: 10.1186/s12864-020-07236-z (PMC7690003; doi:10.1186/s12864-020-07236-z)
Supplement: Supplementary file 7 — Additional file 7. Web session interactive view with data table of STRING network for comparison pair D10 vs. F (tissue dehydrated for 10 min and rehydrated compared to fresh) with mapped data from comparison pairs D5 vs. F and D10 vs. D5. For description and legend refer to Fig. 5b. [file 12864_2020_7236_MOESM7_ESM.zip › web_session/data/styles.js]

var styles = [ {
  "format_version" : "1.0",
  "generated_by" : "cytoscape-3.8.0",
  "target_cytoscapejs_version" : "~2.1",
  "title" : "default",
  "style" : [ {
    "selector" : "node",
    "css" : {
      "text-opacity" : 1.0,
      "shape" : "roundrectangle",
      "height" : 35.0,
      "color" : "rgb(0,0,0)",
      "text-valign" : "center",
      "text-halign" : "center",
      "border-opacity" : 1.0,
      "border-color" : "rgb(204,204,204)",
      "width" : 75.0,
      "font-size" : 12,
      "background-opacity" : 1.0,
      "border-width" : 0.0,
      "font-family" : "SansSerif.plain",
      "font-weight" : "normal",
      "background-color" : "rgb(137,208,245)",
      "content" : "data(name)"
    }
  }, {
    "selector" : "node:selected",
    "css" : {
      "background-color" : "rgb(255,255,0)"
    }
  }, {
    "selector" : "edge",
    "css" : {
      "source-arrow-shape" : "none",
      "target-arrow-color" : "rgb(0,0,0)",
      "line-color" : "rgb(132,132,132)",
      "font-size" : 10,
      "source-arrow-color" : "rgb(0,0,0)",
      "width" : 2.0,
      "opacity" : 1.0,
      "content" : "",
      "target-arrow-shape" : "none",
      "line-style" : "solid",
      "font-family" : "Dialog.plain",
      "font-weight" : "normal",
      "color" : "rgb(0,0,0)",
      "text-opacity" : 1.0
    }
  }, {
    "selector" : "edge:selected",
    "css" : {
      "line-color" : "rgb(255,0,0)"
    }
  } ]
}, {
  "format_version" : "1.0",
  "generated_by" : "cytoscape-3.8.0",
  "target_cytoscapejs_version" : "~2.1",
  "title" : "Figure5b_style",
  "style" : [ {
    "selector" : "node",
    "css" : {
      "text-opacity" : 0.9019607843137255,
      "shape" : "roundrectangle",
      "height" : 50.0,
      "color" : "rgb(0,0,0)",
      "text-valign" : "center",
      "text-halign" : "center",
      "border-opacity" : 0.9411764705882353,
      "border-color" : "rgb(180,180,180)",
      "width" : 110.0,
      "font-size" : 20,
      "background-opacity" : 0.8627450980392157,
      "border-width" : 10.0,
      "font-family" : "Dialog.plain",
      "font-weight" : "normal",
      "background-color" : "rgb(192,192,192)",
      "content" : "data(query_term)"
    }
  }, {
    "selector" : "node[D10_F_bh_pval > 0.05]",
    "css" : {
      "border-color" : "rgb(68,1,84)"
    }
  }, {
    "selector" : "node[D10_F_bh_pval = 0.05]",
    "css" : {
      "border-color" : "rgb(33,145,140)"
    }
  }, {
    "selector" : "node[D10_F_bh_pval > 0.01][D10_F_bh_pval < 0.05]",
    "css" : {
      "border-color" : "mapData(D10_F_bh_pval,0.01,0.05,rgb(173,220,48),rgb(33,145,140))"
    }
  }, {
    "selector" : "node[D10_F_bh_pval > 0][D10_F_bh_pval < 0.01]",
    "css" : {
      "border-color" : "mapData(D10_F_bh_pval,0,0.01,rgb(253,231,37),rgb(173,220,48))"
    }
  }, {
    "selector" : "node[D10_F_bh_pval = 0]",
    "css" : {
      "border-color" : "rgb(253,231,37)"
    }
  }, {
    "selector" : "node[D10_F_bh_pval < 0]",
    "css" : {
      "border-color" : "rgb(253,231,37)"
    }
  }, {
    "selector" : "node[D10_F_fc > 4]",
    "css" : {
      "background-color" : "rgb(178,24,43)"
    }
  }, {
    "selector" : "node[D10_F_fc = 4]",
    "css" : {
      "background-color" : "rgb(214,96,77)"
    }
  }, {
    "selector" : "node[D10_F_fc > 0][D10_F_fc < 4]",
    "css" : {
      "background-color" : "mapData(D10_F_fc,0,4,rgb(247,247,247),rgb(214,96,77))"
    }
  }, {
    "selector" : "node[D10_F_fc > -4][D10_F_fc < 0]",
    "css" : {
      "background-color" : "mapData(D10_F_fc,-4,0,rgb(67,147,195),rgb(247,247,247))"
    }
  }, {
    "selector" : "node[D10_F_fc = -4]",
    "css" : {
      "background-color" : "rgb(67,147,195)"
    }
  }, {
    "selector" : "node[D10_F_fc < -4]",
    "css" : {
      "background-color" : "rgb(33,102,172)"
    }
  }, {
    "selector" : "node[Node_shape = 'DD']",
    "css" : {
      "shape" : "octagon"
    }
  }, {
    "selector" : "node[Node_shape = 'D5']",
    "css" : {
      "shape" : "hexagon"
    }
  }, {
    "selector" : "node[Node_shape = 'adj.p_D5']",
    "css" : {
      "shape" : "hexagon"
    }
  }, {
    "selector" : "node[Node_shape = 'adj.p_DD']",
    "css" : {
      "shape" : "octagon"
    }
  }, {
    "selector" : "node[Node_shape = 'adj.p_D5_DD']",
    "css" : {
      "shape" : "octagon"
    }
  }, {
    "selector" : "node:selected",
    "css" : {
      "background-color" : "rgb(255,255,0)"
    }
  }, {
    "selector" : "edge",
    "css" : {
      "source-arrow-shape" : "none",
      "target-arrow-color" : "rgb(0,0,0)",
      "line-color" : "rgb(31,41,61)",
      "font-size" : 8,
      "source-arrow-color" : "rgb(0,0,0)",
      "width" : 2.0,
      "opacity" : 0.7058823529411765,
      "target-arrow-shape" : "none",
      "line-style" : "solid",
      "font-family" : "SansSerif.plain",
      "font-weight" : "normal",
      "color" : "rgb(50,50,50)",
      "text-opacity" : 0.3137254901960784,
      "content" : "data(Detection_Method)"
    }
  }, {
    "selector" : "edge[Primary_Interaction_Type = 'neutral genetic interaction']",
    "css" : {
      "line-style" : "dotted"
    }
  }, {
    "selector" : "edge[Primary_Interaction_Type = 'maximal epistasis']",
    "css" : {
      "line-style" : "dotted"
    }
  }, {
    "selector" : "edge[Primary_Interaction_Type = 'negative genetic interaction']",
    "css" : {
      "line-style" : "dotted"
    }
  }, {
    "selector" : "edge[Primary_Interaction_Type = 'qualitative epistasis']",
    "css" : {
      "line-style" : "dotted"
    }
  }, {
    "selector" : "edge[Primary_Interaction_Type = 'positive genetic interaction']",
    "css" : {
      "line-style" : "dotted"
    }
  }, {
    "selector" : "edge[Primary_Interaction_Type = 'opposing epistasis']",
    "css" : {
      "line-style" : "dotted"
    }
  }, {
    "selector" : "edge[Primary_Interaction_Type = 'suppression (complete)']",
    "css" : {
      "line-style" : "dotted"
    }
  }, {
    "selector" : "edge[Primary_Interaction_Type = 'enhancement']",
    "css" : {
      "line-style" : "dotted"
    }
  }, {
    "selector" : "edge[Primary_Interaction_Type = 'asynthetic']",
    "css" : {
      "line-style" : "dotted"
    }
  }, {
    "selector" : "edge[Primary_Interaction_Type = 'unilateral suppression']",
    "css" : {
      "line-style" : "dotted"
    }
  }, {
    "selector" : "edge[Primary_Interaction_Type = 'unilateral suppression (partial)']",
    "css" : {
      "line-style" : "dotted"
    }
  }, {
    "selector" : "edge[Primary_Interaction_Type = 'quantitative epistasis']",
    "css" : {
      "line-style" : "dotted"
    }
  }, {
    "selector" : "edge[Primary_Interaction_Type = 'unilateral enhancement']",
    "css" : {
      "line-style" : "dotted"
    }
  }, {
    "selector" : "edge[Primary_Interaction_Type = 'suppression']",
    "css" : {
      "line-style" : "dotted"
    }
  }, {
    "selector" : "edge[Primary_Interaction_Type = 'unilateral over-suppression']",
    "css" : {
      "line-style" : "dotted"
    }
  }, {
    "selector" : "edge[Primary_Interaction_Type = 'over-suppression-enhancement']",
    "css" : {
      "line-style" : "dotted"
    }
  }, {
    "selector" : "edge[Primary_Interaction_Type = 'over-suppression']",
    "css" : {
      "line-style" : "dotted"
    }
  }, {
    "selector" : "edge[Primary_Interaction_Type = 'phenotype bias']",
    "css" : {
      "line-style" : "dotted"
    }
  }, {
    "selector" : "edge[Primary_Interaction_Type = 'genetic interaction']",
    "css" : {
      "line-style" : "dotted"
    }
  }, {
    "selector" : "edge[Primary_Interaction_Type = 'neutral epistasis']",
    "css" : {
      "line-style" : "dotted"
    }
  }, {
    "selector" : "edge[Primary_Interaction_Type = 'epistasis']",
    "css" : {
      "line-style" : "dotted"
    }
  }, {
    "selector" : "edge[Primary_Interaction_Type = 'suppression-enhancement']",
    "css" : {
      "line-style" : "dotted"
    }
  }, {
    "selector" : "edge[Primary_Interaction_Type = 'noninteractive']",
    "css" : {
      "line-style" : "dotted"
    }
  }, {
    "selector" : "edge[Primary_Interaction_Type = 'colocalization']",
    "css" : {
      "line-style" : "dashed"
    }
  }, {
    "selector" : "edge[Primary_Interaction_Type = 'predicted interaction']",
    "css" : {
      "line-style" : "dashed"
    }
  }, {
    "selector" : "edge[Primary_Interaction_Type = 'mutual enhancement']",
    "css" : {
      "line-style" : "dotted"
    }
  }, {
    "selector" : "edge[Primary_Interaction_Type = 'unilateral suppression (complete)']",
    "css" : {
      "line-style" : "dotted"
    }
  }, {
    "selector" : "edge[Primary_Interaction_Type = 'suppression (partial)']",
    "css" : {
      "line-style" : "dotted"
    }
  }, {
    "selector" : "edge[Primary_Interaction_Type = 'synthetic']",
    "css" : {
      "line-style" : "dotted"
    }
  }, {
    "selector" : "edge[Primary_Interaction_Type = 'positive epistasis']",
    "css" : {
      "line-style" : "dotted"
    }
  }, {
    "selector" : "edge[Primary_Interaction_Type = 'minimal epistasis']",
    "css" : {
      "line-style" : "dotted"
    }
  }, {
    "selector" : "edge[Primary_Interaction_Type = 'mutual suppression (complete)']",
    "css" : {
      "line-style" : "dotted"
    }
  }, {
    "selector" : "edge[Primary_Interaction_Type = 'mutual suppression']",
    "css" : {
      "line-style" : "dotted"
    }
  }, {
    "selector" : "edge[Primary_Interaction_Type = 'mutual over-suppression']",
    "css" : {
      "line-style" : "dotted"
    }
  }, {
    "selector" : "edge[Primary_Interaction_Type = 'mutual suppression (partial)']",
    "css" : {
      "line-style" : "dotted"
    }
  }, {
    "selector" : "edge[stringdb_score > 1]",
    "css" : {
      "width" : 4.0
    }
  }, {
    "selector" : "edge[stringdb_score = 1]",
    "css" : {
      "width" : 4.0
    }
  }, {
    "selector" : "edge[stringdb_score > 0.5][stringdb_score < 1]",
    "css" : {
      "width" : "mapData(stringdb_score,0.5,1,2.0,4.0)"
    }
  }, {
    "selector" : "edge[stringdb_score > 0.2][stringdb_score < 0.5]",
    "css" : {
      "width" : "mapData(stringdb_score,0.2,0.5,0.8,2.0)"
    }
  }, {
    "selector" : "edge[stringdb_score = 0.2]",
    "css" : {
      "width" : 0.8
    }
  }, {
    "selector" : "edge[stringdb_score < 0.2]",
    "css" : {
      "width" : 0.8
    }
  }, {
    "selector" : "edge[stringdb_score > 1]",
    "css" : {
      "opacity" : 0.6666666666666666
    }
  }, {
    "selector" : "edge[stringdb_score = 1]",
    "css" : {
      "opacity" : 0.6666666666666666
    }
  }, {
    "selector" : "edge[stringdb_score > 0.5][stringdb_score < 1]",
    "css" : {
      "opacity" : "mapData(stringdb_score,0.5,1,85,170)"
    }
  }, {
    "selector" : "edge[stringdb_score > 0.2][stringdb_score < 0.5]",
    "css" : {
      "opacity" : "mapData(stringdb_score,0.2,0.5,34,85)"
    }
  }, {
    "selector" : "edge[stringdb_score = 0.2]",
    "css" : {
      "opacity" : 0.13333333333333333
    }
  }, {
    "selector" : "edge[stringdb_score < 0.2]",
    "css" : {
      "opacity" : 0.13333333333333333
    }
  }, {
    "selector" : "edge:selected",
    "css" : {
      "line-color" : "rgb(255,0,0)"
    }
  } ]
} ]
