# Supplementary material for: Initial response of ovarian tissue transcriptome to vitrification or microwave-assisted dehydration in the domestic cat model
Source: BMC Genomics. 2020 Nov 25;21:828. doi: 10.1186/s12864-020-07236-z (PMC7690003; doi:10.1186/s12864-020-07236-z)
Supplement: Supplementary file 8 — Additional file 8. Web session interactive view with data table of Enrichment Map network for comparison pairs V vs. F and D10 vs. F. For description and legend refer to Fig. 6a. [file 12864_2020_7236_MOESM8_ESM.zip › web_session/data/networks.js]

var networks = {"Figure6a_EnrichmentMap_VvsF_D10vsF": {
  "format_version" : "1.0",
  "generated_by" : "cytoscape-3.8.0",
  "target_cytoscapejs_version" : "~2.1",
  "data" : {
    "shared_name" : "VvsF_D10vsF_DAVID",
    "__clusterAttribute" : "__mclCluster",
    "__clusterType" : "mcl",
    "__Annotations" : [ "canvas=foreground|fontFamily=Arial|color=-16777216|name=AutoAnnotate: Immunoglobulin|x=102.09374205146963|y=-149.8|z=6|fontSize=0|text=Immunoglobulin|type=org.cytoscape.view.presentation.annotations.TextAnnotation|fontStyle=0|uuid=4295bf44-0527-4e3c-a3c6-a4e27e66c00e", "canvas=foreground|fontFamily=Arial|color=-16777216|name=AutoAnnotate: IPT|x=394.66275|y=-39.4|z=9|fontSize=0|text=IPT|type=org.cytoscape.view.presentation.annotations.TextAnnotation|fontStyle=0|uuid=62716ea5-9f76-4b5a-a293-ecc800394dbb", "canvas=foreground|fontFamily=Arial|color=-16777216|name=AutoAnnotate: GPCR|x=217.48902500000003|y=-312.4|z=4|fontSize=0|text=GPCR|type=org.cytoscape.view.presentation.annotations.TextAnnotation|fontStyle=0|uuid=e9e02a62-54c4-410d-aa43-42a32b566bd6", "canvas=foreground|fontFamily=Arial|color=-16777216|name=AutoAnnotate: 0000981 sm00413 ets|x=295.25807216340377|y=-277.2|z=2|fontSize=0|text=0000981 sm00413 ets|type=org.cytoscape.view.presentation.annotations.TextAnnotation|fontStyle=0|uuid=24f9375f-f7e4-4b06-88a1-f1877a6148f1", "edgeThickness=3.0|canvas=background|fillOpacity=1.0|type=org.cytoscape.view.presentation.annotations.ShapeAnnotation|uuid=5e26483c-0f2a-4e42-a904-7ac5558013cb|fillColor=-1|shapeType=ELLIPSE|edgeColor=-12566464|edgeOpacity=100.0|name=AutoAnnotate: GPCR|x=190.0|width=128.57805000000008|y=-264.0|z=4|height=128.57805000000008", "canvas=foreground|fontFamily=Arial|color=-16777216|name=AutoAnnotate: fca04014 ras signaling|x=-22.300136535663682|y=91.0|z=1|fontSize=0|text=fca04014 ras signaling|type=org.cytoscape.view.presentation.annotations.TextAnnotation|fontStyle=0|uuid=99670df1-3f19-4e1a-82f1-fd2852fca280", "edgeThickness=3.0|canvas=background|fillOpacity=1.0|type=org.cytoscape.view.presentation.annotations.ShapeAnnotation|uuid=582b3d24-056d-4a60-8d9c-97f6540c691b|fillColor=-1|shapeType=ELLIPSE|edgeColor=-12566464|edgeOpacity=100.0|name=AutoAnnotate: fca04014 ras signaling|x=155.0|width=151.39972692867264|y=149.0|z=1|height=137.43585500000006", "canvas=foreground|fontFamily=Arial|color=-16777216|name=AutoAnnotate: FIbronectin|x=178.51792750000004|y=-51.4|z=3|fontSize=0|text=FIbronectin|type=org.cytoscape.view.presentation.annotations.TextAnnotation|fontStyle=0|uuid=354f27ab-5af5-4f3f-81d6-11e940eb62d2", "edgeThickness=3.0|canvas=background|fillOpacity=1.0|type=org.cytoscape.view.presentation.annotations.ShapeAnnotation|uuid=69008955-3fd8-46b2-ab81-0578c930885b|fillColor=-1|shapeType=ELLIPSE|edgeColor=-12566464|edgeOpacity=100.0|name=AutoAnnotate: FIbronectin|x=211.0|width=137.43585500000006|y=-3.0|z=6|height=137.43585500000006", "edgeThickness=3.0|canvas=background|fillOpacity=1.0|type=org.cytoscape.view.presentation.annotations.ShapeAnnotation|uuid=43fb8bee-9310-4138-836d-7eb0beb4dc53|fillColor=-1|shapeType=ELLIPSE|edgeColor=-12566464|edgeOpacity=100.0|name=AutoAnnotate: Immunoglobulin|x=197.0|width=164.38748410293923|y=-87.0|z=7|height=140.36522592283708", "edgeThickness=3.0|canvas=background|fillOpacity=1.0|type=org.cytoscape.view.presentation.annotations.ShapeAnnotation|uuid=5cb37676-46ba-45ae-916f-fd1d7ed1fbf8|fillColor=-1|shapeType=ELLIPSE|edgeColor=-12566464|edgeOpacity=100.0|name=AutoAnnotate: IPT|x=362.0|width=120.52550000000005|y=9.0|z=5|height=120.52550000000005", "edgeThickness=3.0|canvas=background|fillOpacity=1.0|type=org.cytoscape.view.presentation.annotations.ShapeAnnotation|uuid=f4f5e8a7-bac6-4539-b91b-6769dc5f8eaa|fillColor=-1|shapeType=ELLIPSE|edgeColor=-12566464|edgeOpacity=100.0|name=AutoAnnotate: Leucine rich repeat|x=-214.0|width=174.41239562732818|y=103.0|z=9|height=137.490711616588", "canvas=foreground|fontFamily=Arial|color=-16777216|name=AutoAnnotate: Cadherin|x=-50.51097499999996|y=-312.2|z=5|fontSize=0|text=Cadherin|type=org.cytoscape.view.presentation.annotations.TextAnnotation|fontStyle=0|uuid=4c020899-f35d-489f-b57d-ee771dacbbde", "edgeThickness=3.0|canvas=background|fillOpacity=1.0|type=org.cytoscape.view.presentation.annotations.ShapeAnnotation|uuid=9ca6932d-487c-4076-b4f5-c1bfa6230c20|fillColor=-1|shapeType=ELLIPSE|edgeColor=-12566464|edgeOpacity=100.0|name=AutoAnnotate: Cadherin|x=-32.0|width=128.57805000000008|y=-259.0|z=3|height=128.57805000000008", "canvas=foreground|fontFamily=Arial|color=-16777216|name=AutoAnnotate: Semaphorin|x=-81.56111142199954|y=98.2|z=7|fontSize=0|text=Semaphorin|type=org.cytoscape.view.presentation.annotations.TextAnnotation|fontStyle=0|uuid=255408a7-4e23-4545-bc22-56d499dec773", "edgeThickness=3.0|canvas=background|fillOpacity=1.0|type=org.cytoscape.view.presentation.annotations.ShapeAnnotation|uuid=8c0c4df4-5cf2-4789-9148-c1d906b5d1f3|fillColor=-1|shapeType=ELLIPSE|edgeColor=-12566464|edgeOpacity=100.0|name=AutoAnnotate: Mitocohndria|x=-296.0|width=292.9936969207699|y=-136.0|z=10|height=234.79920345547293", "edgeThickness=3.0|canvas=background|fillOpacity=1.0|type=org.cytoscape.view.presentation.annotations.ShapeAnnotation|uuid=486dc5e3-c7ef-4062-ab56-a0b5edaa347f|fillColor=-1|shapeType=ELLIPSE|edgeColor=-12566464|edgeOpacity=100.0|name=AutoAnnotate: 0001077 transcriptional activator|x=355.0|width=120.52550000000005|y=-205.0|z=0|height=120.52550000000005", "canvas=foreground|fontFamily=Arial|color=-16777216|name=AutoAnnotate: 0001077 transcriptional activator|x=111.66275000000007|y=-253.4|z=0|fontSize=0|text=0001077 transcriptional activator|type=org.cytoscape.view.presentation.annotations.TextAnnotation|fontStyle=0|uuid=cf0360f8-ccd5-42bc-8796-be8e3dffce99", "canvas=foreground|fontFamily=Arial|color=-16777216|name=AutoAnnotate: Leucine rich repeat|x=-345.29380218633594|y=45.0|z=8|fontSize=0|text=Leucine rich repeat|type=org.cytoscape.view.presentation.annotations.TextAnnotation|fontStyle=0|uuid=7b599bfd-9eab-467c-bfd3-e2127e86cc22", "canvas=foreground|fontFamily=Arial|color=-16777216|name=AutoAnnotate: Mitocohndria|x=-384.10315153961506|y=-227.6|z=10|fontSize=0|text=Mitocohndria|type=org.cytoscape.view.presentation.annotations.TextAnnotation|fontStyle=0|uuid=03f197f3-5fcf-4296-99e2-ba45c8ff5197", "edgeThickness=3.0|canvas=background|fillOpacity=1.0|type=org.cytoscape.view.presentation.annotations.ShapeAnnotation|uuid=d804858a-c50e-42b6-8e81-410a881b17e0|fillColor=-1|shapeType=ELLIPSE|edgeColor=-12566464|edgeOpacity=100.0|name=AutoAnnotate: 0000981 sm00413 ets|x=418.0|width=147.8161443268076|y=-224.0|z=2|height=128.57805000000008", "edgeThickness=3.0|canvas=background|fillOpacity=1.0|type=org.cytoscape.view.presentation.annotations.ShapeAnnotation|uuid=08377b65-51f0-414f-a267-05e4c83d9ac1|fillColor=-1|shapeType=ELLIPSE|edgeColor=-12566464|edgeOpacity=100.0|name=AutoAnnotate: Semaphorin|x=-50.0|width=189.8777771560009|y=161.0|z=8|height=153.88556118643606" ],
    "Cloud_Counter" : 1,
    "Use_Stemming" : false,
    "name" : "Figure6a_EnrichmentMap_VvsF_D10vsF",
    "__clusterParams" : [ "adjustLoops", "edgeCutOff=0.5", "undirectedEdges", "converter=None", "dataAttribute=EnrichmentMap::similarity_coefficient" ],
    "SUID" : 51,
    "Cloud_Network_UID" : 1,
    "selected" : true
  },
  "elements" : {
    "nodes" : [ {
      "data" : {
        "id" : "179",
        "EnrichmentMap_NES_D10vsF_all_" : 1.0,
        "Group" : "D10vsF",
        "EnrichmentMap_Formatted_name" : "\nIPR000372:LEUCINE-RICH \nREPEAT-CONTAINING \nN-TERMINAL ",
        "EnrichmentMap_GS_DESCR" : "IPR000372:Leucine-rich repeat-containing N-terminal",
        "EnrichmentMap_GS_Type" : "ENR",
        "EnrichmentMap_Colouring_D10vsF_all_" : 0.946586399,
        "shared_name" : "IPR000372:LEUCINE-RICH REPEAT-CONTAINING N-TERMINAL",
        "DEGs" : "UPDOWN",
        "SUID" : 179,
        "__mclCluster" : 5,
        "selected" : false,
        "EnrichmentMap_Name" : "IPR000372:LEUCINE-RICH REPEAT-CONTAINING N-TERMINAL",
        "EnrichmentMap_pvalue_D10vsF_all_" : 0.053413601,
        "EnrichmentMap_gs_size" : 3,
        "EnrichmentMap_fdr_qvalue_D10vsF_all_" : 0.658307786,
        "EnrichmentMap_Genes" : [ "\"102900129", "101082555\"", "101086594" ],
        "name" : "IPR000372:LEUCINE-RICH REPEAT-CONTAINING N-TERMINAL",
        "EnrichmentMap_david_category" : "INTERPRO"
      },
      "position" : {
        "x" : -168.55385776074087,
        "y" : 166.8751384101543
      },
      "selected" : false
    }, {
      "data" : {
        "id" : "178",
        "EnrichmentMap_NES_D10vsF_all_" : 1.0,
        "Group" : "D10vsF",
        "EnrichmentMap_Formatted_name" : "IPR000772:RICIN \nB LECTIN DOMAIN ",
        "EnrichmentMap_GS_DESCR" : "IPR000772:Ricin B lectin domain",
        "EnrichmentMap_GS_Type" : "ENR",
        "EnrichmentMap_Colouring_D10vsF_all_" : 0.980597456,
        "shared_name" : "IPR000772:RICIN B LECTIN DOMAIN",
        "DEGs" : "DOWN",
        "SUID" : 178,
        "__mclCluster" : 1,
        "selected" : false,
        "EnrichmentMap_Name" : "IPR000772:RICIN B LECTIN DOMAIN",
        "EnrichmentMap_pvalue_D10vsF_all_" : 0.019402544,
        "EnrichmentMap_gs_size" : 3,
        "EnrichmentMap_fdr_qvalue_D10vsF_all_" : 0.458422188,
        "EnrichmentMap_Genes" : [ "101096836\"", "\"101100899", "101092193" ],
        "name" : "IPR000772:RICIN B LECTIN DOMAIN",
        "EnrichmentMap_david_category" : "INTERPRO"
      },
      "position" : {
        "x" : 97.47208826719384,
        "y" : 106.63157835395961
      },
      "selected" : false
    }, {
      "data" : {
        "id" : "177",
        "Group" : "VvsF",
        "EnrichmentMap_Formatted_name" : "NAD\n",
        "EnrichmentMap_GS_DESCR" : "NAD",
        "EnrichmentMap_GS_Type" : "ENR",
        "shared_name" : "NAD",
        "DEGs" : "UP",
        "EnrichmentMap_fdr_qvalue_VvsF_all_" : 0.027462933,
        "SUID" : 177,
        "EnrichmentMap_pvalue_VvsF_all_" : 0.00282108,
        "__mclCluster" : 1,
        "selected" : false,
        "EnrichmentMap_Name" : "NAD",
        "EnrichmentMap_NES_VvsF_all_" : 1.0,
        "EnrichmentMap_gs_size" : 4,
        "EnrichmentMap_Genes" : [ "\"807929", "807935", "807937", "807938\"" ],
        "name" : "NAD",
        "EnrichmentMap_Colouring_VvsF_all_" : 0.99717892,
        "EnrichmentMap_david_category" : "UP_KEYWORDS"
      },
      "position" : {
        "x" : -62.64860634515691,
        "y" : -12.387474058608476
      },
      "selected" : false
    }, {
      "data" : {
        "id" : "176",
        "Group" : "VvsF",
        "EnrichmentMap_Formatted_name" : "\nFCA05010:ALZHEIMER'S \nDISEASE ",
        "EnrichmentMap_GS_DESCR" : "fca05010:Alzheimer's disease",
        "EnrichmentMap_GS_Type" : "ENR",
        "shared_name" : "FCA05010:ALZHEIMER'S DISEASE",
        "DEGs" : "UP",
        "EnrichmentMap_fdr_qvalue_VvsF_all_" : 0.247230659,
        "SUID" : 176,
        "EnrichmentMap_pvalue_VvsF_all_" : 0.021608985,
        "__mclCluster" : 7,
        "selected" : false,
        "EnrichmentMap_Name" : "FCA05010:ALZHEIMER'S DISEASE",
        "EnrichmentMap_NES_VvsF_all_" : 1.0,
        "EnrichmentMap_gs_size" : 4,
        "EnrichmentMap_Genes" : [ "\"101090344", "807934", "807932", "807936\"" ],
        "name" : "FCA05010:ALZHEIMER'S DISEASE",
        "EnrichmentMap_Colouring_VvsF_all_" : 0.978391015,
        "EnrichmentMap_david_category" : "KEGG_PATHWAY"
      },
      "position" : {
        "x" : -184.71901620788137,
        "y" : -47.20015109256392
      },
      "selected" : false
    }, {
      "data" : {
        "id" : "175",
        "EnrichmentMap_NES_D10vsF_all_" : 1.0,
        "Group" : "VvsF_D10vsF",
        "EnrichmentMap_Formatted_name" : "\nIPR001611:LEUCINE-RICH \nREPEAT ",
        "EnrichmentMap_GS_DESCR" : "IPR001611:Leucine-rich repeat",
        "EnrichmentMap_GS_Type" : "ENR",
        "EnrichmentMap_Colouring_D10vsF_all_" : 0.9006499139999999,
        "shared_name" : "IPR001611:LEUCINE-RICH REPEAT",
        "DEGs" : "UPDOWN",
        "EnrichmentMap_fdr_qvalue_VvsF_all_" : 0.999857943,
        "SUID" : 175,
        "EnrichmentMap_pvalue_VvsF_all_" : 0.085189182,
        "__mclCluster" : 5,
        "selected" : false,
        "EnrichmentMap_Name" : "IPR001611:LEUCINE-RICH REPEAT",
        "EnrichmentMap_pvalue_D10vsF_all_" : 0.099350086,
        "EnrichmentMap_NES_VvsF_all_" : 1.0,
        "EnrichmentMap_gs_size" : 9,
        "EnrichmentMap_fdr_qvalue_D10vsF_all_" : 0.730200419,
        "EnrichmentMap_Genes" : [ "\"101093938", "101082555\"", "101087083", "101087797\"", "\"101085598", "101082086", "101085598", "101086594", "102900129" ],
        "name" : "IPR001611:LEUCINE-RICH REPEAT",
        "EnrichmentMap_Colouring_VvsF_all_" : 0.914810818,
        "EnrichmentMap_david_category" : "INTERPRO"
      },
      "position" : {
        "x" : -85.0943352322697,
        "y" : 198.95565438033572
      },
      "selected" : false
    }, {
      "data" : {
        "id" : "174",
        "Group" : "VvsF",
        "EnrichmentMap_Formatted_name" : "\nGO:0045277~RESPIRATORY \nCHAIN COMPLEX IV ",
        "EnrichmentMap_GS_DESCR" : "GO:0045277~respiratory chain complex IV",
        "EnrichmentMap_GS_Type" : "ENR",
        "shared_name" : "GO:0045277~RESPIRATORY CHAIN COMPLEX IV",
        "DEGs" : "UP",
        "EnrichmentMap_fdr_qvalue_VvsF_all_" : 0.468588305,
        "SUID" : 174,
        "EnrichmentMap_pvalue_VvsF_all_" : 0.018975778,
        "__mclCluster" : 7,
        "selected" : false,
        "EnrichmentMap_Name" : "GO:0045277~RESPIRATORY CHAIN COMPLEX IV",
        "EnrichmentMap_NES_VvsF_all_" : 1.0,
        "EnrichmentMap_gs_size" : 2,
        "EnrichmentMap_Genes" : [ "\"807934", "807936\"" ],
        "name" : "GO:0045277~RESPIRATORY CHAIN COMPLEX IV",
        "EnrichmentMap_Colouring_VvsF_all_" : 0.9810242220000001,
        "EnrichmentMap_david_category" : "GOTERM_CC_DIRECT"
      },
      "position" : {
        "x" : -213.27376957858613,
        "y" : -33.473684114448055
      },
      "selected" : false
    }, {
      "data" : {
        "id" : "173",
        "EnrichmentMap_NES_D10vsF_all_" : 1.0,
        "Group" : "D10vsF",
        "EnrichmentMap_Formatted_name" : "SM00429:IPT\n",
        "EnrichmentMap_GS_DESCR" : "SM00429:IPT",
        "EnrichmentMap_GS_Type" : "ENR",
        "EnrichmentMap_Colouring_D10vsF_all_" : 0.966183533,
        "shared_name" : "SM00429:IPT",
        "DEGs" : "DOWN",
        "SUID" : 173,
        "__mclCluster" : 8,
        "selected" : false,
        "EnrichmentMap_Name" : "SM00429:IPT",
        "EnrichmentMap_pvalue_D10vsF_all_" : 0.033816467,
        "EnrichmentMap_gs_size" : 3,
        "EnrichmentMap_fdr_qvalue_D10vsF_all_" : 0.534867377,
        "EnrichmentMap_Genes" : [ "101097442\"", "\"101081441", "101099543" ],
        "name" : "SM00429:IPT",
        "EnrichmentMap_david_category" : "SMART"
      },
      "position" : {
        "x" : 439.9561360333339,
        "y" : 79.75579779064485
      },
      "selected" : false
    }, {
      "data" : {
        "id" : "172",
        "EnrichmentMap_NES_D10vsF_all_" : 1.0,
        "Group" : "D10vsF",
        "EnrichmentMap_Formatted_name" : "\n\"IPR001824:TYROSINE-PROTEIN \nKINASE, RECEPTOR \nCLASS III, \nCONSERVED SITE\" ",
        "EnrichmentMap_GS_DESCR" : "\"IPR001824:Tyrosine-protein kinase, receptor class III, conserved site\"",
        "EnrichmentMap_GS_Type" : "ENR",
        "EnrichmentMap_Colouring_D10vsF_all_" : 0.935649022,
        "shared_name" : "\"IPR001824:TYROSINE-PROTEIN KINASE, RECEPTOR CLASS III, CONSERVED SITE\"",
        "DEGs" : "DOWN",
        "SUID" : 172,
        "__mclCluster" : 11,
        "selected" : false,
        "EnrichmentMap_Name" : "\"IPR001824:TYROSINE-PROTEIN KINASE, RECEPTOR CLASS III, CONSERVED SITE\"",
        "EnrichmentMap_pvalue_D10vsF_all_" : 0.064350978,
        "EnrichmentMap_gs_size" : 2,
        "EnrichmentMap_fdr_qvalue_D10vsF_all_" : 0.706141159,
        "EnrichmentMap_Genes" : [ "\"101094727", "101090260\"" ],
        "name" : "\"IPR001824:TYROSINE-PROTEIN KINASE, RECEPTOR CLASS III, CONSERVED SITE\"",
        "EnrichmentMap_david_category" : "INTERPRO"
      },
      "position" : {
        "x" : 160.21973125651834,
        "y" : 130.00641884440404
      },
      "selected" : false
    }, {
      "data" : {
        "id" : "171",
        "Group" : "VvsF",
        "EnrichmentMap_Formatted_name" : "\nGO:0004181~METALLOCARBOXYPEPTIDASE \nACTIVITY ",
        "EnrichmentMap_GS_DESCR" : "GO:0004181~metallocarboxypeptidase activity",
        "EnrichmentMap_GS_Type" : "ENR",
        "shared_name" : "GO:0004181~METALLOCARBOXYPEPTIDASE ACTIVITY",
        "DEGs" : "UP",
        "EnrichmentMap_fdr_qvalue_VvsF_all_" : 0.895669313,
        "SUID" : 171,
        "EnrichmentMap_pvalue_VvsF_all_" : 0.08870126,
        "__mclCluster" : 9,
        "selected" : false,
        "EnrichmentMap_Name" : "GO:0004181~METALLOCARBOXYPEPTIDASE ACTIVITY",
        "EnrichmentMap_NES_VvsF_all_" : 1.0,
        "EnrichmentMap_gs_size" : 2,
        "EnrichmentMap_Genes" : [ "\"101082116", "101098630\"" ],
        "name" : "GO:0004181~METALLOCARBOXYPEPTIDASE ACTIVITY",
        "EnrichmentMap_Colouring_VvsF_all_" : 0.91129874,
        "EnrichmentMap_david_category" : "GOTERM_MF_DIRECT"
      },
      "position" : {
        "x" : 93.0647729054411,
        "y" : 405.00036429977314
      },
      "selected" : false
    }, {
      "data" : {
        "id" : "170",
        "EnrichmentMap_NES_D10vsF_all_" : 1.0,
        "Group" : "D10vsF",
        "EnrichmentMap_Formatted_name" : "\n\"IPR003591:LEUCINE-RICH \nREPEAT, TYPICAL \nSUBTYPE\" ",
        "EnrichmentMap_GS_DESCR" : "\"IPR003591:Leucine-rich repeat, typical subtype\"",
        "EnrichmentMap_GS_Type" : "ENR",
        "EnrichmentMap_Colouring_D10vsF_all_" : 0.964739692,
        "shared_name" : "\"IPR003591:LEUCINE-RICH REPEAT, TYPICAL SUBTYPE\"",
        "DEGs" : "UPDOWN",
        "SUID" : 170,
        "__mclCluster" : 5,
        "selected" : false,
        "EnrichmentMap_Name" : "\"IPR003591:LEUCINE-RICH REPEAT, TYPICAL SUBTYPE\"",
        "EnrichmentMap_pvalue_D10vsF_all_" : 0.035260308,
        "EnrichmentMap_gs_size" : 5,
        "EnrichmentMap_fdr_qvalue_D10vsF_all_" : 0.578648731,
        "EnrichmentMap_Genes" : [ "101082555\"", "\"101085598", "101082086", "101086594", "102900129" ],
        "name" : "\"IPR003591:LEUCINE-RICH REPEAT, TYPICAL SUBTYPE\"",
        "EnrichmentMap_david_category" : "INTERPRO"
      },
      "position" : {
        "x" : -96.35084925134333,
        "y" : 163.0347205409363
      },
      "selected" : false
    }, {
      "data" : {
        "id" : "169",
        "Group" : "VvsF",
        "EnrichmentMap_Formatted_name" : "GO:0042773~ATP \nSYNTHESIS \nCOUPLED ELECTRON \nTRANSPORT ",
        "EnrichmentMap_GS_DESCR" : "GO:0042773~ATP synthesis coupled electron transport",
        "EnrichmentMap_GS_Type" : "ENR",
        "shared_name" : "GO:0042773~ATP SYNTHESIS COUPLED ELECTRON TRANSPORT",
        "DEGs" : "UP",
        "EnrichmentMap_fdr_qvalue_VvsF_all_" : 0.709246985,
        "SUID" : 169,
        "EnrichmentMap_pvalue_VvsF_all_" : 0.012851585,
        "__mclCluster" : 1,
        "selected" : false,
        "EnrichmentMap_Name" : "GO:0042773~ATP SYNTHESIS COUPLED ELECTRON TRANSPORT",
        "EnrichmentMap_NES_VvsF_all_" : 1.0,
        "EnrichmentMap_gs_size" : 2,
        "EnrichmentMap_Genes" : [ "\"807929", "807937\"" ],
        "name" : "GO:0042773~ATP SYNTHESIS COUPLED ELECTRON TRANSPORT",
        "EnrichmentMap_Colouring_VvsF_all_" : 0.987148415,
        "EnrichmentMap_david_category" : "GOTERM_BP_DIRECT"
      },
      "position" : {
        "x" : -144.4012415878556,
        "y" : 2.31360932595671
      },
      "selected" : false
    }, {
      "data" : {
        "id" : "168",
        "EnrichmentMap_NES_D10vsF_all_" : 1.0,
        "Group" : "D10vsF",
        "EnrichmentMap_Formatted_name" : "DNA-BINDING\n",
        "EnrichmentMap_GS_DESCR" : "DNA-binding",
        "EnrichmentMap_GS_Type" : "ENR",
        "EnrichmentMap_Colouring_D10vsF_all_" : 0.9053308,
        "shared_name" : "DNA-BINDING",
        "DEGs" : "DOWN",
        "SUID" : 168,
        "__mclCluster" : 2,
        "selected" : false,
        "EnrichmentMap_Name" : "DNA-BINDING",
        "EnrichmentMap_pvalue_D10vsF_all_" : 0.0946692,
        "EnrichmentMap_gs_size" : 8,
        "EnrichmentMap_fdr_qvalue_D10vsF_all_" : 0.497367621,
        "EnrichmentMap_Genes" : [ "101100195", "101083813", "101090461", "101094231", "\"101081441", "101086621", "101084202", "101090716\"" ],
        "name" : "DNA-BINDING",
        "EnrichmentMap_david_category" : "UP_KEYWORDS"
      },
      "position" : {
        "x" : 461.6909593484632,
        "y" : -153.0595301265551
      },
      "selected" : false
    }, {
      "data" : {
        "id" : "167",
        "Group" : "VvsF",
        "EnrichmentMap_Formatted_name" : "\nFCA04260:CARDIAC \nMUSCLE \nCONTRACTION ",
        "EnrichmentMap_GS_DESCR" : "fca04260:Cardiac muscle contraction",
        "EnrichmentMap_GS_Type" : "ENR",
        "shared_name" : "FCA04260:CARDIAC MUSCLE CONTRACTION",
        "DEGs" : "UP",
        "EnrichmentMap_fdr_qvalue_VvsF_all_" : 0.002916852,
        "SUID" : 167,
        "EnrichmentMap_pvalue_VvsF_all_" : 1.35E-4,
        "__mclCluster" : 7,
        "selected" : false,
        "EnrichmentMap_Name" : "FCA04260:CARDIAC MUSCLE CONTRACTION",
        "EnrichmentMap_NES_VvsF_all_" : 1.0,
        "EnrichmentMap_gs_size" : 5,
        "EnrichmentMap_Genes" : [ "\"493696", "101099450", "807934", "101098273", "807936\"" ],
        "name" : "FCA04260:CARDIAC MUSCLE CONTRACTION",
        "EnrichmentMap_Colouring_VvsF_all_" : 0.999865,
        "EnrichmentMap_david_category" : "KEGG_PATHWAY"
      },
      "position" : {
        "x" : -209.69575985393297,
        "y" : -85.0075043188335
      },
      "selected" : false
    }, {
      "data" : {
        "id" : "166",
        "EnrichmentMap_NES_D10vsF_all_" : 1.0,
        "Group" : "D10vsF",
        "EnrichmentMap_Formatted_name" : "SM00630:SEMA\n",
        "EnrichmentMap_GS_DESCR" : "SM00630:Sema",
        "EnrichmentMap_GS_Type" : "ENR",
        "EnrichmentMap_Colouring_D10vsF_all_" : 0.953317182,
        "shared_name" : "SM00630:SEMA",
        "DEGs" : "DOWN",
        "SUID" : 166,
        "__mclCluster" : 4,
        "selected" : false,
        "EnrichmentMap_Name" : "SM00630:SEMA",
        "EnrichmentMap_pvalue_D10vsF_all_" : 0.046682818,
        "EnrichmentMap_gs_size" : 3,
        "EnrichmentMap_fdr_qvalue_D10vsF_all_" : 0.573001757,
        "EnrichmentMap_Genes" : [ "\"101082379", "101098118\"", "101088844" ],
        "name" : "SM00630:SEMA",
        "EnrichmentMap_david_category" : "SMART"
      },
      "position" : {
        "x" : 2.4401894671714786,
        "y" : 207.39929182860678
      },
      "selected" : false
    }, {
      "data" : {
        "id" : "165",
        "EnrichmentMap_NES_D10vsF_all_" : 1.0,
        "Group" : "D10vsF",
        "EnrichmentMap_Formatted_name" : "\nIPR016201:PLEXIN-LIKE \nFOLD ",
        "EnrichmentMap_GS_DESCR" : "IPR016201:Plexin-like fold",
        "EnrichmentMap_GS_Type" : "ENR",
        "EnrichmentMap_Colouring_D10vsF_all_" : 0.952802065,
        "shared_name" : "IPR016201:PLEXIN-LIKE FOLD",
        "DEGs" : "DOWN",
        "SUID" : 165,
        "__mclCluster" : 4,
        "selected" : false,
        "EnrichmentMap_Name" : "IPR016201:PLEXIN-LIKE FOLD",
        "EnrichmentMap_pvalue_D10vsF_all_" : 0.047197935,
        "EnrichmentMap_gs_size" : 3,
        "EnrichmentMap_fdr_qvalue_D10vsF_all_" : 0.635366871,
        "EnrichmentMap_Genes" : [ "\"101082379", "101098118\"", "101088844" ],
        "name" : "IPR016201:PLEXIN-LIKE FOLD",
        "EnrichmentMap_david_category" : "INTERPRO"
      },
      "position" : {
        "x" : 57.07330672243448,
        "y" : 206.05055531336947
      },
      "selected" : false
    }, {
      "data" : {
        "id" : "164",
        "EnrichmentMap_NES_D10vsF_all_" : 1.0,
        "Group" : "D10vsF",
        "EnrichmentMap_Formatted_name" : "SM00413:ETS\n",
        "EnrichmentMap_GS_DESCR" : "SM00413:ETS",
        "EnrichmentMap_GS_Type" : "ENR",
        "EnrichmentMap_Colouring_D10vsF_all_" : 0.966183533,
        "shared_name" : "SM00413:ETS",
        "DEGs" : "DOWN",
        "SUID" : 164,
        "__mclCluster" : 2,
        "selected" : false,
        "EnrichmentMap_Name" : "SM00413:ETS",
        "EnrichmentMap_pvalue_D10vsF_all_" : 0.033816467,
        "EnrichmentMap_gs_size" : 3,
        "EnrichmentMap_fdr_qvalue_D10vsF_all_" : 0.534867377,
        "EnrichmentMap_Genes" : [ "101090461", "\"101086621", "101090716\"" ],
        "name" : "SM00413:ETS",
        "EnrichmentMap_david_category" : "SMART"
      },
      "position" : {
        "x" : 492.1252383414793,
        "y" : -174.25021376501226
      },
      "selected" : false
    }, {
      "data" : {
        "id" : "163",
        "EnrichmentMap_NES_D10vsF_all_" : 1.0,
        "Group" : "VvsF_D10vsF",
        "EnrichmentMap_Formatted_name" : "TRANSPORT\n",
        "EnrichmentMap_GS_DESCR" : "Transport",
        "EnrichmentMap_GS_Type" : "ENR",
        "EnrichmentMap_Colouring_D10vsF_all_" : 0.993017943,
        "shared_name" : "TRANSPORT",
        "DEGs" : "UPDOWN",
        "EnrichmentMap_fdr_qvalue_VvsF_all_" : 1.15E-4,
        "SUID" : 163,
        "EnrichmentMap_pvalue_VvsF_all_" : 5.0E-6,
        "__mclCluster" : 1,
        "selected" : false,
        "EnrichmentMap_Name" : "TRANSPORT",
        "EnrichmentMap_pvalue_D10vsF_all_" : 0.006982057,
        "EnrichmentMap_NES_VvsF_all_" : 1.0,
        "EnrichmentMap_gs_size" : 21,
        "EnrichmentMap_fdr_qvalue_D10vsF_all_" : 0.109799582,
        "EnrichmentMap_Genes" : [ "\"807929", "807934", "807935", "807936", "807937", "807938\"", "807932", "101095459", "101083086", "101095111", "493739", "101087090", "101097640", "101098273", "101087205", "101090033", "101082587", "\"493854", "101101373", "101087585", "101099207" ],
        "name" : "TRANSPORT",
        "EnrichmentMap_Colouring_VvsF_all_" : 0.999995,
        "EnrichmentMap_david_category" : "UP_KEYWORDS"
      },
      "position" : {
        "x" : -99.74812888028308,
        "y" : -73.20652048891367
      },
      "selected" : false
    }, {
      "data" : {
        "id" : "162",
        "EnrichmentMap_NES_D10vsF_all_" : 1.0,
        "Group" : "D10vsF",
        "EnrichmentMap_Formatted_name" : "\n\"IPR008967:P53-LIKE \nTRANSCRIPTION \nFACTOR, \nDNA-BINDING\" ",
        "EnrichmentMap_GS_DESCR" : "\"IPR008967:p53-like transcription factor, DNA-binding\"",
        "EnrichmentMap_GS_Type" : "ENR",
        "EnrichmentMap_Colouring_D10vsF_all_" : 0.956786,
        "shared_name" : "\"IPR008967:P53-LIKE TRANSCRIPTION FACTOR, DNA-BINDING\"",
        "DEGs" : "DOWN",
        "SUID" : 162,
        "__mclCluster" : 8,
        "selected" : false,
        "EnrichmentMap_Name" : "\"IPR008967:P53-LIKE TRANSCRIPTION FACTOR, DNA-BINDING\"",
        "EnrichmentMap_pvalue_D10vsF_all_" : 0.043214,
        "EnrichmentMap_gs_size" : 3,
        "EnrichmentMap_fdr_qvalue_D10vsF_all_" : 0.627544824,
        "EnrichmentMap_Genes" : [ "\"101084202", "101097442\"", "101099543" ],
        "name" : "\"IPR008967:P53-LIKE TRANSCRIPTION FACTOR, DNA-BINDING\"",
        "EnrichmentMap_david_category" : "INTERPRO"
      },
      "position" : {
        "x" : 419.40269402070993,
        "y" : -31.425292693505195
      },
      "selected" : false
    }, {
      "data" : {
        "id" : "161",
        "Group" : "VvsF",
        "EnrichmentMap_Formatted_name" : "MITOCHONDRION\n",
        "EnrichmentMap_GS_DESCR" : "Mitochondrion",
        "EnrichmentMap_GS_Type" : "ENR",
        "shared_name" : "MITOCHONDRION",
        "DEGs" : "UP",
        "EnrichmentMap_fdr_qvalue_VvsF_all_" : 2.15E-4,
        "SUID" : 161,
        "EnrichmentMap_pvalue_VvsF_all_" : 1.56E-5,
        "__mclCluster" : 1,
        "selected" : false,
        "EnrichmentMap_Name" : "MITOCHONDRION",
        "EnrichmentMap_NES_VvsF_all_" : 1.0,
        "EnrichmentMap_gs_size" : 7,
        "EnrichmentMap_Genes" : [ "\"807929", "807934", "807935", "807936", "807937", "807938\"", "807932" ],
        "name" : "MITOCHONDRION",
        "EnrichmentMap_Colouring_VvsF_all_" : 0.9999844,
        "EnrichmentMap_david_category" : "UP_KEYWORDS"
      },
      "position" : {
        "x" : -90.1113072902954,
        "y" : 36.34404828153294
      },
      "selected" : false
    }, {
      "data" : {
        "id" : "160",
        "EnrichmentMap_NES_D10vsF_all_" : 1.0,
        "Group" : "D10vsF",
        "EnrichmentMap_Formatted_name" : "\nGO:0005887~INTEGRAL \nCOMPONENT OF \nPLASMA MEMBRANE ",
        "EnrichmentMap_GS_DESCR" : "GO:0005887~integral component of plasma membrane",
        "EnrichmentMap_GS_Type" : "ENR",
        "EnrichmentMap_Colouring_D10vsF_all_" : 0.995532978,
        "shared_name" : "GO:0005887~INTEGRAL COMPONENT OF PLASMA MEMBRANE",
        "DEGs" : "DOWN",
        "SUID" : 160,
        "__mclCluster" : 1,
        "selected" : false,
        "EnrichmentMap_Name" : "GO:0005887~INTEGRAL COMPONENT OF PLASMA MEMBRANE",
        "EnrichmentMap_pvalue_D10vsF_all_" : 0.004467022,
        "EnrichmentMap_gs_size" : 15,
        "EnrichmentMap_fdr_qvalue_D10vsF_all_" : 0.366602437,
        "EnrichmentMap_Genes" : [ "101090409", "101101204", "101092193", "\"101082379", "101095111", "101087090", "101094727", "101087205", "101090260", "101090033", "101092535\"", "101085598", "101083092", "101101373", "101087585" ],
        "name" : "GO:0005887~INTEGRAL COMPONENT OF PLASMA MEMBRANE",
        "EnrichmentMap_david_category" : "GOTERM_CC_DIRECT"
      },
      "position" : {
        "x" : 17.931362553229278,
        "y" : -87.84815956421834
      },
      "selected" : false
    }, {
      "data" : {
        "id" : "159",
        "EnrichmentMap_NES_D10vsF_all_" : 1.0,
        "Group" : "D10vsF",
        "EnrichmentMap_Formatted_name" : "\n\"IPR017983:GPCR, \nFAMILY 2, \nSECRETIN-LIKE, \nCONSERVED SITE\" ",
        "EnrichmentMap_GS_DESCR" : "\"IPR017983:GPCR, family 2, secretin-like, conserved site\"",
        "EnrichmentMap_GS_Type" : "ENR",
        "EnrichmentMap_Colouring_D10vsF_all_" : 0.980597456,
        "shared_name" : "\"IPR017983:GPCR, FAMILY 2, SECRETIN-LIKE, CONSERVED SITE\"",
        "DEGs" : "DOWN",
        "SUID" : 159,
        "__mclCluster" : 12,
        "selected" : false,
        "EnrichmentMap_Name" : "\"IPR017983:GPCR, FAMILY 2, SECRETIN-LIKE, CONSERVED SITE\"",
        "EnrichmentMap_pvalue_D10vsF_all_" : 0.019402544,
        "EnrichmentMap_gs_size" : 3,
        "EnrichmentMap_fdr_qvalue_D10vsF_all_" : 0.458422188,
        "EnrichmentMap_Genes" : [ "\"101086333", "101101312\"", "101093625" ],
        "name" : "\"IPR017983:GPCR, FAMILY 2, SECRETIN-LIKE, CONSERVED SITE\"",
        "EnrichmentMap_david_category" : "INTERPRO"
      },
      "position" : {
        "x" : 276.79606055599294,
        "y" : -180.4893514895687
      },
      "selected" : false
    }, {
      "data" : {
        "id" : "158",
        "Group" : "VvsF",
        "EnrichmentMap_Formatted_name" : "UBIQUINONE\n",
        "EnrichmentMap_GS_DESCR" : "Ubiquinone",
        "EnrichmentMap_GS_Type" : "ENR",
        "shared_name" : "UBIQUINONE",
        "DEGs" : "UP",
        "EnrichmentMap_fdr_qvalue_VvsF_all_" : 1.57E-4,
        "SUID" : 158,
        "EnrichmentMap_pvalue_VvsF_all_" : 9.11E-6,
        "__mclCluster" : 1,
        "selected" : false,
        "EnrichmentMap_Name" : "UBIQUINONE",
        "EnrichmentMap_NES_VvsF_all_" : 1.0,
        "EnrichmentMap_gs_size" : 4,
        "EnrichmentMap_Genes" : [ "\"807929", "807935", "807937", "807938\"" ],
        "name" : "UBIQUINONE",
        "EnrichmentMap_Colouring_VvsF_all_" : 0.99999089,
        "EnrichmentMap_david_category" : "UP_KEYWORDS"
      },
      "position" : {
        "x" : -88.93173581952084,
        "y" : -14.223553970378404
      },
      "selected" : false
    }, {
      "data" : {
        "id" : "157",
        "Group" : "VvsF",
        "EnrichmentMap_Formatted_name" : "COPPER\n",
        "EnrichmentMap_GS_DESCR" : "Copper",
        "EnrichmentMap_GS_Type" : "ENR",
        "shared_name" : "COPPER",
        "DEGs" : "UP",
        "EnrichmentMap_fdr_qvalue_VvsF_all_" : 0.265595799,
        "SUID" : 157,
        "EnrichmentMap_pvalue_VvsF_all_" : 0.052270554,
        "__mclCluster" : 7,
        "selected" : false,
        "EnrichmentMap_Name" : "COPPER",
        "EnrichmentMap_NES_VvsF_all_" : 1.0,
        "EnrichmentMap_gs_size" : 2,
        "EnrichmentMap_Genes" : [ "\"807934", "807936\"" ],
        "name" : "COPPER",
        "EnrichmentMap_Colouring_VvsF_all_" : 0.947729446,
        "EnrichmentMap_david_category" : "UP_KEYWORDS"
      },
      "position" : {
        "x" : -235.44670546459534,
        "y" : -63.10067796594968
      },
      "selected" : false
    }, {
      "data" : {
        "id" : "156",
        "Group" : "VvsF",
        "EnrichmentMap_Formatted_name" : "\nFCA05012:PARKINSON'S \nDISEASE ",
        "EnrichmentMap_GS_DESCR" : "fca05012:Parkinson's disease",
        "EnrichmentMap_GS_Type" : "ENR",
        "shared_name" : "FCA05012:PARKINSON'S DISEASE",
        "DEGs" : "UP",
        "EnrichmentMap_fdr_qvalue_VvsF_all_" : 2.69E-5,
        "SUID" : 156,
        "EnrichmentMap_pvalue_VvsF_all_" : 4.14E-7,
        "__mclCluster" : 1,
        "selected" : false,
        "EnrichmentMap_Name" : "FCA05012:PARKINSON'S DISEASE",
        "EnrichmentMap_NES_VvsF_all_" : 1.0,
        "EnrichmentMap_gs_size" : 8,
        "EnrichmentMap_Genes" : [ "\"807929", "807934", "807935", "807936", "807937", "807938\"", "101086507", "807932" ],
        "name" : "FCA05012:PARKINSON'S DISEASE",
        "EnrichmentMap_Colouring_VvsF_all_" : 0.999999586,
        "EnrichmentMap_david_category" : "KEGG_PATHWAY"
      },
      "position" : {
        "x" : -119.56113485469498,
        "y" : -7.949633594176142
      },
      "selected" : false
    }, {
      "data" : {
        "id" : "155",
        "Group" : "VvsF",
        "EnrichmentMap_Formatted_name" : "\nGO:0004129~CYTOCHROME-C \nOXIDASE ACTIVITY ",
        "EnrichmentMap_GS_DESCR" : "GO:0004129~cytochrome-c oxidase activity",
        "EnrichmentMap_GS_Type" : "ENR",
        "shared_name" : "GO:0004129~CYTOCHROME-C OXIDASE ACTIVITY",
        "DEGs" : "UP",
        "EnrichmentMap_fdr_qvalue_VvsF_all_" : 0.931165878,
        "SUID" : 155,
        "EnrichmentMap_pvalue_VvsF_all_" : 0.07069343,
        "__mclCluster" : 7,
        "selected" : false,
        "EnrichmentMap_Name" : "GO:0004129~CYTOCHROME-C OXIDASE ACTIVITY",
        "EnrichmentMap_NES_VvsF_all_" : 1.0,
        "EnrichmentMap_gs_size" : 2,
        "EnrichmentMap_Genes" : [ "\"807934", "807936\"" ],
        "name" : "GO:0004129~CYTOCHROME-C OXIDASE ACTIVITY",
        "EnrichmentMap_Colouring_VvsF_all_" : 0.92930657,
        "EnrichmentMap_david_category" : "GOTERM_MF_DIRECT"
      },
      "position" : {
        "x" : -207.3603065137427,
        "y" : -59.11720742791768
      },
      "selected" : false
    }, {
      "data" : {
        "id" : "154",
        "EnrichmentMap_NES_D10vsF_all_" : 1.0,
        "Group" : "D10vsF",
        "EnrichmentMap_Formatted_name" : "\nFCA04080:NEUROACTIVE \nLIGAND-RECEPTOR \nINTERACTION ",
        "EnrichmentMap_GS_DESCR" : "fca04080:Neuroactive ligand-receptor interaction",
        "EnrichmentMap_GS_Type" : "ENR",
        "EnrichmentMap_Colouring_D10vsF_all_" : 0.928733621,
        "shared_name" : "FCA04080:NEUROACTIVE LIGAND-RECEPTOR INTERACTION",
        "DEGs" : "DOWN",
        "SUID" : 154,
        "__mclCluster" : 1,
        "selected" : false,
        "EnrichmentMap_Name" : "FCA04080:NEUROACTIVE LIGAND-RECEPTOR INTERACTION",
        "EnrichmentMap_pvalue_D10vsF_all_" : 0.071266379,
        "EnrichmentMap_gs_size" : 6,
        "EnrichmentMap_fdr_qvalue_D10vsF_all_" : 0.688545955,
        "EnrichmentMap_Genes" : [ "\"101086333", "101096951", "101101444", "101090033", "101099323", "101099073\"" ],
        "name" : "FCA04080:NEUROACTIVE LIGAND-RECEPTOR INTERACTION",
        "EnrichmentMap_david_category" : "KEGG_PATHWAY"
      },
      "position" : {
        "x" : 199.4939162649331,
        "y" : -96.39874991344092
      },
      "selected" : false
    }, {
      "data" : {
        "id" : "153",
        "EnrichmentMap_NES_D10vsF_all_" : 1.0,
        "Group" : "D10vsF",
        "EnrichmentMap_Formatted_name" : "\nGO:0060441~EPITHELIAL \nTUBE BRANCHING \nINVOLVED IN LUNG \nMORPHOGENESIS ",
        "EnrichmentMap_GS_DESCR" : "GO:0060441~epithelial tube branching involved in lung morphogenesis",
        "EnrichmentMap_GS_Type" : "ENR",
        "EnrichmentMap_Colouring_D10vsF_all_" : 0.902378517,
        "shared_name" : "GO:0060441~EPITHELIAL TUBE BRANCHING INVOLVED IN LUNG MORPHOGENESIS",
        "DEGs" : "DOWN",
        "SUID" : 153,
        "__mclCluster" : 6,
        "selected" : false,
        "EnrichmentMap_Name" : "GO:0060441~EPITHELIAL TUBE BRANCHING INVOLVED IN LUNG MORPHOGENESIS",
        "EnrichmentMap_pvalue_D10vsF_all_" : 0.097621483,
        "EnrichmentMap_gs_size" : 2,
        "EnrichmentMap_fdr_qvalue_D10vsF_all_" : 0.981662182,
        "EnrichmentMap_Genes" : [ "\"751104", "100174781\"" ],
        "name" : "GO:0060441~EPITHELIAL TUBE BRANCHING INVOLVED IN LUNG MORPHOGENESIS",
        "EnrichmentMap_david_category" : "GOTERM_BP_DIRECT"
      },
      "position" : {
        "x" : 120.52206385824012,
        "y" : -197.90318723919722
      },
      "selected" : false
    }, {
      "data" : {
        "id" : "152",
        "EnrichmentMap_NES_D10vsF_all_" : 1.0,
        "Group" : "VvsF_D10vsF",
        "EnrichmentMap_Formatted_name" : "\nGO:0016021~INTEGRAL \nCOMPONENT OF \nMEMBRANE ",
        "EnrichmentMap_GS_DESCR" : "GO:0016021~integral component of membrane",
        "EnrichmentMap_GS_Type" : "ENR",
        "EnrichmentMap_Colouring_D10vsF_all_" : 0.992671556,
        "shared_name" : "GO:0016021~INTEGRAL COMPONENT OF MEMBRANE",
        "DEGs" : "UPDOWN",
        "EnrichmentMap_fdr_qvalue_VvsF_all_" : 0.674451508,
        "SUID" : 152,
        "EnrichmentMap_pvalue_VvsF_all_" : 0.065753334,
        "__mclCluster" : 1,
        "selected" : false,
        "EnrichmentMap_Name" : "GO:0016021~INTEGRAL COMPONENT OF MEMBRANE",
        "EnrichmentMap_pvalue_D10vsF_all_" : 0.007328444,
        "EnrichmentMap_NES_VvsF_all_" : 1.0,
        "EnrichmentMap_gs_size" : 62,
        "EnrichmentMap_fdr_qvalue_D10vsF_all_" : 0.312797919,
        "EnrichmentMap_Genes" : [ "101096951", "101096836\"", "\"807929", "807934", "807935", "807936", "807937", "807938\"", "101086507", "807932", "101097640", "101087404", "101089558", "101082064", "101084409", "807938", "101098147", "\"101089558", "101085920", "101083426", "101100797", "101090552", "101098291", "101082777", "101094700", "101086238", "101090020", "101090079", "101091636", "100174781", "101082555", "101101444", "101095043", "101096188", "101100899", "101101312", "101084243", "101099262", "101101583", "101081254", "101086798", "101087989", "101092535", "101098745", "101099528", "101086087", "101086333", "101095064", "101099236", "101080809", "101096356", "101084501", "101098118", "100191004", "493854", "101098166", "101084341", "101093625", "101090129", "101082086", "101086594", "101081023" ],
        "name" : "GO:0016021~INTEGRAL COMPONENT OF MEMBRANE",
        "EnrichmentMap_Colouring_VvsF_all_" : 0.934246666,
        "EnrichmentMap_david_category" : "GOTERM_CC_DIRECT"
      },
      "position" : {
        "x" : 73.81234164793648,
        "y" : 21.10146733584372
      },
      "selected" : false
    }, {
      "data" : {
        "id" : "151",
        "EnrichmentMap_NES_D10vsF_all_" : 1.0,
        "Group" : "D10vsF",
        "EnrichmentMap_Formatted_name" : "\nGO:0014068~POSITIVE \nREGULATION OF \nPHOSPHATIDYLINOSITOL \n3-KINASE \nSIGNALING ",
        "EnrichmentMap_GS_DESCR" : "GO:0014068~positive regulation of phosphatidylinositol 3-kinase signaling",
        "EnrichmentMap_GS_Type" : "ENR",
        "EnrichmentMap_Colouring_D10vsF_all_" : 0.937056284,
        "shared_name" : "GO:0014068~POSITIVE REGULATION OF PHOSPHATIDYLINOSITOL 3-KINASE SIGNALING",
        "DEGs" : "DOWN",
        "SUID" : 151,
        "__mclCluster" : 3,
        "selected" : false,
        "EnrichmentMap_Name" : "GO:0014068~POSITIVE REGULATION OF PHOSPHATIDYLINOSITOL 3-KINASE SIGNALING",
        "EnrichmentMap_pvalue_D10vsF_all_" : 0.062943716,
        "EnrichmentMap_gs_size" : 3,
        "EnrichmentMap_fdr_qvalue_D10vsF_all_" : 0.971077927,
        "EnrichmentMap_Genes" : [ "\"101087130", "100135774\"", "101090260" ],
        "name" : "GO:0014068~POSITIVE REGULATION OF PHOSPHATIDYLINOSITOL 3-KINASE SIGNALING",
        "EnrichmentMap_david_category" : "GOTERM_BP_DIRECT"
      },
      "position" : {
        "x" : 215.70709029244583,
        "y" : 241.07163597658814
      },
      "selected" : false
    }, {
      "data" : {
        "id" : "150",
        "EnrichmentMap_NES_D10vsF_all_" : 1.0,
        "Group" : "D10vsF",
        "EnrichmentMap_Formatted_name" : "GO:0001525~ANGI\nOGENESIS\n",
        "EnrichmentMap_GS_DESCR" : "GO:0001525~angiogenesis",
        "EnrichmentMap_GS_Type" : "ENR",
        "EnrichmentMap_Colouring_D10vsF_all_" : 0.946334467,
        "shared_name" : "GO:0001525~ANGIOGENESIS",
        "DEGs" : "DOWN",
        "SUID" : 150,
        "selected" : false,
        "EnrichmentMap_Name" : "GO:0001525~ANGIOGENESIS",
        "EnrichmentMap_pvalue_D10vsF_all_" : 0.053665533,
        "EnrichmentMap_gs_size" : 4,
        "EnrichmentMap_fdr_qvalue_D10vsF_all_" : 0.976663145,
        "EnrichmentMap_Genes" : [ "\"101086333", "101084985\"", "101100899", "101085621" ],
        "name" : "GO:0001525~ANGIOGENESIS",
        "EnrichmentMap_david_category" : "GOTERM_BP_DIRECT"
      },
      "position" : {
        "x" : 540.4633395937317,
        "y" : 473.24395750852887
      },
      "selected" : false
    }, {
      "data" : {
        "id" : "149",
        "EnrichmentMap_NES_D10vsF_all_" : 1.0,
        "Group" : "D10vsF",
        "EnrichmentMap_Formatted_name" : "\nGO:0007156~HOMOPHILIC \nCELL ADHESION VIA \nPLASMA MEMBRANE \nADHESION \nMOLECULES ",
        "EnrichmentMap_GS_DESCR" : "GO:0007156~homophilic cell adhesion via plasma membrane adhesion molecules",
        "EnrichmentMap_GS_Type" : "ENR",
        "EnrichmentMap_Colouring_D10vsF_all_" : 0.967248418,
        "shared_name" : "GO:0007156~HOMOPHILIC CELL ADHESION VIA PLASMA MEMBRANE ADHESION MOLECULES",
        "DEGs" : "DOWN",
        "SUID" : 149,
        "__mclCluster" : 6,
        "selected" : false,
        "EnrichmentMap_Name" : "GO:0007156~HOMOPHILIC CELL ADHESION VIA PLASMA MEMBRANE ADHESION MOLECULES",
        "EnrichmentMap_pvalue_D10vsF_all_" : 0.032751582,
        "EnrichmentMap_gs_size" : 4,
        "EnrichmentMap_fdr_qvalue_D10vsF_all_" : 0.997640925,
        "EnrichmentMap_Genes" : [ "101084501", "101095043", "101095064\"", "\"101081023" ],
        "name" : "GO:0007156~HOMOPHILIC CELL ADHESION VIA PLASMA MEMBRANE ADHESION MOLECULES",
        "EnrichmentMap_david_category" : "GOTERM_BP_DIRECT"
      },
      "position" : {
        "x" : 7.425952778223092,
        "y" : -195.82516115278156
      },
      "selected" : false
    }, {
      "data" : {
        "id" : "148",
        "EnrichmentMap_NES_D10vsF_all_" : 1.0,
        "Group" : "D10vsF",
        "EnrichmentMap_Formatted_name" : "GO:0009986~CELL \nSURFACE ",
        "EnrichmentMap_GS_DESCR" : "GO:0009986~cell surface",
        "EnrichmentMap_GS_Type" : "ENR",
        "EnrichmentMap_Colouring_D10vsF_all_" : 0.945633757,
        "shared_name" : "GO:0009986~CELL SURFACE",
        "DEGs" : "DOWN",
        "SUID" : 148,
        "__mclCluster" : 14,
        "selected" : false,
        "EnrichmentMap_Name" : "GO:0009986~CELL SURFACE",
        "EnrichmentMap_pvalue_D10vsF_all_" : 0.054366243,
        "EnrichmentMap_gs_size" : 7,
        "EnrichmentMap_fdr_qvalue_D10vsF_all_" : 0.850520762,
        "EnrichmentMap_Genes" : [ "101101312\"", "101086798", "\"101101444", "101098303", "100135774", "101092193", "101098813" ],
        "name" : "GO:0009986~CELL SURFACE",
        "EnrichmentMap_david_category" : "GOTERM_CC_DIRECT"
      },
      "position" : {
        "x" : 306.77393101343597,
        "y" : -128.93069527287543
      },
      "selected" : false
    }, {
      "data" : {
        "id" : "147",
        "EnrichmentMap_NES_D10vsF_all_" : 1.0,
        "Group" : "D10vsF",
        "EnrichmentMap_Formatted_name" : "\nGO:0043536~POSITIVE \nREGULATION OF \nBLOOD VESSEL \nENDOTHELIAL CELL \nMIGRATION ",
        "EnrichmentMap_GS_DESCR" : "GO:0043536~positive regulation of blood vessel endothelial cell migration",
        "EnrichmentMap_GS_Type" : "ENR",
        "EnrichmentMap_Colouring_D10vsF_all_" : 0.902378517,
        "shared_name" : "GO:0043536~POSITIVE REGULATION OF BLOOD VESSEL ENDOTHELIAL CELL MIGRATION",
        "DEGs" : "DOWN",
        "SUID" : 147,
        "__mclCluster" : 3,
        "selected" : false,
        "EnrichmentMap_Name" : "GO:0043536~POSITIVE REGULATION OF BLOOD VESSEL ENDOTHELIAL CELL MIGRATION",
        "EnrichmentMap_pvalue_D10vsF_all_" : 0.097621483,
        "EnrichmentMap_gs_size" : 2,
        "EnrichmentMap_fdr_qvalue_D10vsF_all_" : 0.981662182,
        "EnrichmentMap_Genes" : [ "\"101087130", "100135774\"" ],
        "name" : "GO:0043536~POSITIVE REGULATION OF BLOOD VESSEL ENDOTHELIAL CELL MIGRATION",
        "EnrichmentMap_david_category" : "GOTERM_BP_DIRECT"
      },
      "position" : {
        "x" : 154.13040077692983,
        "y" : 228.18095953798542
      },
      "selected" : false
    }, {
      "data" : {
        "id" : "146",
        "Group" : "VvsF",
        "EnrichmentMap_Formatted_name" : "GO:0008137~NADH \nDEHYDROGENASE \n(UBIQUINONE) \nACTIVITY ",
        "EnrichmentMap_GS_DESCR" : "GO:0008137~NADH dehydrogenase (ubiquinone) activity",
        "EnrichmentMap_GS_Type" : "ENR",
        "shared_name" : "GO:0008137~NADH DEHYDROGENASE (UBIQUINONE) ACTIVITY",
        "DEGs" : "UP",
        "EnrichmentMap_fdr_qvalue_VvsF_all_" : 0.02371353,
        "SUID" : 146,
        "EnrichmentMap_pvalue_VvsF_all_" : 3.29E-4,
        "__mclCluster" : 1,
        "selected" : false,
        "EnrichmentMap_Name" : "GO:0008137~NADH DEHYDROGENASE (UBIQUINONE) ACTIVITY",
        "EnrichmentMap_NES_VvsF_all_" : 1.0,
        "EnrichmentMap_gs_size" : 4,
        "EnrichmentMap_Genes" : [ "\"807929", "807935", "807937", "807938\"" ],
        "name" : "GO:0008137~NADH DEHYDROGENASE (UBIQUINONE) ACTIVITY",
        "EnrichmentMap_Colouring_VvsF_all_" : 0.999671,
        "EnrichmentMap_david_category" : "GOTERM_MF_DIRECT"
      },
      "position" : {
        "x" : -104.5762435262316,
        "y" : -31.69804126016131
      },
      "selected" : false
    }, {
      "data" : {
        "id" : "145",
        "Group" : "VvsF",
        "EnrichmentMap_Formatted_name" : "\nGO:0086002~CARDIAC \nMUSCLE CELL \nACTION POTENTIAL \nINVOLVED IN \nCONTRACTION ",
        "EnrichmentMap_GS_DESCR" : "GO:0086002~cardiac muscle cell action potential involved in contraction",
        "EnrichmentMap_GS_Type" : "ENR",
        "shared_name" : "GO:0086002~CARDIAC MUSCLE CELL ACTION POTENTIAL INVOLVED IN CONTRACTION",
        "DEGs" : "UP",
        "EnrichmentMap_fdr_qvalue_VvsF_all_" : 0.746565693,
        "SUID" : 145,
        "EnrichmentMap_pvalue_VvsF_all_" : 0.021329203,
        "__mclCluster" : 10,
        "selected" : false,
        "EnrichmentMap_Name" : "GO:0086002~CARDIAC MUSCLE CELL ACTION POTENTIAL INVOLVED IN CONTRACTION",
        "EnrichmentMap_NES_VvsF_all_" : 1.0,
        "EnrichmentMap_gs_size" : 2,
        "EnrichmentMap_Genes" : [ "\"101087863", "101099450\"" ],
        "name" : "GO:0086002~CARDIAC MUSCLE CELL ACTION POTENTIAL INVOLVED IN CONTRACTION",
        "EnrichmentMap_Colouring_VvsF_all_" : 0.978670797,
        "EnrichmentMap_david_category" : "GOTERM_BP_DIRECT"
      },
      "position" : {
        "x" : -124.00287680954384,
        "y" : 412.0374221551093
      },
      "selected" : false
    }, {
      "data" : {
        "id" : "144",
        "EnrichmentMap_NES_D10vsF_all_" : 1.0,
        "Group" : "D10vsF",
        "EnrichmentMap_Formatted_name" : "\"GO:0000981~RNA \nPOLYMERASE II \nTRANSCRIPTION \nFACTOR ACTIVITY, \nSEQUENCE-SPECIFIC \nDNA BINDING\" ",
        "EnrichmentMap_GS_DESCR" : "\"GO:0000981~RNA polymerase II transcription factor activity, sequence-specific DNA binding\"",
        "EnrichmentMap_GS_Type" : "ENR",
        "EnrichmentMap_Colouring_D10vsF_all_" : 0.981474299,
        "shared_name" : "\"GO:0000981~RNA POLYMERASE II TRANSCRIPTION FACTOR ACTIVITY, SEQUENCE-SPECIFIC DNA BINDING\"",
        "DEGs" : "DOWN",
        "SUID" : 144,
        "__mclCluster" : 2,
        "selected" : false,
        "EnrichmentMap_Name" : "\"GO:0000981~RNA POLYMERASE II TRANSCRIPTION FACTOR ACTIVITY, SEQUENCE-SPECIFIC DNA BINDING\"",
        "EnrichmentMap_pvalue_D10vsF_all_" : 0.018525701,
        "EnrichmentMap_gs_size" : 5,
        "EnrichmentMap_fdr_qvalue_D10vsF_all_" : 0.9228362,
        "EnrichmentMap_Genes" : [ "101090461", "101085621", "\"101086621", "101099543", "101090716\"" ],
        "name" : "\"GO:0000981~RNA POLYMERASE II TRANSCRIPTION FACTOR ACTIVITY, SEQUENCE-SPECIFIC DNA BINDING\"",
        "EnrichmentMap_david_category" : "GOTERM_MF_DIRECT"
      },
      "position" : {
        "x" : 522.5503620598615,
        "y" : -169.5501457660657
      },
      "selected" : false
    }, {
      "data" : {
        "id" : "143",
        "EnrichmentMap_NES_D10vsF_all_" : 1.0,
        "Group" : "D10vsF",
        "EnrichmentMap_Formatted_name" : "IPR011539:REL \nHOMOLOGY DOMAIN ",
        "EnrichmentMap_GS_DESCR" : "IPR011539:Rel homology domain",
        "EnrichmentMap_GS_Type" : "ENR",
        "EnrichmentMap_Colouring_D10vsF_all_" : 0.927899586,
        "shared_name" : "IPR011539:REL HOMOLOGY DOMAIN",
        "DEGs" : "DOWN",
        "SUID" : 143,
        "__mclCluster" : 8,
        "selected" : false,
        "EnrichmentMap_Name" : "IPR011539:REL HOMOLOGY DOMAIN",
        "EnrichmentMap_pvalue_D10vsF_all_" : 0.072100414,
        "EnrichmentMap_gs_size" : 2,
        "EnrichmentMap_fdr_qvalue_D10vsF_all_" : 0.708511499,
        "EnrichmentMap_Genes" : [ "101097442\"", "\"101099543" ],
        "name" : "IPR011539:REL HOMOLOGY DOMAIN",
        "EnrichmentMap_david_category" : "INTERPRO"
      },
      "position" : {
        "x" : 382.7448350739524,
        "y" : -19.151970268290484
      },
      "selected" : false
    }, {
      "data" : {
        "id" : "142",
        "EnrichmentMap_NES_D10vsF_all_" : 1.0,
        "Group" : "D10vsF",
        "EnrichmentMap_Formatted_name" : "DISULFIDE BOND ",
        "EnrichmentMap_GS_DESCR" : "Disulfide bond",
        "EnrichmentMap_GS_Type" : "ENR",
        "EnrichmentMap_Colouring_D10vsF_all_" : 0.976288233,
        "shared_name" : "DISULFIDE BOND",
        "DEGs" : "DOWN",
        "SUID" : 142,
        "__mclCluster" : 4,
        "selected" : false,
        "EnrichmentMap_Name" : "DISULFIDE BOND",
        "EnrichmentMap_pvalue_D10vsF_all_" : 0.023711767,
        "EnrichmentMap_gs_size" : 14,
        "EnrichmentMap_fdr_qvalue_D10vsF_all_" : 0.282487026,
        "EnrichmentMap_Genes" : [ "101096836\"", "101086798", "100135774", "101092193", "\"101082379", "101088844", "101097205", "101098689", "101082555", "101098118", "101094727", "101090260", "101087130", "101093625" ],
        "name" : "DISULFIDE BOND",
        "EnrichmentMap_david_category" : "UP_KEYWORDS"
      },
      "position" : {
        "x" : 59.26727751958411,
        "y" : 108.34673568026953
      },
      "selected" : false
    }, {
      "data" : {
        "id" : "141",
        "EnrichmentMap_NES_D10vsF_all_" : 1.0,
        "Group" : "D10vsF",
        "EnrichmentMap_Formatted_name" : "\nIPR014756:IMMUNOGLOBULIN \nE-SET ",
        "EnrichmentMap_GS_DESCR" : "IPR014756:Immunoglobulin E-set",
        "EnrichmentMap_GS_Type" : "ENR",
        "EnrichmentMap_Colouring_D10vsF_all_" : 0.998742594,
        "shared_name" : "IPR014756:IMMUNOGLOBULIN E-SET",
        "DEGs" : "DOWN",
        "SUID" : 141,
        "__mclCluster" : 8,
        "selected" : false,
        "EnrichmentMap_Name" : "IPR014756:IMMUNOGLOBULIN E-SET",
        "EnrichmentMap_pvalue_D10vsF_all_" : 0.001257406,
        "EnrichmentMap_gs_size" : 6,
        "EnrichmentMap_fdr_qvalue_D10vsF_all_" : 0.063528297,
        "EnrichmentMap_Genes" : [ "101101078", "101098303", "101098422\"", "\"101081441", "101097442", "101099543" ],
        "name" : "IPR014756:IMMUNOGLOBULIN E-SET",
        "EnrichmentMap_david_category" : "INTERPRO"
      },
      "position" : {
        "x" : 417.79503276943194,
        "y" : 55.695000961157234
      },
      "selected" : false
    }, {
      "data" : {
        "id" : "140",
        "EnrichmentMap_NES_D10vsF_all_" : 1.0,
        "Group" : "D10vsF",
        "EnrichmentMap_Formatted_name" : "IPR020846:MAJOR \nFACILITATOR \nSUPERFAMILY \nDOMAIN ",
        "EnrichmentMap_GS_DESCR" : "IPR020846:Major facilitator superfamily domain",
        "EnrichmentMap_GS_Type" : "ENR",
        "EnrichmentMap_Colouring_D10vsF_all_" : 0.917866943,
        "shared_name" : "IPR020846:MAJOR FACILITATOR SUPERFAMILY DOMAIN",
        "DEGs" : "DOWN",
        "SUID" : 140,
        "__mclCluster" : 13,
        "selected" : false,
        "EnrichmentMap_Name" : "IPR020846:MAJOR FACILITATOR SUPERFAMILY DOMAIN",
        "EnrichmentMap_pvalue_D10vsF_all_" : 0.082133057,
        "EnrichmentMap_gs_size" : 4,
        "EnrichmentMap_fdr_qvalue_D10vsF_all_" : 0.704568328,
        "EnrichmentMap_Genes" : [ "101090129", "\"493854", "101087585", "101087090\"" ],
        "name" : "IPR020846:MAJOR FACILITATOR SUPERFAMILY DOMAIN",
        "EnrichmentMap_david_category" : "INTERPRO"
      },
      "position" : {
        "x" : 7.633664984210411,
        "y" : -119.68490100324452
      },
      "selected" : false
    }, {
      "data" : {
        "id" : "139",
        "EnrichmentMap_NES_D10vsF_all_" : 1.0,
        "Group" : "D10vsF",
        "EnrichmentMap_Formatted_name" : "FCA05203:VIRAL \nCARCINOGENESIS ",
        "EnrichmentMap_GS_DESCR" : "fca05203:Viral carcinogenesis",
        "EnrichmentMap_GS_Type" : "ENR",
        "EnrichmentMap_Colouring_D10vsF_all_" : 0.910675551,
        "shared_name" : "FCA05203:VIRAL CARCINOGENESIS",
        "DEGs" : "DOWN",
        "SUID" : 139,
        "__mclCluster" : 15,
        "selected" : false,
        "EnrichmentMap_Name" : "FCA05203:VIRAL CARCINOGENESIS",
        "EnrichmentMap_pvalue_D10vsF_all_" : 0.089324449,
        "EnrichmentMap_gs_size" : 5,
        "EnrichmentMap_fdr_qvalue_D10vsF_all_" : 0.669526342,
        "EnrichmentMap_Genes" : [ "\"100142684", "751104", "101082744", "101099543\"", "100037415" ],
        "name" : "FCA05203:VIRAL CARCINOGENESIS",
        "EnrichmentMap_david_category" : "KEGG_PATHWAY"
      },
      "position" : {
        "x" : 643.2064469239729,
        "y" : 366.8356213134907
      },
      "selected" : false
    }, {
      "data" : {
        "id" : "138",
        "EnrichmentMap_NES_D10vsF_all_" : 1.0,
        "Group" : "D10vsF",
        "EnrichmentMap_Formatted_name" : "\nFCA04724:GLUTAMATERGIC \nSYNAPSE ",
        "EnrichmentMap_GS_DESCR" : "fca04724:Glutamatergic synapse",
        "EnrichmentMap_GS_Type" : "ENR",
        "EnrichmentMap_Colouring_D10vsF_all_" : 0.987159961,
        "shared_name" : "FCA04724:GLUTAMATERGIC SYNAPSE",
        "DEGs" : "DOWN",
        "SUID" : 138,
        "__mclCluster" : 16,
        "selected" : false,
        "EnrichmentMap_Name" : "FCA04724:GLUTAMATERGIC SYNAPSE",
        "EnrichmentMap_pvalue_D10vsF_all_" : 0.012840039,
        "EnrichmentMap_gs_size" : 5,
        "EnrichmentMap_fdr_qvalue_D10vsF_all_" : 0.367941328,
        "EnrichmentMap_Genes" : [ "101092262", "101090033", "101085990", "101082829\"", "\"101083092" ],
        "name" : "FCA04724:GLUTAMATERGIC SYNAPSE",
        "EnrichmentMap_david_category" : "KEGG_PATHWAY"
      },
      "position" : {
        "x" : 746.2238991639631,
        "y" : 366.8356213134907
      },
      "selected" : false
    }, {
      "data" : {
        "id" : "137",
        "Group" : "VvsF",
        "EnrichmentMap_Formatted_name" : "\nGO:0005747~MITOCHONDRIAL \nRESPIRATORY \nCHAIN COMPLEX I ",
        "EnrichmentMap_GS_DESCR" : "GO:0005747~mitochondrial respiratory chain complex I",
        "EnrichmentMap_GS_Type" : "ENR",
        "shared_name" : "GO:0005747~MITOCHONDRIAL RESPIRATORY CHAIN COMPLEX I",
        "DEGs" : "UP",
        "EnrichmentMap_fdr_qvalue_VvsF_all_" : 0.058055644,
        "SUID" : 137,
        "EnrichmentMap_pvalue_VvsF_all_" : 9.06E-4,
        "__mclCluster" : 1,
        "selected" : false,
        "EnrichmentMap_Name" : "GO:0005747~MITOCHONDRIAL RESPIRATORY CHAIN COMPLEX I",
        "EnrichmentMap_NES_VvsF_all_" : 1.0,
        "EnrichmentMap_gs_size" : 4,
        "EnrichmentMap_Genes" : [ "\"807929", "807935", "807937", "807938\"" ],
        "name" : "GO:0005747~MITOCHONDRIAL RESPIRATORY CHAIN COMPLEX I",
        "EnrichmentMap_Colouring_VvsF_all_" : 0.999094,
        "EnrichmentMap_david_category" : "GOTERM_CC_DIRECT"
      },
      "position" : {
        "x" : -157.7409922546125,
        "y" : 30.943516635582576
      },
      "selected" : false
    }, {
      "data" : {
        "id" : "136",
        "EnrichmentMap_NES_D10vsF_all_" : 1.0,
        "Group" : "D10vsF",
        "EnrichmentMap_Formatted_name" : "SM00060:FN3\n",
        "EnrichmentMap_GS_DESCR" : "SM00060:FN3",
        "EnrichmentMap_GS_Type" : "ENR",
        "EnrichmentMap_Colouring_D10vsF_all_" : 0.996490638,
        "shared_name" : "SM00060:FN3",
        "DEGs" : "DOWN",
        "SUID" : 136,
        "__mclCluster" : 1,
        "selected" : false,
        "EnrichmentMap_Name" : "SM00060:FN3",
        "EnrichmentMap_pvalue_D10vsF_all_" : 0.003509362,
        "EnrichmentMap_gs_size" : 7,
        "EnrichmentMap_fdr_qvalue_D10vsF_all_" : 0.268664191,
        "EnrichmentMap_Genes" : [ "101095043", "\"101101444", "101100899", "101090020", "101092535\"", "101091636", "101084985" ],
        "name" : "SM00060:FN3",
        "EnrichmentMap_david_category" : "SMART"
      },
      "position" : {
        "x" : 302.85191994784384,
        "y" : 85.851011567346
      },
      "selected" : false
    }, {
      "data" : {
        "id" : "135",
        "EnrichmentMap_NES_D10vsF_all_" : 1.0,
        "Group" : "D10vsF",
        "EnrichmentMap_Formatted_name" : "GO:0008206~BILE \nACID METABOLIC \nPROCESS ",
        "EnrichmentMap_GS_DESCR" : "GO:0008206~bile acid metabolic process",
        "EnrichmentMap_GS_Type" : "ENR",
        "EnrichmentMap_Colouring_D10vsF_all_" : 0.902378517,
        "shared_name" : "GO:0008206~BILE ACID METABOLIC PROCESS",
        "DEGs" : "DOWN",
        "SUID" : 135,
        "__mclCluster" : 13,
        "selected" : false,
        "EnrichmentMap_Name" : "GO:0008206~BILE ACID METABOLIC PROCESS",
        "EnrichmentMap_pvalue_D10vsF_all_" : 0.097621483,
        "EnrichmentMap_gs_size" : 2,
        "EnrichmentMap_fdr_qvalue_D10vsF_all_" : 0.981662182,
        "EnrichmentMap_Genes" : [ "101094231\"", "\"101087585" ],
        "name" : "GO:0008206~BILE ACID METABOLIC PROCESS",
        "EnrichmentMap_david_category" : "GOTERM_BP_DIRECT"
      },
      "position" : {
        "x" : -69.41384690619772,
        "y" : -145.16657447233123
      },
      "selected" : false
    }, {
      "data" : {
        "id" : "134",
        "EnrichmentMap_NES_D10vsF_all_" : 1.0,
        "Group" : "D10vsF",
        "EnrichmentMap_Formatted_name" : "\nGO:0005021~VASCULAR \nENDOTHELIAL \nGROWTH \nFACTOR-ACTIVATED \nRECEPTOR \nACTIVITY ",
        "EnrichmentMap_GS_DESCR" : "GO:0005021~vascular endothelial growth factor-activated receptor activity",
        "EnrichmentMap_GS_Type" : "ENR",
        "EnrichmentMap_Colouring_D10vsF_all_" : 0.960477592,
        "shared_name" : "GO:0005021~VASCULAR ENDOTHELIAL GROWTH FACTOR-ACTIVATED RECEPTOR ACTIVITY",
        "DEGs" : "DOWN",
        "SUID" : 134,
        "__mclCluster" : 11,
        "selected" : false,
        "EnrichmentMap_Name" : "GO:0005021~VASCULAR ENDOTHELIAL GROWTH FACTOR-ACTIVATED RECEPTOR ACTIVITY",
        "EnrichmentMap_pvalue_D10vsF_all_" : 0.039522408,
        "EnrichmentMap_gs_size" : 2,
        "EnrichmentMap_fdr_qvalue_D10vsF_all_" : 0.84141924,
        "EnrichmentMap_Genes" : [ "\"101094727", "101090260\"" ],
        "name" : "GO:0005021~VASCULAR ENDOTHELIAL GROWTH FACTOR-ACTIVATED RECEPTOR ACTIVITY",
        "EnrichmentMap_david_category" : "GOTERM_MF_DIRECT"
      },
      "position" : {
        "x" : 202.26093455845302,
        "y" : 131.969301163185
      },
      "selected" : false
    }, {
      "data" : {
        "id" : "133",
        "EnrichmentMap_NES_D10vsF_all_" : 1.0,
        "Group" : "D10vsF",
        "EnrichmentMap_Formatted_name" : "GO:0001946~LYMP\nHANGIOGENESIS\n",
        "EnrichmentMap_GS_DESCR" : "GO:0001946~lymphangiogenesis",
        "EnrichmentMap_GS_Type" : "ENR",
        "EnrichmentMap_Colouring_D10vsF_all_" : 0.9338222270000001,
        "shared_name" : "GO:0001946~LYMPHANGIOGENESIS",
        "DEGs" : "DOWN",
        "SUID" : 133,
        "__mclCluster" : 17,
        "selected" : false,
        "EnrichmentMap_Name" : "GO:0001946~LYMPHANGIOGENESIS",
        "EnrichmentMap_pvalue_D10vsF_all_" : 0.066177773,
        "EnrichmentMap_gs_size" : 2,
        "EnrichmentMap_fdr_qvalue_D10vsF_all_" : 0.96637002,
        "EnrichmentMap_Genes" : [ "\"101086087", "101094727\"" ],
        "name" : "GO:0001946~LYMPHANGIOGENESIS",
        "EnrichmentMap_david_category" : "GOTERM_BP_DIRECT"
      },
      "position" : {
        "x" : 143.90731390939553,
        "y" : -167.1001936796785
      },
      "selected" : false
    }, {
      "data" : {
        "id" : "132",
        "EnrichmentMap_NES_D10vsF_all_" : 1.0,
        "Group" : "D10vsF",
        "EnrichmentMap_Formatted_name" : "SM00409:IG\n",
        "EnrichmentMap_GS_DESCR" : "SM00409:IG",
        "EnrichmentMap_GS_Type" : "ENR",
        "EnrichmentMap_Colouring_D10vsF_all_" : 0.995275375,
        "shared_name" : "SM00409:IG",
        "DEGs" : "DOWN",
        "SUID" : 132,
        "__mclCluster" : 1,
        "selected" : false,
        "EnrichmentMap_Name" : "SM00409:IG",
        "EnrichmentMap_pvalue_D10vsF_all_" : 0.004724625,
        "EnrichmentMap_gs_size" : 10,
        "EnrichmentMap_fdr_qvalue_D10vsF_all_" : 0.131072886,
        "EnrichmentMap_Genes" : [ "\"101095043", "101094727", "101082555\"", "101096188", "101090260", "101101312", "101084243", "101090020", "101090079", "101084985" ],
        "name" : "SM00409:IG",
        "EnrichmentMap_david_category" : "SMART"
      },
      "position" : {
        "x" : 257.68960229590806,
        "y" : 11.383139090449777
      },
      "selected" : false
    }, {
      "data" : {
        "id" : "131",
        "EnrichmentMap_NES_D10vsF_all_" : 1.0,
        "Group" : "D10vsF",
        "EnrichmentMap_Formatted_name" : "\nFCA04730:LONG-TERM \nDEPRESSION ",
        "EnrichmentMap_GS_DESCR" : "fca04730:Long-term depression",
        "EnrichmentMap_GS_Type" : "ENR",
        "EnrichmentMap_Colouring_D10vsF_all_" : 0.90889279,
        "shared_name" : "FCA04730:LONG-TERM DEPRESSION",
        "DEGs" : "DOWN",
        "SUID" : 131,
        "__mclCluster" : 18,
        "selected" : false,
        "EnrichmentMap_Name" : "FCA04730:LONG-TERM DEPRESSION",
        "EnrichmentMap_pvalue_D10vsF_all_" : 0.09110721,
        "EnrichmentMap_gs_size" : 3,
        "EnrichmentMap_fdr_qvalue_D10vsF_all_" : 0.647766566,
        "EnrichmentMap_Genes" : [ "751104", "101082829\"", "\"101092262" ],
        "name" : "FCA04730:LONG-TERM DEPRESSION",
        "EnrichmentMap_david_category" : "KEGG_PATHWAY"
      },
      "position" : {
        "x" : 165.99819177124755,
        "y" : -193.7531529978907
      },
      "selected" : false
    }, {
      "data" : {
        "id" : "130",
        "Group" : "VvsF",
        "EnrichmentMap_Formatted_name" : "\nFCA00190:OXIDATIVE \nPHOSPHORYLATION ",
        "EnrichmentMap_GS_DESCR" : "fca00190:Oxidative phosphorylation",
        "EnrichmentMap_GS_Type" : "ENR",
        "shared_name" : "FCA00190:OXIDATIVE PHOSPHORYLATION",
        "DEGs" : "UP",
        "EnrichmentMap_fdr_qvalue_VvsF_all_" : 1.63E-4,
        "SUID" : 130,
        "EnrichmentMap_pvalue_VvsF_all_" : 5.01E-6,
        "__mclCluster" : 1,
        "selected" : false,
        "EnrichmentMap_Name" : "FCA00190:OXIDATIVE PHOSPHORYLATION",
        "EnrichmentMap_NES_VvsF_all_" : 1.0,
        "EnrichmentMap_gs_size" : 7,
        "EnrichmentMap_Genes" : [ "\"807929", "807934", "807935", "807936", "807937", "807938\"", "807932" ],
        "name" : "FCA00190:OXIDATIVE PHOSPHORYLATION",
        "EnrichmentMap_Colouring_VvsF_all_" : 0.99999499,
        "EnrichmentMap_david_category" : "KEGG_PATHWAY"
      },
      "position" : {
        "x" : -102.52671877420485,
        "y" : 9.88202781942391
      },
      "selected" : false
    }, {
      "data" : {
        "id" : "129",
        "Group" : "VvsF",
        "EnrichmentMap_Formatted_name" : "ELECTRON \nTRANSPORT ",
        "EnrichmentMap_GS_DESCR" : "Electron transport",
        "EnrichmentMap_GS_Type" : "ENR",
        "shared_name" : "ELECTRON TRANSPORT",
        "DEGs" : "UP",
        "EnrichmentMap_fdr_qvalue_VvsF_all_" : 7.43E-6,
        "SUID" : 129,
        "EnrichmentMap_pvalue_VvsF_all_" : 2.15E-7,
        "__mclCluster" : 1,
        "selected" : false,
        "EnrichmentMap_Name" : "ELECTRON TRANSPORT",
        "EnrichmentMap_NES_VvsF_all_" : 1.0,
        "EnrichmentMap_gs_size" : 6,
        "EnrichmentMap_Genes" : [ "\"807929", "807934", "807935", "807936", "807937", "807938\"" ],
        "name" : "ELECTRON TRANSPORT",
        "EnrichmentMap_Colouring_VvsF_all_" : 0.999999785,
        "EnrichmentMap_david_category" : "UP_KEYWORDS"
      },
      "position" : {
        "x" : -73.70032067613707,
        "y" : -38.76373210240772
      },
      "selected" : false
    }, {
      "data" : {
        "id" : "128",
        "Group" : "VvsF",
        "EnrichmentMap_Formatted_name" : "TRANSMEMBRANE \nREGION ",
        "EnrichmentMap_GS_DESCR" : "transmembrane region",
        "EnrichmentMap_GS_Type" : "ENR",
        "shared_name" : "TRANSMEMBRANE REGION",
        "DEGs" : "UP",
        "EnrichmentMap_fdr_qvalue_VvsF_all_" : 0.132138252,
        "SUID" : 128,
        "EnrichmentMap_pvalue_VvsF_all_" : 0.007842577,
        "__mclCluster" : 1,
        "selected" : false,
        "EnrichmentMap_Name" : "TRANSMEMBRANE REGION",
        "EnrichmentMap_NES_VvsF_all_" : 1.0,
        "EnrichmentMap_gs_size" : 7,
        "EnrichmentMap_Genes" : [ "\"807929", "807934", "807935", "807936", "807937", "807938\"", "807932" ],
        "name" : "TRANSMEMBRANE REGION",
        "EnrichmentMap_Colouring_VvsF_all_" : 0.992157423,
        "EnrichmentMap_david_category" : "UP_SEQ_FEATURE"
      },
      "position" : {
        "x" : -128.9619188042234,
        "y" : 21.541930171884722
      },
      "selected" : false
    }, {
      "data" : {
        "id" : "127",
        "EnrichmentMap_NES_D10vsF_all_" : 1.0,
        "Group" : "D10vsF",
        "EnrichmentMap_Formatted_name" : "\nGO:0030335~POSITIVE \nREGULATION OF \nCELL MIGRATION ",
        "EnrichmentMap_GS_DESCR" : "GO:0030335~positive regulation of cell migration",
        "EnrichmentMap_GS_Type" : "ENR",
        "EnrichmentMap_Colouring_D10vsF_all_" : 0.929590483,
        "shared_name" : "GO:0030335~POSITIVE REGULATION OF CELL MIGRATION",
        "DEGs" : "DOWN",
        "SUID" : 127,
        "__mclCluster" : 4,
        "selected" : false,
        "EnrichmentMap_Name" : "GO:0030335~POSITIVE REGULATION OF CELL MIGRATION",
        "EnrichmentMap_pvalue_D10vsF_all_" : 0.070409517,
        "EnrichmentMap_gs_size" : 4,
        "EnrichmentMap_fdr_qvalue_D10vsF_all_" : 0.963699442,
        "EnrichmentMap_Genes" : [ "101098118", "100135774\"", "\"101082379", "101088844" ],
        "name" : "GO:0030335~POSITIVE REGULATION OF CELL MIGRATION",
        "EnrichmentMap_david_category" : "GOTERM_BP_DIRECT"
      },
      "position" : {
        "x" : 87.04228736614354,
        "y" : 228.94565507967909
      },
      "selected" : false
    }, {
      "data" : {
        "id" : "126",
        "EnrichmentMap_NES_D10vsF_all_" : 1.0,
        "Group" : "D10vsF",
        "EnrichmentMap_Formatted_name" : "IPR002126:CADHE\nRIN\n",
        "EnrichmentMap_GS_DESCR" : "IPR002126:Cadherin",
        "EnrichmentMap_GS_Type" : "ENR",
        "EnrichmentMap_Colouring_D10vsF_all_" : 0.914248615,
        "shared_name" : "IPR002126:CADHERIN",
        "DEGs" : "DOWN",
        "SUID" : 126,
        "__mclCluster" : 6,
        "selected" : false,
        "EnrichmentMap_Name" : "IPR002126:CADHERIN",
        "EnrichmentMap_pvalue_D10vsF_all_" : 0.085751385,
        "EnrichmentMap_gs_size" : 3,
        "EnrichmentMap_fdr_qvalue_D10vsF_all_" : 0.704786606,
        "EnrichmentMap_Genes" : [ "101084501", "101095064\"", "\"101081023" ],
        "name" : "IPR002126:CADHERIN",
        "EnrichmentMap_david_category" : "INTERPRO"
      },
      "position" : {
        "x" : 31.938636181684505,
        "y" : -178.54283171236875
      },
      "selected" : false
    }, {
      "data" : {
        "id" : "125",
        "EnrichmentMap_NES_D10vsF_all_" : 1.0,
        "Group" : "D10vsF",
        "EnrichmentMap_Formatted_name" : "FCA04370:VEGF \nSIGNALING \nPATHWAY ",
        "EnrichmentMap_GS_DESCR" : "fca04370:VEGF signaling pathway",
        "EnrichmentMap_GS_Type" : "ENR",
        "EnrichmentMap_Colouring_D10vsF_all_" : 0.911464525,
        "shared_name" : "FCA04370:VEGF SIGNALING PATHWAY",
        "DEGs" : "DOWN",
        "SUID" : 125,
        "__mclCluster" : 18,
        "selected" : false,
        "EnrichmentMap_Name" : "FCA04370:VEGF SIGNALING PATHWAY",
        "EnrichmentMap_pvalue_D10vsF_all_" : 0.088535475,
        "EnrichmentMap_gs_size" : 3,
        "EnrichmentMap_fdr_qvalue_D10vsF_all_" : 0.731895109,
        "EnrichmentMap_Genes" : [ "\"101090260", "751104", "101082829\"" ],
        "name" : "FCA04370:VEGF SIGNALING PATHWAY",
        "EnrichmentMap_david_category" : "KEGG_PATHWAY"
      },
      "position" : {
        "x" : 135.499619733481,
        "y" : -219.00937383233625
      },
      "selected" : false
    }, {
      "data" : {
        "id" : "124",
        "EnrichmentMap_NES_D10vsF_all_" : 1.0,
        "Group" : "D10vsF",
        "EnrichmentMap_Formatted_name" : "SM00408:IGC2\n",
        "EnrichmentMap_GS_DESCR" : "SM00408:IGc2",
        "EnrichmentMap_GS_Type" : "ENR",
        "EnrichmentMap_Colouring_D10vsF_all_" : 0.995974623,
        "shared_name" : "SM00408:IGC2",
        "DEGs" : "DOWN",
        "SUID" : 124,
        "__mclCluster" : 1,
        "selected" : false,
        "EnrichmentMap_Name" : "SM00408:IGC2",
        "EnrichmentMap_pvalue_D10vsF_all_" : 0.004025377,
        "EnrichmentMap_gs_size" : 8,
        "EnrichmentMap_fdr_qvalue_D10vsF_all_" : 0.164304354,
        "EnrichmentMap_Genes" : [ "\"101095043", "101094727", "101082555\"", "101096188", "101090260", "101101312", "101090020", "101084985" ],
        "name" : "SM00408:IGC2",
        "EnrichmentMap_david_category" : "SMART"
      },
      "position" : {
        "x" : 295.75678357756766,
        "y" : -6.97787834701985
      },
      "selected" : false
    }, {
      "data" : {
        "id" : "123",
        "EnrichmentMap_NES_D10vsF_all_" : 1.0,
        "Group" : "D10vsF",
        "EnrichmentMap_Formatted_name" : "\nIPR013783:IMMUNOGLOBULIN-LIKE \nFOLD ",
        "EnrichmentMap_GS_DESCR" : "IPR013783:Immunoglobulin-like fold",
        "EnrichmentMap_GS_Type" : "ENR",
        "EnrichmentMap_Colouring_D10vsF_all_" : 0.999999775,
        "shared_name" : "IPR013783:IMMUNOGLOBULIN-LIKE FOLD",
        "DEGs" : "DOWN",
        "SUID" : 123,
        "__mclCluster" : 1,
        "selected" : false,
        "EnrichmentMap_Name" : "IPR013783:IMMUNOGLOBULIN-LIKE FOLD",
        "EnrichmentMap_pvalue_D10vsF_all_" : 2.25E-7,
        "EnrichmentMap_gs_size" : 19,
        "EnrichmentMap_fdr_qvalue_D10vsF_all_" : 7.04E-5,
        "EnrichmentMap_Genes" : [ "\"101081441", "101088844", "101090020", "101090079", "101091636", "101084985", "101099543", "100174781", "101082555", "101101444", "101094727", "101095043", "101096188", "101090260", "101100899", "101101312", "101084243", "101097442", "101092535\"" ],
        "name" : "IPR013783:IMMUNOGLOBULIN-LIKE FOLD",
        "EnrichmentMap_david_category" : "INTERPRO"
      },
      "position" : {
        "x" : 284.3509952289093,
        "y" : 45.18796784983905
      },
      "selected" : false
    }, {
      "data" : {
        "id" : "122",
        "EnrichmentMap_NES_D10vsF_all_" : 1.0,
        "Group" : "D10vsF",
        "EnrichmentMap_Formatted_name" : "\nFCA04270:VASCULAR \nSMOOTH MUSCLE \nCONTRACTION ",
        "EnrichmentMap_GS_DESCR" : "fca04270:Vascular smooth muscle contraction",
        "EnrichmentMap_GS_Type" : "ENR",
        "EnrichmentMap_Colouring_D10vsF_all_" : 0.935799497,
        "shared_name" : "FCA04270:VASCULAR SMOOTH MUSCLE CONTRACTION",
        "DEGs" : "DOWN",
        "SUID" : 122,
        "__mclCluster" : 16,
        "selected" : false,
        "EnrichmentMap_Name" : "FCA04270:VASCULAR SMOOTH MUSCLE CONTRACTION",
        "EnrichmentMap_pvalue_D10vsF_all_" : 0.064200503,
        "EnrichmentMap_gs_size" : 4,
        "EnrichmentMap_fdr_qvalue_D10vsF_all_" : 0.692039633,
        "EnrichmentMap_Genes" : [ "\"101086333", "101092262", "101098766", "101082829\"" ],
        "name" : "FCA04270:VASCULAR SMOOTH MUSCLE CONTRACTION",
        "EnrichmentMap_david_category" : "KEGG_PATHWAY"
      },
      "position" : {
        "x" : 743.2064469239729,
        "y" : 474.5577892822402
      },
      "selected" : false
    }, {
      "data" : {
        "id" : "121",
        "Group" : "VvsF",
        "EnrichmentMap_Formatted_name" : "FCA04114:OOCYTE \nMEIOSIS ",
        "EnrichmentMap_GS_DESCR" : "fca04114:Oocyte meiosis",
        "EnrichmentMap_GS_Type" : "ENR",
        "shared_name" : "FCA04114:OOCYTE MEIOSIS",
        "DEGs" : "UP",
        "EnrichmentMap_fdr_qvalue_VvsF_all_" : 0.420994064,
        "SUID" : 121,
        "EnrichmentMap_pvalue_VvsF_all_" : 0.057149607,
        "selected" : false,
        "EnrichmentMap_Name" : "FCA04114:OOCYTE MEIOSIS",
        "EnrichmentMap_NES_VvsF_all_" : 1.0,
        "EnrichmentMap_gs_size" : 3,
        "EnrichmentMap_Genes" : [ "\"101081699", "101090344", "101084421\"" ],
        "name" : "FCA04114:OOCYTE MEIOSIS",
        "EnrichmentMap_Colouring_VvsF_all_" : 0.942850393,
        "EnrichmentMap_david_category" : "KEGG_PATHWAY"
      },
      "position" : {
        "x" : 434.5047731321558,
        "y" : 472.80243176189174
      },
      "selected" : false
    }, {
      "data" : {
        "id" : "120",
        "EnrichmentMap_NES_D10vsF_all_" : 1.0,
        "Group" : "D10vsF",
        "EnrichmentMap_Formatted_name" : "FCA04010:MAPK \nSIGNALING \nPATHWAY ",
        "EnrichmentMap_GS_DESCR" : "fca04010:MAPK signaling pathway",
        "EnrichmentMap_GS_Type" : "ENR",
        "EnrichmentMap_Colouring_D10vsF_all_" : 0.995974293,
        "shared_name" : "FCA04010:MAPK SIGNALING PATHWAY",
        "DEGs" : "DOWN",
        "SUID" : 120,
        "__mclCluster" : 3,
        "selected" : false,
        "EnrichmentMap_Name" : "FCA04010:MAPK SIGNALING PATHWAY",
        "EnrichmentMap_pvalue_D10vsF_all_" : 0.004025707,
        "EnrichmentMap_gs_size" : 8,
        "EnrichmentMap_fdr_qvalue_D10vsF_all_" : 0.249039405,
        "EnrichmentMap_Genes" : [ "101101078", "751104", "101082829", "100135774", "101091172\"", "\"101085456", "101086621", "101088775" ],
        "name" : "FCA04010:MAPK SIGNALING PATHWAY",
        "EnrichmentMap_david_category" : "KEGG_PATHWAY"
      },
      "position" : {
        "x" : 310.6330816768834,
        "y" : 172.24417081368014
      },
      "selected" : false
    }, {
      "data" : {
        "id" : "119",
        "Group" : "VvsF",
        "EnrichmentMap_Formatted_name" : "\nGO:0009636~RESPONSE \nTO TOXIC \nSUBSTANCE ",
        "EnrichmentMap_GS_DESCR" : "GO:0009636~response to toxic substance",
        "EnrichmentMap_GS_Type" : "ENR",
        "shared_name" : "GO:0009636~RESPONSE TO TOXIC SUBSTANCE",
        "DEGs" : "UP",
        "EnrichmentMap_fdr_qvalue_VvsF_all_" : 0.795991892,
        "SUID" : 119,
        "EnrichmentMap_pvalue_VvsF_all_" : 0.008287954,
        "selected" : false,
        "EnrichmentMap_Name" : "GO:0009636~RESPONSE TO TOXIC SUBSTANCE",
        "EnrichmentMap_NES_VvsF_all_" : 1.0,
        "EnrichmentMap_gs_size" : 3,
        "EnrichmentMap_Genes" : [ "\"101086507", "101096421", "101085268\"" ],
        "name" : "GO:0009636~RESPONSE TO TOXIC SUBSTANCE",
        "EnrichmentMap_Colouring_VvsF_all_" : 0.991712046,
        "EnrichmentMap_david_category" : "GOTERM_BP_DIRECT"
      },
      "position" : {
        "x" : 334.504773132156,
        "y" : 472.80243176189174
      },
      "selected" : false
    }, {
      "data" : {
        "id" : "118",
        "EnrichmentMap_NES_D10vsF_all_" : 1.0,
        "Group" : "D10vsF",
        "EnrichmentMap_Formatted_name" : "IPR002909:CELL \nSURFACE RECEPTOR \nIPT/TIG ",
        "EnrichmentMap_GS_DESCR" : "IPR002909:Cell surface receptor IPT/TIG",
        "EnrichmentMap_GS_Type" : "ENR",
        "EnrichmentMap_Colouring_D10vsF_all_" : 0.9776738739999999,
        "shared_name" : "IPR002909:CELL SURFACE RECEPTOR IPT/TIG",
        "DEGs" : "DOWN",
        "SUID" : 118,
        "__mclCluster" : 8,
        "selected" : false,
        "EnrichmentMap_Name" : "IPR002909:CELL SURFACE RECEPTOR IPT/TIG",
        "EnrichmentMap_pvalue_D10vsF_all_" : 0.022326126,
        "EnrichmentMap_gs_size" : 3,
        "EnrichmentMap_fdr_qvalue_D10vsF_all_" : 0.474013,
        "EnrichmentMap_Genes" : [ "101097442\"", "\"101081441", "101099543" ],
        "name" : "IPR002909:CELL SURFACE RECEPTOR IPT/TIG",
        "EnrichmentMap_david_category" : "INTERPRO"
      },
      "position" : {
        "x" : 404.2484333260343,
        "y" : 82.9743848936343
      },
      "selected" : false
    }, {
      "data" : {
        "id" : "117",
        "EnrichmentMap_NES_D10vsF_all_" : 1.0,
        "Group" : "D10vsF",
        "EnrichmentMap_Formatted_name" : "LEUCINE-RICH \nREPEAT ",
        "EnrichmentMap_GS_DESCR" : "Leucine-rich repeat",
        "EnrichmentMap_GS_Type" : "ENR",
        "EnrichmentMap_Colouring_D10vsF_all_" : 0.945436578,
        "shared_name" : "LEUCINE-RICH REPEAT",
        "DEGs" : "UPDOWN",
        "SUID" : 117,
        "__mclCluster" : 5,
        "selected" : false,
        "EnrichmentMap_Name" : "LEUCINE-RICH REPEAT",
        "EnrichmentMap_pvalue_D10vsF_all_" : 0.054563422,
        "EnrichmentMap_gs_size" : 4,
        "EnrichmentMap_fdr_qvalue_D10vsF_all_" : 0.403958382,
        "EnrichmentMap_Genes" : [ "101082555\"", "\"101085598", "101086594", "102900129" ],
        "name" : "LEUCINE-RICH REPEAT",
        "EnrichmentMap_david_category" : "UP_KEYWORDS"
      },
      "position" : {
        "x" : -154.21449409074813,
        "y" : 201.5620778520502
      },
      "selected" : false
    }, {
      "data" : {
        "id" : "116",
        "EnrichmentMap_NES_D10vsF_all_" : 1.0,
        "Group" : "D10vsF",
        "EnrichmentMap_Formatted_name" : "TRANSCRIPTION \nREGULATION ",
        "EnrichmentMap_GS_DESCR" : "Transcription regulation",
        "EnrichmentMap_GS_Type" : "ENR",
        "EnrichmentMap_Colouring_D10vsF_all_" : 0.911728502,
        "shared_name" : "TRANSCRIPTION REGULATION",
        "DEGs" : "DOWN",
        "SUID" : 116,
        "__mclCluster" : 2,
        "selected" : false,
        "EnrichmentMap_Name" : "TRANSCRIPTION REGULATION",
        "EnrichmentMap_pvalue_D10vsF_all_" : 0.088271498,
        "EnrichmentMap_gs_size" : 5,
        "EnrichmentMap_fdr_qvalue_D10vsF_all_" : 0.502071261,
        "EnrichmentMap_Genes" : [ "101085621\"", "101100195", "101094231", "\"101081441", "101084202" ],
        "name" : "TRANSCRIPTION REGULATION",
        "EnrichmentMap_david_category" : "UP_KEYWORDS"
      },
      "position" : {
        "x" : 430.33428834840043,
        "y" : -130.0962463053072
      },
      "selected" : false
    }, {
      "data" : {
        "id" : "115",
        "EnrichmentMap_NES_D10vsF_all_" : 1.0,
        "Group" : "VvsF_D10vsF",
        "EnrichmentMap_Formatted_name" : "SIGNAL\n",
        "EnrichmentMap_GS_DESCR" : "Signal",
        "EnrichmentMap_GS_Type" : "ENR",
        "EnrichmentMap_Colouring_D10vsF_all_" : 0.999582,
        "shared_name" : "SIGNAL",
        "DEGs" : "UPDOWN",
        "EnrichmentMap_fdr_qvalue_VvsF_all_" : 0.333157034,
        "SUID" : 115,
        "EnrichmentMap_pvalue_VvsF_all_" : 0.073500858,
        "__mclCluster" : 5,
        "selected" : false,
        "EnrichmentMap_Name" : "SIGNAL",
        "EnrichmentMap_pvalue_D10vsF_all_" : 4.18E-4,
        "EnrichmentMap_NES_VvsF_all_" : 1.0,
        "EnrichmentMap_gs_size" : 43,
        "EnrichmentMap_fdr_qvalue_D10vsF_all_" : 0.008636926,
        "EnrichmentMap_Genes" : [ "101088178\"", "\"807929", "100135774", "\"101082379", "101096712", "101097205", "101098689", "493739", "101091636", "101092751", "101084985", "101098813", "102900129", "100174781", "101088217\"", "101082555", "101101444", "101095043", "101096188", "101101312", "101087863", "101097442", "101087698", "101085598", "101081254", "101086798", "101098745", "101086333", "101095064", "101098118", "101094482", "101090033", "101082374", "101082013", "101094160", "101082002", "101082086", "101098630", "101086594", "101080538", "101081023", "101093938", "101083584" ],
        "name" : "SIGNAL",
        "EnrichmentMap_Colouring_VvsF_all_" : 0.9264991419999999,
        "EnrichmentMap_david_category" : "UP_KEYWORDS"
      },
      "position" : {
        "x" : -7.074150138358458,
        "y" : 82.48878949263927
      },
      "selected" : false
    }, {
      "data" : {
        "id" : "114",
        "EnrichmentMap_NES_D10vsF_all_" : 1.0,
        "Group" : "D10vsF",
        "EnrichmentMap_Formatted_name" : "\nFCA04151:PI3K-AKT \nSIGNALING \nPATHWAY ",
        "EnrichmentMap_GS_DESCR" : "fca04151:PI3K-Akt signaling pathway",
        "EnrichmentMap_GS_Type" : "ENR",
        "EnrichmentMap_Colouring_D10vsF_all_" : 0.97576925,
        "shared_name" : "FCA04151:PI3K-AKT SIGNALING PATHWAY",
        "DEGs" : "DOWN",
        "SUID" : 114,
        "__mclCluster" : 3,
        "selected" : false,
        "EnrichmentMap_Name" : "FCA04151:PI3K-AKT SIGNALING PATHWAY",
        "EnrichmentMap_pvalue_D10vsF_all_" : 0.02423075,
        "EnrichmentMap_gs_size" : 8,
        "EnrichmentMap_fdr_qvalue_D10vsF_all_" : 0.440394434,
        "EnrichmentMap_Genes" : [ "\"101087130", "101101444", "101094727", "751104", "101090260", "100135774", "100037415", "101092535\"" ],
        "name" : "FCA04151:PI3K-AKT SIGNALING PATHWAY",
        "EnrichmentMap_david_category" : "KEGG_PATHWAY"
      },
      "position" : {
        "x" : 231.11606762618314,
        "y" : 217.97331533280934
      },
      "selected" : false
    }, {
      "data" : {
        "id" : "113",
        "EnrichmentMap_NES_D10vsF_all_" : 1.0,
        "Group" : "VvsF_D10vsF",
        "EnrichmentMap_Formatted_name" : "TRANSMEMBRANE \nHELIX ",
        "EnrichmentMap_GS_DESCR" : "Transmembrane helix",
        "EnrichmentMap_GS_Type" : "ENR",
        "EnrichmentMap_Colouring_D10vsF_all_" : 0.9999826,
        "shared_name" : "TRANSMEMBRANE HELIX",
        "DEGs" : "UPDOWN",
        "EnrichmentMap_fdr_qvalue_VvsF_all_" : 0.080157106,
        "SUID" : 113,
        "EnrichmentMap_pvalue_VvsF_all_" : 0.012036023,
        "__mclCluster" : 1,
        "selected" : false,
        "EnrichmentMap_Name" : "TRANSMEMBRANE HELIX",
        "EnrichmentMap_pvalue_D10vsF_all_" : 1.74E-5,
        "EnrichmentMap_NES_VvsF_all_" : 1.0,
        "EnrichmentMap_gs_size" : 80,
        "EnrichmentMap_fdr_qvalue_D10vsF_all_" : 7.23E-4,
        "EnrichmentMap_Genes" : [ "101096951", "101096836\"", "\"807929", "807934", "807935", "807936", "807937", "101086507", "807932", "101095111", "101097640", "101098273", "101087404", "101089558", "101082064", "101097034", "101087863", "101084409", "101087698", "101085598", "807938", "101088154", "101098147", "101085920", "101083426", "101100797", "101090552", "101098291", "101082777", "101094700", "101086238", "101098593\"", "101090020", "101090079", "101091636", "100174781", "101082555", "101101444", "101094727", "101095043", "101096188", "101090260", "101100899", "101101312", "101084243", "\"101083092", "101099262", "101101373", "101101583", "101081254", "101086798", "101087989", "101092535", "101098745", "101090409", "101101204", "101092193", "101099528", "101086087", "101086333", "101095064", "101087090", "101099236", "101080809", "101096356", "101084501", "101098118", "100191004", "101087205", "493854", "101098166", "101090033", "101084341", "101093625", "101090129", "101082587", "101082086", "101086594", "101081023", "101087585" ],
        "name" : "TRANSMEMBRANE HELIX",
        "EnrichmentMap_Colouring_VvsF_all_" : 0.987963977,
        "EnrichmentMap_david_category" : "UP_KEYWORDS"
      },
      "position" : {
        "x" : 76.39169740938128,
        "y" : -31.515975051024245
      },
      "selected" : false
    }, {
      "data" : {
        "id" : "112",
        "EnrichmentMap_NES_D10vsF_all_" : 1.0,
        "Group" : "D10vsF",
        "EnrichmentMap_Formatted_name" : "\nIPR003599:IMMUNOGLOBULIN \nSUBTYPE ",
        "EnrichmentMap_GS_DESCR" : "IPR003599:Immunoglobulin subtype",
        "EnrichmentMap_GS_Type" : "ENR",
        "EnrichmentMap_Colouring_D10vsF_all_" : 0.999349,
        "shared_name" : "IPR003599:IMMUNOGLOBULIN SUBTYPE",
        "DEGs" : "DOWN",
        "SUID" : 112,
        "__mclCluster" : 1,
        "selected" : false,
        "EnrichmentMap_Name" : "IPR003599:IMMUNOGLOBULIN SUBTYPE",
        "EnrichmentMap_pvalue_D10vsF_all_" : 6.51E-4,
        "EnrichmentMap_gs_size" : 10,
        "EnrichmentMap_fdr_qvalue_D10vsF_all_" : 0.096895363,
        "EnrichmentMap_Genes" : [ "\"101095043", "101094727", "101082555\"", "101096188", "101090260", "101101312", "101084243", "101090020", "101090079", "101084985" ],
        "name" : "IPR003599:IMMUNOGLOBULIN SUBTYPE",
        "EnrichmentMap_david_category" : "INTERPRO"
      },
      "position" : {
        "x" : 314.73405446465017,
        "y" : 11.422478538965255
      },
      "selected" : false
    }, {
      "data" : {
        "id" : "111",
        "EnrichmentMap_NES_D10vsF_all_" : 1.0,
        "Group" : "D10vsF",
        "EnrichmentMap_Formatted_name" : "\n\"GO:0001077~TRANSCRIPTIONAL \nACTIVATOR \nACTIVITY, RNA \nPOLYMERASE II \nCORE PROMOTER \nPROXIMAL REGION \nSEQUENCE-SPECIFIC \nBINDING\" ",
        "EnrichmentMap_GS_DESCR" : "\"GO:0001077~transcriptional activator activity, RNA polymerase II core promoter proximal region sequence-specific binding\"",
        "EnrichmentMap_GS_Type" : "ENR",
        "EnrichmentMap_Colouring_D10vsF_all_" : 0.953038419,
        "shared_name" : "\"GO:0001077~TRANSCRIPTIONAL ACTIVATOR ACTIVITY, RNA POLYMERASE II CORE PROMOTER PROXIMAL REGION SEQUENCE-SPECIFIC BINDING\"",
        "DEGs" : "DOWN",
        "SUID" : 111,
        "__mclCluster" : 2,
        "selected" : false,
        "EnrichmentMap_Name" : "\"GO:0001077~TRANSCRIPTIONAL ACTIVATOR ACTIVITY, RNA POLYMERASE II CORE PROMOTER PROXIMAL REGION SEQUENCE-SPECIFIC BINDING\"",
        "EnrichmentMap_pvalue_D10vsF_all_" : 0.046961581,
        "EnrichmentMap_gs_size" : 5,
        "EnrichmentMap_fdr_qvalue_D10vsF_all_" : 0.80745534,
        "EnrichmentMap_Genes" : [ "101094231", "101085621", "\"101081441", "101097442", "101090716\"" ],
        "name" : "\"GO:0001077~TRANSCRIPTIONAL ACTIVATOR ACTIVITY, RNA POLYMERASE II CORE PROMOTER PROXIMAL REGION SEQUENCE-SPECIFIC BINDING\"",
        "EnrichmentMap_david_category" : "GOTERM_MF_DIRECT"
      },
      "position" : {
        "x" : 400.83041794874515,
        "y" : -136.72870243813836
      },
      "selected" : false
    }, {
      "data" : {
        "id" : "110",
        "EnrichmentMap_NES_D10vsF_all_" : 1.0,
        "Group" : "D10vsF",
        "EnrichmentMap_Formatted_name" : "\nIPR003118:POINTED \nDOMAIN ",
        "EnrichmentMap_GS_DESCR" : "IPR003118:Pointed domain",
        "EnrichmentMap_GS_Type" : "ENR",
        "EnrichmentMap_Colouring_D10vsF_all_" : 0.912591184,
        "shared_name" : "IPR003118:POINTED DOMAIN",
        "DEGs" : "DOWN",
        "SUID" : 110,
        "__mclCluster" : 2,
        "selected" : false,
        "EnrichmentMap_Name" : "IPR003118:POINTED DOMAIN",
        "EnrichmentMap_pvalue_D10vsF_all_" : 0.087408816,
        "EnrichmentMap_gs_size" : 2,
        "EnrichmentMap_fdr_qvalue_D10vsF_all_" : 0.696655348,
        "EnrichmentMap_Genes" : [ "\"101090461", "101090716\"" ],
        "name" : "IPR003118:POINTED DOMAIN",
        "EnrichmentMap_david_category" : "INTERPRO"
      },
      "position" : {
        "x" : 350.3656374068365,
        "y" : -148.1173829316251
      },
      "selected" : false
    }, {
      "data" : {
        "id" : "109",
        "EnrichmentMap_NES_D10vsF_all_" : 1.0,
        "Group" : "D10vsF",
        "EnrichmentMap_Formatted_name" : "\nIPR003598:IMMUNOGLOBULIN \nSUBTYPE 2 ",
        "EnrichmentMap_GS_DESCR" : "IPR003598:Immunoglobulin subtype 2",
        "EnrichmentMap_GS_Type" : "ENR",
        "EnrichmentMap_Colouring_D10vsF_all_" : 0.999233,
        "shared_name" : "IPR003598:IMMUNOGLOBULIN SUBTYPE 2",
        "DEGs" : "DOWN",
        "SUID" : 109,
        "__mclCluster" : 1,
        "selected" : false,
        "EnrichmentMap_Name" : "IPR003598:IMMUNOGLOBULIN SUBTYPE 2",
        "EnrichmentMap_pvalue_D10vsF_all_" : 7.67E-4,
        "EnrichmentMap_gs_size" : 8,
        "EnrichmentMap_fdr_qvalue_D10vsF_all_" : 0.058292459,
        "EnrichmentMap_Genes" : [ "\"101095043", "101094727", "101082555\"", "101096188", "101090260", "101101312", "101090020", "101084985" ],
        "name" : "IPR003598:IMMUNOGLOBULIN SUBTYPE 2",
        "EnrichmentMap_david_category" : "INTERPRO"
      },
      "position" : {
        "x" : 308.70788484833764,
        "y" : -29.329173040150543
      },
      "selected" : false
    }, {
      "data" : {
        "id" : "108",
        "EnrichmentMap_NES_D10vsF_all_" : 1.0,
        "Group" : "D10vsF",
        "EnrichmentMap_Formatted_name" : "\nGO:0005509~CALCIUM \nION BINDING ",
        "EnrichmentMap_GS_DESCR" : "GO:0005509~calcium ion binding",
        "EnrichmentMap_GS_Type" : "ENR",
        "EnrichmentMap_Colouring_D10vsF_all_" : 0.978086374,
        "shared_name" : "GO:0005509~CALCIUM ION BINDING",
        "DEGs" : "DOWN",
        "SUID" : 108,
        "__mclCluster" : 6,
        "selected" : false,
        "EnrichmentMap_Name" : "GO:0005509~CALCIUM ION BINDING",
        "EnrichmentMap_pvalue_D10vsF_all_" : 0.021913626,
        "EnrichmentMap_gs_size" : 10,
        "EnrichmentMap_fdr_qvalue_D10vsF_all_" : 0.780800892,
        "EnrichmentMap_Genes" : [ "101092262", "101084501", "101086798", "101085456", "101090552", "\"101097205", "101093625", "101095064", "100174781\"", "101081023" ],
        "name" : "GO:0005509~CALCIUM ION BINDING",
        "EnrichmentMap_david_category" : "GOTERM_MF_DIRECT"
      },
      "position" : {
        "x" : 123.38430144844165,
        "y" : -153.4992356030871
      },
      "selected" : false
    }, {
      "data" : {
        "id" : "107",
        "EnrichmentMap_NES_D10vsF_all_" : 1.0,
        "Group" : "D10vsF",
        "EnrichmentMap_Formatted_name" : "\nGO:0001755~NEURAL \nCREST CELL \nMIGRATION ",
        "EnrichmentMap_GS_DESCR" : "GO:0001755~neural crest cell migration",
        "EnrichmentMap_GS_Type" : "ENR",
        "EnrichmentMap_Colouring_D10vsF_all_" : 0.956579208,
        "shared_name" : "GO:0001755~NEURAL CREST CELL MIGRATION",
        "DEGs" : "DOWN",
        "SUID" : 107,
        "__mclCluster" : 4,
        "selected" : false,
        "EnrichmentMap_Name" : "GO:0001755~NEURAL CREST CELL MIGRATION",
        "EnrichmentMap_pvalue_D10vsF_all_" : 0.043420792,
        "EnrichmentMap_gs_size" : 3,
        "EnrichmentMap_fdr_qvalue_D10vsF_all_" : 0.968450881,
        "EnrichmentMap_Genes" : [ "\"101082379", "101098118\"", "101088844" ],
        "name" : "GO:0001755~NEURAL CREST CELL MIGRATION",
        "EnrichmentMap_david_category" : "GOTERM_BP_DIRECT"
      },
      "position" : {
        "x" : 37.04246878869179,
        "y" : 232.96408337891356
      },
      "selected" : false
    }, {
      "data" : {
        "id" : "106",
        "EnrichmentMap_NES_D10vsF_all_" : 1.0,
        "Group" : "D10vsF",
        "EnrichmentMap_Formatted_name" : "\nIPR007110:IMMUNOGLOBULIN-LIKE \nDOMAIN ",
        "EnrichmentMap_GS_DESCR" : "IPR007110:Immunoglobulin-like domain",
        "EnrichmentMap_GS_Type" : "ENR",
        "EnrichmentMap_Colouring_D10vsF_all_" : 0.999268,
        "shared_name" : "IPR007110:IMMUNOGLOBULIN-LIKE DOMAIN",
        "DEGs" : "DOWN",
        "SUID" : 106,
        "__mclCluster" : 1,
        "selected" : false,
        "EnrichmentMap_Name" : "IPR007110:IMMUNOGLOBULIN-LIKE DOMAIN",
        "EnrichmentMap_pvalue_D10vsF_all_" : 7.32E-4,
        "EnrichmentMap_gs_size" : 11,
        "EnrichmentMap_fdr_qvalue_D10vsF_all_" : 0.073540558,
        "EnrichmentMap_Genes" : [ "101094727", "101095043", "101082555\"", "\"101088844", "101096188", "101090260", "101101312", "101084243", "101090020", "101090079", "101084985" ],
        "name" : "IPR007110:IMMUNOGLOBULIN-LIKE DOMAIN",
        "EnrichmentMap_david_category" : "INTERPRO"
      },
      "position" : {
        "x" : 281.2851068969518,
        "y" : -45.23107497843382
      },
      "selected" : false
    }, {
      "data" : {
        "id" : "105",
        "EnrichmentMap_NES_D10vsF_all_" : 1.0,
        "Group" : "D10vsF",
        "EnrichmentMap_Formatted_name" : "\n\"IPR003961:FIBRONECTIN, \nTYPE III\" ",
        "EnrichmentMap_GS_DESCR" : "\"IPR003961:Fibronectin, type III\"",
        "EnrichmentMap_GS_Type" : "ENR",
        "EnrichmentMap_Colouring_D10vsF_all_" : 0.999207,
        "shared_name" : "\"IPR003961:FIBRONECTIN, TYPE III\"",
        "DEGs" : "DOWN",
        "SUID" : 105,
        "__mclCluster" : 1,
        "selected" : false,
        "EnrichmentMap_Name" : "\"IPR003961:FIBRONECTIN, TYPE III\"",
        "EnrichmentMap_pvalue_D10vsF_all_" : 7.93E-4,
        "EnrichmentMap_gs_size" : 8,
        "EnrichmentMap_fdr_qvalue_D10vsF_all_" : 0.048421816,
        "EnrichmentMap_Genes" : [ "101095043", "101092535", "101082555\"", "\"101101444", "101100899", "101090020", "101091636", "101084985" ],
        "name" : "\"IPR003961:FIBRONECTIN, TYPE III\"",
        "EnrichmentMap_david_category" : "INTERPRO"
      },
      "position" : {
        "x" : 257.5677900302747,
        "y" : 85.54659793920398
      },
      "selected" : false
    }, {
      "data" : {
        "id" : "104",
        "EnrichmentMap_NES_D10vsF_all_" : 1.0,
        "Group" : "D10vsF",
        "EnrichmentMap_Formatted_name" : "\nFCA04320:DORSO-VENTRAL \nAXIS FORMATION ",
        "EnrichmentMap_GS_DESCR" : "fca04320:Dorso-ventral axis formation",
        "EnrichmentMap_GS_Type" : "ENR",
        "EnrichmentMap_Colouring_D10vsF_all_" : 0.978464045,
        "shared_name" : "FCA04320:DORSO-VENTRAL AXIS FORMATION",
        "DEGs" : "DOWN",
        "SUID" : 104,
        "__mclCluster" : 2,
        "selected" : false,
        "EnrichmentMap_Name" : "FCA04320:DORSO-VENTRAL AXIS FORMATION",
        "EnrichmentMap_pvalue_D10vsF_all_" : 0.021535955,
        "EnrichmentMap_gs_size" : 3,
        "EnrichmentMap_fdr_qvalue_D10vsF_all_" : 0.461141973,
        "EnrichmentMap_Genes" : [ "\"101090461", "101089920\"", "751104" ],
        "name" : "FCA04320:DORSO-VENTRAL AXIS FORMATION",
        "EnrichmentMap_david_category" : "KEGG_PATHWAY"
      },
      "position" : {
        "x" : 328.82920985155454,
        "y" : -179.66591751172493
      },
      "selected" : false
    }, {
      "data" : {
        "id" : "103",
        "Group" : "VvsF",
        "EnrichmentMap_Formatted_name" : "\nGO:0086091~REGULATION \nOF HEART RATE BY \nCARDIAC \nCONDUCTION ",
        "EnrichmentMap_GS_DESCR" : "GO:0086091~regulation of heart rate by cardiac conduction",
        "EnrichmentMap_GS_Type" : "ENR",
        "shared_name" : "GO:0086091~REGULATION OF HEART RATE BY CARDIAC CONDUCTION",
        "DEGs" : "UP",
        "EnrichmentMap_fdr_qvalue_VvsF_all_" : 0.957553109,
        "SUID" : 103,
        "EnrichmentMap_pvalue_VvsF_all_" : 0.09448493,
        "__mclCluster" : 10,
        "selected" : false,
        "EnrichmentMap_Name" : "GO:0086091~REGULATION OF HEART RATE BY CARDIAC CONDUCTION",
        "EnrichmentMap_NES_VvsF_all_" : 1.0,
        "EnrichmentMap_gs_size" : 2,
        "EnrichmentMap_Genes" : [ "\"101087863", "101099450\"" ],
        "name" : "GO:0086091~REGULATION OF HEART RATE BY CARDIAC CONDUCTION",
        "EnrichmentMap_Colouring_VvsF_all_" : 0.90551507,
        "EnrichmentMap_david_category" : "GOTERM_BP_DIRECT"
      },
      "position" : {
        "x" : -171.55211614924585,
        "y" : 381.284259515853
      },
      "selected" : false
    }, {
      "data" : {
        "id" : "102",
        "Group" : "VvsF",
        "EnrichmentMap_Formatted_name" : "\nFCA04610:COMPLEMENT \nAND COAGULATION \nCASCADES ",
        "EnrichmentMap_GS_DESCR" : "fca04610:Complement and coagulation cascades",
        "EnrichmentMap_GS_Type" : "ENR",
        "shared_name" : "FCA04610:COMPLEMENT AND COAGULATION CASCADES",
        "DEGs" : "UP",
        "EnrichmentMap_fdr_qvalue_VvsF_all_" : 0.277457677,
        "SUID" : 102,
        "EnrichmentMap_pvalue_VvsF_all_" : 0.029552611,
        "__mclCluster" : 9,
        "selected" : false,
        "EnrichmentMap_Name" : "FCA04610:COMPLEMENT AND COAGULATION CASCADES",
        "EnrichmentMap_NES_VvsF_all_" : 1.0,
        "EnrichmentMap_gs_size" : 3,
        "EnrichmentMap_Genes" : [ "\"101082116", "101094482", "101098593\"" ],
        "name" : "FCA04610:COMPLEMENT AND COAGULATION CASCADES",
        "EnrichmentMap_Colouring_VvsF_all_" : 0.970447389,
        "EnrichmentMap_david_category" : "KEGG_PATHWAY"
      },
      "position" : {
        "x" : 17.117222123208734,
        "y" : 431.81250297274
      },
      "selected" : false
    }, {
      "data" : {
        "id" : "101",
        "Group" : "VvsF",
        "EnrichmentMap_Formatted_name" : "SM00631:ZN_PEPT",
        "EnrichmentMap_GS_DESCR" : "SM00631:Zn_pept",
        "EnrichmentMap_GS_Type" : "ENR",
        "shared_name" : "SM00631:ZN_PEPT",
        "DEGs" : "UP",
        "EnrichmentMap_fdr_qvalue_VvsF_all_" : 0.93057666,
        "SUID" : 101,
        "EnrichmentMap_pvalue_VvsF_all_" : 0.067790976,
        "__mclCluster" : 9,
        "selected" : false,
        "EnrichmentMap_Name" : "SM00631:ZN_PEPT",
        "EnrichmentMap_NES_VvsF_all_" : 1.0,
        "EnrichmentMap_gs_size" : 2,
        "EnrichmentMap_Genes" : [ "\"101082116", "101098630\"" ],
        "name" : "SM00631:ZN_PEPT",
        "EnrichmentMap_Colouring_VvsF_all_" : 0.932209024,
        "EnrichmentMap_david_category" : "SMART"
      },
      "position" : {
        "x" : 70.488082231613,
        "y" : 447.64165112559084
      },
      "selected" : false
    }, {
      "data" : {
        "id" : "100",
        "EnrichmentMap_NES_D10vsF_all_" : 1.0,
        "Group" : "D10vsF",
        "EnrichmentMap_Formatted_name" : "IPR015919:CADHE\nRIN-LIKE\n",
        "EnrichmentMap_GS_DESCR" : "IPR015919:Cadherin-like",
        "EnrichmentMap_GS_Type" : "ENR",
        "EnrichmentMap_Colouring_D10vsF_all_" : 0.985944688,
        "shared_name" : "IPR015919:CADHERIN-LIKE",
        "DEGs" : "DOWN",
        "SUID" : 100,
        "__mclCluster" : 6,
        "selected" : false,
        "EnrichmentMap_Name" : "IPR015919:CADHERIN-LIKE",
        "EnrichmentMap_pvalue_D10vsF_all_" : 0.014055312,
        "EnrichmentMap_gs_size" : 4,
        "EnrichmentMap_fdr_qvalue_D10vsF_all_" : 0.388768951,
        "EnrichmentMap_Genes" : [ "101084501", "\"101081023", "101095064", "100174781\"" ],
        "name" : "IPR015919:CADHERIN-LIKE",
        "EnrichmentMap_david_category" : "INTERPRO"
      },
      "position" : {
        "x" : 31.441727138567163,
        "y" : -211.60621002621303
      },
      "selected" : false
    }, {
      "data" : {
        "id" : "99",
        "EnrichmentMap_NES_D10vsF_all_" : 1.0,
        "Group" : "D10vsF",
        "EnrichmentMap_Formatted_name" : "FCA04360:AXON \nGUIDANCE ",
        "EnrichmentMap_GS_DESCR" : "fca04360:Axon guidance",
        "EnrichmentMap_GS_Type" : "ENR",
        "EnrichmentMap_Colouring_D10vsF_all_" : 0.911444912,
        "shared_name" : "FCA04360:AXON GUIDANCE",
        "DEGs" : "DOWN",
        "SUID" : 99,
        "__mclCluster" : 4,
        "selected" : false,
        "EnrichmentMap_Name" : "FCA04360:AXON GUIDANCE",
        "EnrichmentMap_pvalue_D10vsF_all_" : 0.088555088,
        "EnrichmentMap_gs_size" : 4,
        "EnrichmentMap_fdr_qvalue_D10vsF_all_" : 0.697896056,
        "EnrichmentMap_Genes" : [ "101098118", "751104\"", "\"101082379", "101088844" ],
        "name" : "FCA04360:AXON GUIDANCE",
        "EnrichmentMap_david_category" : "KEGG_PATHWAY"
      },
      "position" : {
        "x" : 5.30747873911109,
        "y" : 250.32429370282716
      },
      "selected" : false
    }, {
      "data" : {
        "id" : "98",
        "EnrichmentMap_NES_D10vsF_all_" : 1.0,
        "Group" : "D10vsF",
        "EnrichmentMap_Formatted_name" : "\nIPR001627:SEMAPHORIN/CD100 \nANTIGEN ",
        "EnrichmentMap_GS_DESCR" : "IPR001627:Semaphorin/CD100 antigen",
        "EnrichmentMap_GS_Type" : "ENR",
        "EnrichmentMap_Colouring_D10vsF_all_" : 0.972972521,
        "shared_name" : "IPR001627:SEMAPHORIN/CD100 ANTIGEN",
        "DEGs" : "DOWN",
        "SUID" : 98,
        "__mclCluster" : 4,
        "selected" : false,
        "EnrichmentMap_Name" : "IPR001627:SEMAPHORIN/CD100 ANTIGEN",
        "EnrichmentMap_pvalue_D10vsF_all_" : 0.027027479,
        "EnrichmentMap_gs_size" : 3,
        "EnrichmentMap_fdr_qvalue_D10vsF_all_" : 0.510645788,
        "EnrichmentMap_Genes" : [ "\"101082379", "101098118\"", "101088844" ],
        "name" : "IPR001627:SEMAPHORIN/CD100 ANTIGEN",
        "EnrichmentMap_david_category" : "INTERPRO"
      },
      "position" : {
        "x" : 35.26402273647136,
        "y" : 270.33598561265694
      },
      "selected" : false
    }, {
      "data" : {
        "id" : "97",
        "EnrichmentMap_NES_D10vsF_all_" : 1.0,
        "Group" : "D10vsF",
        "EnrichmentMap_Formatted_name" : "\n\"IPR017981:GPCR, \nFAMILY 2-LIKE\" ",
        "EnrichmentMap_GS_DESCR" : "\"IPR017981:GPCR, family 2-like\"",
        "EnrichmentMap_GS_Type" : "ENR",
        "EnrichmentMap_Colouring_D10vsF_all_" : 0.928726641,
        "shared_name" : "\"IPR017981:GPCR, FAMILY 2-LIKE\"",
        "DEGs" : "DOWN",
        "SUID" : 97,
        "__mclCluster" : 12,
        "selected" : false,
        "EnrichmentMap_Name" : "\"IPR017981:GPCR, FAMILY 2-LIKE\"",
        "EnrichmentMap_pvalue_D10vsF_all_" : 0.071273359,
        "EnrichmentMap_gs_size" : 3,
        "EnrichmentMap_fdr_qvalue_D10vsF_all_" : 0.723556537,
        "EnrichmentMap_Genes" : [ "\"101086333", "101101312\"", "101093625" ],
        "name" : "\"IPR017981:GPCR, FAMILY 2-LIKE\"",
        "EnrichmentMap_david_category" : "INTERPRO"
      },
      "position" : {
        "x" : 274.35010123940157,
        "y" : -218.8171410784854
      },
      "selected" : false
    }, {
      "data" : {
        "id" : "96",
        "EnrichmentMap_NES_D10vsF_all_" : 1.0,
        "Group" : "D10vsF",
        "EnrichmentMap_Formatted_name" : "\nGO:0043129~SURFACTANT \nHOMEOSTASIS ",
        "EnrichmentMap_GS_DESCR" : "GO:0043129~surfactant homeostasis",
        "EnrichmentMap_GS_Type" : "ENR",
        "EnrichmentMap_Colouring_D10vsF_all_" : 0.941851174,
        "shared_name" : "GO:0043129~SURFACTANT HOMEOSTASIS",
        "DEGs" : "DOWN",
        "SUID" : 96,
        "__mclCluster" : 14,
        "selected" : false,
        "EnrichmentMap_Name" : "GO:0043129~SURFACTANT HOMEOSTASIS",
        "EnrichmentMap_pvalue_D10vsF_all_" : 0.058148826,
        "EnrichmentMap_gs_size" : 2,
        "EnrichmentMap_fdr_qvalue_D10vsF_all_" : 0.973424422,
        "EnrichmentMap_Genes" : [ "101101312\"", "\"101085621" ],
        "name" : "GO:0043129~SURFACTANT HOMEOSTASIS",
        "EnrichmentMap_david_category" : "GOTERM_BP_DIRECT"
      },
      "position" : {
        "x" : 224.2739951194154,
        "y" : -116.69340076813609
      },
      "selected" : false
    }, {
      "data" : {
        "id" : "95",
        "EnrichmentMap_NES_D10vsF_all_" : 1.0,
        "Group" : "D10vsF",
        "EnrichmentMap_Formatted_name" : "IPR027231:SEMAP\nHORIN\n",
        "EnrichmentMap_GS_DESCR" : "IPR027231:Semaphorin",
        "EnrichmentMap_GS_Type" : "ENR",
        "EnrichmentMap_Colouring_D10vsF_all_" : 0.990464503,
        "shared_name" : "IPR027231:SEMAPHORIN",
        "DEGs" : "DOWN",
        "SUID" : 95,
        "__mclCluster" : 4,
        "selected" : false,
        "EnrichmentMap_Name" : "IPR027231:SEMAPHORIN",
        "EnrichmentMap_pvalue_D10vsF_all_" : 0.009535497,
        "EnrichmentMap_gs_size" : 3,
        "EnrichmentMap_fdr_qvalue_D10vsF_all_" : 0.312618926,
        "EnrichmentMap_Genes" : [ "\"101082379", "101098118\"", "101088844" ],
        "name" : "IPR027231:SEMAPHORIN",
        "EnrichmentMap_david_category" : "INTERPRO"
      },
      "position" : {
        "x" : 76.3913476784164,
        "y" : 254.83770473148286
      },
      "selected" : false
    }, {
      "data" : {
        "id" : "94",
        "Group" : "VvsF",
        "EnrichmentMap_Formatted_name" : "\n\"IPR000834:PEPTIDASE \nM14, \nCARBOXYPEPTIDASE \nA\" ",
        "EnrichmentMap_GS_DESCR" : "\"IPR000834:Peptidase M14, carboxypeptidase A\"",
        "EnrichmentMap_GS_Type" : "ENR",
        "shared_name" : "\"IPR000834:PEPTIDASE M14, CARBOXYPEPTIDASE A\"",
        "DEGs" : "UP",
        "EnrichmentMap_fdr_qvalue_VvsF_all_" : 0.998498499,
        "SUID" : 94,
        "EnrichmentMap_pvalue_VvsF_all_" : 0.093359618,
        "__mclCluster" : 9,
        "selected" : false,
        "EnrichmentMap_Name" : "\"IPR000834:PEPTIDASE M14, CARBOXYPEPTIDASE A\"",
        "EnrichmentMap_NES_VvsF_all_" : 1.0,
        "EnrichmentMap_gs_size" : 2,
        "EnrichmentMap_Genes" : [ "\"101082116", "101098630\"" ],
        "name" : "\"IPR000834:PEPTIDASE M14, CARBOXYPEPTIDASE A\"",
        "EnrichmentMap_Colouring_VvsF_all_" : 0.906640382,
        "EnrichmentMap_david_category" : "INTERPRO"
      },
      "position" : {
        "x" : 43.16754537221965,
        "y" : 386.7067802868767
      },
      "selected" : false
    }, {
      "data" : {
        "id" : "93",
        "EnrichmentMap_NES_D10vsF_all_" : 1.0,
        "Group" : "D10vsF",
        "EnrichmentMap_Formatted_name" : "SM00013:LRRNT\n",
        "EnrichmentMap_GS_DESCR" : "SM00013:LRRNT",
        "EnrichmentMap_GS_Type" : "ENR",
        "EnrichmentMap_Colouring_D10vsF_all_" : 0.910009626,
        "shared_name" : "SM00013:LRRNT",
        "DEGs" : "UPDOWN",
        "SUID" : 93,
        "__mclCluster" : 5,
        "selected" : false,
        "EnrichmentMap_Name" : "SM00013:LRRNT",
        "EnrichmentMap_pvalue_D10vsF_all_" : 0.089990374,
        "EnrichmentMap_gs_size" : 3,
        "EnrichmentMap_fdr_qvalue_D10vsF_all_" : 0.698491913,
        "EnrichmentMap_Genes" : [ "\"102900129", "101082555\"", "101086594" ],
        "name" : "SM00013:LRRNT",
        "EnrichmentMap_david_category" : "SMART"
      },
      "position" : {
        "x" : -134.7591749863248,
        "y" : 141.78652056068768
      },
      "selected" : false
    }, {
      "data" : {
        "id" : "92",
        "Group" : "VvsF",
        "EnrichmentMap_Formatted_name" : "RESPIRATORY \nCHAIN ",
        "EnrichmentMap_GS_DESCR" : "Respiratory chain",
        "EnrichmentMap_GS_Type" : "ENR",
        "shared_name" : "RESPIRATORY CHAIN",
        "DEGs" : "UP",
        "EnrichmentMap_fdr_qvalue_VvsF_all_" : 2.41E-6,
        "SUID" : 92,
        "EnrichmentMap_pvalue_VvsF_all_" : 3.5E-8,
        "__mclCluster" : 1,
        "selected" : false,
        "EnrichmentMap_Name" : "RESPIRATORY CHAIN",
        "EnrichmentMap_NES_VvsF_all_" : 1.0,
        "EnrichmentMap_gs_size" : 6,
        "EnrichmentMap_Genes" : [ "\"807929", "807934", "807935", "807936", "807937", "807938\"" ],
        "name" : "RESPIRATORY CHAIN",
        "EnrichmentMap_Colouring_VvsF_all_" : 0.999999965,
        "EnrichmentMap_david_category" : "UP_KEYWORDS"
      },
      "position" : {
        "x" : -126.79958153313159,
        "y" : 48.042972735652434
      },
      "selected" : false
    }, {
      "data" : {
        "id" : "91",
        "Group" : "VvsF",
        "EnrichmentMap_Formatted_name" : "\nGO:0043065~POSITIVE \nREGULATION OF \nAPOPTOTIC \nPROCESS ",
        "EnrichmentMap_GS_DESCR" : "GO:0043065~positive regulation of apoptotic process",
        "EnrichmentMap_GS_Type" : "ENR",
        "shared_name" : "GO:0043065~POSITIVE REGULATION OF APOPTOTIC PROCESS",
        "DEGs" : "UP",
        "EnrichmentMap_fdr_qvalue_VvsF_all_" : 0.958390266,
        "SUID" : 91,
        "EnrichmentMap_pvalue_VvsF_all_" : 0.079861356,
        "selected" : false,
        "EnrichmentMap_Name" : "GO:0043065~POSITIVE REGULATION OF APOPTOTIC PROCESS",
        "EnrichmentMap_NES_VvsF_all_" : 1.0,
        "EnrichmentMap_gs_size" : 3,
        "EnrichmentMap_Genes" : [ "\"101099597", "101082064\"", "101082002" ],
        "name" : "GO:0043065~POSITIVE REGULATION OF APOPTOTIC PROCESS",
        "EnrichmentMap_Colouring_VvsF_all_" : 0.920138644,
        "EnrichmentMap_david_category" : "GOTERM_BP_DIRECT"
      },
      "position" : {
        "x" : 234.50477313215544,
        "y" : 472.80243176189174
      },
      "selected" : false
    }, {
      "data" : {
        "id" : "90",
        "EnrichmentMap_NES_D10vsF_all_" : 1.0,
        "Group" : "D10vsF",
        "EnrichmentMap_Formatted_name" : "IPR000418:ETS \nDOMAIN ",
        "EnrichmentMap_GS_DESCR" : "IPR000418:Ets domain",
        "EnrichmentMap_GS_Type" : "ENR",
        "EnrichmentMap_Colouring_D10vsF_all_" : 0.980597456,
        "shared_name" : "IPR000418:ETS DOMAIN",
        "DEGs" : "DOWN",
        "SUID" : 90,
        "__mclCluster" : 2,
        "selected" : false,
        "EnrichmentMap_Name" : "IPR000418:ETS DOMAIN",
        "EnrichmentMap_pvalue_D10vsF_all_" : 0.019402544,
        "EnrichmentMap_gs_size" : 3,
        "EnrichmentMap_fdr_qvalue_D10vsF_all_" : 0.458422188,
        "EnrichmentMap_Genes" : [ "101090461", "\"101086621", "101090716\"" ],
        "name" : "IPR000418:ETS DOMAIN",
        "EnrichmentMap_david_category" : "INTERPRO"
      },
      "position" : {
        "x" : 499.7783539824415,
        "y" : -145.50011965615417
      },
      "selected" : false
    }, {
      "data" : {
        "id" : "89",
        "EnrichmentMap_NES_D10vsF_all_" : 1.0,
        "Group" : "D10vsF",
        "EnrichmentMap_Formatted_name" : "NUCLEUS\n",
        "EnrichmentMap_GS_DESCR" : "Nucleus",
        "EnrichmentMap_GS_Type" : "ENR",
        "EnrichmentMap_Colouring_D10vsF_all_" : 0.923315851,
        "shared_name" : "NUCLEUS",
        "DEGs" : "DOWN",
        "SUID" : 89,
        "__mclCluster" : 2,
        "selected" : false,
        "EnrichmentMap_Name" : "NUCLEUS",
        "EnrichmentMap_pvalue_D10vsF_all_" : 0.076684149,
        "EnrichmentMap_gs_size" : 11,
        "EnrichmentMap_fdr_qvalue_D10vsF_all_" : 0.484287784,
        "EnrichmentMap_Genes" : [ "101100195", "101090461", "101094231", "101100317", "101085621", "\"101081441", "101097442", "101086621", "101084202", "101099543", "101090716\"" ],
        "name" : "NUCLEUS",
        "EnrichmentMap_david_category" : "UP_KEYWORDS"
      },
      "position" : {
        "x" : 421.5726759208507,
        "y" : -159.47770919524731
      },
      "selected" : false
    }, {
      "data" : {
        "id" : "88",
        "Group" : "VvsF",
        "EnrichmentMap_Formatted_name" : "\nFCA04261:ADRENERGIC \nSIGNALING IN \nCARDIOMYOCYTES ",
        "EnrichmentMap_GS_DESCR" : "fca04261:Adrenergic signaling in cardiomyocytes",
        "EnrichmentMap_GS_Type" : "ENR",
        "shared_name" : "FCA04261:ADRENERGIC SIGNALING IN CARDIOMYOCYTES",
        "DEGs" : "UP",
        "EnrichmentMap_fdr_qvalue_VvsF_all_" : 0.189296679,
        "SUID" : 88,
        "EnrichmentMap_pvalue_VvsF_all_" : 0.012831009,
        "__mclCluster" : 10,
        "selected" : false,
        "EnrichmentMap_Name" : "FCA04261:ADRENERGIC SIGNALING IN CARDIOMYOCYTES",
        "EnrichmentMap_NES_VvsF_all_" : 1.0,
        "EnrichmentMap_gs_size" : 4,
        "EnrichmentMap_Genes" : [ "101099450", "\"101087863", "493696", "101098273\"" ],
        "name" : "FCA04261:ADRENERGIC SIGNALING IN CARDIOMYOCYTES",
        "EnrichmentMap_Colouring_VvsF_all_" : 0.987168991,
        "EnrichmentMap_david_category" : "KEGG_PATHWAY"
      },
      "position" : {
        "x" : -209.0633012365419,
        "y" : 420.8059760286252
      },
      "selected" : false
    }, {
      "data" : {
        "id" : "87",
        "EnrichmentMap_NES_D10vsF_all_" : 1.0,
        "Group" : "D10vsF",
        "EnrichmentMap_Formatted_name" : "\nGO:0070374~POSITIVE \nREGULATION OF \nERK1 AND ERK2 \nCASCADE ",
        "EnrichmentMap_GS_DESCR" : "GO:0070374~positive regulation of ERK1 and ERK2 cascade",
        "EnrichmentMap_GS_Type" : "ENR",
        "EnrichmentMap_Colouring_D10vsF_all_" : 0.999497,
        "shared_name" : "GO:0070374~POSITIVE REGULATION OF ERK1 AND ERK2 CASCADE",
        "DEGs" : "DOWN",
        "SUID" : 87,
        "__mclCluster" : 3,
        "selected" : false,
        "EnrichmentMap_Name" : "GO:0070374~POSITIVE REGULATION OF ERK1 AND ERK2 CASCADE",
        "EnrichmentMap_pvalue_D10vsF_all_" : 5.03E-4,
        "EnrichmentMap_gs_size" : 7,
        "EnrichmentMap_fdr_qvalue_D10vsF_all_" : 0.239692668,
        "EnrichmentMap_Genes" : [ "101101078", "\"101087130", "100135774\"", "101094727", "100191004", "101090260", "101088844" ],
        "name" : "GO:0070374~POSITIVE REGULATION OF ERK1 AND ERK2 CASCADE",
        "EnrichmentMap_david_category" : "GOTERM_BP_DIRECT"
      },
      "position" : {
        "x" : 211.50736020575764,
        "y" : 193.79183332791314
      },
      "selected" : false
    }, {
      "data" : {
        "id" : "86",
        "Group" : "VvsF",
        "EnrichmentMap_Formatted_name" : "\nFCA04921:OXYTOCIN \nSIGNALING \nPATHWAY ",
        "EnrichmentMap_GS_DESCR" : "fca04921:Oxytocin signaling pathway",
        "EnrichmentMap_GS_Type" : "ENR",
        "shared_name" : "FCA04921:OXYTOCIN SIGNALING PATHWAY",
        "DEGs" : "UP",
        "EnrichmentMap_fdr_qvalue_VvsF_all_" : 0.566082165,
        "SUID" : 86,
        "EnrichmentMap_pvalue_VvsF_all_" : 0.097653723,
        "selected" : false,
        "EnrichmentMap_Name" : "FCA04921:OXYTOCIN SIGNALING PATHWAY",
        "EnrichmentMap_NES_VvsF_all_" : 1.0,
        "EnrichmentMap_gs_size" : 3,
        "EnrichmentMap_Genes" : [ "101090344", "\"101099450", "101098273\"" ],
        "name" : "FCA04921:OXYTOCIN SIGNALING PATHWAY",
        "EnrichmentMap_Colouring_VvsF_all_" : 0.902346277,
        "EnrichmentMap_david_category" : "KEGG_PATHWAY"
      },
      "position" : {
        "x" : 337.1041572978406,
        "y" : 394.71725244803434
      },
      "selected" : false
    }, {
      "data" : {
        "id" : "85",
        "EnrichmentMap_NES_D10vsF_all_" : 1.0,
        "Group" : "D10vsF",
        "EnrichmentMap_Formatted_name" : "\nGO:0007171~ACTIVATION \nOF TRANSMEMBRANE \nRECEPTOR PROTEIN \nTYROSINE KINASE \nACTIVITY ",
        "EnrichmentMap_GS_DESCR" : "GO:0007171~activation of transmembrane receptor protein tyrosine kinase activity",
        "EnrichmentMap_GS_Type" : "ENR",
        "EnrichmentMap_Colouring_D10vsF_all_" : 0.966350383,
        "shared_name" : "GO:0007171~ACTIVATION OF TRANSMEMBRANE RECEPTOR PROTEIN TYROSINE KINASE ACTIVITY",
        "DEGs" : "DOWN",
        "SUID" : 85,
        "__mclCluster" : 3,
        "selected" : false,
        "EnrichmentMap_Name" : "GO:0007171~ACTIVATION OF TRANSMEMBRANE RECEPTOR PROTEIN TYROSINE KINASE ACTIVITY",
        "EnrichmentMap_pvalue_D10vsF_all_" : 0.033649617,
        "EnrichmentMap_gs_size" : 2,
        "EnrichmentMap_fdr_qvalue_D10vsF_all_" : 0.990568247,
        "EnrichmentMap_Genes" : [ "\"101087130", "101101444\"" ],
        "name" : "GO:0007171~ACTIVATION OF TRANSMEMBRANE RECEPTOR PROTEIN TYROSINE KINASE ACTIVITY",
        "EnrichmentMap_david_category" : "GOTERM_BP_DIRECT"
      },
      "position" : {
        "x" : 157.05513060136437,
        "y" : 166.53728841749952
      },
      "selected" : false
    }, {
      "data" : {
        "id" : "84",
        "EnrichmentMap_NES_D10vsF_all_" : 1.0,
        "Group" : "VvsF_D10vsF",
        "EnrichmentMap_Formatted_name" : "TRANSMEMBRANE\n",
        "EnrichmentMap_GS_DESCR" : "Transmembrane",
        "EnrichmentMap_GS_Type" : "ENR",
        "EnrichmentMap_Colouring_D10vsF_all_" : 0.999982,
        "shared_name" : "TRANSMEMBRANE",
        "DEGs" : "UPDOWN",
        "EnrichmentMap_fdr_qvalue_VvsF_all_" : 0.074134111,
        "SUID" : 84,
        "EnrichmentMap_pvalue_VvsF_all_" : 0.012204403,
        "__mclCluster" : 1,
        "selected" : false,
        "EnrichmentMap_Name" : "TRANSMEMBRANE",
        "EnrichmentMap_pvalue_D10vsF_all_" : 1.8E-5,
        "EnrichmentMap_NES_VvsF_all_" : 1.0,
        "EnrichmentMap_gs_size" : 80,
        "EnrichmentMap_fdr_qvalue_D10vsF_all_" : 4.97E-4,
        "EnrichmentMap_Genes" : [ "101096951", "101096836\"", "\"807929", "807934", "807935", "807936", "807937", "101086507", "807932", "101095111", "101097640", "101098273", "101087404", "101089558", "101082064", "101097034", "101087863", "101084409", "101087698", "101085598", "807938", "101088154", "101098147", "101085920", "101083426", "101100797", "101090552", "101098291", "101082777", "101094700", "101086238", "101098593\"", "101090020", "101090079", "101091636", "100174781", "101082555", "101101444", "101094727", "101095043", "101096188", "101090260", "101100899", "101101312", "101084243", "\"101083092", "101099262", "101101373", "101101583", "101081254", "101086798", "101087989", "101092535", "101098745", "101090409", "101101204", "101092193", "101099528", "101086087", "101086333", "101095064", "101087090", "101099236", "101080809", "101096356", "101084501", "101098118", "100191004", "101087205", "493854", "101098166", "101090033", "101084341", "101093625", "101090129", "101082587", "101082086", "101086594", "101081023", "101087585" ],
        "name" : "TRANSMEMBRANE",
        "EnrichmentMap_Colouring_VvsF_all_" : 0.987795597,
        "EnrichmentMap_david_category" : "UP_KEYWORDS"
      },
      "position" : {
        "x" : 133.8208643247592,
        "y" : 18.334334330741655
      },
      "selected" : false
    }, {
      "data" : {
        "id" : "83",
        "Group" : "VvsF",
        "EnrichmentMap_Formatted_name" : "OXIDOREDUCTASE\n",
        "EnrichmentMap_GS_DESCR" : "Oxidoreductase",
        "EnrichmentMap_GS_Type" : "ENR",
        "shared_name" : "OXIDOREDUCTASE",
        "DEGs" : "UP",
        "EnrichmentMap_fdr_qvalue_VvsF_all_" : 0.084902174,
        "SUID" : 83,
        "EnrichmentMap_pvalue_VvsF_all_" : 0.011506029,
        "__mclCluster" : 1,
        "selected" : false,
        "EnrichmentMap_Name" : "OXIDOREDUCTASE",
        "EnrichmentMap_NES_VvsF_all_" : 1.0,
        "EnrichmentMap_gs_size" : 5,
        "EnrichmentMap_Genes" : [ "\"807929", "807934", "807935", "807937", "807938\"" ],
        "name" : "OXIDOREDUCTASE",
        "EnrichmentMap_Colouring_VvsF_all_" : 0.988493971,
        "EnrichmentMap_david_category" : "UP_KEYWORDS"
      },
      "position" : {
        "x" : -78.7641071378051,
        "y" : 9.273636089023002
      },
      "selected" : false
    }, {
      "data" : {
        "id" : "82",
        "EnrichmentMap_NES_D10vsF_all_" : 1.0,
        "Group" : "VvsF_D10vsF",
        "EnrichmentMap_Formatted_name" : "MEMBRANE\n",
        "EnrichmentMap_GS_DESCR" : "Membrane",
        "EnrichmentMap_GS_Type" : "ENR",
        "EnrichmentMap_Colouring_D10vsF_all_" : 0.99999676,
        "shared_name" : "MEMBRANE",
        "DEGs" : "UPDOWN",
        "EnrichmentMap_fdr_qvalue_VvsF_all_" : 0.0770566,
        "SUID" : 82,
        "EnrichmentMap_pvalue_VvsF_all_" : 0.009254002,
        "__mclCluster" : 1,
        "selected" : false,
        "EnrichmentMap_Name" : "MEMBRANE",
        "EnrichmentMap_pvalue_D10vsF_all_" : 3.24E-6,
        "EnrichmentMap_NES_VvsF_all_" : 1.0,
        "EnrichmentMap_gs_size" : 83,
        "EnrichmentMap_fdr_qvalue_D10vsF_all_" : 2.69E-4,
        "EnrichmentMap_Genes" : [ "101096951", "101096836\"", "\"807929", "807934", "807935", "807936", "807937", "101086507", "807932", "101083086", "101095111", "101097640", "101098273", "101087404", "101089558", "101082064", "101097034", "101087863", "101084409", "101087698", "101085598", "807938", "101088154", "101098147", "101085920", "101083426", "101100797", "101090552", "101098291", "101082777", "101094700", "101086238", "101098593\"", "101088844", "101090020", "101090079", "101091636", "100174781", "101082555", "101101444", "101094727", "101095043", "101096188", "101090260", "101100899", "101101312", "101084243", "\"101083092", "101097256", "101099262", "101101373", "101101583", "101081254", "101086798", "101087989", "101092535", "101098745", "101090409", "101101204", "101092193", "101099528", "101086087", "101086333", "101095064", "101087090", "101099236", "101080809", "101096356", "101084501", "101098118", "100191004", "101087205", "493854", "101098166", "101090033", "101084341", "101093625", "101090129", "101082587", "101082086", "101086594", "101081023", "101087585" ],
        "name" : "MEMBRANE",
        "EnrichmentMap_Colouring_VvsF_all_" : 0.990745998,
        "EnrichmentMap_david_category" : "UP_KEYWORDS"
      },
      "position" : {
        "x" : 136.95413877129326,
        "y" : -39.20241798547795
      },
      "selected" : false
    }, {
      "data" : {
        "id" : "81",
        "EnrichmentMap_NES_D10vsF_all_" : 1.0,
        "Group" : "D10vsF",
        "EnrichmentMap_Formatted_name" : "\nGO:0045944~POSITIVE \nREGULATION OF \nTRANSCRIPTION \nFROM RNA \nPOLYMERASE II \nPROMOTER ",
        "EnrichmentMap_GS_DESCR" : "GO:0045944~positive regulation of transcription from RNA polymerase II promoter",
        "EnrichmentMap_GS_Type" : "ENR",
        "EnrichmentMap_Colouring_D10vsF_all_" : 0.991992763,
        "shared_name" : "GO:0045944~POSITIVE REGULATION OF TRANSCRIPTION FROM RNA POLYMERASE II PROMOTER",
        "DEGs" : "DOWN",
        "SUID" : 81,
        "__mclCluster" : 2,
        "selected" : false,
        "EnrichmentMap_Name" : "GO:0045944~POSITIVE REGULATION OF TRANSCRIPTION FROM RNA POLYMERASE II PROMOTER",
        "EnrichmentMap_pvalue_D10vsF_all_" : 0.008007237,
        "EnrichmentMap_gs_size" : 11,
        "EnrichmentMap_fdr_qvalue_D10vsF_all_" : 0.888167693,
        "EnrichmentMap_Genes" : [ "101101078", "101100195", "101083813", "101092848", "101090461", "101094231", "101100317", "101085621", "101090703\"", "\"101081441", "101099543" ],
        "name" : "GO:0045944~POSITIVE REGULATION OF TRANSCRIPTION FROM RNA POLYMERASE II PROMOTER",
        "EnrichmentMap_david_category" : "GOTERM_BP_DIRECT"
      },
      "position" : {
        "x" : 508.07479672998016,
        "y" : -43.985451889443574
      },
      "selected" : false
    }, {
      "data" : {
        "id" : "80",
        "EnrichmentMap_NES_D10vsF_all_" : 1.0,
        "Group" : "D10vsF",
        "EnrichmentMap_Formatted_name" : "SM00369:LRR_TYP",
        "EnrichmentMap_GS_DESCR" : "SM00369:LRR_TYP",
        "EnrichmentMap_GS_Type" : "ENR",
        "EnrichmentMap_Colouring_D10vsF_all_" : 0.91460701,
        "shared_name" : "SM00369:LRR_TYP",
        "DEGs" : "UPDOWN",
        "SUID" : 80,
        "__mclCluster" : 5,
        "selected" : false,
        "EnrichmentMap_Name" : "SM00369:LRR_TYP",
        "EnrichmentMap_pvalue_D10vsF_all_" : 0.08539299,
        "EnrichmentMap_gs_size" : 5,
        "EnrichmentMap_fdr_qvalue_D10vsF_all_" : 0.733940483,
        "EnrichmentMap_Genes" : [ "101082555\"", "\"101085598", "101082086", "101086594", "102900129" ],
        "name" : "SM00369:LRR_TYP",
        "EnrichmentMap_david_category" : "SMART"
      },
      "position" : {
        "x" : -121.79132879658916,
        "y" : 202.32058220363803
      },
      "selected" : false
    }, {
      "data" : {
        "id" : "79",
        "EnrichmentMap_NES_D10vsF_all_" : 1.0,
        "Group" : "D10vsF",
        "EnrichmentMap_Formatted_name" : "FCA04015:RAP1 \nSIGNALING \nPATHWAY ",
        "EnrichmentMap_GS_DESCR" : "fca04015:Rap1 signaling pathway",
        "EnrichmentMap_GS_Type" : "ENR",
        "EnrichmentMap_Colouring_D10vsF_all_" : 0.992320698,
        "shared_name" : "FCA04015:RAP1 SIGNALING PATHWAY",
        "DEGs" : "DOWN",
        "SUID" : 79,
        "__mclCluster" : 3,
        "selected" : false,
        "EnrichmentMap_Name" : "FCA04015:RAP1 SIGNALING PATHWAY",
        "EnrichmentMap_pvalue_D10vsF_all_" : 0.007679302,
        "EnrichmentMap_gs_size" : 7,
        "EnrichmentMap_fdr_qvalue_D10vsF_all_" : 0.305726837,
        "EnrichmentMap_Genes" : [ "101092262", "\"101087130", "100135774\"", "101085456", "101094727", "751104", "101090260" ],
        "name" : "FCA04015:RAP1 SIGNALING PATHWAY",
        "EnrichmentMap_david_category" : "KEGG_PATHWAY"
      },
      "position" : {
        "x" : 202.5044969373158,
        "y" : 217.60054196461067
      },
      "selected" : false
    }, {
      "data" : {
        "id" : "78",
        "EnrichmentMap_NES_D10vsF_all_" : 1.0,
        "Group" : "D10vsF",
        "EnrichmentMap_Formatted_name" : "\nFCA05200:PATHWAYS \nIN CANCER ",
        "EnrichmentMap_GS_DESCR" : "fca05200:Pathways in cancer",
        "EnrichmentMap_GS_Type" : "ENR",
        "EnrichmentMap_Colouring_D10vsF_all_" : 0.956722888,
        "shared_name" : "FCA05200:PATHWAYS IN CANCER",
        "DEGs" : "DOWN",
        "SUID" : 78,
        "__mclCluster" : 15,
        "selected" : false,
        "EnrichmentMap_Name" : "FCA05200:PATHWAYS IN CANCER",
        "EnrichmentMap_pvalue_D10vsF_all_" : 0.043277112,
        "EnrichmentMap_gs_size" : 8,
        "EnrichmentMap_fdr_qvalue_D10vsF_all_" : 0.592400531,
        "EnrichmentMap_Genes" : [ "\"100142684", "101092262", "101088775\"", "101085456", "751104", "100135774", "101085621", "100037415" ],
        "name" : "FCA05200:PATHWAYS IN CANCER",
        "EnrichmentMap_david_category" : "KEGG_PATHWAY"
      },
      "position" : {
        "x" : 640.1889946839826,
        "y" : 474.5577892822402
      },
      "selected" : false
    }, {
      "data" : {
        "id" : "77",
        "EnrichmentMap_NES_D10vsF_all_" : 1.0,
        "Group" : "D10vsF",
        "EnrichmentMap_Formatted_name" : "\nGO:0001938~POSITIVE \nREGULATION OF \nENDOTHELIAL CELL \nPROLIFERATION ",
        "EnrichmentMap_GS_DESCR" : "GO:0001938~positive regulation of endothelial cell proliferation",
        "EnrichmentMap_GS_Type" : "ENR",
        "EnrichmentMap_Colouring_D10vsF_all_" : 0.9585807120000001,
        "shared_name" : "GO:0001938~POSITIVE REGULATION OF ENDOTHELIAL CELL PROLIFERATION",
        "DEGs" : "DOWN",
        "SUID" : 77,
        "__mclCluster" : 3,
        "selected" : false,
        "EnrichmentMap_Name" : "GO:0001938~POSITIVE REGULATION OF ENDOTHELIAL CELL PROLIFERATION",
        "EnrichmentMap_pvalue_D10vsF_all_" : 0.041419288,
        "EnrichmentMap_gs_size" : 3,
        "EnrichmentMap_fdr_qvalue_D10vsF_all_" : 0.990056786,
        "EnrichmentMap_Genes" : [ "100135774\"", "101090260", "\"101094727" ],
        "name" : "GO:0001938~POSITIVE REGULATION OF ENDOTHELIAL CELL PROLIFERATION",
        "EnrichmentMap_david_category" : "GOTERM_BP_DIRECT"
      },
      "position" : {
        "x" : 237.4578094585958,
        "y" : 195.54127818526328
      },
      "selected" : false
    }, {
      "data" : {
        "id" : "76",
        "EnrichmentMap_NES_D10vsF_all_" : 1.0,
        "Group" : "D10vsF",
        "EnrichmentMap_Formatted_name" : "FCA04014:RAS \nSIGNALING \nPATHWAY ",
        "EnrichmentMap_GS_DESCR" : "fca04014:Ras signaling pathway",
        "EnrichmentMap_GS_Type" : "ENR",
        "EnrichmentMap_Colouring_D10vsF_all_" : 0.9999208,
        "shared_name" : "FCA04014:RAS SIGNALING PATHWAY",
        "DEGs" : "DOWN",
        "SUID" : 76,
        "__mclCluster" : 3,
        "selected" : false,
        "EnrichmentMap_Name" : "FCA04014:RAS SIGNALING PATHWAY",
        "EnrichmentMap_pvalue_D10vsF_all_" : 7.92E-5,
        "EnrichmentMap_gs_size" : 10,
        "EnrichmentMap_fdr_qvalue_D10vsF_all_" : 0.011177208,
        "EnrichmentMap_Genes" : [ "\"101087130", "101085456", "101094727", "101090461", "751104", "101090260", "101082829", "100135774", "101091172\"", "101099543" ],
        "name" : "FCA04014:RAS SIGNALING PATHWAY",
        "EnrichmentMap_david_category" : "KEGG_PATHWAY"
      },
      "position" : {
        "x" : 259.670171179448,
        "y" : 213.58163013508977
      },
      "selected" : false
    }, {
      "data" : {
        "id" : "75",
        "EnrichmentMap_NES_D10vsF_all_" : 1.0,
        "Group" : "D10vsF",
        "EnrichmentMap_Formatted_name" : "GO:0045444~FAT \nCELL \nDIFFERENTIATION ",
        "EnrichmentMap_GS_DESCR" : "GO:0045444~fat cell differentiation",
        "EnrichmentMap_GS_Type" : "ENR",
        "EnrichmentMap_Colouring_D10vsF_all_" : 0.915165258,
        "shared_name" : "GO:0045444~FAT CELL DIFFERENTIATION",
        "DEGs" : "DOWN",
        "SUID" : 75,
        "__mclCluster" : 19,
        "selected" : false,
        "EnrichmentMap_Name" : "GO:0045444~FAT CELL DIFFERENTIATION",
        "EnrichmentMap_pvalue_D10vsF_all_" : 0.084834742,
        "EnrichmentMap_gs_size" : 3,
        "EnrichmentMap_fdr_qvalue_D10vsF_all_" : 0.975681229,
        "EnrichmentMap_Genes" : [ "101101312\"", "101101204", "\"101092262" ],
        "name" : "GO:0045444~FAT CELL DIFFERENTIATION",
        "EnrichmentMap_david_category" : "GOTERM_BP_DIRECT"
      },
      "position" : {
        "x" : 189.32151132928783,
        "y" : -138.76513333448727
      },
      "selected" : false
    }, {
      "data" : {
        "id" : "74",
        "EnrichmentMap_NES_D10vsF_all_" : 1.0,
        "Group" : "D10vsF",
        "EnrichmentMap_Formatted_name" : "\nIPR004156:ORGANIC \nANION \nTRANSPORTER \nPOLYPEPTIDE OATP ",
        "EnrichmentMap_GS_DESCR" : "IPR004156:Organic anion transporter polypeptide OATP",
        "EnrichmentMap_GS_Type" : "ENR",
        "EnrichmentMap_Colouring_D10vsF_all_" : 0.920213814,
        "shared_name" : "IPR004156:ORGANIC ANION TRANSPORTER POLYPEPTIDE OATP",
        "DEGs" : "DOWN",
        "SUID" : 74,
        "__mclCluster" : 13,
        "selected" : false,
        "EnrichmentMap_Name" : "IPR004156:ORGANIC ANION TRANSPORTER POLYPEPTIDE OATP",
        "EnrichmentMap_pvalue_D10vsF_all_" : 0.079786186,
        "EnrichmentMap_gs_size" : 2,
        "EnrichmentMap_fdr_qvalue_D10vsF_all_" : 0.710418782,
        "EnrichmentMap_Genes" : [ "\"101087585", "101087090\"" ],
        "name" : "IPR004156:ORGANIC ANION TRANSPORTER POLYPEPTIDE OATP",
        "EnrichmentMap_david_category" : "INTERPRO"
      },
      "position" : {
        "x" : -33.902753864851846,
        "y" : -142.98721157176658
      },
      "selected" : false
    }, {
      "data" : {
        "id" : "73",
        "EnrichmentMap_NES_D10vsF_all_" : 1.0,
        "Group" : "D10vsF",
        "EnrichmentMap_Formatted_name" : "IMMUNOGLOBULIN \nDOMAIN ",
        "EnrichmentMap_GS_DESCR" : "Immunoglobulin domain",
        "EnrichmentMap_GS_Type" : "ENR",
        "EnrichmentMap_Colouring_D10vsF_all_" : 0.965425878,
        "shared_name" : "IMMUNOGLOBULIN DOMAIN",
        "DEGs" : "DOWN",
        "SUID" : 73,
        "__mclCluster" : 11,
        "selected" : false,
        "EnrichmentMap_Name" : "IMMUNOGLOBULIN DOMAIN",
        "EnrichmentMap_pvalue_D10vsF_all_" : 0.034574122,
        "EnrichmentMap_gs_size" : 4,
        "EnrichmentMap_fdr_qvalue_D10vsF_all_" : 0.341114065,
        "EnrichmentMap_Genes" : [ "101101312\"", "101096188", "101090260", "\"101094727" ],
        "name" : "IMMUNOGLOBULIN DOMAIN",
        "EnrichmentMap_david_category" : "UP_KEYWORDS"
      },
      "position" : {
        "x" : 244.52056246356233,
        "y" : -36.3750135376706
      },
      "selected" : false
    }, {
      "data" : {
        "id" : "72",
        "EnrichmentMap_NES_D10vsF_all_" : 1.0,
        "Group" : "D10vsF",
        "EnrichmentMap_Formatted_name" : "\n\"IPR000832:GPCR, \nFAMILY 2, \nSECRETIN-LIKE\" ",
        "EnrichmentMap_GS_DESCR" : "\"IPR000832:GPCR, family 2, secretin-like\"",
        "EnrichmentMap_GS_Type" : "ENR",
        "EnrichmentMap_Colouring_D10vsF_all_" : 0.952802065,
        "shared_name" : "\"IPR000832:GPCR, FAMILY 2, SECRETIN-LIKE\"",
        "DEGs" : "DOWN",
        "SUID" : 72,
        "__mclCluster" : 12,
        "selected" : false,
        "EnrichmentMap_Name" : "\"IPR000832:GPCR, FAMILY 2, SECRETIN-LIKE\"",
        "EnrichmentMap_pvalue_D10vsF_all_" : 0.047197935,
        "EnrichmentMap_gs_size" : 3,
        "EnrichmentMap_fdr_qvalue_D10vsF_all_" : 0.635366871,
        "EnrichmentMap_Genes" : [ "\"101086333", "101101312\"", "101093625" ],
        "name" : "\"IPR000832:GPCR, FAMILY 2, SECRETIN-LIKE\"",
        "EnrichmentMap_david_category" : "INTERPRO"
      },
      "position" : {
        "x" : 231.58181558626802,
        "y" : -200.05762082190847
      },
      "selected" : false
    }, {
      "data" : {
        "id" : "71",
        "EnrichmentMap_NES_D10vsF_all_" : 1.0,
        "Group" : "D10vsF",
        "EnrichmentMap_Formatted_name" : "\nGO:0040019~POSITIVE \nREGULATION OF \nEMBRYONIC \nDEVELOPMENT ",
        "EnrichmentMap_GS_DESCR" : "GO:0040019~positive regulation of embryonic development",
        "EnrichmentMap_GS_Type" : "ENR",
        "EnrichmentMap_Colouring_D10vsF_all_" : 0.9581146739999999,
        "shared_name" : "GO:0040019~POSITIVE REGULATION OF EMBRYONIC DEVELOPMENT",
        "DEGs" : "DOWN",
        "SUID" : 71,
        "__mclCluster" : 19,
        "selected" : false,
        "EnrichmentMap_Name" : "GO:0040019~POSITIVE REGULATION OF EMBRYONIC DEVELOPMENT",
        "EnrichmentMap_pvalue_D10vsF_all_" : 0.041885326,
        "EnrichmentMap_gs_size" : 2,
        "EnrichmentMap_fdr_qvalue_D10vsF_all_" : 0.979484183,
        "EnrichmentMap_Genes" : [ "\"101092262", "101100195\"" ],
        "name" : "GO:0040019~POSITIVE REGULATION OF EMBRYONIC DEVELOPMENT",
        "EnrichmentMap_david_category" : "GOTERM_BP_DIRECT"
      },
      "position" : {
        "x" : 180.80540274085385,
        "y" : -169.83551682170742
      },
      "selected" : false
    }, {
      "data" : {
        "id" : "70",
        "Group" : "VvsF",
        "EnrichmentMap_Formatted_name" : "\nGO:0004869~CYSTEINE-TYPE \nENDOPEPTIDASE \nINHIBITOR \nACTIVITY ",
        "EnrichmentMap_GS_DESCR" : "GO:0004869~cysteine-type endopeptidase inhibitor activity",
        "EnrichmentMap_GS_Type" : "ENR",
        "shared_name" : "GO:0004869~CYSTEINE-TYPE ENDOPEPTIDASE INHIBITOR ACTIVITY",
        "DEGs" : "UP",
        "EnrichmentMap_fdr_qvalue_VvsF_all_" : 0.895669313,
        "SUID" : 70,
        "EnrichmentMap_pvalue_VvsF_all_" : 0.08870126,
        "selected" : false,
        "EnrichmentMap_Name" : "GO:0004869~CYSTEINE-TYPE ENDOPEPTIDASE INHIBITOR ACTIVITY",
        "EnrichmentMap_NES_VvsF_all_" : 1.0,
        "EnrichmentMap_gs_size" : 2,
        "EnrichmentMap_Genes" : [ "\"101084421", "101082002\"" ],
        "name" : "GO:0004869~CYSTEINE-TYPE ENDOPEPTIDASE INHIBITOR ACTIVITY",
        "EnrichmentMap_Colouring_VvsF_all_" : 0.91129874,
        "EnrichmentMap_david_category" : "GOTERM_MF_DIRECT"
      },
      "position" : {
        "x" : 237.10415729784023,
        "y" : 394.71725244803434
      },
      "selected" : false
    }, {
      "data" : {
        "id" : "69",
        "Group" : "VvsF",
        "EnrichmentMap_Formatted_name" : "\nIPR001750:NADH:UBIQUINONE/PLASTOQUINONE \nOXIDOREDUCTASE ",
        "EnrichmentMap_GS_DESCR" : "IPR001750:NADH:ubiquinone/plastoquinone oxidoreductase",
        "EnrichmentMap_GS_Type" : "ENR",
        "shared_name" : "IPR001750:NADH:UBIQUINONE/PLASTOQUINONE OXIDOREDUCTASE",
        "DEGs" : "UP",
        "EnrichmentMap_fdr_qvalue_VvsF_all_" : 0.946275631,
        "SUID" : 69,
        "EnrichmentMap_pvalue_VvsF_all_" : 0.014585493,
        "__mclCluster" : 1,
        "selected" : false,
        "EnrichmentMap_Name" : "IPR001750:NADH:UBIQUINONE/PLASTOQUINONE OXIDOREDUCTASE",
        "EnrichmentMap_NES_VvsF_all_" : 1.0,
        "EnrichmentMap_gs_size" : 2,
        "EnrichmentMap_Genes" : [ "\"807929", "807935\"" ],
        "name" : "IPR001750:NADH:UBIQUINONE/PLASTOQUINONE OXIDOREDUCTASE",
        "EnrichmentMap_Colouring_VvsF_all_" : 0.985414507,
        "EnrichmentMap_david_category" : "INTERPRO"
      },
      "position" : {
        "x" : -129.3412528830304,
        "y" : -40.21088902617402
      },
      "selected" : false
    }, {
      "data" : {
        "id" : "68",
        "EnrichmentMap_NES_D10vsF_all_" : 1.0,
        "Group" : "D10vsF",
        "EnrichmentMap_Formatted_name" : "MANGANESE\n",
        "EnrichmentMap_GS_DESCR" : "Manganese",
        "EnrichmentMap_GS_Type" : "ENR",
        "EnrichmentMap_Colouring_D10vsF_all_" : 0.953615835,
        "shared_name" : "MANGANESE",
        "DEGs" : "DOWN",
        "SUID" : 68,
        "__mclCluster" : 17,
        "selected" : false,
        "EnrichmentMap_Name" : "MANGANESE",
        "EnrichmentMap_pvalue_D10vsF_all_" : 0.046384165,
        "EnrichmentMap_gs_size" : 3,
        "EnrichmentMap_fdr_qvalue_D10vsF_all_" : 0.389058558,
        "EnrichmentMap_Genes" : [ "101096836\"", "\"101086087", "101097256" ],
        "name" : "MANGANESE",
        "EnrichmentMap_david_category" : "UP_KEYWORDS"
      },
      "position" : {
        "x" : 169.35653095642448,
        "y" : -126.1188175157297
      },
      "selected" : false
    }, {
      "data" : {
        "id" : "67",
        "EnrichmentMap_NES_D10vsF_all_" : 1.0,
        "Group" : "D10vsF",
        "EnrichmentMap_Formatted_name" : "\nIPR020894:CADHERIN \nCONSERVED SITE ",
        "EnrichmentMap_GS_DESCR" : "IPR020894:Cadherin conserved site",
        "EnrichmentMap_GS_Type" : "ENR",
        "EnrichmentMap_Colouring_D10vsF_all_" : 0.9263737830000001,
        "shared_name" : "IPR020894:CADHERIN CONSERVED SITE",
        "DEGs" : "DOWN",
        "SUID" : 67,
        "__mclCluster" : 6,
        "selected" : false,
        "EnrichmentMap_Name" : "IPR020894:CADHERIN CONSERVED SITE",
        "EnrichmentMap_pvalue_D10vsF_all_" : 0.073626217,
        "EnrichmentMap_gs_size" : 3,
        "EnrichmentMap_fdr_qvalue_D10vsF_all_" : 0.697862313,
        "EnrichmentMap_Genes" : [ "101084501", "101095064\"", "\"101081023" ],
        "name" : "IPR020894:CADHERIN CONSERVED SITE",
        "EnrichmentMap_david_category" : "INTERPRO"
      },
      "position" : {
        "x" : 57.14119405159829,
        "y" : -196.10515230666647
      },
      "selected" : false
    }, {
      "data" : {
        "id" : "66",
        "Group" : "VvsF",
        "EnrichmentMap_Formatted_name" : "\nGO:0060307~REGULATION \nOF VENTRICULAR \nCARDIAC MUSCLE \nCELL MEMBRANE \nREPOLARIZATION ",
        "EnrichmentMap_GS_DESCR" : "GO:0060307~regulation of ventricular cardiac muscle cell membrane repolarization",
        "EnrichmentMap_GS_Type" : "ENR",
        "shared_name" : "GO:0060307~REGULATION OF VENTRICULAR CARDIAC MUSCLE CELL MEMBRANE REPOLARIZATION",
        "DEGs" : "UP",
        "EnrichmentMap_fdr_qvalue_VvsF_all_" : 0.896216502,
        "SUID" : 66,
        "EnrichmentMap_pvalue_VvsF_all_" : 0.046336069,
        "__mclCluster" : 10,
        "selected" : false,
        "EnrichmentMap_Name" : "GO:0060307~REGULATION OF VENTRICULAR CARDIAC MUSCLE CELL MEMBRANE REPOLARIZATION",
        "EnrichmentMap_NES_VvsF_all_" : 1.0,
        "EnrichmentMap_gs_size" : 2,
        "EnrichmentMap_Genes" : [ "\"101087863", "101099450\"" ],
        "name" : "GO:0060307~REGULATION OF VENTRICULAR CARDIAC MUSCLE CELL MEMBRANE REPOLARIZATION",
        "EnrichmentMap_Colouring_VvsF_all_" : 0.953663931,
        "EnrichmentMap_david_category" : "GOTERM_BP_DIRECT"
      },
      "position" : {
        "x" : -161.48697277788213,
        "y" : 460.96745662010056
      },
      "selected" : false
    }, {
      "data" : {
        "id" : "65",
        "EnrichmentMap_NES_D10vsF_all_" : 1.0,
        "Group" : "D10vsF",
        "EnrichmentMap_Formatted_name" : "\nIPR013098:IMMUNOGLOBULIN \nI-SET ",
        "EnrichmentMap_GS_DESCR" : "IPR013098:Immunoglobulin I-set",
        "EnrichmentMap_GS_Type" : "ENR",
        "EnrichmentMap_Colouring_D10vsF_all_" : 0.996800756,
        "shared_name" : "IPR013098:IMMUNOGLOBULIN I-SET",
        "DEGs" : "DOWN",
        "SUID" : 65,
        "__mclCluster" : 1,
        "selected" : false,
        "EnrichmentMap_Name" : "IPR013098:IMMUNOGLOBULIN I-SET",
        "EnrichmentMap_pvalue_D10vsF_all_" : 0.003199244,
        "EnrichmentMap_gs_size" : 6,
        "EnrichmentMap_fdr_qvalue_D10vsF_all_" : 0.13348966,
        "EnrichmentMap_Genes" : [ "101094727", "101082555\"", "101090260", "101101312", "\"101090020", "101084985" ],
        "name" : "IPR013098:IMMUNOGLOBULIN I-SET",
        "EnrichmentMap_david_category" : "INTERPRO"
      },
      "position" : {
        "x" : 266.70482951376516,
        "y" : -15.60087293201381
      },
      "selected" : false
    }, {
      "data" : {
        "id" : "64",
        "EnrichmentMap_NES_D10vsF_all_" : 1.0,
        "Group" : "D10vsF",
        "EnrichmentMap_Formatted_name" : "\nGO:0003682~CHROMATIN \nBINDING ",
        "EnrichmentMap_GS_DESCR" : "GO:0003682~chromatin binding",
        "EnrichmentMap_GS_Type" : "ENR",
        "EnrichmentMap_Colouring_D10vsF_all_" : 0.911488117,
        "shared_name" : "GO:0003682~CHROMATIN BINDING",
        "DEGs" : "DOWN",
        "SUID" : 64,
        "__mclCluster" : 2,
        "selected" : false,
        "EnrichmentMap_Name" : "GO:0003682~CHROMATIN BINDING",
        "EnrichmentMap_pvalue_D10vsF_all_" : 0.088511883,
        "EnrichmentMap_gs_size" : 6,
        "EnrichmentMap_fdr_qvalue_D10vsF_all_" : 0.879501561,
        "EnrichmentMap_Genes" : [ "\"101083813", "101090716", "101094231", "101090703\"", "101086621", "101099543" ],
        "name" : "GO:0003682~CHROMATIN BINDING",
        "EnrichmentMap_david_category" : "GOTERM_MF_DIRECT"
      },
      "position" : {
        "x" : 452.8095183806012,
        "y" : -63.17137632257373
      },
      "selected" : false
    }, {
      "data" : {
        "id" : "63",
        "Group" : "VvsF",
        "EnrichmentMap_Formatted_name" : "\nGO:0070469~RESPIRATORY \nCHAIN ",
        "EnrichmentMap_GS_DESCR" : "GO:0070469~respiratory chain",
        "EnrichmentMap_GS_Type" : "ENR",
        "shared_name" : "GO:0070469~RESPIRATORY CHAIN",
        "DEGs" : "UP",
        "EnrichmentMap_fdr_qvalue_VvsF_all_" : 0.521773478,
        "SUID" : 63,
        "EnrichmentMap_pvalue_VvsF_all_" : 0.032974573,
        "__mclCluster" : 1,
        "selected" : false,
        "EnrichmentMap_Name" : "GO:0070469~RESPIRATORY CHAIN",
        "EnrichmentMap_NES_VvsF_all_" : 1.0,
        "EnrichmentMap_gs_size" : 2,
        "EnrichmentMap_Genes" : [ "\"807929", "807934\"" ],
        "name" : "GO:0070469~RESPIRATORY CHAIN",
        "EnrichmentMap_Colouring_VvsF_all_" : 0.967025427,
        "EnrichmentMap_david_category" : "GOTERM_CC_DIRECT"
      },
      "position" : {
        "x" : -152.48011348700064,
        "y" : -32.47372843949719
      },
      "selected" : false
    }, {
      "data" : {
        "id" : "62",
        "EnrichmentMap_NES_D10vsF_all_" : 1.0,
        "Group" : "D10vsF",
        "EnrichmentMap_Formatted_name" : "GO:0000980~RNA \nPOLYMERASE II \nDISTAL ENHANCER \nSEQUENCE-SPECIFIC \nDNA BINDING ",
        "EnrichmentMap_GS_DESCR" : "GO:0000980~RNA polymerase II distal enhancer sequence-specific DNA binding",
        "EnrichmentMap_GS_Type" : "ENR",
        "EnrichmentMap_Colouring_D10vsF_all_" : 0.941190972,
        "shared_name" : "GO:0000980~RNA POLYMERASE II DISTAL ENHANCER SEQUENCE-SPECIFIC DNA BINDING",
        "DEGs" : "DOWN",
        "SUID" : 62,
        "__mclCluster" : 2,
        "selected" : false,
        "EnrichmentMap_Name" : "GO:0000980~RNA POLYMERASE II DISTAL ENHANCER SEQUENCE-SPECIFIC DNA BINDING",
        "EnrichmentMap_pvalue_D10vsF_all_" : 0.058809028,
        "EnrichmentMap_gs_size" : 3,
        "EnrichmentMap_fdr_qvalue_D10vsF_all_" : 0.80999264,
        "EnrichmentMap_Genes" : [ "\"101094231", "101099543", "101090716\"" ],
        "name" : "GO:0000980~RNA POLYMERASE II DISTAL ENHANCER SEQUENCE-SPECIFIC DNA BINDING",
        "EnrichmentMap_david_category" : "GOTERM_MF_DIRECT"
      },
      "position" : {
        "x" : 358.6644588182053,
        "y" : -111.97109207737829
      },
      "selected" : false
    }, {
      "data" : {
        "id" : "61",
        "Group" : "VvsF",
        "EnrichmentMap_Formatted_name" : "MITOCHONDRION \nINNER MEMBRANE ",
        "EnrichmentMap_GS_DESCR" : "Mitochondrion inner membrane",
        "EnrichmentMap_GS_Type" : "ENR",
        "shared_name" : "MITOCHONDRION INNER MEMBRANE",
        "DEGs" : "UP",
        "EnrichmentMap_fdr_qvalue_VvsF_all_" : 4.77E-4,
        "SUID" : 61,
        "EnrichmentMap_pvalue_VvsF_all_" : 4.15E-5,
        "__mclCluster" : 1,
        "selected" : false,
        "EnrichmentMap_Name" : "MITOCHONDRION INNER MEMBRANE",
        "EnrichmentMap_NES_VvsF_all_" : 1.0,
        "EnrichmentMap_gs_size" : 5,
        "EnrichmentMap_Genes" : [ "\"807929", "807934", "807935", "807932", "807936\"" ],
        "name" : "MITOCHONDRION INNER MEMBRANE",
        "EnrichmentMap_Colouring_VvsF_all_" : 0.9999585,
        "EnrichmentMap_david_category" : "UP_KEYWORDS"
      },
      "position" : {
        "x" : -168.4425574565873,
        "y" : -9.727774313161387
      },
      "selected" : false
    } ],
    "edges" : [ {
      "data" : {
        "id" : "677",
        "source" : "175",
        "target" : "179",
        "shared_name" : "IPR001611:LEUCINE-RICH REPEAT (Geneset_Overlap_D10vsF_all) IPR000372:LEUCINE-RICH REPEAT-CONTAINING N-TERMINAL",
        "EnrichmentMap_Overlap_size" : 2,
        "EnrichmentMap_similarity_coefficient" : 0.6666666666666666,
        "shared_interaction" : "Geneset_Overlap",
        "EnrichmentMap_Data_Set" : "D10vsF_all",
        "name" : "IPR001611:LEUCINE-RICH REPEAT (Geneset_Overlap_D10vsF_all) IPR000372:LEUCINE-RICH REPEAT-CONTAINING N-TERMINAL",
        "interaction" : "Geneset_Overlap",
        "SUID" : 677,
        "__mclCluster" : 1,
        "selected" : false,
        "EnrichmentMap_Overlap_genes" : [ "101086594", "101082555\"" ]
      },
      "selected" : false
    }, {
      "data" : {
        "id" : "676",
        "source" : "174",
        "target" : "176",
        "shared_name" : "GO:0045277~RESPIRATORY CHAIN COMPLEX IV (Geneset_Overlap_VvsF_all) FCA05010:ALZHEIMER'S DISEASE",
        "EnrichmentMap_Overlap_size" : 1,
        "EnrichmentMap_similarity_coefficient" : 0.5,
        "shared_interaction" : "Geneset_Overlap",
        "EnrichmentMap_Data_Set" : "VvsF_all",
        "name" : "GO:0045277~RESPIRATORY CHAIN COMPLEX IV (Geneset_Overlap_VvsF_all) FCA05010:ALZHEIMER'S DISEASE",
        "interaction" : "Geneset_Overlap",
        "SUID" : 676,
        "__mclCluster" : 1,
        "selected" : false,
        "EnrichmentMap_Overlap_genes" : [ "807936\"" ]
      },
      "selected" : false
    }, {
      "data" : {
        "id" : "675",
        "source" : "170",
        "target" : "179",
        "shared_name" : "\"IPR003591:LEUCINE-RICH REPEAT, TYPICAL SUBTYPE\" (Geneset_Overlap_D10vsF_all) IPR000372:LEUCINE-RICH REPEAT-CONTAINING N-TERMINAL",
        "EnrichmentMap_Overlap_size" : 2,
        "EnrichmentMap_similarity_coefficient" : 0.6666666666666666,
        "shared_interaction" : "Geneset_Overlap",
        "EnrichmentMap_Data_Set" : "D10vsF_all",
        "name" : "\"IPR003591:LEUCINE-RICH REPEAT, TYPICAL SUBTYPE\" (Geneset_Overlap_D10vsF_all) IPR000372:LEUCINE-RICH REPEAT-CONTAINING N-TERMINAL",
        "interaction" : "Geneset_Overlap",
        "SUID" : 675,
        "__mclCluster" : 1,
        "selected" : false,
        "EnrichmentMap_Overlap_genes" : [ "101086594", "101082555\"" ]
      },
      "selected" : false
    }, {
      "data" : {
        "id" : "674",
        "source" : "170",
        "target" : "175",
        "shared_name" : "\"IPR003591:LEUCINE-RICH REPEAT, TYPICAL SUBTYPE\" (Geneset_Overlap_D10vsF_all) IPR001611:LEUCINE-RICH REPEAT",
        "EnrichmentMap_Overlap_size" : 5,
        "EnrichmentMap_similarity_coefficient" : 1.0,
        "shared_interaction" : "Geneset_Overlap",
        "EnrichmentMap_Data_Set" : "D10vsF_all",
        "name" : "\"IPR003591:LEUCINE-RICH REPEAT, TYPICAL SUBTYPE\" (Geneset_Overlap_D10vsF_all) IPR001611:LEUCINE-RICH REPEAT",
        "interaction" : "Geneset_Overlap",
        "SUID" : 674,
        "__mclCluster" : 1,
        "selected" : false,
        "EnrichmentMap_Overlap_genes" : [ "\"101085598", "101082086", "102900129", "101086594", "101082555\"" ]
      },
      "selected" : false
    }, {
      "data" : {
        "id" : "673",
        "source" : "169",
        "target" : "177",
        "shared_name" : "GO:0042773~ATP SYNTHESIS COUPLED ELECTRON TRANSPORT (Geneset_Overlap_VvsF_all) NAD",
        "EnrichmentMap_Overlap_size" : 1,
        "EnrichmentMap_similarity_coefficient" : 0.5,
        "shared_interaction" : "Geneset_Overlap",
        "EnrichmentMap_Data_Set" : "VvsF_all",
        "name" : "GO:0042773~ATP SYNTHESIS COUPLED ELECTRON TRANSPORT (Geneset_Overlap_VvsF_all) NAD",
        "interaction" : "Geneset_Overlap",
        "SUID" : 673,
        "__mclCluster" : 1,
        "selected" : false,
        "EnrichmentMap_Overlap_genes" : [ "\"807929" ]
      },
      "selected" : false
    }, {
      "data" : {
        "id" : "672",
        "source" : "167",
        "target" : "176",
        "shared_name" : "FCA04260:CARDIAC MUSCLE CONTRACTION (Geneset_Overlap_VvsF_all) FCA05010:ALZHEIMER'S DISEASE",
        "EnrichmentMap_Overlap_size" : 2,
        "EnrichmentMap_similarity_coefficient" : 0.5,
        "shared_interaction" : "Geneset_Overlap",
        "EnrichmentMap_Data_Set" : "VvsF_all",
        "name" : "FCA04260:CARDIAC MUSCLE CONTRACTION (Geneset_Overlap_VvsF_all) FCA05010:ALZHEIMER'S DISEASE",
        "interaction" : "Geneset_Overlap",
        "SUID" : 672,
        "__mclCluster" : 1,
        "selected" : false,
        "EnrichmentMap_Overlap_genes" : [ "807934", "807936\"" ]
      },
      "selected" : false
    }, {
      "data" : {
        "id" : "671",
        "source" : "167",
        "target" : "174",
        "shared_name" : "FCA04260:CARDIAC MUSCLE CONTRACTION (Geneset_Overlap_VvsF_all) GO:0045277~RESPIRATORY CHAIN COMPLEX IV",
        "EnrichmentMap_Overlap_size" : 1,
        "EnrichmentMap_similarity_coefficient" : 0.5,
        "shared_interaction" : "Geneset_Overlap",
        "EnrichmentMap_Data_Set" : "VvsF_all",
        "name" : "FCA04260:CARDIAC MUSCLE CONTRACTION (Geneset_Overlap_VvsF_all) GO:0045277~RESPIRATORY CHAIN COMPLEX IV",
        "interaction" : "Geneset_Overlap",
        "SUID" : 671,
        "__mclCluster" : 1,
        "selected" : false,
        "EnrichmentMap_Overlap_genes" : [ "807936\"" ]
      },
      "selected" : false
    }, {
      "data" : {
        "id" : "670",
        "source" : "165",
        "target" : "166",
        "shared_name" : "IPR016201:PLEXIN-LIKE FOLD (Geneset_Overlap_D10vsF_all) SM00630:SEMA",
        "EnrichmentMap_Overlap_size" : 3,
        "EnrichmentMap_similarity_coefficient" : 1.0,
        "shared_interaction" : "Geneset_Overlap",
        "EnrichmentMap_Data_Set" : "D10vsF_all",
        "name" : "IPR016201:PLEXIN-LIKE FOLD (Geneset_Overlap_D10vsF_all) SM00630:SEMA",
        "interaction" : "Geneset_Overlap",
        "SUID" : 670,
        "__mclCluster" : 1,
        "selected" : false,
        "EnrichmentMap_Overlap_genes" : [ "\"101082379", "101088844", "101098118\"" ]
      },
      "selected" : false
    }, {
      "data" : {
        "id" : "669",
        "source" : "164",
        "target" : "168",
        "shared_name" : "SM00413:ETS (Geneset_Overlap_D10vsF_all) DNA-BINDING",
        "EnrichmentMap_Overlap_size" : 2,
        "EnrichmentMap_similarity_coefficient" : 0.6666666666666666,
        "shared_interaction" : "Geneset_Overlap",
        "EnrichmentMap_Data_Set" : "D10vsF_all",
        "name" : "SM00413:ETS (Geneset_Overlap_D10vsF_all) DNA-BINDING",
        "interaction" : "Geneset_Overlap",
        "SUID" : 669,
        "__mclCluster" : 1,
        "selected" : false,
        "EnrichmentMap_Overlap_genes" : [ "101090461", "101090716\"" ]
      },
      "selected" : false
    }, {
      "data" : {
        "id" : "668",
        "source" : "163",
        "target" : "169",
        "shared_name" : "TRANSPORT (Geneset_Overlap_VvsF_all) GO:0042773~ATP SYNTHESIS COUPLED ELECTRON TRANSPORT",
        "EnrichmentMap_Overlap_size" : 1,
        "EnrichmentMap_similarity_coefficient" : 0.5,
        "shared_interaction" : "Geneset_Overlap",
        "EnrichmentMap_Data_Set" : "VvsF_all",
        "name" : "TRANSPORT (Geneset_Overlap_VvsF_all) GO:0042773~ATP SYNTHESIS COUPLED ELECTRON TRANSPORT",
        "interaction" : "Geneset_Overlap",
        "SUID" : 668,
        "__mclCluster" : 1,
        "selected" : false,
        "EnrichmentMap_Overlap_genes" : [ "\"807929" ]
      },
      "selected" : false
    }, {
      "data" : {
        "id" : "667",
        "source" : "163",
        "target" : "177",
        "shared_name" : "TRANSPORT (Geneset_Overlap_VvsF_all) NAD",
        "EnrichmentMap_Overlap_size" : 4,
        "EnrichmentMap_similarity_coefficient" : 1.0,
        "shared_interaction" : "Geneset_Overlap",
        "EnrichmentMap_Data_Set" : "VvsF_all",
        "name" : "TRANSPORT (Geneset_Overlap_VvsF_all) NAD",
        "interaction" : "Geneset_Overlap",
        "SUID" : 667,
        "__mclCluster" : 1,
        "selected" : false,
        "EnrichmentMap_Overlap_genes" : [ "\"807929", "807935", "807937", "807938\"" ]
      },
      "selected" : false
    }, {
      "data" : {
        "id" : "666",
        "source" : "163",
        "target" : "176",
        "shared_name" : "TRANSPORT (Geneset_Overlap_VvsF_all) FCA05010:ALZHEIMER'S DISEASE",
        "EnrichmentMap_Overlap_size" : 2,
        "EnrichmentMap_similarity_coefficient" : 0.5,
        "shared_interaction" : "Geneset_Overlap",
        "EnrichmentMap_Data_Set" : "VvsF_all",
        "name" : "TRANSPORT (Geneset_Overlap_VvsF_all) FCA05010:ALZHEIMER'S DISEASE",
        "interaction" : "Geneset_Overlap",
        "SUID" : 666,
        "selected" : false,
        "EnrichmentMap_Overlap_genes" : [ "807932", "807934" ]
      },
      "selected" : false
    }, {
      "data" : {
        "id" : "665",
        "source" : "162",
        "target" : "173",
        "shared_name" : "\"IPR008967:P53-LIKE TRANSCRIPTION FACTOR, DNA-BINDING\" (Geneset_Overlap_D10vsF_all) SM00429:IPT",
        "EnrichmentMap_Overlap_size" : 2,
        "EnrichmentMap_similarity_coefficient" : 0.6666666666666666,
        "shared_interaction" : "Geneset_Overlap",
        "EnrichmentMap_Data_Set" : "D10vsF_all",
        "name" : "\"IPR008967:P53-LIKE TRANSCRIPTION FACTOR, DNA-BINDING\" (Geneset_Overlap_D10vsF_all) SM00429:IPT",
        "interaction" : "Geneset_Overlap",
        "SUID" : 665,
        "__mclCluster" : 1,
        "selected" : false,
        "EnrichmentMap_Overlap_genes" : [ "101099543", "101097442\"" ]
      },
      "selected" : false
    }, {
      "data" : {
        "id" : "664",
        "source" : "161",
        "target" : "177",
        "shared_name" : "MITOCHONDRION (Geneset_Overlap_VvsF_all) NAD",
        "EnrichmentMap_Overlap_size" : 4,
        "EnrichmentMap_similarity_coefficient" : 1.0,
        "shared_interaction" : "Geneset_Overlap",
        "EnrichmentMap_Data_Set" : "VvsF_all",
        "name" : "MITOCHONDRION (Geneset_Overlap_VvsF_all) NAD",
        "interaction" : "Geneset_Overlap",
        "SUID" : 664,
        "__mclCluster" : 1,
        "selected" : false,
        "EnrichmentMap_Overlap_genes" : [ "\"807929", "807935", "807937", "807938\"" ]
      },
      "selected" : false
    }, {
      "data" : {
        "id" : "663",
        "source" : "161",
        "target" : "176",
        "shared_name" : "MITOCHONDRION (Geneset_Overlap_VvsF_all) FCA05010:ALZHEIMER'S DISEASE",
        "EnrichmentMap_Overlap_size" : 2,
        "EnrichmentMap_similarity_coefficient" : 0.5,
        "shared_interaction" : "Geneset_Overlap",
        "EnrichmentMap_Data_Set" : "VvsF_all",
        "name" : "MITOCHONDRION (Geneset_Overlap_VvsF_all) FCA05010:ALZHEIMER'S DISEASE",
        "interaction" : "Geneset_Overlap",
        "SUID" : 663,
        "selected" : false,
        "EnrichmentMap_Overlap_genes" : [ "807932", "807934" ]
      },
      "selected" : false
    }, {
      "data" : {
        "id" : "662",
        "source" : "161",
        "target" : "163",
        "shared_name" : "MITOCHONDRION (Geneset_Overlap_VvsF_all) TRANSPORT",
        "EnrichmentMap_Overlap_size" : 7,
        "EnrichmentMap_similarity_coefficient" : 1.0,
        "shared_interaction" : "Geneset_Overlap",
        "EnrichmentMap_Data_Set" : "VvsF_all",
        "name" : "MITOCHONDRION (Geneset_Overlap_VvsF_all) TRANSPORT",
        "interaction" : "Geneset_Overlap",
        "SUID" : 662,
        "__mclCluster" : 1,
        "selected" : false,
        "EnrichmentMap_Overlap_genes" : [ "\"807929", "807932", "807934", "807935", "807936", "807937", "807938\"" ]
      },
      "selected" : false
    }, {
      "data" : {
        "id" : "661",
        "source" : "161",
        "target" : "169",
        "shared_name" : "MITOCHONDRION (Geneset_Overlap_VvsF_all) GO:0042773~ATP SYNTHESIS COUPLED ELECTRON TRANSPORT",
        "EnrichmentMap_Overlap_size" : 1,
        "EnrichmentMap_similarity_coefficient" : 0.5,
        "shared_interaction" : "Geneset_Overlap",
        "EnrichmentMap_Data_Set" : "VvsF_all",
        "name" : "MITOCHONDRION (Geneset_Overlap_VvsF_all) GO:0042773~ATP SYNTHESIS COUPLED ELECTRON TRANSPORT",
        "interaction" : "Geneset_Overlap",
        "SUID" : 661,
        "__mclCluster" : 1,
        "selected" : false,
        "EnrichmentMap_Overlap_genes" : [ "\"807929" ]
      },
      "selected" : false
    }, {
      "data" : {
        "id" : "660",
        "source" : "160",
        "target" : "163",
        "shared_name" : "GO:0005887~INTEGRAL COMPONENT OF PLASMA MEMBRANE (Geneset_Overlap_D10vsF_all) TRANSPORT",
        "EnrichmentMap_Overlap_size" : 6,
        "EnrichmentMap_similarity_coefficient" : 0.5454545454545454,
        "shared_interaction" : "Geneset_Overlap",
        "EnrichmentMap_Data_Set" : "D10vsF_all",
        "name" : "GO:0005887~INTEGRAL COMPONENT OF PLASMA MEMBRANE (Geneset_Overlap_D10vsF_all) TRANSPORT",
        "interaction" : "Geneset_Overlap",
        "SUID" : 660,
        "__mclCluster" : 1,
        "selected" : false,
        "EnrichmentMap_Overlap_genes" : [ "101090033", "101095111", "101101373", "101087585", "101087205", "101087090" ]
      },
      "selected" : false
    }, {
      "data" : {
        "id" : "659",
        "source" : "158",
        "target" : "177",
        "shared_name" : "UBIQUINONE (Geneset_Overlap_VvsF_all) NAD",
        "EnrichmentMap_Overlap_size" : 4,
        "EnrichmentMap_similarity_coefficient" : 1.0,
        "shared_interaction" : "Geneset_Overlap",
        "EnrichmentMap_Data_Set" : "VvsF_all",
        "name" : "UBIQUINONE (Geneset_Overlap_VvsF_all) NAD",
        "interaction" : "Geneset_Overlap",
        "SUID" : 659,
        "__mclCluster" : 1,
        "selected" : false,
        "EnrichmentMap_Overlap_genes" : [ "\"807929", "807935", "807937", "807938\"" ]
      },
      "selected" : false
    }, {
      "data" : {
        "id" : "658",
        "source" : "158",
        "target" : "161",
        "shared_name" : "UBIQUINONE (Geneset_Overlap_VvsF_all) MITOCHONDRION",
        "EnrichmentMap_Overlap_size" : 4,
        "EnrichmentMap_similarity_coefficient" : 1.0,
        "shared_interaction" : "Geneset_Overlap",
        "EnrichmentMap_Data_Set" : "VvsF_all",
        "name" : "UBIQUINONE (Geneset_Overlap_VvsF_all) MITOCHONDRION",
        "interaction" : "Geneset_Overlap",
        "SUID" : 658,
        "__mclCluster" : 1,
        "selected" : false,
        "EnrichmentMap_Overlap_genes" : [ "\"807929", "807935", "807937", "807938\"" ]
      },
      "selected" : false
    }, {
      "data" : {
        "id" : "657",
        "source" : "158",
        "target" : "163",
        "shared_name" : "UBIQUINONE (Geneset_Overlap_VvsF_all) TRANSPORT",
        "EnrichmentMap_Overlap_size" : 4,
        "EnrichmentMap_similarity_coefficient" : 1.0,
        "shared_interaction" : "Geneset_Overlap",
        "EnrichmentMap_Data_Set" : "VvsF_all",
        "name" : "UBIQUINONE (Geneset_Overlap_VvsF_all) TRANSPORT",
        "interaction" : "Geneset_Overlap",
        "SUID" : 657,
        "__mclCluster" : 1,
        "selected" : false,
        "EnrichmentMap_Overlap_genes" : [ "\"807929", "807935", "807937", "807938\"" ]
      },
      "selected" : false
    }, {
      "data" : {
        "id" : "656",
        "source" : "158",
        "target" : "169",
        "shared_name" : "UBIQUINONE (Geneset_Overlap_VvsF_all) GO:0042773~ATP SYNTHESIS COUPLED ELECTRON TRANSPORT",
        "EnrichmentMap_Overlap_size" : 1,
        "EnrichmentMap_similarity_coefficient" : 0.5,
        "shared_interaction" : "Geneset_Overlap",
        "EnrichmentMap_Data_Set" : "VvsF_all",
        "name" : "UBIQUINONE (Geneset_Overlap_VvsF_all) GO:0042773~ATP SYNTHESIS COUPLED ELECTRON TRANSPORT",
        "interaction" : "Geneset_Overlap",
        "SUID" : 656,
        "__mclCluster" : 1,
        "selected" : false,
        "EnrichmentMap_Overlap_genes" : [ "\"807929" ]
      },
      "selected" : false
    }, {
      "data" : {
        "id" : "655",
        "source" : "157",
        "target" : "174",
        "shared_name" : "COPPER (Geneset_Overlap_VvsF_all) GO:0045277~RESPIRATORY CHAIN COMPLEX IV",
        "EnrichmentMap_Overlap_size" : 2,
        "EnrichmentMap_similarity_coefficient" : 1.0,
        "shared_interaction" : "Geneset_Overlap",
        "EnrichmentMap_Data_Set" : "VvsF_all",
        "name" : "COPPER (Geneset_Overlap_VvsF_all) GO:0045277~RESPIRATORY CHAIN COMPLEX IV",
        "interaction" : "Geneset_Overlap",
        "SUID" : 655,
        "__mclCluster" : 1,
        "selected" : false,
        "EnrichmentMap_Overlap_genes" : [ "\"807934", "807936\"" ]
      },
      "selected" : false
    }, {
      "data" : {
        "id" : "654",
        "source" : "157",
        "target" : "167",
        "shared_name" : "COPPER (Geneset_Overlap_VvsF_all) FCA04260:CARDIAC MUSCLE CONTRACTION",
        "EnrichmentMap_Overlap_size" : 1,
        "EnrichmentMap_similarity_coefficient" : 0.5,
        "shared_interaction" : "Geneset_Overlap",
        "EnrichmentMap_Data_Set" : "VvsF_all",
        "name" : "COPPER (Geneset_Overlap_VvsF_all) FCA04260:CARDIAC MUSCLE CONTRACTION",
        "interaction" : "Geneset_Overlap",
        "SUID" : 654,
        "__mclCluster" : 1,
        "selected" : false,
        "EnrichmentMap_Overlap_genes" : [ "807936\"" ]
      },
      "selected" : false
    }, {
      "data" : {
        "id" : "653",
        "source" : "157",
        "target" : "176",
        "shared_name" : "COPPER (Geneset_Overlap_VvsF_all) FCA05010:ALZHEIMER'S DISEASE",
        "EnrichmentMap_Overlap_size" : 1,
        "EnrichmentMap_similarity_coefficient" : 0.5,
        "shared_interaction" : "Geneset_Overlap",
        "EnrichmentMap_Data_Set" : "VvsF_all",
        "name" : "COPPER (Geneset_Overlap_VvsF_all) FCA05010:ALZHEIMER'S DISEASE",
        "interaction" : "Geneset_Overlap",
        "SUID" : 653,
        "__mclCluster" : 1,
        "selected" : false,
        "EnrichmentMap_Overlap_genes" : [ "807936\"" ]
      },
      "selected" : false
    }, {
      "data" : {
        "id" : "652",
        "source" : "156",
        "target" : "177",
        "shared_name" : "FCA05012:PARKINSON'S DISEASE (Geneset_Overlap_VvsF_all) NAD",
        "EnrichmentMap_Overlap_size" : 4,
        "EnrichmentMap_similarity_coefficient" : 1.0,
        "shared_interaction" : "Geneset_Overlap",
        "EnrichmentMap_Data_Set" : "VvsF_all",
        "name" : "FCA05012:PARKINSON'S DISEASE (Geneset_Overlap_VvsF_all) NAD",
        "interaction" : "Geneset_Overlap",
        "SUID" : 652,
        "__mclCluster" : 1,
        "selected" : false,
        "EnrichmentMap_Overlap_genes" : [ "\"807929", "807935", "807937", "807938\"" ]
      },
      "selected" : false
    }, {
      "data" : {
        "id" : "651",
        "source" : "156",
        "target" : "161",
        "shared_name" : "FCA05012:PARKINSON'S DISEASE (Geneset_Overlap_VvsF_all) MITOCHONDRION",
        "EnrichmentMap_Overlap_size" : 7,
        "EnrichmentMap_similarity_coefficient" : 1.0,
        "shared_interaction" : "Geneset_Overlap",
        "EnrichmentMap_Data_Set" : "VvsF_all",
        "name" : "FCA05012:PARKINSON'S DISEASE (Geneset_Overlap_VvsF_all) MITOCHONDRION",
        "interaction" : "Geneset_Overlap",
        "SUID" : 651,
        "__mclCluster" : 1,
        "selected" : false,
        "EnrichmentMap_Overlap_genes" : [ "\"807929", "807932", "807934", "807935", "807936", "807937", "807938\"" ]
      },
      "selected" : false
    }, {
      "data" : {
        "id" : "650",
        "source" : "156",
        "target" : "158",
        "shared_name" : "FCA05012:PARKINSON'S DISEASE (Geneset_Overlap_VvsF_all) UBIQUINONE",
        "EnrichmentMap_Overlap_size" : 4,
        "EnrichmentMap_similarity_coefficient" : 1.0,
        "shared_interaction" : "Geneset_Overlap",
        "EnrichmentMap_Data_Set" : "VvsF_all",
        "name" : "FCA05012:PARKINSON'S DISEASE (Geneset_Overlap_VvsF_all) UBIQUINONE",
        "interaction" : "Geneset_Overlap",
        "SUID" : 650,
        "__mclCluster" : 1,
        "selected" : false,
        "EnrichmentMap_Overlap_genes" : [ "\"807929", "807935", "807937", "807938\"" ]
      },
      "selected" : false
    }, {
      "data" : {
        "id" : "649",
        "source" : "156",
        "target" : "176",
        "shared_name" : "FCA05012:PARKINSON'S DISEASE (Geneset_Overlap_VvsF_all) FCA05010:ALZHEIMER'S DISEASE",
        "EnrichmentMap_Overlap_size" : 2,
        "EnrichmentMap_similarity_coefficient" : 0.5,
        "shared_interaction" : "Geneset_Overlap",
        "EnrichmentMap_Data_Set" : "VvsF_all",
        "name" : "FCA05012:PARKINSON'S DISEASE (Geneset_Overlap_VvsF_all) FCA05010:ALZHEIMER'S DISEASE",
        "interaction" : "Geneset_Overlap",
        "SUID" : 649,
        "selected" : false,
        "EnrichmentMap_Overlap_genes" : [ "807932", "807934" ]
      },
      "selected" : false
    }, {
      "data" : {
        "id" : "648",
        "source" : "156",
        "target" : "163",
        "shared_name" : "FCA05012:PARKINSON'S DISEASE (Geneset_Overlap_VvsF_all) TRANSPORT",
        "EnrichmentMap_Overlap_size" : 7,
        "EnrichmentMap_similarity_coefficient" : 0.875,
        "shared_interaction" : "Geneset_Overlap",
        "EnrichmentMap_Data_Set" : "VvsF_all",
        "name" : "FCA05012:PARKINSON'S DISEASE (Geneset_Overlap_VvsF_all) TRANSPORT",
        "interaction" : "Geneset_Overlap",
        "SUID" : 648,
        "__mclCluster" : 1,
        "selected" : false,
        "EnrichmentMap_Overlap_genes" : [ "\"807929", "807932", "807934", "807935", "807936", "807937", "807938\"" ]
      },
      "selected" : false
    }, {
      "data" : {
        "id" : "647",
        "source" : "156",
        "target" : "169",
        "shared_name" : "FCA05012:PARKINSON'S DISEASE (Geneset_Overlap_VvsF_all) GO:0042773~ATP SYNTHESIS COUPLED ELECTRON TRANSPORT",
        "EnrichmentMap_Overlap_size" : 1,
        "EnrichmentMap_similarity_coefficient" : 0.5,
        "shared_interaction" : "Geneset_Overlap",
        "EnrichmentMap_Data_Set" : "VvsF_all",
        "name" : "FCA05012:PARKINSON'S DISEASE (Geneset_Overlap_VvsF_all) GO:0042773~ATP SYNTHESIS COUPLED ELECTRON TRANSPORT",
        "interaction" : "Geneset_Overlap",
        "SUID" : 647,
        "__mclCluster" : 1,
        "selected" : false,
        "EnrichmentMap_Overlap_genes" : [ "\"807929" ]
      },
      "selected" : false
    }, {
      "data" : {
        "id" : "646",
        "source" : "155",
        "target" : "174",
        "shared_name" : "GO:0004129~CYTOCHROME-C OXIDASE ACTIVITY (Geneset_Overlap_VvsF_all) GO:0045277~RESPIRATORY CHAIN COMPLEX IV",
        "EnrichmentMap_Overlap_size" : 2,
        "EnrichmentMap_similarity_coefficient" : 1.0,
        "shared_interaction" : "Geneset_Overlap",
        "EnrichmentMap_Data_Set" : "VvsF_all",
        "name" : "GO:0004129~CYTOCHROME-C OXIDASE ACTIVITY (Geneset_Overlap_VvsF_all) GO:0045277~RESPIRATORY CHAIN COMPLEX IV",
        "interaction" : "Geneset_Overlap",
        "SUID" : 646,
        "__mclCluster" : 1,
        "selected" : false,
        "EnrichmentMap_Overlap_genes" : [ "\"807934", "807936\"" ]
      },
      "selected" : false
    }, {
      "data" : {
        "id" : "645",
        "source" : "155",
        "target" : "176",
        "shared_name" : "GO:0004129~CYTOCHROME-C OXIDASE ACTIVITY (Geneset_Overlap_VvsF_all) FCA05010:ALZHEIMER'S DISEASE",
        "EnrichmentMap_Overlap_size" : 1,
        "EnrichmentMap_similarity_coefficient" : 0.5,
        "shared_interaction" : "Geneset_Overlap",
        "EnrichmentMap_Data_Set" : "VvsF_all",
        "name" : "GO:0004129~CYTOCHROME-C OXIDASE ACTIVITY (Geneset_Overlap_VvsF_all) FCA05010:ALZHEIMER'S DISEASE",
        "interaction" : "Geneset_Overlap",
        "SUID" : 645,
        "__mclCluster" : 1,
        "selected" : false,
        "EnrichmentMap_Overlap_genes" : [ "807936\"" ]
      },
      "selected" : false
    }, {
      "data" : {
        "id" : "644",
        "source" : "155",
        "target" : "167",
        "shared_name" : "GO:0004129~CYTOCHROME-C OXIDASE ACTIVITY (Geneset_Overlap_VvsF_all) FCA04260:CARDIAC MUSCLE CONTRACTION",
        "EnrichmentMap_Overlap_size" : 1,
        "EnrichmentMap_similarity_coefficient" : 0.5,
        "shared_interaction" : "Geneset_Overlap",
        "EnrichmentMap_Data_Set" : "VvsF_all",
        "name" : "GO:0004129~CYTOCHROME-C OXIDASE ACTIVITY (Geneset_Overlap_VvsF_all) FCA04260:CARDIAC MUSCLE CONTRACTION",
        "interaction" : "Geneset_Overlap",
        "SUID" : 644,
        "__mclCluster" : 1,
        "selected" : false,
        "EnrichmentMap_Overlap_genes" : [ "807936\"" ]
      },
      "selected" : false
    }, {
      "data" : {
        "id" : "643",
        "source" : "155",
        "target" : "157",
        "shared_name" : "GO:0004129~CYTOCHROME-C OXIDASE ACTIVITY (Geneset_Overlap_VvsF_all) COPPER",
        "EnrichmentMap_Overlap_size" : 2,
        "EnrichmentMap_similarity_coefficient" : 1.0,
        "shared_interaction" : "Geneset_Overlap",
        "EnrichmentMap_Data_Set" : "VvsF_all",
        "name" : "GO:0004129~CYTOCHROME-C OXIDASE ACTIVITY (Geneset_Overlap_VvsF_all) COPPER",
        "interaction" : "Geneset_Overlap",
        "SUID" : 643,
        "__mclCluster" : 1,
        "selected" : false,
        "EnrichmentMap_Overlap_genes" : [ "\"807934", "807936\"" ]
      },
      "selected" : false
    }, {
      "data" : {
        "id" : "642",
        "source" : "152",
        "target" : "176",
        "shared_name" : "GO:0016021~INTEGRAL COMPONENT OF MEMBRANE (Geneset_Overlap_VvsF_all) FCA05010:ALZHEIMER'S DISEASE",
        "EnrichmentMap_Overlap_size" : 2,
        "EnrichmentMap_similarity_coefficient" : 0.5,
        "shared_interaction" : "Geneset_Overlap",
        "EnrichmentMap_Data_Set" : "VvsF_all",
        "name" : "GO:0016021~INTEGRAL COMPONENT OF MEMBRANE (Geneset_Overlap_VvsF_all) FCA05010:ALZHEIMER'S DISEASE",
        "interaction" : "Geneset_Overlap",
        "SUID" : 642,
        "selected" : false,
        "EnrichmentMap_Overlap_genes" : [ "807932", "807934" ]
      },
      "selected" : false
    }, {
      "data" : {
        "id" : "641",
        "source" : "152",
        "target" : "156",
        "shared_name" : "GO:0016021~INTEGRAL COMPONENT OF MEMBRANE (Geneset_Overlap_VvsF_all) FCA05012:PARKINSON'S DISEASE",
        "EnrichmentMap_Overlap_size" : 8,
        "EnrichmentMap_similarity_coefficient" : 1.0,
        "shared_interaction" : "Geneset_Overlap",
        "EnrichmentMap_Data_Set" : "VvsF_all",
        "name" : "GO:0016021~INTEGRAL COMPONENT OF MEMBRANE (Geneset_Overlap_VvsF_all) FCA05012:PARKINSON'S DISEASE",
        "interaction" : "Geneset_Overlap",
        "SUID" : 641,
        "__mclCluster" : 1,
        "selected" : false,
        "EnrichmentMap_Overlap_genes" : [ "\"807929", "101086507", "807932", "807934", "807935", "807936", "807937", "807938\"" ]
      },
      "selected" : false
    }, {
      "data" : {
        "id" : "640",
        "source" : "152",
        "target" : "163",
        "shared_name" : "GO:0016021~INTEGRAL COMPONENT OF MEMBRANE (Geneset_Overlap_VvsF_all) TRANSPORT",
        "EnrichmentMap_Overlap_size" : 8,
        "EnrichmentMap_similarity_coefficient" : 0.6153846153846154,
        "shared_interaction" : "Geneset_Overlap",
        "EnrichmentMap_Data_Set" : "VvsF_all",
        "name" : "GO:0016021~INTEGRAL COMPONENT OF MEMBRANE (Geneset_Overlap_VvsF_all) TRANSPORT",
        "interaction" : "Geneset_Overlap",
        "SUID" : 640,
        "__mclCluster" : 1,
        "selected" : false,
        "EnrichmentMap_Overlap_genes" : [ "\"807929", "101097640", "807932", "807934", "807935", "807936", "807937", "807938\"" ]
      },
      "selected" : false
    }, {
      "data" : {
        "id" : "639",
        "source" : "152",
        "target" : "169",
        "shared_name" : "GO:0016021~INTEGRAL COMPONENT OF MEMBRANE (Geneset_Overlap_VvsF_all) GO:0042773~ATP SYNTHESIS COUPLED ELECTRON TRANSPORT",
        "EnrichmentMap_Overlap_size" : 1,
        "EnrichmentMap_similarity_coefficient" : 0.5,
        "shared_interaction" : "Geneset_Overlap",
        "EnrichmentMap_Data_Set" : "VvsF_all",
        "name" : "GO:0016021~INTEGRAL COMPONENT OF MEMBRANE (Geneset_Overlap_VvsF_all) GO:0042773~ATP SYNTHESIS COUPLED ELECTRON TRANSPORT",
        "interaction" : "Geneset_Overlap",
        "SUID" : 639,
        "__mclCluster" : 1,
        "selected" : false,
        "EnrichmentMap_Overlap_genes" : [ "\"807929" ]
      },
      "selected" : false
    }, {
      "data" : {
        "id" : "638",
        "source" : "152",
        "target" : "158",
        "shared_name" : "GO:0016021~INTEGRAL COMPONENT OF MEMBRANE (Geneset_Overlap_VvsF_all) UBIQUINONE",
        "EnrichmentMap_Overlap_size" : 4,
        "EnrichmentMap_similarity_coefficient" : 1.0,
        "shared_interaction" : "Geneset_Overlap",
        "EnrichmentMap_Data_Set" : "VvsF_all",
        "name" : "GO:0016021~INTEGRAL COMPONENT OF MEMBRANE (Geneset_Overlap_VvsF_all) UBIQUINONE",
        "interaction" : "Geneset_Overlap",
        "SUID" : 638,
        "__mclCluster" : 1,
        "selected" : false,
        "EnrichmentMap_Overlap_genes" : [ "\"807929", "807935", "807937", "807938\"" ]
      },
      "selected" : false
    }, {
      "data" : {
        "id" : "637",
        "source" : "152",
        "target" : "161",
        "shared_name" : "GO:0016021~INTEGRAL COMPONENT OF MEMBRANE (Geneset_Overlap_VvsF_all) MITOCHONDRION",
        "EnrichmentMap_Overlap_size" : 7,
        "EnrichmentMap_similarity_coefficient" : 1.0,
        "shared_interaction" : "Geneset_Overlap",
        "EnrichmentMap_Data_Set" : "VvsF_all",
        "name" : "GO:0016021~INTEGRAL COMPONENT OF MEMBRANE (Geneset_Overlap_VvsF_all) MITOCHONDRION",
        "interaction" : "Geneset_Overlap",
        "SUID" : 637,
        "__mclCluster" : 1,
        "selected" : false,
        "EnrichmentMap_Overlap_genes" : [ "\"807929", "807932", "807934", "807935", "807936", "807937", "807938\"" ]
      },
      "selected" : false
    }, {
      "data" : {
        "id" : "636",
        "source" : "152",
        "target" : "177",
        "shared_name" : "GO:0016021~INTEGRAL COMPONENT OF MEMBRANE (Geneset_Overlap_VvsF_all) NAD",
        "EnrichmentMap_Overlap_size" : 4,
        "EnrichmentMap_similarity_coefficient" : 1.0,
        "shared_interaction" : "Geneset_Overlap",
        "EnrichmentMap_Data_Set" : "VvsF_all",
        "name" : "GO:0016021~INTEGRAL COMPONENT OF MEMBRANE (Geneset_Overlap_VvsF_all) NAD",
        "interaction" : "Geneset_Overlap",
        "SUID" : 636,
        "__mclCluster" : 1,
        "selected" : false,
        "EnrichmentMap_Overlap_genes" : [ "\"807929", "807935", "807937", "807938\"" ]
      },
      "selected" : false
    }, {
      "data" : {
        "id" : "635",
        "source" : "149",
        "target" : "152",
        "shared_name" : "GO:0007156~HOMOPHILIC CELL ADHESION VIA PLASMA MEMBRANE ADHESION MOLECULES (Geneset_Overlap_D10vsF_all) GO:0016021~INTEGRAL COMPONENT OF MEMBRANE",
        "EnrichmentMap_Overlap_size" : 2,
        "EnrichmentMap_similarity_coefficient" : 0.5,
        "shared_interaction" : "Geneset_Overlap",
        "EnrichmentMap_Data_Set" : "D10vsF_all",
        "name" : "GO:0007156~HOMOPHILIC CELL ADHESION VIA PLASMA MEMBRANE ADHESION MOLECULES (Geneset_Overlap_D10vsF_all) GO:0016021~INTEGRAL COMPONENT OF MEMBRANE",
        "interaction" : "Geneset_Overlap",
        "SUID" : 635,
        "selected" : false,
        "EnrichmentMap_Overlap_genes" : [ "101095043", "101084501" ]
      },
      "selected" : false
    }, {
      "data" : {
        "id" : "634",
        "source" : "147",
        "target" : "151",
        "shared_name" : "GO:0043536~POSITIVE REGULATION OF BLOOD VESSEL ENDOTHELIAL CELL MIGRATION (Geneset_Overlap_D10vsF_all) GO:0014068~POSITIVE REGULATION OF PHOSPHATIDYLINOSITOL 3-KINASE SIGNALING",
        "EnrichmentMap_Overlap_size" : 2,
        "EnrichmentMap_similarity_coefficient" : 1.0,
        "shared_interaction" : "Geneset_Overlap",
        "EnrichmentMap_Data_Set" : "D10vsF_all",
        "name" : "GO:0043536~POSITIVE REGULATION OF BLOOD VESSEL ENDOTHELIAL CELL MIGRATION (Geneset_Overlap_D10vsF_all) GO:0014068~POSITIVE REGULATION OF PHOSPHATIDYLINOSITOL 3-KINASE SIGNALING",
        "interaction" : "Geneset_Overlap",
        "SUID" : 634,
        "__mclCluster" : 1,
        "selected" : false,
        "EnrichmentMap_Overlap_genes" : [ "\"101087130", "100135774\"" ]
      },
      "selected" : false
    }, {
      "data" : {
        "id" : "633",
        "source" : "146",
        "target" : "158",
        "shared_name" : "GO:0008137~NADH DEHYDROGENASE (UBIQUINONE) ACTIVITY (Geneset_Overlap_VvsF_all) UBIQUINONE",
        "EnrichmentMap_Overlap_size" : 4,
        "EnrichmentMap_similarity_coefficient" : 1.0,
        "shared_interaction" : "Geneset_Overlap",
        "EnrichmentMap_Data_Set" : "VvsF_all",
        "name" : "GO:0008137~NADH DEHYDROGENASE (UBIQUINONE) ACTIVITY (Geneset_Overlap_VvsF_all) UBIQUINONE",
        "interaction" : "Geneset_Overlap",
        "SUID" : 633,
        "__mclCluster" : 1,
        "selected" : false,
        "EnrichmentMap_Overlap_genes" : [ "\"807929", "807935", "807937", "807938\"" ]
      },
      "selected" : false
    }, {
      "data" : {
        "id" : "632",
        "source" : "146",
        "target" : "163",
        "shared_name" : "GO:0008137~NADH DEHYDROGENASE (UBIQUINONE) ACTIVITY (Geneset_Overlap_VvsF_all) TRANSPORT",
        "EnrichmentMap_Overlap_size" : 4,
        "EnrichmentMap_similarity_coefficient" : 1.0,
        "shared_interaction" : "Geneset_Overlap",
        "EnrichmentMap_Data_Set" : "VvsF_all",
        "name" : "GO:0008137~NADH DEHYDROGENASE (UBIQUINONE) ACTIVITY (Geneset_Overlap_VvsF_all) TRANSPORT",
        "interaction" : "Geneset_Overlap",
        "SUID" : 632,
        "__mclCluster" : 1,
        "selected" : false,
        "EnrichmentMap_Overlap_genes" : [ "\"807929", "807935", "807937", "807938\"" ]
      },
      "selected" : false
    }, {
      "data" : {
        "id" : "631",
        "source" : "146",
        "target" : "169",
        "shared_name" : "GO:0008137~NADH DEHYDROGENASE (UBIQUINONE) ACTIVITY (Geneset_Overlap_VvsF_all) GO:0042773~ATP SYNTHESIS COUPLED ELECTRON TRANSPORT",
        "EnrichmentMap_Overlap_size" : 1,
        "EnrichmentMap_similarity_coefficient" : 0.5,
        "shared_interaction" : "Geneset_Overlap",
        "EnrichmentMap_Data_Set" : "VvsF_all",
        "name" : "GO:0008137~NADH DEHYDROGENASE (UBIQUINONE) ACTIVITY (Geneset_Overlap_VvsF_all) GO:0042773~ATP SYNTHESIS COUPLED ELECTRON TRANSPORT",
        "interaction" : "Geneset_Overlap",
        "SUID" : 631,
        "__mclCluster" : 1,
        "selected" : false,
        "EnrichmentMap_Overlap_genes" : [ "\"807929" ]
      },
      "selected" : false
    }, {
      "data" : {
        "id" : "630",
        "source" : "146",
        "target" : "161",
        "shared_name" : "GO:0008137~NADH DEHYDROGENASE (UBIQUINONE) ACTIVITY (Geneset_Overlap_VvsF_all) MITOCHONDRION",
        "EnrichmentMap_Overlap_size" : 4,
        "EnrichmentMap_similarity_coefficient" : 1.0,
        "shared_interaction" : "Geneset_Overlap",
        "EnrichmentMap_Data_Set" : "VvsF_all",
        "name" : "GO:0008137~NADH DEHYDROGENASE (UBIQUINONE) ACTIVITY (Geneset_Overlap_VvsF_all) MITOCHONDRION",
        "interaction" : "Geneset_Overlap",
        "SUID" : 630,
        "__mclCluster" : 1,
        "selected" : false,
        "EnrichmentMap_Overlap_genes" : [ "\"807929", "807935", "807937", "807938\"" ]
      },
      "selected" : false
    }, {
      "data" : {
        "id" : "629",
        "source" : "146",
        "target" : "156",
        "shared_name" : "GO:0008137~NADH DEHYDROGENASE (UBIQUINONE) ACTIVITY (Geneset_Overlap_VvsF_all) FCA05012:PARKINSON'S DISEASE",
        "EnrichmentMap_Overlap_size" : 4,
        "EnrichmentMap_similarity_coefficient" : 1.0,
        "shared_interaction" : "Geneset_Overlap",
        "EnrichmentMap_Data_Set" : "VvsF_all",
        "name" : "GO:0008137~NADH DEHYDROGENASE (UBIQUINONE) ACTIVITY (Geneset_Overlap_VvsF_all) FCA05012:PARKINSON'S DISEASE",
        "interaction" : "Geneset_Overlap",
        "SUID" : 629,
        "__mclCluster" : 1,
        "selected" : false,
        "EnrichmentMap_Overlap_genes" : [ "\"807929", "807935", "807937", "807938\"" ]
      },
      "selected" : false
    }, {
      "data" : {
        "id" : "628",
        "source" : "146",
        "target" : "177",
        "shared_name" : "GO:0008137~NADH DEHYDROGENASE (UBIQUINONE) ACTIVITY (Geneset_Overlap_VvsF_all) NAD",
        "EnrichmentMap_Overlap_size" : 4,
        "EnrichmentMap_similarity_coefficient" : 1.0,
        "shared_interaction" : "Geneset_Overlap",
        "EnrichmentMap_Data_Set" : "VvsF_all",
        "name" : "GO:0008137~NADH DEHYDROGENASE (UBIQUINONE) ACTIVITY (Geneset_Overlap_VvsF_all) NAD",
        "interaction" : "Geneset_Overlap",
        "SUID" : 628,
        "__mclCluster" : 1,
        "selected" : false,
        "EnrichmentMap_Overlap_genes" : [ "\"807929", "807935", "807937", "807938\"" ]
      },
      "selected" : false
    }, {
      "data" : {
        "id" : "627",
        "source" : "146",
        "target" : "152",
        "shared_name" : "GO:0008137~NADH DEHYDROGENASE (UBIQUINONE) ACTIVITY (Geneset_Overlap_VvsF_all) GO:0016021~INTEGRAL COMPONENT OF MEMBRANE",
        "EnrichmentMap_Overlap_size" : 4,
        "EnrichmentMap_similarity_coefficient" : 1.0,
        "shared_interaction" : "Geneset_Overlap",
        "EnrichmentMap_Data_Set" : "VvsF_all",
        "name" : "GO:0008137~NADH DEHYDROGENASE (UBIQUINONE) ACTIVITY (Geneset_Overlap_VvsF_all) GO:0016021~INTEGRAL COMPONENT OF MEMBRANE",
        "interaction" : "Geneset_Overlap",
        "SUID" : 627,
        "__mclCluster" : 1,
        "selected" : false,
        "EnrichmentMap_Overlap_genes" : [ "\"807929", "807935", "807937", "807938\"" ]
      },
      "selected" : false
    }, {
      "data" : {
        "id" : "626",
        "source" : "144",
        "target" : "164",
        "shared_name" : "\"GO:0000981~RNA POLYMERASE II TRANSCRIPTION FACTOR ACTIVITY, SEQUENCE-SPECIFIC DNA BINDING\" (Geneset_Overlap_D10vsF_all) SM00413:ETS",
        "EnrichmentMap_Overlap_size" : 3,
        "EnrichmentMap_similarity_coefficient" : 1.0,
        "shared_interaction" : "Geneset_Overlap",
        "EnrichmentMap_Data_Set" : "D10vsF_all",
        "name" : "\"GO:0000981~RNA POLYMERASE II TRANSCRIPTION FACTOR ACTIVITY, SEQUENCE-SPECIFIC DNA BINDING\" (Geneset_Overlap_D10vsF_all) SM00413:ETS",
        "interaction" : "Geneset_Overlap",
        "SUID" : 626,
        "__mclCluster" : 1,
        "selected" : false,
        "EnrichmentMap_Overlap_genes" : [ "\"101086621", "101090461", "101090716\"" ]
      },
      "selected" : false
    }, {
      "data" : {
        "id" : "625",
        "source" : "143",
        "target" : "162",
        "shared_name" : "IPR011539:REL HOMOLOGY DOMAIN (Geneset_Overlap_D10vsF_all) \"IPR008967:P53-LIKE TRANSCRIPTION FACTOR, DNA-BINDING\"",
        "EnrichmentMap_Overlap_size" : 1,
        "EnrichmentMap_similarity_coefficient" : 0.5,
        "shared_interaction" : "Geneset_Overlap",
        "EnrichmentMap_Data_Set" : "D10vsF_all",
        "name" : "IPR011539:REL HOMOLOGY DOMAIN (Geneset_Overlap_D10vsF_all) \"IPR008967:P53-LIKE TRANSCRIPTION FACTOR, DNA-BINDING\"",
        "interaction" : "Geneset_Overlap",
        "SUID" : 625,
        "__mclCluster" : 1,
        "selected" : false,
        "EnrichmentMap_Overlap_genes" : [ "101097442\"" ]
      },
      "selected" : false
    }, {
      "data" : {
        "id" : "624",
        "source" : "143",
        "target" : "173",
        "shared_name" : "IPR011539:REL HOMOLOGY DOMAIN (Geneset_Overlap_D10vsF_all) SM00429:IPT",
        "EnrichmentMap_Overlap_size" : 1,
        "EnrichmentMap_similarity_coefficient" : 0.5,
        "shared_interaction" : "Geneset_Overlap",
        "EnrichmentMap_Data_Set" : "D10vsF_all",
        "name" : "IPR011539:REL HOMOLOGY DOMAIN (Geneset_Overlap_D10vsF_all) SM00429:IPT",
        "interaction" : "Geneset_Overlap",
        "SUID" : 624,
        "__mclCluster" : 1,
        "selected" : false,
        "EnrichmentMap_Overlap_genes" : [ "101097442\"" ]
      },
      "selected" : false
    }, {
      "data" : {
        "id" : "623",
        "source" : "142",
        "target" : "166",
        "shared_name" : "DISULFIDE BOND (Geneset_Overlap_D10vsF_all) SM00630:SEMA",
        "EnrichmentMap_Overlap_size" : 2,
        "EnrichmentMap_similarity_coefficient" : 0.6666666666666666,
        "shared_interaction" : "Geneset_Overlap",
        "EnrichmentMap_Data_Set" : "D10vsF_all",
        "name" : "DISULFIDE BOND (Geneset_Overlap_D10vsF_all) SM00630:SEMA",
        "interaction" : "Geneset_Overlap",
        "SUID" : 623,
        "__mclCluster" : 1,
        "selected" : false,
        "EnrichmentMap_Overlap_genes" : [ "\"101082379", "101088844" ]
      },
      "selected" : false
    }, {
      "data" : {
        "id" : "622",
        "source" : "142",
        "target" : "165",
        "shared_name" : "DISULFIDE BOND (Geneset_Overlap_D10vsF_all) IPR016201:PLEXIN-LIKE FOLD",
        "EnrichmentMap_Overlap_size" : 2,
        "EnrichmentMap_similarity_coefficient" : 0.6666666666666666,
        "shared_interaction" : "Geneset_Overlap",
        "EnrichmentMap_Data_Set" : "D10vsF_all",
        "name" : "DISULFIDE BOND (Geneset_Overlap_D10vsF_all) IPR016201:PLEXIN-LIKE FOLD",
        "interaction" : "Geneset_Overlap",
        "SUID" : 622,
        "__mclCluster" : 1,
        "selected" : false,
        "EnrichmentMap_Overlap_genes" : [ "\"101082379", "101088844" ]
      },
      "selected" : false
    }, {
      "data" : {
        "id" : "621",
        "source" : "142",
        "target" : "178",
        "shared_name" : "DISULFIDE BOND (Geneset_Overlap_D10vsF_all) IPR000772:RICIN B LECTIN DOMAIN",
        "EnrichmentMap_Overlap_size" : 2,
        "EnrichmentMap_similarity_coefficient" : 0.6666666666666666,
        "shared_interaction" : "Geneset_Overlap",
        "EnrichmentMap_Data_Set" : "D10vsF_all",
        "name" : "DISULFIDE BOND (Geneset_Overlap_D10vsF_all) IPR000772:RICIN B LECTIN DOMAIN",
        "interaction" : "Geneset_Overlap",
        "SUID" : 621,
        "selected" : false,
        "EnrichmentMap_Overlap_genes" : [ "101092193", "101096836\"" ]
      },
      "selected" : false
    }, {
      "data" : {
        "id" : "620",
        "source" : "141",
        "target" : "173",
        "shared_name" : "IPR014756:IMMUNOGLOBULIN E-SET (Geneset_Overlap_D10vsF_all) SM00429:IPT",
        "EnrichmentMap_Overlap_size" : 2,
        "EnrichmentMap_similarity_coefficient" : 0.6666666666666666,
        "shared_interaction" : "Geneset_Overlap",
        "EnrichmentMap_Data_Set" : "D10vsF_all",
        "name" : "IPR014756:IMMUNOGLOBULIN E-SET (Geneset_Overlap_D10vsF_all) SM00429:IPT",
        "interaction" : "Geneset_Overlap",
        "SUID" : 620,
        "__mclCluster" : 1,
        "selected" : false,
        "EnrichmentMap_Overlap_genes" : [ "\"101081441", "101099543" ]
      },
      "selected" : false
    }, {
      "data" : {
        "id" : "619",
        "source" : "140",
        "target" : "163",
        "shared_name" : "IPR020846:MAJOR FACILITATOR SUPERFAMILY DOMAIN (Geneset_Overlap_D10vsF_all) TRANSPORT",
        "EnrichmentMap_Overlap_size" : 2,
        "EnrichmentMap_similarity_coefficient" : 0.5,
        "shared_interaction" : "Geneset_Overlap",
        "EnrichmentMap_Data_Set" : "D10vsF_all",
        "name" : "IPR020846:MAJOR FACILITATOR SUPERFAMILY DOMAIN (Geneset_Overlap_D10vsF_all) TRANSPORT",
        "interaction" : "Geneset_Overlap",
        "SUID" : 619,
        "selected" : false,
        "EnrichmentMap_Overlap_genes" : [ "\"493854", "101087585" ]
      },
      "selected" : false
    }, {
      "data" : {
        "id" : "618",
        "source" : "137",
        "target" : "156",
        "shared_name" : "GO:0005747~MITOCHONDRIAL RESPIRATORY CHAIN COMPLEX I (Geneset_Overlap_VvsF_all) FCA05012:PARKINSON'S DISEASE",
        "EnrichmentMap_Overlap_size" : 4,
        "EnrichmentMap_similarity_coefficient" : 1.0,
        "shared_interaction" : "Geneset_Overlap",
        "EnrichmentMap_Data_Set" : "VvsF_all",
        "name" : "GO:0005747~MITOCHONDRIAL RESPIRATORY CHAIN COMPLEX I (Geneset_Overlap_VvsF_all) FCA05012:PARKINSON'S DISEASE",
        "interaction" : "Geneset_Overlap",
        "SUID" : 618,
        "__mclCluster" : 1,
        "selected" : false,
        "EnrichmentMap_Overlap_genes" : [ "\"807929", "807935", "807937", "807938\"" ]
      },
      "selected" : false
    }, {
      "data" : {
        "id" : "617",
        "source" : "137",
        "target" : "163",
        "shared_name" : "GO:0005747~MITOCHONDRIAL RESPIRATORY CHAIN COMPLEX I (Geneset_Overlap_VvsF_all) TRANSPORT",
        "EnrichmentMap_Overlap_size" : 4,
        "EnrichmentMap_similarity_coefficient" : 1.0,
        "shared_interaction" : "Geneset_Overlap",
        "EnrichmentMap_Data_Set" : "VvsF_all",
        "name" : "GO:0005747~MITOCHONDRIAL RESPIRATORY CHAIN COMPLEX I (Geneset_Overlap_VvsF_all) TRANSPORT",
        "interaction" : "Geneset_Overlap",
        "SUID" : 617,
        "__mclCluster" : 1,
        "selected" : false,
        "EnrichmentMap_Overlap_genes" : [ "\"807929", "807935", "807937", "807938\"" ]
      },
      "selected" : false
    }, {
      "data" : {
        "id" : "616",
        "source" : "137",
        "target" : "158",
        "shared_name" : "GO:0005747~MITOCHONDRIAL RESPIRATORY CHAIN COMPLEX I (Geneset_Overlap_VvsF_all) UBIQUINONE",
        "EnrichmentMap_Overlap_size" : 4,
        "EnrichmentMap_similarity_coefficient" : 1.0,
        "shared_interaction" : "Geneset_Overlap",
        "EnrichmentMap_Data_Set" : "VvsF_all",
        "name" : "GO:0005747~MITOCHONDRIAL RESPIRATORY CHAIN COMPLEX I (Geneset_Overlap_VvsF_all) UBIQUINONE",
        "interaction" : "Geneset_Overlap",
        "SUID" : 616,
        "__mclCluster" : 1,
        "selected" : false,
        "EnrichmentMap_Overlap_genes" : [ "\"807929", "807935", "807937", "807938\"" ]
      },
      "selected" : false
    }, {
      "data" : {
        "id" : "615",
        "source" : "137",
        "target" : "161",
        "shared_name" : "GO:0005747~MITOCHONDRIAL RESPIRATORY CHAIN COMPLEX I (Geneset_Overlap_VvsF_all) MITOCHONDRION",
        "EnrichmentMap_Overlap_size" : 4,
        "EnrichmentMap_similarity_coefficient" : 1.0,
        "shared_interaction" : "Geneset_Overlap",
        "EnrichmentMap_Data_Set" : "VvsF_all",
        "name" : "GO:0005747~MITOCHONDRIAL RESPIRATORY CHAIN COMPLEX I (Geneset_Overlap_VvsF_all) MITOCHONDRION",
        "interaction" : "Geneset_Overlap",
        "SUID" : 615,
        "__mclCluster" : 1,
        "selected" : false,
        "EnrichmentMap_Overlap_genes" : [ "\"807929", "807935", "807937", "807938\"" ]
      },
      "selected" : false
    }, {
      "data" : {
        "id" : "614",
        "source" : "137",
        "target" : "146",
        "shared_name" : "GO:0005747~MITOCHONDRIAL RESPIRATORY CHAIN COMPLEX I (Geneset_Overlap_VvsF_all) GO:0008137~NADH DEHYDROGENASE (UBIQUINONE) ACTIVITY",
        "EnrichmentMap_Overlap_size" : 4,
        "EnrichmentMap_similarity_coefficient" : 1.0,
        "shared_interaction" : "Geneset_Overlap",
        "EnrichmentMap_Data_Set" : "VvsF_all",
        "name" : "GO:0005747~MITOCHONDRIAL RESPIRATORY CHAIN COMPLEX I (Geneset_Overlap_VvsF_all) GO:0008137~NADH DEHYDROGENASE (UBIQUINONE) ACTIVITY",
        "interaction" : "Geneset_Overlap",
        "SUID" : 614,
        "__mclCluster" : 1,
        "selected" : false,
        "EnrichmentMap_Overlap_genes" : [ "\"807929", "807935", "807937", "807938\"" ]
      },
      "selected" : false
    }, {
      "data" : {
        "id" : "613",
        "source" : "137",
        "target" : "169",
        "shared_name" : "GO:0005747~MITOCHONDRIAL RESPIRATORY CHAIN COMPLEX I (Geneset_Overlap_VvsF_all) GO:0042773~ATP SYNTHESIS COUPLED ELECTRON TRANSPORT",
        "EnrichmentMap_Overlap_size" : 1,
        "EnrichmentMap_similarity_coefficient" : 0.5,
        "shared_interaction" : "Geneset_Overlap",
        "EnrichmentMap_Data_Set" : "VvsF_all",
        "name" : "GO:0005747~MITOCHONDRIAL RESPIRATORY CHAIN COMPLEX I (Geneset_Overlap_VvsF_all) GO:0042773~ATP SYNTHESIS COUPLED ELECTRON TRANSPORT",
        "interaction" : "Geneset_Overlap",
        "SUID" : 613,
        "__mclCluster" : 1,
        "selected" : false,
        "EnrichmentMap_Overlap_genes" : [ "\"807929" ]
      },
      "selected" : false
    }, {
      "data" : {
        "id" : "612",
        "source" : "137",
        "target" : "177",
        "shared_name" : "GO:0005747~MITOCHONDRIAL RESPIRATORY CHAIN COMPLEX I (Geneset_Overlap_VvsF_all) NAD",
        "EnrichmentMap_Overlap_size" : 4,
        "EnrichmentMap_similarity_coefficient" : 1.0,
        "shared_interaction" : "Geneset_Overlap",
        "EnrichmentMap_Data_Set" : "VvsF_all",
        "name" : "GO:0005747~MITOCHONDRIAL RESPIRATORY CHAIN COMPLEX I (Geneset_Overlap_VvsF_all) NAD",
        "interaction" : "Geneset_Overlap",
        "SUID" : 612,
        "__mclCluster" : 1,
        "selected" : false,
        "EnrichmentMap_Overlap_genes" : [ "\"807929", "807935", "807937", "807938\"" ]
      },
      "selected" : false
    }, {
      "data" : {
        "id" : "611",
        "source" : "137",
        "target" : "152",
        "shared_name" : "GO:0005747~MITOCHONDRIAL RESPIRATORY CHAIN COMPLEX I (Geneset_Overlap_VvsF_all) GO:0016021~INTEGRAL COMPONENT OF MEMBRANE",
        "EnrichmentMap_Overlap_size" : 4,
        "EnrichmentMap_similarity_coefficient" : 1.0,
        "shared_interaction" : "Geneset_Overlap",
        "EnrichmentMap_Data_Set" : "VvsF_all",
        "name" : "GO:0005747~MITOCHONDRIAL RESPIRATORY CHAIN COMPLEX I (Geneset_Overlap_VvsF_all) GO:0016021~INTEGRAL COMPONENT OF MEMBRANE",
        "interaction" : "Geneset_Overlap",
        "SUID" : 611,
        "__mclCluster" : 1,
        "selected" : false,
        "EnrichmentMap_Overlap_genes" : [ "\"807929", "807935", "807937", "807938\"" ]
      },
      "selected" : false
    }, {
      "data" : {
        "id" : "610",
        "source" : "136",
        "target" : "152",
        "shared_name" : "SM00060:FN3 (Geneset_Overlap_D10vsF_all) GO:0016021~INTEGRAL COMPONENT OF MEMBRANE",
        "EnrichmentMap_Overlap_size" : 4,
        "EnrichmentMap_similarity_coefficient" : 0.5714285714285714,
        "shared_interaction" : "Geneset_Overlap",
        "EnrichmentMap_Data_Set" : "D10vsF_all",
        "name" : "SM00060:FN3 (Geneset_Overlap_D10vsF_all) GO:0016021~INTEGRAL COMPONENT OF MEMBRANE",
        "interaction" : "Geneset_Overlap",
        "SUID" : 610,
        "__mclCluster" : 1,
        "selected" : false,
        "EnrichmentMap_Overlap_genes" : [ "101095043", "101090020", "101100899", "101091636" ]
      },
      "selected" : false
    }, {
      "data" : {
        "id" : "609",
        "source" : "134",
        "target" : "172",
        "shared_name" : "GO:0005021~VASCULAR ENDOTHELIAL GROWTH FACTOR-ACTIVATED RECEPTOR ACTIVITY (Geneset_Overlap_D10vsF_all) \"IPR001824:TYROSINE-PROTEIN KINASE, RECEPTOR CLASS III, CONSERVED SITE\"",
        "EnrichmentMap_Overlap_size" : 2,
        "EnrichmentMap_similarity_coefficient" : 1.0,
        "shared_interaction" : "Geneset_Overlap",
        "EnrichmentMap_Data_Set" : "D10vsF_all",
        "name" : "GO:0005021~VASCULAR ENDOTHELIAL GROWTH FACTOR-ACTIVATED RECEPTOR ACTIVITY (Geneset_Overlap_D10vsF_all) \"IPR001824:TYROSINE-PROTEIN KINASE, RECEPTOR CLASS III, CONSERVED SITE\"",
        "interaction" : "Geneset_Overlap",
        "SUID" : 609,
        "__mclCluster" : 1,
        "selected" : false,
        "EnrichmentMap_Overlap_genes" : [ "\"101094727", "101090260\"" ]
      },
      "selected" : false
    }, {
      "data" : {
        "id" : "608",
        "source" : "132",
        "target" : "124",
        "shared_name" : "SM00409:IG (Geneset_Overlap_D10vsF_all) SM00408:IGC2",
        "EnrichmentMap_Overlap_size" : 8,
        "EnrichmentMap_similarity_coefficient" : 1.0,
        "shared_interaction" : "Geneset_Overlap",
        "EnrichmentMap_Data_Set" : "D10vsF_all",
        "name" : "SM00409:IG (Geneset_Overlap_D10vsF_all) SM00408:IGC2",
        "interaction" : "Geneset_Overlap",
        "SUID" : 608,
        "__mclCluster" : 1,
        "selected" : false,
        "EnrichmentMap_Overlap_genes" : [ "\"101095043", "101090020", "101094727", "101096188", "101090260", "101084985", "101101312", "101082555\"" ]
      },
      "selected" : false
    }, {
      "data" : {
        "id" : "607",
        "source" : "132",
        "target" : "152",
        "shared_name" : "SM00409:IG (Geneset_Overlap_D10vsF_all) GO:0016021~INTEGRAL COMPONENT OF MEMBRANE",
        "EnrichmentMap_Overlap_size" : 5,
        "EnrichmentMap_similarity_coefficient" : 0.5,
        "shared_interaction" : "Geneset_Overlap",
        "EnrichmentMap_Data_Set" : "D10vsF_all",
        "name" : "SM00409:IG (Geneset_Overlap_D10vsF_all) GO:0016021~INTEGRAL COMPONENT OF MEMBRANE",
        "interaction" : "Geneset_Overlap",
        "SUID" : 607,
        "__mclCluster" : 1,
        "selected" : false,
        "EnrichmentMap_Overlap_genes" : [ "101090020", "101096188", "101090079", "101084243", "101101312" ]
      },
      "selected" : false
    }, {
      "data" : {
        "id" : "606",
        "source" : "130",
        "target" : "161",
        "shared_name" : "FCA00190:OXIDATIVE PHOSPHORYLATION (Geneset_Overlap_VvsF_all) MITOCHONDRION",
        "EnrichmentMap_Overlap_size" : 7,
        "EnrichmentMap_similarity_coefficient" : 1.0,
        "shared_interaction" : "Geneset_Overlap",
        "EnrichmentMap_Data_Set" : "VvsF_all",
        "name" : "FCA00190:OXIDATIVE PHOSPHORYLATION (Geneset_Overlap_VvsF_all) MITOCHONDRION",
        "interaction" : "Geneset_Overlap",
        "SUID" : 606,
        "__mclCluster" : 1,
        "selected" : false,
        "EnrichmentMap_Overlap_genes" : [ "\"807929", "807932", "807934", "807935", "807936", "807937", "807938\"" ]
      },
      "selected" : false
    }, {
      "data" : {
        "id" : "605",
        "source" : "130",
        "target" : "152",
        "shared_name" : "FCA00190:OXIDATIVE PHOSPHORYLATION (Geneset_Overlap_VvsF_all) GO:0016021~INTEGRAL COMPONENT OF MEMBRANE",
        "EnrichmentMap_Overlap_size" : 7,
        "EnrichmentMap_similarity_coefficient" : 1.0,
        "shared_interaction" : "Geneset_Overlap",
        "EnrichmentMap_Data_Set" : "VvsF_all",
        "name" : "FCA00190:OXIDATIVE PHOSPHORYLATION (Geneset_Overlap_VvsF_all) GO:0016021~INTEGRAL COMPONENT OF MEMBRANE",
        "interaction" : "Geneset_Overlap",
        "SUID" : 605,
        "__mclCluster" : 1,
        "selected" : false,
        "EnrichmentMap_Overlap_genes" : [ "\"807929", "807932", "807934", "807935", "807936", "807937", "807938\"" ]
      },
      "selected" : false
    }, {
      "data" : {
        "id" : "604",
        "source" : "130",
        "target" : "137",
        "shared_name" : "FCA00190:OXIDATIVE PHOSPHORYLATION (Geneset_Overlap_VvsF_all) GO:0005747~MITOCHONDRIAL RESPIRATORY CHAIN COMPLEX I",
        "EnrichmentMap_Overlap_size" : 4,
        "EnrichmentMap_similarity_coefficient" : 1.0,
        "shared_interaction" : "Geneset_Overlap",
        "EnrichmentMap_Data_Set" : "VvsF_all",
        "name" : "FCA00190:OXIDATIVE PHOSPHORYLATION (Geneset_Overlap_VvsF_all) GO:0005747~MITOCHONDRIAL RESPIRATORY CHAIN COMPLEX I",
        "interaction" : "Geneset_Overlap",
        "SUID" : 604,
        "__mclCluster" : 1,
        "selected" : false,
        "EnrichmentMap_Overlap_genes" : [ "\"807929", "807935", "807937", "807938\"" ]
      },
      "selected" : false
    }, {
      "data" : {
        "id" : "603",
        "source" : "130",
        "target" : "163",
        "shared_name" : "FCA00190:OXIDATIVE PHOSPHORYLATION (Geneset_Overlap_VvsF_all) TRANSPORT",
        "EnrichmentMap_Overlap_size" : 7,
        "EnrichmentMap_similarity_coefficient" : 1.0,
        "shared_interaction" : "Geneset_Overlap",
        "EnrichmentMap_Data_Set" : "VvsF_all",
        "name" : "FCA00190:OXIDATIVE PHOSPHORYLATION (Geneset_Overlap_VvsF_all) TRANSPORT",
        "interaction" : "Geneset_Overlap",
        "SUID" : 603,
        "__mclCluster" : 1,
        "selected" : false,
        "EnrichmentMap_Overlap_genes" : [ "\"807929", "807932", "807934", "807935", "807936", "807937", "807938\"" ]
      },
      "selected" : false
    }, {
      "data" : {
        "id" : "602",
        "source" : "130",
        "target" : "146",
        "shared_name" : "FCA00190:OXIDATIVE PHOSPHORYLATION (Geneset_Overlap_VvsF_all) GO:0008137~NADH DEHYDROGENASE (UBIQUINONE) ACTIVITY",
        "EnrichmentMap_Overlap_size" : 4,
        "EnrichmentMap_similarity_coefficient" : 1.0,
        "shared_interaction" : "Geneset_Overlap",
        "EnrichmentMap_Data_Set" : "VvsF_all",
        "name" : "FCA00190:OXIDATIVE PHOSPHORYLATION (Geneset_Overlap_VvsF_all) GO:0008137~NADH DEHYDROGENASE (UBIQUINONE) ACTIVITY",
        "interaction" : "Geneset_Overlap",
        "SUID" : 602,
        "__mclCluster" : 1,
        "selected" : false,
        "EnrichmentMap_Overlap_genes" : [ "\"807929", "807935", "807937", "807938\"" ]
      },
      "selected" : false
    }, {
      "data" : {
        "id" : "601",
        "source" : "130",
        "target" : "128",
        "shared_name" : "FCA00190:OXIDATIVE PHOSPHORYLATION (Geneset_Overlap_VvsF_all) TRANSMEMBRANE REGION",
        "EnrichmentMap_Overlap_size" : 7,
        "EnrichmentMap_similarity_coefficient" : 1.0,
        "shared_interaction" : "Geneset_Overlap",
        "EnrichmentMap_Data_Set" : "VvsF_all",
        "name" : "FCA00190:OXIDATIVE PHOSPHORYLATION (Geneset_Overlap_VvsF_all) TRANSMEMBRANE REGION",
        "interaction" : "Geneset_Overlap",
        "SUID" : 601,
        "__mclCluster" : 1,
        "selected" : false,
        "EnrichmentMap_Overlap_genes" : [ "\"807929", "807932", "807934", "807935", "807936", "807937", "807938\"" ]
      },
      "selected" : false
    }, {
      "data" : {
        "id" : "600",
        "source" : "130",
        "target" : "158",
        "shared_name" : "FCA00190:OXIDATIVE PHOSPHORYLATION (Geneset_Overlap_VvsF_all) UBIQUINONE",
        "EnrichmentMap_Overlap_size" : 4,
        "EnrichmentMap_similarity_coefficient" : 1.0,
        "shared_interaction" : "Geneset_Overlap",
        "EnrichmentMap_Data_Set" : "VvsF_all",
        "name" : "FCA00190:OXIDATIVE PHOSPHORYLATION (Geneset_Overlap_VvsF_all) UBIQUINONE",
        "interaction" : "Geneset_Overlap",
        "SUID" : 600,
        "__mclCluster" : 1,
        "selected" : false,
        "EnrichmentMap_Overlap_genes" : [ "\"807929", "807935", "807937", "807938\"" ]
      },
      "selected" : false
    }, {
      "data" : {
        "id" : "599",
        "source" : "130",
        "target" : "169",
        "shared_name" : "FCA00190:OXIDATIVE PHOSPHORYLATION (Geneset_Overlap_VvsF_all) GO:0042773~ATP SYNTHESIS COUPLED ELECTRON TRANSPORT",
        "EnrichmentMap_Overlap_size" : 1,
        "EnrichmentMap_similarity_coefficient" : 0.5,
        "shared_interaction" : "Geneset_Overlap",
        "EnrichmentMap_Data_Set" : "VvsF_all",
        "name" : "FCA00190:OXIDATIVE PHOSPHORYLATION (Geneset_Overlap_VvsF_all) GO:0042773~ATP SYNTHESIS COUPLED ELECTRON TRANSPORT",
        "interaction" : "Geneset_Overlap",
        "SUID" : 599,
        "__mclCluster" : 1,
        "selected" : false,
        "EnrichmentMap_Overlap_genes" : [ "\"807929" ]
      },
      "selected" : false
    }, {
      "data" : {
        "id" : "598",
        "source" : "130",
        "target" : "156",
        "shared_name" : "FCA00190:OXIDATIVE PHOSPHORYLATION (Geneset_Overlap_VvsF_all) FCA05012:PARKINSON'S DISEASE",
        "EnrichmentMap_Overlap_size" : 7,
        "EnrichmentMap_similarity_coefficient" : 1.0,
        "shared_interaction" : "Geneset_Overlap",
        "EnrichmentMap_Data_Set" : "VvsF_all",
        "name" : "FCA00190:OXIDATIVE PHOSPHORYLATION (Geneset_Overlap_VvsF_all) FCA05012:PARKINSON'S DISEASE",
        "interaction" : "Geneset_Overlap",
        "SUID" : 598,
        "__mclCluster" : 1,
        "selected" : false,
        "EnrichmentMap_Overlap_genes" : [ "\"807929", "807932", "807934", "807935", "807936", "807937", "807938\"" ]
      },
      "selected" : false
    }, {
      "data" : {
        "id" : "597",
        "source" : "130",
        "target" : "177",
        "shared_name" : "FCA00190:OXIDATIVE PHOSPHORYLATION (Geneset_Overlap_VvsF_all) NAD",
        "EnrichmentMap_Overlap_size" : 4,
        "EnrichmentMap_similarity_coefficient" : 1.0,
        "shared_interaction" : "Geneset_Overlap",
        "EnrichmentMap_Data_Set" : "VvsF_all",
        "name" : "FCA00190:OXIDATIVE PHOSPHORYLATION (Geneset_Overlap_VvsF_all) NAD",
        "interaction" : "Geneset_Overlap",
        "SUID" : 597,
        "__mclCluster" : 1,
        "selected" : false,
        "EnrichmentMap_Overlap_genes" : [ "\"807929", "807935", "807937", "807938\"" ]
      },
      "selected" : false
    }, {
      "data" : {
        "id" : "596",
        "source" : "130",
        "target" : "176",
        "shared_name" : "FCA00190:OXIDATIVE PHOSPHORYLATION (Geneset_Overlap_VvsF_all) FCA05010:ALZHEIMER'S DISEASE",
        "EnrichmentMap_Overlap_size" : 2,
        "EnrichmentMap_similarity_coefficient" : 0.5,
        "shared_interaction" : "Geneset_Overlap",
        "EnrichmentMap_Data_Set" : "VvsF_all",
        "name" : "FCA00190:OXIDATIVE PHOSPHORYLATION (Geneset_Overlap_VvsF_all) FCA05010:ALZHEIMER'S DISEASE",
        "interaction" : "Geneset_Overlap",
        "SUID" : 596,
        "selected" : false,
        "EnrichmentMap_Overlap_genes" : [ "807932", "807934" ]
      },
      "selected" : false
    }, {
      "data" : {
        "id" : "595",
        "source" : "129",
        "target" : "169",
        "shared_name" : "ELECTRON TRANSPORT (Geneset_Overlap_VvsF_all) GO:0042773~ATP SYNTHESIS COUPLED ELECTRON TRANSPORT",
        "EnrichmentMap_Overlap_size" : 1,
        "EnrichmentMap_similarity_coefficient" : 0.5,
        "shared_interaction" : "Geneset_Overlap",
        "EnrichmentMap_Data_Set" : "VvsF_all",
        "name" : "ELECTRON TRANSPORT (Geneset_Overlap_VvsF_all) GO:0042773~ATP SYNTHESIS COUPLED ELECTRON TRANSPORT",
        "interaction" : "Geneset_Overlap",
        "SUID" : 595,
        "__mclCluster" : 1,
        "selected" : false,
        "EnrichmentMap_Overlap_genes" : [ "\"807929" ]
      },
      "selected" : false
    }, {
      "data" : {
        "id" : "594",
        "source" : "129",
        "target" : "163",
        "shared_name" : "ELECTRON TRANSPORT (Geneset_Overlap_VvsF_all) TRANSPORT",
        "EnrichmentMap_Overlap_size" : 6,
        "EnrichmentMap_similarity_coefficient" : 1.0,
        "shared_interaction" : "Geneset_Overlap",
        "EnrichmentMap_Data_Set" : "VvsF_all",
        "name" : "ELECTRON TRANSPORT (Geneset_Overlap_VvsF_all) TRANSPORT",
        "interaction" : "Geneset_Overlap",
        "SUID" : 594,
        "__mclCluster" : 1,
        "selected" : false,
        "EnrichmentMap_Overlap_genes" : [ "\"807929", "807934", "807935", "807936", "807937", "807938\"" ]
      },
      "selected" : false
    }, {
      "data" : {
        "id" : "593",
        "source" : "129",
        "target" : "128",
        "shared_name" : "ELECTRON TRANSPORT (Geneset_Overlap_VvsF_all) TRANSMEMBRANE REGION",
        "EnrichmentMap_Overlap_size" : 6,
        "EnrichmentMap_similarity_coefficient" : 1.0,
        "shared_interaction" : "Geneset_Overlap",
        "EnrichmentMap_Data_Set" : "VvsF_all",
        "name" : "ELECTRON TRANSPORT (Geneset_Overlap_VvsF_all) TRANSMEMBRANE REGION",
        "interaction" : "Geneset_Overlap",
        "SUID" : 593,
        "__mclCluster" : 1,
        "selected" : false,
        "EnrichmentMap_Overlap_genes" : [ "\"807929", "807934", "807935", "807936", "807937", "807938\"" ]
      },
      "selected" : false
    }, {
      "data" : {
        "id" : "592",
        "source" : "129",
        "target" : "146",
        "shared_name" : "ELECTRON TRANSPORT (Geneset_Overlap_VvsF_all) GO:0008137~NADH DEHYDROGENASE (UBIQUINONE) ACTIVITY",
        "EnrichmentMap_Overlap_size" : 4,
        "EnrichmentMap_similarity_coefficient" : 1.0,
        "shared_interaction" : "Geneset_Overlap",
        "EnrichmentMap_Data_Set" : "VvsF_all",
        "name" : "ELECTRON TRANSPORT (Geneset_Overlap_VvsF_all) GO:0008137~NADH DEHYDROGENASE (UBIQUINONE) ACTIVITY",
        "interaction" : "Geneset_Overlap",
        "SUID" : 592,
        "__mclCluster" : 1,
        "selected" : false,
        "EnrichmentMap_Overlap_genes" : [ "\"807929", "807935", "807937", "807938\"" ]
      },
      "selected" : false
    }, {
      "data" : {
        "id" : "591",
        "source" : "129",
        "target" : "137",
        "shared_name" : "ELECTRON TRANSPORT (Geneset_Overlap_VvsF_all) GO:0005747~MITOCHONDRIAL RESPIRATORY CHAIN COMPLEX I",
        "EnrichmentMap_Overlap_size" : 4,
        "EnrichmentMap_similarity_coefficient" : 1.0,
        "shared_interaction" : "Geneset_Overlap",
        "EnrichmentMap_Data_Set" : "VvsF_all",
        "name" : "ELECTRON TRANSPORT (Geneset_Overlap_VvsF_all) GO:0005747~MITOCHONDRIAL RESPIRATORY CHAIN COMPLEX I",
        "interaction" : "Geneset_Overlap",
        "SUID" : 591,
        "__mclCluster" : 1,
        "selected" : false,
        "EnrichmentMap_Overlap_genes" : [ "\"807929", "807935", "807937", "807938\"" ]
      },
      "selected" : false
    }, {
      "data" : {
        "id" : "590",
        "source" : "129",
        "target" : "130",
        "shared_name" : "ELECTRON TRANSPORT (Geneset_Overlap_VvsF_all) FCA00190:OXIDATIVE PHOSPHORYLATION",
        "EnrichmentMap_Overlap_size" : 6,
        "EnrichmentMap_similarity_coefficient" : 1.0,
        "shared_interaction" : "Geneset_Overlap",
        "EnrichmentMap_Data_Set" : "VvsF_all",
        "name" : "ELECTRON TRANSPORT (Geneset_Overlap_VvsF_all) FCA00190:OXIDATIVE PHOSPHORYLATION",
        "interaction" : "Geneset_Overlap",
        "SUID" : 590,
        "__mclCluster" : 1,
        "selected" : false,
        "EnrichmentMap_Overlap_genes" : [ "\"807929", "807934", "807935", "807936", "807937", "807938\"" ]
      },
      "selected" : false
    }, {
      "data" : {
        "id" : "589",
        "source" : "129",
        "target" : "152",
        "shared_name" : "ELECTRON TRANSPORT (Geneset_Overlap_VvsF_all) GO:0016021~INTEGRAL COMPONENT OF MEMBRANE",
        "EnrichmentMap_Overlap_size" : 6,
        "EnrichmentMap_similarity_coefficient" : 1.0,
        "shared_interaction" : "Geneset_Overlap",
        "EnrichmentMap_Data_Set" : "VvsF_all",
        "name" : "ELECTRON TRANSPORT (Geneset_Overlap_VvsF_all) GO:0016021~INTEGRAL COMPONENT OF MEMBRANE",
        "interaction" : "Geneset_Overlap",
        "SUID" : 589,
        "__mclCluster" : 1,
        "selected" : false,
        "EnrichmentMap_Overlap_genes" : [ "\"807929", "807934", "807935", "807936", "807937", "807938\"" ]
      },
      "selected" : false
    }, {
      "data" : {
        "id" : "588",
        "source" : "129",
        "target" : "158",
        "shared_name" : "ELECTRON TRANSPORT (Geneset_Overlap_VvsF_all) UBIQUINONE",
        "EnrichmentMap_Overlap_size" : 4,
        "EnrichmentMap_similarity_coefficient" : 1.0,
        "shared_interaction" : "Geneset_Overlap",
        "EnrichmentMap_Data_Set" : "VvsF_all",
        "name" : "ELECTRON TRANSPORT (Geneset_Overlap_VvsF_all) UBIQUINONE",
        "interaction" : "Geneset_Overlap",
        "SUID" : 588,
        "__mclCluster" : 1,
        "selected" : false,
        "EnrichmentMap_Overlap_genes" : [ "\"807929", "807935", "807937", "807938\"" ]
      },
      "selected" : false
    }, {
      "data" : {
        "id" : "587",
        "source" : "129",
        "target" : "161",
        "shared_name" : "ELECTRON TRANSPORT (Geneset_Overlap_VvsF_all) MITOCHONDRION",
        "EnrichmentMap_Overlap_size" : 6,
        "EnrichmentMap_similarity_coefficient" : 1.0,
        "shared_interaction" : "Geneset_Overlap",
        "EnrichmentMap_Data_Set" : "VvsF_all",
        "name" : "ELECTRON TRANSPORT (Geneset_Overlap_VvsF_all) MITOCHONDRION",
        "interaction" : "Geneset_Overlap",
        "SUID" : 587,
        "__mclCluster" : 1,
        "selected" : false,
        "EnrichmentMap_Overlap_genes" : [ "\"807929", "807934", "807935", "807936", "807937", "807938\"" ]
      },
      "selected" : false
    }, {
      "data" : {
        "id" : "586",
        "source" : "129",
        "target" : "156",
        "shared_name" : "ELECTRON TRANSPORT (Geneset_Overlap_VvsF_all) FCA05012:PARKINSON'S DISEASE",
        "EnrichmentMap_Overlap_size" : 6,
        "EnrichmentMap_similarity_coefficient" : 1.0,
        "shared_interaction" : "Geneset_Overlap",
        "EnrichmentMap_Data_Set" : "VvsF_all",
        "name" : "ELECTRON TRANSPORT (Geneset_Overlap_VvsF_all) FCA05012:PARKINSON'S DISEASE",
        "interaction" : "Geneset_Overlap",
        "SUID" : 586,
        "__mclCluster" : 1,
        "selected" : false,
        "EnrichmentMap_Overlap_genes" : [ "\"807929", "807934", "807935", "807936", "807937", "807938\"" ]
      },
      "selected" : false
    }, {
      "data" : {
        "id" : "585",
        "source" : "129",
        "target" : "177",
        "shared_name" : "ELECTRON TRANSPORT (Geneset_Overlap_VvsF_all) NAD",
        "EnrichmentMap_Overlap_size" : 4,
        "EnrichmentMap_similarity_coefficient" : 1.0,
        "shared_interaction" : "Geneset_Overlap",
        "EnrichmentMap_Data_Set" : "VvsF_all",
        "name" : "ELECTRON TRANSPORT (Geneset_Overlap_VvsF_all) NAD",
        "interaction" : "Geneset_Overlap",
        "SUID" : 585,
        "__mclCluster" : 1,
        "selected" : false,
        "EnrichmentMap_Overlap_genes" : [ "\"807929", "807935", "807937", "807938\"" ]
      },
      "selected" : false
    }, {
      "data" : {
        "id" : "584",
        "source" : "128",
        "target" : "146",
        "shared_name" : "TRANSMEMBRANE REGION (Geneset_Overlap_VvsF_all) GO:0008137~NADH DEHYDROGENASE (UBIQUINONE) ACTIVITY",
        "EnrichmentMap_Overlap_size" : 4,
        "EnrichmentMap_similarity_coefficient" : 1.0,
        "shared_interaction" : "Geneset_Overlap",
        "EnrichmentMap_Data_Set" : "VvsF_all",
        "name" : "TRANSMEMBRANE REGION (Geneset_Overlap_VvsF_all) GO:0008137~NADH DEHYDROGENASE (UBIQUINONE) ACTIVITY",
        "interaction" : "Geneset_Overlap",
        "SUID" : 584,
        "__mclCluster" : 1,
        "selected" : false,
        "EnrichmentMap_Overlap_genes" : [ "\"807929", "807935", "807937", "807938\"" ]
      },
      "selected" : false
    }, {
      "data" : {
        "id" : "583",
        "source" : "128",
        "target" : "158",
        "shared_name" : "TRANSMEMBRANE REGION (Geneset_Overlap_VvsF_all) UBIQUINONE",
        "EnrichmentMap_Overlap_size" : 4,
        "EnrichmentMap_similarity_coefficient" : 1.0,
        "shared_interaction" : "Geneset_Overlap",
        "EnrichmentMap_Data_Set" : "VvsF_all",
        "name" : "TRANSMEMBRANE REGION (Geneset_Overlap_VvsF_all) UBIQUINONE",
        "interaction" : "Geneset_Overlap",
        "SUID" : 583,
        "__mclCluster" : 1,
        "selected" : false,
        "EnrichmentMap_Overlap_genes" : [ "\"807929", "807935", "807937", "807938\"" ]
      },
      "selected" : false
    }, {
      "data" : {
        "id" : "582",
        "source" : "128",
        "target" : "163",
        "shared_name" : "TRANSMEMBRANE REGION (Geneset_Overlap_VvsF_all) TRANSPORT",
        "EnrichmentMap_Overlap_size" : 7,
        "EnrichmentMap_similarity_coefficient" : 1.0,
        "shared_interaction" : "Geneset_Overlap",
        "EnrichmentMap_Data_Set" : "VvsF_all",
        "name" : "TRANSMEMBRANE REGION (Geneset_Overlap_VvsF_all) TRANSPORT",
        "interaction" : "Geneset_Overlap",
        "SUID" : 582,
        "__mclCluster" : 1,
        "selected" : false,
        "EnrichmentMap_Overlap_genes" : [ "\"807929", "807932", "807934", "807935", "807936", "807937", "807938\"" ]
      },
      "selected" : false
    }, {
      "data" : {
        "id" : "581",
        "source" : "128",
        "target" : "161",
        "shared_name" : "TRANSMEMBRANE REGION (Geneset_Overlap_VvsF_all) MITOCHONDRION",
        "EnrichmentMap_Overlap_size" : 7,
        "EnrichmentMap_similarity_coefficient" : 1.0,
        "shared_interaction" : "Geneset_Overlap",
        "EnrichmentMap_Data_Set" : "VvsF_all",
        "name" : "TRANSMEMBRANE REGION (Geneset_Overlap_VvsF_all) MITOCHONDRION",
        "interaction" : "Geneset_Overlap",
        "SUID" : 581,
        "__mclCluster" : 1,
        "selected" : false,
        "EnrichmentMap_Overlap_genes" : [ "\"807929", "807932", "807934", "807935", "807936", "807937", "807938\"" ]
      },
      "selected" : false
    }, {
      "data" : {
        "id" : "580",
        "source" : "128",
        "target" : "169",
        "shared_name" : "TRANSMEMBRANE REGION (Geneset_Overlap_VvsF_all) GO:0042773~ATP SYNTHESIS COUPLED ELECTRON TRANSPORT",
        "EnrichmentMap_Overlap_size" : 1,
        "EnrichmentMap_similarity_coefficient" : 0.5,
        "shared_interaction" : "Geneset_Overlap",
        "EnrichmentMap_Data_Set" : "VvsF_all",
        "name" : "TRANSMEMBRANE REGION (Geneset_Overlap_VvsF_all) GO:0042773~ATP SYNTHESIS COUPLED ELECTRON TRANSPORT",
        "interaction" : "Geneset_Overlap",
        "SUID" : 580,
        "__mclCluster" : 1,
        "selected" : false,
        "EnrichmentMap_Overlap_genes" : [ "\"807929" ]
      },
      "selected" : false
    }, {
      "data" : {
        "id" : "579",
        "source" : "128",
        "target" : "152",
        "shared_name" : "TRANSMEMBRANE REGION (Geneset_Overlap_VvsF_all) GO:0016021~INTEGRAL COMPONENT OF MEMBRANE",
        "EnrichmentMap_Overlap_size" : 7,
        "EnrichmentMap_similarity_coefficient" : 1.0,
        "shared_interaction" : "Geneset_Overlap",
        "EnrichmentMap_Data_Set" : "VvsF_all",
        "name" : "TRANSMEMBRANE REGION (Geneset_Overlap_VvsF_all) GO:0016021~INTEGRAL COMPONENT OF MEMBRANE",
        "interaction" : "Geneset_Overlap",
        "SUID" : 579,
        "__mclCluster" : 1,
        "selected" : false,
        "EnrichmentMap_Overlap_genes" : [ "\"807929", "807932", "807934", "807935", "807936", "807937", "807938\"" ]
      },
      "selected" : false
    }, {
      "data" : {
        "id" : "578",
        "source" : "128",
        "target" : "137",
        "shared_name" : "TRANSMEMBRANE REGION (Geneset_Overlap_VvsF_all) GO:0005747~MITOCHONDRIAL RESPIRATORY CHAIN COMPLEX I",
        "EnrichmentMap_Overlap_size" : 4,
        "EnrichmentMap_similarity_coefficient" : 1.0,
        "shared_interaction" : "Geneset_Overlap",
        "EnrichmentMap_Data_Set" : "VvsF_all",
        "name" : "TRANSMEMBRANE REGION (Geneset_Overlap_VvsF_all) GO:0005747~MITOCHONDRIAL RESPIRATORY CHAIN COMPLEX I",
        "interaction" : "Geneset_Overlap",
        "SUID" : 578,
        "__mclCluster" : 1,
        "selected" : false,
        "EnrichmentMap_Overlap_genes" : [ "\"807929", "807935", "807937", "807938\"" ]
      },
      "selected" : false
    }, {
      "data" : {
        "id" : "577",
        "source" : "128",
        "target" : "177",
        "shared_name" : "TRANSMEMBRANE REGION (Geneset_Overlap_VvsF_all) NAD",
        "EnrichmentMap_Overlap_size" : 4,
        "EnrichmentMap_similarity_coefficient" : 1.0,
        "shared_interaction" : "Geneset_Overlap",
        "EnrichmentMap_Data_Set" : "VvsF_all",
        "name" : "TRANSMEMBRANE REGION (Geneset_Overlap_VvsF_all) NAD",
        "interaction" : "Geneset_Overlap",
        "SUID" : 577,
        "__mclCluster" : 1,
        "selected" : false,
        "EnrichmentMap_Overlap_genes" : [ "\"807929", "807935", "807937", "807938\"" ]
      },
      "selected" : false
    }, {
      "data" : {
        "id" : "576",
        "source" : "128",
        "target" : "156",
        "shared_name" : "TRANSMEMBRANE REGION (Geneset_Overlap_VvsF_all) FCA05012:PARKINSON'S DISEASE",
        "EnrichmentMap_Overlap_size" : 7,
        "EnrichmentMap_similarity_coefficient" : 1.0,
        "shared_interaction" : "Geneset_Overlap",
        "EnrichmentMap_Data_Set" : "VvsF_all",
        "name" : "TRANSMEMBRANE REGION (Geneset_Overlap_VvsF_all) FCA05012:PARKINSON'S DISEASE",
        "interaction" : "Geneset_Overlap",
        "SUID" : 576,
        "__mclCluster" : 1,
        "selected" : false,
        "EnrichmentMap_Overlap_genes" : [ "\"807929", "807932", "807934", "807935", "807936", "807937", "807938\"" ]
      },
      "selected" : false
    }, {
      "data" : {
        "id" : "575",
        "source" : "128",
        "target" : "176",
        "shared_name" : "TRANSMEMBRANE REGION (Geneset_Overlap_VvsF_all) FCA05010:ALZHEIMER'S DISEASE",
        "EnrichmentMap_Overlap_size" : 2,
        "EnrichmentMap_similarity_coefficient" : 0.5,
        "shared_interaction" : "Geneset_Overlap",
        "EnrichmentMap_Data_Set" : "VvsF_all",
        "name" : "TRANSMEMBRANE REGION (Geneset_Overlap_VvsF_all) FCA05010:ALZHEIMER'S DISEASE",
        "interaction" : "Geneset_Overlap",
        "SUID" : 575,
        "selected" : false,
        "EnrichmentMap_Overlap_genes" : [ "807932", "807934" ]
      },
      "selected" : false
    }, {
      "data" : {
        "id" : "574",
        "source" : "127",
        "target" : "147",
        "shared_name" : "GO:0030335~POSITIVE REGULATION OF CELL MIGRATION (Geneset_Overlap_D10vsF_all) GO:0043536~POSITIVE REGULATION OF BLOOD VESSEL ENDOTHELIAL CELL MIGRATION",
        "EnrichmentMap_Overlap_size" : 1,
        "EnrichmentMap_similarity_coefficient" : 0.5,
        "shared_interaction" : "Geneset_Overlap",
        "EnrichmentMap_Data_Set" : "D10vsF_all",
        "name" : "GO:0030335~POSITIVE REGULATION OF CELL MIGRATION (Geneset_Overlap_D10vsF_all) GO:0043536~POSITIVE REGULATION OF BLOOD VESSEL ENDOTHELIAL CELL MIGRATION",
        "interaction" : "Geneset_Overlap",
        "SUID" : 574,
        "selected" : false,
        "EnrichmentMap_Overlap_genes" : [ "100135774\"" ]
      },
      "selected" : false
    }, {
      "data" : {
        "id" : "573",
        "source" : "127",
        "target" : "166",
        "shared_name" : "GO:0030335~POSITIVE REGULATION OF CELL MIGRATION (Geneset_Overlap_D10vsF_all) SM00630:SEMA",
        "EnrichmentMap_Overlap_size" : 2,
        "EnrichmentMap_similarity_coefficient" : 0.6666666666666666,
        "shared_interaction" : "Geneset_Overlap",
        "EnrichmentMap_Data_Set" : "D10vsF_all",
        "name" : "GO:0030335~POSITIVE REGULATION OF CELL MIGRATION (Geneset_Overlap_D10vsF_all) SM00630:SEMA",
        "interaction" : "Geneset_Overlap",
        "SUID" : 573,
        "__mclCluster" : 1,
        "selected" : false,
        "EnrichmentMap_Overlap_genes" : [ "\"101082379", "101088844" ]
      },
      "selected" : false
    }, {
      "data" : {
        "id" : "572",
        "source" : "127",
        "target" : "142",
        "shared_name" : "GO:0030335~POSITIVE REGULATION OF CELL MIGRATION (Geneset_Overlap_D10vsF_all) DISULFIDE BOND",
        "EnrichmentMap_Overlap_size" : 3,
        "EnrichmentMap_similarity_coefficient" : 0.75,
        "shared_interaction" : "Geneset_Overlap",
        "EnrichmentMap_Data_Set" : "D10vsF_all",
        "name" : "GO:0030335~POSITIVE REGULATION OF CELL MIGRATION (Geneset_Overlap_D10vsF_all) DISULFIDE BOND",
        "interaction" : "Geneset_Overlap",
        "SUID" : 572,
        "__mclCluster" : 1,
        "selected" : false,
        "EnrichmentMap_Overlap_genes" : [ "\"101082379", "101088844", "101098118" ]
      },
      "selected" : false
    }, {
      "data" : {
        "id" : "571",
        "source" : "127",
        "target" : "165",
        "shared_name" : "GO:0030335~POSITIVE REGULATION OF CELL MIGRATION (Geneset_Overlap_D10vsF_all) IPR016201:PLEXIN-LIKE FOLD",
        "EnrichmentMap_Overlap_size" : 2,
        "EnrichmentMap_similarity_coefficient" : 0.6666666666666666,
        "shared_interaction" : "Geneset_Overlap",
        "EnrichmentMap_Data_Set" : "D10vsF_all",
        "name" : "GO:0030335~POSITIVE REGULATION OF CELL MIGRATION (Geneset_Overlap_D10vsF_all) IPR016201:PLEXIN-LIKE FOLD",
        "interaction" : "Geneset_Overlap",
        "SUID" : 571,
        "__mclCluster" : 1,
        "selected" : false,
        "EnrichmentMap_Overlap_genes" : [ "\"101082379", "101088844" ]
      },
      "selected" : false
    }, {
      "data" : {
        "id" : "570",
        "source" : "126",
        "target" : "149",
        "shared_name" : "IPR002126:CADHERIN (Geneset_Overlap_D10vsF_all) GO:0007156~HOMOPHILIC CELL ADHESION VIA PLASMA MEMBRANE ADHESION MOLECULES",
        "EnrichmentMap_Overlap_size" : 3,
        "EnrichmentMap_similarity_coefficient" : 1.0,
        "shared_interaction" : "Geneset_Overlap",
        "EnrichmentMap_Data_Set" : "D10vsF_all",
        "name" : "IPR002126:CADHERIN (Geneset_Overlap_D10vsF_all) GO:0007156~HOMOPHILIC CELL ADHESION VIA PLASMA MEMBRANE ADHESION MOLECULES",
        "interaction" : "Geneset_Overlap",
        "SUID" : 570,
        "__mclCluster" : 1,
        "selected" : false,
        "EnrichmentMap_Overlap_genes" : [ "\"101081023", "101084501", "101095064\"" ]
      },
      "selected" : false
    }, {
      "data" : {
        "id" : "569",
        "source" : "125",
        "target" : "131",
        "shared_name" : "FCA04370:VEGF SIGNALING PATHWAY (Geneset_Overlap_D10vsF_all) FCA04730:LONG-TERM DEPRESSION",
        "EnrichmentMap_Overlap_size" : 2,
        "EnrichmentMap_similarity_coefficient" : 0.6666666666666666,
        "shared_interaction" : "Geneset_Overlap",
        "EnrichmentMap_Data_Set" : "D10vsF_all",
        "name" : "FCA04370:VEGF SIGNALING PATHWAY (Geneset_Overlap_D10vsF_all) FCA04730:LONG-TERM DEPRESSION",
        "interaction" : "Geneset_Overlap",
        "SUID" : 569,
        "__mclCluster" : 1,
        "selected" : false,
        "EnrichmentMap_Overlap_genes" : [ "751104", "101082829\"" ]
      },
      "selected" : false
    }, {
      "data" : {
        "id" : "568",
        "source" : "123",
        "target" : "136",
        "shared_name" : "IPR013783:IMMUNOGLOBULIN-LIKE FOLD (Geneset_Overlap_D10vsF_all) SM00060:FN3",
        "EnrichmentMap_Overlap_size" : 6,
        "EnrichmentMap_similarity_coefficient" : 0.8571428571428571,
        "shared_interaction" : "Geneset_Overlap",
        "EnrichmentMap_Data_Set" : "D10vsF_all",
        "name" : "IPR013783:IMMUNOGLOBULIN-LIKE FOLD (Geneset_Overlap_D10vsF_all) SM00060:FN3",
        "interaction" : "Geneset_Overlap",
        "SUID" : 568,
        "__mclCluster" : 1,
        "selected" : false,
        "EnrichmentMap_Overlap_genes" : [ "101090020", "101091636", "101084985", "101095043", "101100899", "101092535\"" ]
      },
      "selected" : false
    }, {
      "data" : {
        "id" : "567",
        "source" : "123",
        "target" : "173",
        "shared_name" : "IPR013783:IMMUNOGLOBULIN-LIKE FOLD (Geneset_Overlap_D10vsF_all) SM00429:IPT",
        "EnrichmentMap_Overlap_size" : 2,
        "EnrichmentMap_similarity_coefficient" : 0.6666666666666666,
        "shared_interaction" : "Geneset_Overlap",
        "EnrichmentMap_Data_Set" : "D10vsF_all",
        "name" : "IPR013783:IMMUNOGLOBULIN-LIKE FOLD (Geneset_Overlap_D10vsF_all) SM00429:IPT",
        "interaction" : "Geneset_Overlap",
        "SUID" : 567,
        "selected" : false,
        "EnrichmentMap_Overlap_genes" : [ "\"101081441", "101099543" ]
      },
      "selected" : false
    }, {
      "data" : {
        "id" : "566",
        "source" : "123",
        "target" : "132",
        "shared_name" : "IPR013783:IMMUNOGLOBULIN-LIKE FOLD (Geneset_Overlap_D10vsF_all) SM00409:IG",
        "EnrichmentMap_Overlap_size" : 8,
        "EnrichmentMap_similarity_coefficient" : 0.8,
        "shared_interaction" : "Geneset_Overlap",
        "EnrichmentMap_Data_Set" : "D10vsF_all",
        "name" : "IPR013783:IMMUNOGLOBULIN-LIKE FOLD (Geneset_Overlap_D10vsF_all) SM00409:IG",
        "interaction" : "Geneset_Overlap",
        "SUID" : 566,
        "__mclCluster" : 1,
        "selected" : false,
        "EnrichmentMap_Overlap_genes" : [ "101090020", "101090079", "101084985", "101094727", "101096188", "101090260", "101101312", "101084243" ]
      },
      "selected" : false
    }, {
      "data" : {
        "id" : "565",
        "source" : "123",
        "target" : "124",
        "shared_name" : "IPR013783:IMMUNOGLOBULIN-LIKE FOLD (Geneset_Overlap_D10vsF_all) SM00408:IGC2",
        "EnrichmentMap_Overlap_size" : 6,
        "EnrichmentMap_similarity_coefficient" : 0.75,
        "shared_interaction" : "Geneset_Overlap",
        "EnrichmentMap_Data_Set" : "D10vsF_all",
        "name" : "IPR013783:IMMUNOGLOBULIN-LIKE FOLD (Geneset_Overlap_D10vsF_all) SM00408:IGC2",
        "interaction" : "Geneset_Overlap",
        "SUID" : 565,
        "__mclCluster" : 1,
        "selected" : false,
        "EnrichmentMap_Overlap_genes" : [ "101090020", "101084985", "101094727", "101096188", "101090260", "101101312" ]
      },
      "selected" : false
    }, {
      "data" : {
        "id" : "564",
        "source" : "123",
        "target" : "152",
        "shared_name" : "IPR013783:IMMUNOGLOBULIN-LIKE FOLD (Geneset_Overlap_D10vsF_all) GO:0016021~INTEGRAL COMPONENT OF MEMBRANE",
        "EnrichmentMap_Overlap_size" : 11,
        "EnrichmentMap_similarity_coefficient" : 0.5789473684210527,
        "shared_interaction" : "Geneset_Overlap",
        "EnrichmentMap_Data_Set" : "D10vsF_all",
        "name" : "IPR013783:IMMUNOGLOBULIN-LIKE FOLD (Geneset_Overlap_D10vsF_all) GO:0016021~INTEGRAL COMPONENT OF MEMBRANE",
        "interaction" : "Geneset_Overlap",
        "SUID" : 564,
        "__mclCluster" : 1,
        "selected" : false,
        "EnrichmentMap_Overlap_genes" : [ "101090020", "101090079", "101091636", "100174781", "101082555", "101101444", "101095043", "101096188", "101100899", "101101312", "101084243" ]
      },
      "selected" : false
    }, {
      "data" : {
        "id" : "563",
        "source" : "123",
        "target" : "141",
        "shared_name" : "IPR013783:IMMUNOGLOBULIN-LIKE FOLD (Geneset_Overlap_D10vsF_all) IPR014756:IMMUNOGLOBULIN E-SET",
        "EnrichmentMap_Overlap_size" : 3,
        "EnrichmentMap_similarity_coefficient" : 0.5,
        "shared_interaction" : "Geneset_Overlap",
        "EnrichmentMap_Data_Set" : "D10vsF_all",
        "name" : "IPR013783:IMMUNOGLOBULIN-LIKE FOLD (Geneset_Overlap_D10vsF_all) IPR014756:IMMUNOGLOBULIN E-SET",
        "interaction" : "Geneset_Overlap",
        "SUID" : 563,
        "selected" : false,
        "EnrichmentMap_Overlap_genes" : [ "\"101081441", "101099543", "101097442" ]
      },
      "selected" : false
    }, {
      "data" : {
        "id" : "562",
        "source" : "122",
        "target" : "138",
        "shared_name" : "FCA04270:VASCULAR SMOOTH MUSCLE CONTRACTION (Geneset_Overlap_D10vsF_all) FCA04724:GLUTAMATERGIC SYNAPSE",
        "EnrichmentMap_Overlap_size" : 2,
        "EnrichmentMap_similarity_coefficient" : 0.5,
        "shared_interaction" : "Geneset_Overlap",
        "EnrichmentMap_Data_Set" : "D10vsF_all",
        "name" : "FCA04270:VASCULAR SMOOTH MUSCLE CONTRACTION (Geneset_Overlap_D10vsF_all) FCA04724:GLUTAMATERGIC SYNAPSE",
        "interaction" : "Geneset_Overlap",
        "SUID" : 562,
        "__mclCluster" : 1,
        "selected" : false,
        "EnrichmentMap_Overlap_genes" : [ "101092262", "101082829\"" ]
      },
      "selected" : false
    }, {
      "data" : {
        "id" : "561",
        "source" : "118",
        "target" : "162",
        "shared_name" : "IPR002909:CELL SURFACE RECEPTOR IPT/TIG (Geneset_Overlap_D10vsF_all) \"IPR008967:P53-LIKE TRANSCRIPTION FACTOR, DNA-BINDING\"",
        "EnrichmentMap_Overlap_size" : 2,
        "EnrichmentMap_similarity_coefficient" : 0.6666666666666666,
        "shared_interaction" : "Geneset_Overlap",
        "EnrichmentMap_Data_Set" : "D10vsF_all",
        "name" : "IPR002909:CELL SURFACE RECEPTOR IPT/TIG (Geneset_Overlap_D10vsF_all) \"IPR008967:P53-LIKE TRANSCRIPTION FACTOR, DNA-BINDING\"",
        "interaction" : "Geneset_Overlap",
        "SUID" : 561,
        "__mclCluster" : 1,
        "selected" : false,
        "EnrichmentMap_Overlap_genes" : [ "101099543", "101097442\"" ]
      },
      "selected" : false
    }, {
      "data" : {
        "id" : "560",
        "source" : "118",
        "target" : "123",
        "shared_name" : "IPR002909:CELL SURFACE RECEPTOR IPT/TIG (Geneset_Overlap_D10vsF_all) IPR013783:IMMUNOGLOBULIN-LIKE FOLD",
        "EnrichmentMap_Overlap_size" : 2,
        "EnrichmentMap_similarity_coefficient" : 0.6666666666666666,
        "shared_interaction" : "Geneset_Overlap",
        "EnrichmentMap_Data_Set" : "D10vsF_all",
        "name" : "IPR002909:CELL SURFACE RECEPTOR IPT/TIG (Geneset_Overlap_D10vsF_all) IPR013783:IMMUNOGLOBULIN-LIKE FOLD",
        "interaction" : "Geneset_Overlap",
        "SUID" : 560,
        "selected" : false,
        "EnrichmentMap_Overlap_genes" : [ "\"101081441", "101099543" ]
      },
      "selected" : false
    }, {
      "data" : {
        "id" : "559",
        "source" : "118",
        "target" : "143",
        "shared_name" : "IPR002909:CELL SURFACE RECEPTOR IPT/TIG (Geneset_Overlap_D10vsF_all) IPR011539:REL HOMOLOGY DOMAIN",
        "EnrichmentMap_Overlap_size" : 1,
        "EnrichmentMap_similarity_coefficient" : 0.5,
        "shared_interaction" : "Geneset_Overlap",
        "EnrichmentMap_Data_Set" : "D10vsF_all",
        "name" : "IPR002909:CELL SURFACE RECEPTOR IPT/TIG (Geneset_Overlap_D10vsF_all) IPR011539:REL HOMOLOGY DOMAIN",
        "interaction" : "Geneset_Overlap",
        "SUID" : 559,
        "__mclCluster" : 1,
        "selected" : false,
        "EnrichmentMap_Overlap_genes" : [ "101097442\"" ]
      },
      "selected" : false
    }, {
      "data" : {
        "id" : "558",
        "source" : "118",
        "target" : "141",
        "shared_name" : "IPR002909:CELL SURFACE RECEPTOR IPT/TIG (Geneset_Overlap_D10vsF_all) IPR014756:IMMUNOGLOBULIN E-SET",
        "EnrichmentMap_Overlap_size" : 2,
        "EnrichmentMap_similarity_coefficient" : 0.6666666666666666,
        "shared_interaction" : "Geneset_Overlap",
        "EnrichmentMap_Data_Set" : "D10vsF_all",
        "name" : "IPR002909:CELL SURFACE RECEPTOR IPT/TIG (Geneset_Overlap_D10vsF_all) IPR014756:IMMUNOGLOBULIN E-SET",
        "interaction" : "Geneset_Overlap",
        "SUID" : 558,
        "__mclCluster" : 1,
        "selected" : false,
        "EnrichmentMap_Overlap_genes" : [ "\"101081441", "101099543" ]
      },
      "selected" : false
    }, {
      "data" : {
        "id" : "557",
        "source" : "118",
        "target" : "173",
        "shared_name" : "IPR002909:CELL SURFACE RECEPTOR IPT/TIG (Geneset_Overlap_D10vsF_all) SM00429:IPT",
        "EnrichmentMap_Overlap_size" : 3,
        "EnrichmentMap_similarity_coefficient" : 1.0,
        "shared_interaction" : "Geneset_Overlap",
        "EnrichmentMap_Data_Set" : "D10vsF_all",
        "name" : "IPR002909:CELL SURFACE RECEPTOR IPT/TIG (Geneset_Overlap_D10vsF_all) SM00429:IPT",
        "interaction" : "Geneset_Overlap",
        "SUID" : 557,
        "__mclCluster" : 1,
        "selected" : false,
        "EnrichmentMap_Overlap_genes" : [ "\"101081441", "101099543", "101097442\"" ]
      },
      "selected" : false
    }, {
      "data" : {
        "id" : "556",
        "source" : "117",
        "target" : "175",
        "shared_name" : "LEUCINE-RICH REPEAT (Geneset_Overlap_D10vsF_all) IPR001611:LEUCINE-RICH REPEAT",
        "EnrichmentMap_Overlap_size" : 4,
        "EnrichmentMap_similarity_coefficient" : 1.0,
        "shared_interaction" : "Geneset_Overlap",
        "EnrichmentMap_Data_Set" : "D10vsF_all",
        "name" : "LEUCINE-RICH REPEAT (Geneset_Overlap_D10vsF_all) IPR001611:LEUCINE-RICH REPEAT",
        "interaction" : "Geneset_Overlap",
        "SUID" : 556,
        "__mclCluster" : 1,
        "selected" : false,
        "EnrichmentMap_Overlap_genes" : [ "\"101085598", "102900129", "101086594", "101082555\"" ]
      },
      "selected" : false
    }, {
      "data" : {
        "id" : "555",
        "source" : "117",
        "target" : "170",
        "shared_name" : "LEUCINE-RICH REPEAT (Geneset_Overlap_D10vsF_all) \"IPR003591:LEUCINE-RICH REPEAT, TYPICAL SUBTYPE\"",
        "EnrichmentMap_Overlap_size" : 4,
        "EnrichmentMap_similarity_coefficient" : 1.0,
        "shared_interaction" : "Geneset_Overlap",
        "EnrichmentMap_Data_Set" : "D10vsF_all",
        "name" : "LEUCINE-RICH REPEAT (Geneset_Overlap_D10vsF_all) \"IPR003591:LEUCINE-RICH REPEAT, TYPICAL SUBTYPE\"",
        "interaction" : "Geneset_Overlap",
        "SUID" : 555,
        "__mclCluster" : 1,
        "selected" : false,
        "EnrichmentMap_Overlap_genes" : [ "\"101085598", "102900129", "101086594", "101082555\"" ]
      },
      "selected" : false
    }, {
      "data" : {
        "id" : "554",
        "source" : "117",
        "target" : "179",
        "shared_name" : "LEUCINE-RICH REPEAT (Geneset_Overlap_D10vsF_all) IPR000372:LEUCINE-RICH REPEAT-CONTAINING N-TERMINAL",
        "EnrichmentMap_Overlap_size" : 2,
        "EnrichmentMap_similarity_coefficient" : 0.6666666666666666,
        "shared_interaction" : "Geneset_Overlap",
        "EnrichmentMap_Data_Set" : "D10vsF_all",
        "name" : "LEUCINE-RICH REPEAT (Geneset_Overlap_D10vsF_all) IPR000372:LEUCINE-RICH REPEAT-CONTAINING N-TERMINAL",
        "interaction" : "Geneset_Overlap",
        "SUID" : 554,
        "__mclCluster" : 1,
        "selected" : false,
        "EnrichmentMap_Overlap_genes" : [ "101086594", "101082555\"" ]
      },
      "selected" : false
    }, {
      "data" : {
        "id" : "553",
        "source" : "116",
        "target" : "168",
        "shared_name" : "TRANSCRIPTION REGULATION (Geneset_Overlap_D10vsF_all) DNA-BINDING",
        "EnrichmentMap_Overlap_size" : 4,
        "EnrichmentMap_similarity_coefficient" : 0.8,
        "shared_interaction" : "Geneset_Overlap",
        "EnrichmentMap_Data_Set" : "D10vsF_all",
        "name" : "TRANSCRIPTION REGULATION (Geneset_Overlap_D10vsF_all) DNA-BINDING",
        "interaction" : "Geneset_Overlap",
        "SUID" : 553,
        "__mclCluster" : 1,
        "selected" : false,
        "EnrichmentMap_Overlap_genes" : [ "\"101081441", "101100195", "101094231", "101084202" ]
      },
      "selected" : false
    }, {
      "data" : {
        "id" : "552",
        "source" : "115",
        "target" : "142",
        "shared_name" : "SIGNAL (Geneset_Overlap_D10vsF_all) DISULFIDE BOND",
        "EnrichmentMap_Overlap_size" : 7,
        "EnrichmentMap_similarity_coefficient" : 0.5,
        "shared_interaction" : "Geneset_Overlap",
        "EnrichmentMap_Data_Set" : "D10vsF_all",
        "name" : "SIGNAL (Geneset_Overlap_D10vsF_all) DISULFIDE BOND",
        "interaction" : "Geneset_Overlap",
        "SUID" : 552,
        "selected" : false,
        "EnrichmentMap_Overlap_genes" : [ "\"101082379", "101082555", "101098118", "101086798", "101097205", "101098689", "100135774" ]
      },
      "selected" : false
    }, {
      "data" : {
        "id" : "551",
        "source" : "115",
        "target" : "117",
        "shared_name" : "SIGNAL (Geneset_Overlap_D10vsF_all) LEUCINE-RICH REPEAT",
        "EnrichmentMap_Overlap_size" : 2,
        "EnrichmentMap_similarity_coefficient" : 0.5,
        "shared_interaction" : "Geneset_Overlap",
        "EnrichmentMap_Data_Set" : "D10vsF_all",
        "name" : "SIGNAL (Geneset_Overlap_D10vsF_all) LEUCINE-RICH REPEAT",
        "interaction" : "Geneset_Overlap",
        "SUID" : 551,
        "__mclCluster" : 1,
        "selected" : false,
        "EnrichmentMap_Overlap_genes" : [ "101086594", "102900129" ]
      },
      "selected" : false
    }, {
      "data" : {
        "id" : "550",
        "source" : "115",
        "target" : "63",
        "shared_name" : "SIGNAL (Geneset_Overlap_VvsF_all) GO:0070469~RESPIRATORY CHAIN",
        "EnrichmentMap_Overlap_size" : 1,
        "EnrichmentMap_similarity_coefficient" : 0.5,
        "shared_interaction" : "Geneset_Overlap",
        "EnrichmentMap_Data_Set" : "VvsF_all",
        "name" : "SIGNAL (Geneset_Overlap_VvsF_all) GO:0070469~RESPIRATORY CHAIN",
        "interaction" : "Geneset_Overlap",
        "SUID" : 550,
        "selected" : false,
        "EnrichmentMap_Overlap_genes" : [ "\"807929" ]
      },
      "selected" : false
    }, {
      "data" : {
        "id" : "549",
        "source" : "115",
        "target" : "170",
        "shared_name" : "SIGNAL (Geneset_Overlap_D10vsF_all) \"IPR003591:LEUCINE-RICH REPEAT, TYPICAL SUBTYPE\"",
        "EnrichmentMap_Overlap_size" : 3,
        "EnrichmentMap_similarity_coefficient" : 0.6,
        "shared_interaction" : "Geneset_Overlap",
        "EnrichmentMap_Data_Set" : "D10vsF_all",
        "name" : "SIGNAL (Geneset_Overlap_D10vsF_all) \"IPR003591:LEUCINE-RICH REPEAT, TYPICAL SUBTYPE\"",
        "interaction" : "Geneset_Overlap",
        "SUID" : 549,
        "__mclCluster" : 1,
        "selected" : false,
        "EnrichmentMap_Overlap_genes" : [ "101082086", "101086594", "102900129" ]
      },
      "selected" : false
    }, {
      "data" : {
        "id" : "548",
        "source" : "115",
        "target" : "175",
        "shared_name" : "SIGNAL (Geneset_Overlap_D10vsF_all) IPR001611:LEUCINE-RICH REPEAT",
        "EnrichmentMap_Overlap_size" : 3,
        "EnrichmentMap_similarity_coefficient" : 0.6,
        "shared_interaction" : "Geneset_Overlap",
        "EnrichmentMap_Data_Set" : "D10vsF_all",
        "name" : "SIGNAL (Geneset_Overlap_D10vsF_all) IPR001611:LEUCINE-RICH REPEAT",
        "interaction" : "Geneset_Overlap",
        "SUID" : 548,
        "__mclCluster" : 1,
        "selected" : false,
        "EnrichmentMap_Overlap_genes" : [ "101082086", "101086594", "102900129" ]
      },
      "selected" : false
    }, {
      "data" : {
        "id" : "547",
        "source" : "115",
        "target" : "152",
        "shared_name" : "SIGNAL (Geneset_Overlap_D10vsF_all) GO:0016021~INTEGRAL COMPONENT OF MEMBRANE",
        "EnrichmentMap_Overlap_size" : 16,
        "EnrichmentMap_similarity_coefficient" : 0.5333333333333333,
        "shared_interaction" : "Geneset_Overlap",
        "EnrichmentMap_Data_Set" : "D10vsF_all",
        "name" : "SIGNAL (Geneset_Overlap_D10vsF_all) GO:0016021~INTEGRAL COMPONENT OF MEMBRANE",
        "interaction" : "Geneset_Overlap",
        "SUID" : 547,
        "selected" : false,
        "EnrichmentMap_Overlap_genes" : [ "100174781", "101082555", "101098118", "101081254", "101086798", "101101312", "101098745", "101082086", "101091636", "101086594", "101086333", "101101444", "101081023", "101095043", "101096188", "101095064" ]
      },
      "selected" : false
    }, {
      "data" : {
        "id" : "546",
        "source" : "115",
        "target" : "127",
        "shared_name" : "SIGNAL (Geneset_Overlap_D10vsF_all) GO:0030335~POSITIVE REGULATION OF CELL MIGRATION",
        "EnrichmentMap_Overlap_size" : 2,
        "EnrichmentMap_similarity_coefficient" : 0.5,
        "shared_interaction" : "Geneset_Overlap",
        "EnrichmentMap_Data_Set" : "D10vsF_all",
        "name" : "SIGNAL (Geneset_Overlap_D10vsF_all) GO:0030335~POSITIVE REGULATION OF CELL MIGRATION",
        "interaction" : "Geneset_Overlap",
        "SUID" : 546,
        "selected" : false,
        "EnrichmentMap_Overlap_genes" : [ "\"101082379", "101098118" ]
      },
      "selected" : false
    }, {
      "data" : {
        "id" : "545",
        "source" : "115",
        "target" : "169",
        "shared_name" : "SIGNAL (Geneset_Overlap_VvsF_all) GO:0042773~ATP SYNTHESIS COUPLED ELECTRON TRANSPORT",
        "EnrichmentMap_Overlap_size" : 1,
        "EnrichmentMap_similarity_coefficient" : 0.5,
        "shared_interaction" : "Geneset_Overlap",
        "EnrichmentMap_Data_Set" : "VvsF_all",
        "name" : "SIGNAL (Geneset_Overlap_VvsF_all) GO:0042773~ATP SYNTHESIS COUPLED ELECTRON TRANSPORT",
        "interaction" : "Geneset_Overlap",
        "SUID" : 545,
        "selected" : false,
        "EnrichmentMap_Overlap_genes" : [ "\"807929" ]
      },
      "selected" : false
    }, {
      "data" : {
        "id" : "544",
        "source" : "114",
        "target" : "151",
        "shared_name" : "FCA04151:PI3K-AKT SIGNALING PATHWAY (Geneset_Overlap_D10vsF_all) GO:0014068~POSITIVE REGULATION OF PHOSPHATIDYLINOSITOL 3-KINASE SIGNALING",
        "EnrichmentMap_Overlap_size" : 2,
        "EnrichmentMap_similarity_coefficient" : 0.6666666666666666,
        "shared_interaction" : "Geneset_Overlap",
        "EnrichmentMap_Data_Set" : "D10vsF_all",
        "name" : "FCA04151:PI3K-AKT SIGNALING PATHWAY (Geneset_Overlap_D10vsF_all) GO:0014068~POSITIVE REGULATION OF PHOSPHATIDYLINOSITOL 3-KINASE SIGNALING",
        "interaction" : "Geneset_Overlap",
        "SUID" : 544,
        "__mclCluster" : 1,
        "selected" : false,
        "EnrichmentMap_Overlap_genes" : [ "\"101087130", "101090260" ]
      },
      "selected" : false
    }, {
      "data" : {
        "id" : "543",
        "source" : "114",
        "target" : "147",
        "shared_name" : "FCA04151:PI3K-AKT SIGNALING PATHWAY (Geneset_Overlap_D10vsF_all) GO:0043536~POSITIVE REGULATION OF BLOOD VESSEL ENDOTHELIAL CELL MIGRATION",
        "EnrichmentMap_Overlap_size" : 1,
        "EnrichmentMap_similarity_coefficient" : 0.5,
        "shared_interaction" : "Geneset_Overlap",
        "EnrichmentMap_Data_Set" : "D10vsF_all",
        "name" : "FCA04151:PI3K-AKT SIGNALING PATHWAY (Geneset_Overlap_D10vsF_all) GO:0043536~POSITIVE REGULATION OF BLOOD VESSEL ENDOTHELIAL CELL MIGRATION",
        "interaction" : "Geneset_Overlap",
        "SUID" : 543,
        "__mclCluster" : 1,
        "selected" : false,
        "EnrichmentMap_Overlap_genes" : [ "\"101087130" ]
      },
      "selected" : false
    }, {
      "data" : {
        "id" : "542",
        "source" : "114",
        "target" : "123",
        "shared_name" : "FCA04151:PI3K-AKT SIGNALING PATHWAY (Geneset_Overlap_D10vsF_all) IPR013783:IMMUNOGLOBULIN-LIKE FOLD",
        "EnrichmentMap_Overlap_size" : 4,
        "EnrichmentMap_similarity_coefficient" : 0.5,
        "shared_interaction" : "Geneset_Overlap",
        "EnrichmentMap_Data_Set" : "D10vsF_all",
        "name" : "FCA04151:PI3K-AKT SIGNALING PATHWAY (Geneset_Overlap_D10vsF_all) IPR013783:IMMUNOGLOBULIN-LIKE FOLD",
        "interaction" : "Geneset_Overlap",
        "SUID" : 542,
        "selected" : false,
        "EnrichmentMap_Overlap_genes" : [ "101101444", "101094727", "101090260", "101092535\"" ]
      },
      "selected" : false
    }, {
      "data" : {
        "id" : "541",
        "source" : "113",
        "target" : "130",
        "shared_name" : "TRANSMEMBRANE HELIX (Geneset_Overlap_VvsF_all) FCA00190:OXIDATIVE PHOSPHORYLATION",
        "EnrichmentMap_Overlap_size" : 6,
        "EnrichmentMap_similarity_coefficient" : 0.8571428571428571,
        "shared_interaction" : "Geneset_Overlap",
        "EnrichmentMap_Data_Set" : "VvsF_all",
        "name" : "TRANSMEMBRANE HELIX (Geneset_Overlap_VvsF_all) FCA00190:OXIDATIVE PHOSPHORYLATION",
        "interaction" : "Geneset_Overlap",
        "SUID" : 541,
        "__mclCluster" : 1,
        "selected" : false,
        "EnrichmentMap_Overlap_genes" : [ "\"807929", "807932", "807934", "807935", "807936", "807937" ]
      },
      "selected" : false
    }, {
      "data" : {
        "id" : "540",
        "source" : "113",
        "target" : "63",
        "shared_name" : "TRANSMEMBRANE HELIX (Geneset_Overlap_VvsF_all) GO:0070469~RESPIRATORY CHAIN",
        "EnrichmentMap_Overlap_size" : 1,
        "EnrichmentMap_similarity_coefficient" : 0.5,
        "shared_interaction" : "Geneset_Overlap",
        "EnrichmentMap_Data_Set" : "VvsF_all",
        "name" : "TRANSMEMBRANE HELIX (Geneset_Overlap_VvsF_all) GO:0070469~RESPIRATORY CHAIN",
        "interaction" : "Geneset_Overlap",
        "SUID" : 540,
        "__mclCluster" : 1,
        "selected" : false,
        "EnrichmentMap_Overlap_genes" : [ "\"807929" ]
      },
      "selected" : false
    }, {
      "data" : {
        "id" : "539",
        "source" : "113",
        "target" : "152",
        "shared_name" : "TRANSMEMBRANE HELIX (Geneset_Overlap_VvsF_all) GO:0016021~INTEGRAL COMPONENT OF MEMBRANE",
        "EnrichmentMap_Overlap_size" : 21,
        "EnrichmentMap_similarity_coefficient" : 0.9545454545454546,
        "shared_interaction" : "Geneset_Overlap",
        "EnrichmentMap_Data_Set" : "VvsF_all",
        "name" : "TRANSMEMBRANE HELIX (Geneset_Overlap_VvsF_all) GO:0016021~INTEGRAL COMPONENT OF MEMBRANE",
        "interaction" : "Geneset_Overlap",
        "SUID" : 539,
        "__mclCluster" : 1,
        "selected" : false,
        "EnrichmentMap_Overlap_genes" : [ "\"807929", "101087404", "101086507", "101089558", "101082064", "101084409", "807932", "807934", "807935", "807936", "807937", "101098147", "101085920", "101083426", "101100797", "101090552", "101098291", "101082777", "101094700", "101097640", "101086238" ]
      },
      "selected" : false
    }, {
      "data" : {
        "id" : "538",
        "source" : "113",
        "target" : "137",
        "shared_name" : "TRANSMEMBRANE HELIX (Geneset_Overlap_VvsF_all) GO:0005747~MITOCHONDRIAL RESPIRATORY CHAIN COMPLEX I",
        "EnrichmentMap_Overlap_size" : 3,
        "EnrichmentMap_similarity_coefficient" : 0.75,
        "shared_interaction" : "Geneset_Overlap",
        "EnrichmentMap_Data_Set" : "VvsF_all",
        "name" : "TRANSMEMBRANE HELIX (Geneset_Overlap_VvsF_all) GO:0005747~MITOCHONDRIAL RESPIRATORY CHAIN COMPLEX I",
        "interaction" : "Geneset_Overlap",
        "SUID" : 538,
        "__mclCluster" : 1,
        "selected" : false,
        "EnrichmentMap_Overlap_genes" : [ "\"807929", "807935", "807937" ]
      },
      "selected" : false
    }, {
      "data" : {
        "id" : "537",
        "source" : "113",
        "target" : "161",
        "shared_name" : "TRANSMEMBRANE HELIX (Geneset_Overlap_VvsF_all) MITOCHONDRION",
        "EnrichmentMap_Overlap_size" : 6,
        "EnrichmentMap_similarity_coefficient" : 0.8571428571428571,
        "shared_interaction" : "Geneset_Overlap",
        "EnrichmentMap_Data_Set" : "VvsF_all",
        "name" : "TRANSMEMBRANE HELIX (Geneset_Overlap_VvsF_all) MITOCHONDRION",
        "interaction" : "Geneset_Overlap",
        "SUID" : 537,
        "__mclCluster" : 1,
        "selected" : false,
        "EnrichmentMap_Overlap_genes" : [ "\"807929", "807932", "807934", "807935", "807936", "807937" ]
      },
      "selected" : false
    }, {
      "data" : {
        "id" : "536",
        "source" : "113",
        "target" : "160",
        "shared_name" : "TRANSMEMBRANE HELIX (Geneset_Overlap_D10vsF_all) GO:0005887~INTEGRAL COMPONENT OF PLASMA MEMBRANE",
        "EnrichmentMap_Overlap_size" : 12,
        "EnrichmentMap_similarity_coefficient" : 0.8,
        "shared_interaction" : "Geneset_Overlap",
        "EnrichmentMap_Data_Set" : "D10vsF_all",
        "name" : "TRANSMEMBRANE HELIX (Geneset_Overlap_D10vsF_all) GO:0005887~INTEGRAL COMPONENT OF PLASMA MEMBRANE",
        "interaction" : "Geneset_Overlap",
        "SUID" : 536,
        "__mclCluster" : 1,
        "selected" : false,
        "EnrichmentMap_Overlap_genes" : [ "101101373", "101090260", "101090409", "101101204", "101092193", "101095111", "101094727", "101087090", "101087205", "101085598", "101090033", "101087585" ]
      },
      "selected" : false
    }, {
      "data" : {
        "id" : "535",
        "source" : "113",
        "target" : "136",
        "shared_name" : "TRANSMEMBRANE HELIX (Geneset_Overlap_D10vsF_all) SM00060:FN3",
        "EnrichmentMap_Overlap_size" : 4,
        "EnrichmentMap_similarity_coefficient" : 0.5714285714285714,
        "shared_interaction" : "Geneset_Overlap",
        "EnrichmentMap_Data_Set" : "D10vsF_all",
        "name" : "TRANSMEMBRANE HELIX (Geneset_Overlap_D10vsF_all) SM00060:FN3",
        "interaction" : "Geneset_Overlap",
        "SUID" : 535,
        "__mclCluster" : 1,
        "selected" : false,
        "EnrichmentMap_Overlap_genes" : [ "101090020", "101091636", "101095043", "101100899" ]
      },
      "selected" : false
    }, {
      "data" : {
        "id" : "534",
        "source" : "113",
        "target" : "163",
        "shared_name" : "TRANSMEMBRANE HELIX (Geneset_Overlap_D10vsF_all) TRANSPORT",
        "EnrichmentMap_Overlap_size" : 7,
        "EnrichmentMap_similarity_coefficient" : 0.6363636363636364,
        "shared_interaction" : "Geneset_Overlap",
        "EnrichmentMap_Data_Set" : "D10vsF_all",
        "name" : "TRANSMEMBRANE HELIX (Geneset_Overlap_D10vsF_all) TRANSPORT",
        "interaction" : "Geneset_Overlap",
        "SUID" : 534,
        "__mclCluster" : 1,
        "selected" : false,
        "EnrichmentMap_Overlap_genes" : [ "101101373", "101095111", "101087090", "101087205", "101090033", "101082587", "101087585" ]
      },
      "selected" : false
    }, {
      "data" : {
        "id" : "533",
        "source" : "113",
        "target" : "177",
        "shared_name" : "TRANSMEMBRANE HELIX (Geneset_Overlap_VvsF_all) NAD",
        "EnrichmentMap_Overlap_size" : 3,
        "EnrichmentMap_similarity_coefficient" : 0.75,
        "shared_interaction" : "Geneset_Overlap",
        "EnrichmentMap_Data_Set" : "VvsF_all",
        "name" : "TRANSMEMBRANE HELIX (Geneset_Overlap_VvsF_all) NAD",
        "interaction" : "Geneset_Overlap",
        "SUID" : 533,
        "__mclCluster" : 1,
        "selected" : false,
        "EnrichmentMap_Overlap_genes" : [ "\"807929", "807935", "807937" ]
      },
      "selected" : false
    }, {
      "data" : {
        "id" : "532",
        "source" : "113",
        "target" : "176",
        "shared_name" : "TRANSMEMBRANE HELIX (Geneset_Overlap_VvsF_all) FCA05010:ALZHEIMER'S DISEASE",
        "EnrichmentMap_Overlap_size" : 2,
        "EnrichmentMap_similarity_coefficient" : 0.5,
        "shared_interaction" : "Geneset_Overlap",
        "EnrichmentMap_Data_Set" : "VvsF_all",
        "name" : "TRANSMEMBRANE HELIX (Geneset_Overlap_VvsF_all) FCA05010:ALZHEIMER'S DISEASE",
        "interaction" : "Geneset_Overlap",
        "SUID" : 532,
        "selected" : false,
        "EnrichmentMap_Overlap_genes" : [ "807932", "807934" ]
      },
      "selected" : false
    }, {
      "data" : {
        "id" : "531",
        "source" : "113",
        "target" : "140",
        "shared_name" : "TRANSMEMBRANE HELIX (Geneset_Overlap_D10vsF_all) IPR020846:MAJOR FACILITATOR SUPERFAMILY DOMAIN",
        "EnrichmentMap_Overlap_size" : 2,
        "EnrichmentMap_similarity_coefficient" : 0.5,
        "shared_interaction" : "Geneset_Overlap",
        "EnrichmentMap_Data_Set" : "D10vsF_all",
        "name" : "TRANSMEMBRANE HELIX (Geneset_Overlap_D10vsF_all) IPR020846:MAJOR FACILITATOR SUPERFAMILY DOMAIN",
        "interaction" : "Geneset_Overlap",
        "SUID" : 531,
        "selected" : false,
        "EnrichmentMap_Overlap_genes" : [ "101090129", "101087585" ]
      },
      "selected" : false
    }, {
      "data" : {
        "id" : "530",
        "source" : "113",
        "target" : "115",
        "shared_name" : "TRANSMEMBRANE HELIX (Geneset_Overlap_D10vsF_all) SIGNAL",
        "EnrichmentMap_Overlap_size" : 18,
        "EnrichmentMap_similarity_coefficient" : 0.6,
        "shared_interaction" : "Geneset_Overlap",
        "EnrichmentMap_Data_Set" : "D10vsF_all",
        "name" : "TRANSMEMBRANE HELIX (Geneset_Overlap_D10vsF_all) SIGNAL",
        "interaction" : "Geneset_Overlap",
        "SUID" : 530,
        "selected" : false,
        "EnrichmentMap_Overlap_genes" : [ "101082555", "101081254", "101086798", "101098745", "101091636", "101086333", "101101444", "101096188", "101095064", "100174781", "101098118", "101085598", "101101312", "101090033", "101082086", "101086594", "101081023", "101095043" ]
      },
      "selected" : false
    }, {
      "data" : {
        "id" : "529",
        "source" : "113",
        "target" : "156",
        "shared_name" : "TRANSMEMBRANE HELIX (Geneset_Overlap_VvsF_all) FCA05012:PARKINSON'S DISEASE",
        "EnrichmentMap_Overlap_size" : 7,
        "EnrichmentMap_similarity_coefficient" : 0.875,
        "shared_interaction" : "Geneset_Overlap",
        "EnrichmentMap_Data_Set" : "VvsF_all",
        "name" : "TRANSMEMBRANE HELIX (Geneset_Overlap_VvsF_all) FCA05012:PARKINSON'S DISEASE",
        "interaction" : "Geneset_Overlap",
        "SUID" : 529,
        "__mclCluster" : 1,
        "selected" : false,
        "EnrichmentMap_Overlap_genes" : [ "\"807929", "101086507", "807932", "807934", "807935", "807936", "807937" ]
      },
      "selected" : false
    }, {
      "data" : {
        "id" : "528",
        "source" : "113",
        "target" : "146",
        "shared_name" : "TRANSMEMBRANE HELIX (Geneset_Overlap_VvsF_all) GO:0008137~NADH DEHYDROGENASE (UBIQUINONE) ACTIVITY",
        "EnrichmentMap_Overlap_size" : 3,
        "EnrichmentMap_similarity_coefficient" : 0.75,
        "shared_interaction" : "Geneset_Overlap",
        "EnrichmentMap_Data_Set" : "VvsF_all",
        "name" : "TRANSMEMBRANE HELIX (Geneset_Overlap_VvsF_all) GO:0008137~NADH DEHYDROGENASE (UBIQUINONE) ACTIVITY",
        "interaction" : "Geneset_Overlap",
        "SUID" : 528,
        "__mclCluster" : 1,
        "selected" : false,
        "EnrichmentMap_Overlap_genes" : [ "\"807929", "807935", "807937" ]
      },
      "selected" : false
    }, {
      "data" : {
        "id" : "527",
        "source" : "113",
        "target" : "169",
        "shared_name" : "TRANSMEMBRANE HELIX (Geneset_Overlap_VvsF_all) GO:0042773~ATP SYNTHESIS COUPLED ELECTRON TRANSPORT",
        "EnrichmentMap_Overlap_size" : 1,
        "EnrichmentMap_similarity_coefficient" : 0.5,
        "shared_interaction" : "Geneset_Overlap",
        "EnrichmentMap_Data_Set" : "VvsF_all",
        "name" : "TRANSMEMBRANE HELIX (Geneset_Overlap_VvsF_all) GO:0042773~ATP SYNTHESIS COUPLED ELECTRON TRANSPORT",
        "interaction" : "Geneset_Overlap",
        "SUID" : 527,
        "__mclCluster" : 1,
        "selected" : false,
        "EnrichmentMap_Overlap_genes" : [ "\"807929" ]
      },
      "selected" : false
    }, {
      "data" : {
        "id" : "526",
        "source" : "113",
        "target" : "178",
        "shared_name" : "TRANSMEMBRANE HELIX (Geneset_Overlap_D10vsF_all) IPR000772:RICIN B LECTIN DOMAIN",
        "EnrichmentMap_Overlap_size" : 2,
        "EnrichmentMap_similarity_coefficient" : 0.6666666666666666,
        "shared_interaction" : "Geneset_Overlap",
        "EnrichmentMap_Data_Set" : "D10vsF_all",
        "name" : "TRANSMEMBRANE HELIX (Geneset_Overlap_D10vsF_all) IPR000772:RICIN B LECTIN DOMAIN",
        "interaction" : "Geneset_Overlap",
        "SUID" : 526,
        "__mclCluster" : 1,
        "selected" : false,
        "EnrichmentMap_Overlap_genes" : [ "101092193", "101096836\"" ]
      },
      "selected" : false
    }, {
      "data" : {
        "id" : "525",
        "source" : "113",
        "target" : "149",
        "shared_name" : "TRANSMEMBRANE HELIX (Geneset_Overlap_D10vsF_all) GO:0007156~HOMOPHILIC CELL ADHESION VIA PLASMA MEMBRANE ADHESION MOLECULES",
        "EnrichmentMap_Overlap_size" : 2,
        "EnrichmentMap_similarity_coefficient" : 0.5,
        "shared_interaction" : "Geneset_Overlap",
        "EnrichmentMap_Data_Set" : "D10vsF_all",
        "name" : "TRANSMEMBRANE HELIX (Geneset_Overlap_D10vsF_all) GO:0007156~HOMOPHILIC CELL ADHESION VIA PLASMA MEMBRANE ADHESION MOLECULES",
        "interaction" : "Geneset_Overlap",
        "SUID" : 525,
        "selected" : false,
        "EnrichmentMap_Overlap_genes" : [ "101084501", "101095043" ]
      },
      "selected" : false
    }, {
      "data" : {
        "id" : "524",
        "source" : "113",
        "target" : "154",
        "shared_name" : "TRANSMEMBRANE HELIX (Geneset_Overlap_D10vsF_all) FCA04080:NEUROACTIVE LIGAND-RECEPTOR INTERACTION",
        "EnrichmentMap_Overlap_size" : 3,
        "EnrichmentMap_similarity_coefficient" : 0.5,
        "shared_interaction" : "Geneset_Overlap",
        "EnrichmentMap_Data_Set" : "D10vsF_all",
        "name" : "TRANSMEMBRANE HELIX (Geneset_Overlap_D10vsF_all) FCA04080:NEUROACTIVE LIGAND-RECEPTOR INTERACTION",
        "interaction" : "Geneset_Overlap",
        "SUID" : 524,
        "__mclCluster" : 1,
        "selected" : false,
        "EnrichmentMap_Overlap_genes" : [ "101101444", "101090033", "101096951" ]
      },
      "selected" : false
    }, {
      "data" : {
        "id" : "523",
        "source" : "113",
        "target" : "132",
        "shared_name" : "TRANSMEMBRANE HELIX (Geneset_Overlap_D10vsF_all) SM00409:IG",
        "EnrichmentMap_Overlap_size" : 7,
        "EnrichmentMap_similarity_coefficient" : 0.7,
        "shared_interaction" : "Geneset_Overlap",
        "EnrichmentMap_Data_Set" : "D10vsF_all",
        "name" : "TRANSMEMBRANE HELIX (Geneset_Overlap_D10vsF_all) SM00409:IG",
        "interaction" : "Geneset_Overlap",
        "SUID" : 523,
        "__mclCluster" : 1,
        "selected" : false,
        "EnrichmentMap_Overlap_genes" : [ "101090020", "101090260", "101094727", "101096188", "101101312", "101090079", "101084243" ]
      },
      "selected" : false
    }, {
      "data" : {
        "id" : "522",
        "source" : "113",
        "target" : "123",
        "shared_name" : "TRANSMEMBRANE HELIX (Geneset_Overlap_D10vsF_all) IPR013783:IMMUNOGLOBULIN-LIKE FOLD",
        "EnrichmentMap_Overlap_size" : 13,
        "EnrichmentMap_similarity_coefficient" : 0.6842105263157895,
        "shared_interaction" : "Geneset_Overlap",
        "EnrichmentMap_Data_Set" : "D10vsF_all",
        "name" : "TRANSMEMBRANE HELIX (Geneset_Overlap_D10vsF_all) IPR013783:IMMUNOGLOBULIN-LIKE FOLD",
        "interaction" : "Geneset_Overlap",
        "SUID" : 522,
        "__mclCluster" : 1,
        "selected" : false,
        "EnrichmentMap_Overlap_genes" : [ "101090020", "101082555", "101090260", "101091636", "101101444", "101094727", "101096188", "100174781", "101101312", "101090079", "101095043", "101100899", "101084243" ]
      },
      "selected" : false
    }, {
      "data" : {
        "id" : "521",
        "source" : "113",
        "target" : "128",
        "shared_name" : "TRANSMEMBRANE HELIX (Geneset_Overlap_VvsF_all) TRANSMEMBRANE REGION",
        "EnrichmentMap_Overlap_size" : 6,
        "EnrichmentMap_similarity_coefficient" : 0.8571428571428571,
        "shared_interaction" : "Geneset_Overlap",
        "EnrichmentMap_Data_Set" : "VvsF_all",
        "name" : "TRANSMEMBRANE HELIX (Geneset_Overlap_VvsF_all) TRANSMEMBRANE REGION",
        "interaction" : "Geneset_Overlap",
        "SUID" : 521,
        "__mclCluster" : 1,
        "selected" : false,
        "EnrichmentMap_Overlap_genes" : [ "\"807929", "807932", "807934", "807935", "807936", "807937" ]
      },
      "selected" : false
    }, {
      "data" : {
        "id" : "520",
        "source" : "113",
        "target" : "158",
        "shared_name" : "TRANSMEMBRANE HELIX (Geneset_Overlap_VvsF_all) UBIQUINONE",
        "EnrichmentMap_Overlap_size" : 3,
        "EnrichmentMap_similarity_coefficient" : 0.75,
        "shared_interaction" : "Geneset_Overlap",
        "EnrichmentMap_Data_Set" : "VvsF_all",
        "name" : "TRANSMEMBRANE HELIX (Geneset_Overlap_VvsF_all) UBIQUINONE",
        "interaction" : "Geneset_Overlap",
        "SUID" : 520,
        "__mclCluster" : 1,
        "selected" : false,
        "EnrichmentMap_Overlap_genes" : [ "\"807929", "807935", "807937" ]
      },
      "selected" : false
    }, {
      "data" : {
        "id" : "519",
        "source" : "113",
        "target" : "152",
        "shared_name" : "TRANSMEMBRANE HELIX (Geneset_Overlap_D10vsF_all) GO:0016021~INTEGRAL COMPONENT OF MEMBRANE",
        "EnrichmentMap_Overlap_size" : 40,
        "EnrichmentMap_similarity_coefficient" : 0.975609756097561,
        "shared_interaction" : "Geneset_Overlap",
        "EnrichmentMap_Data_Set" : "D10vsF_all",
        "name" : "TRANSMEMBRANE HELIX (Geneset_Overlap_D10vsF_all) GO:0016021~INTEGRAL COMPONENT OF MEMBRANE",
        "interaction" : "Geneset_Overlap",
        "SUID" : 519,
        "__mclCluster" : 1,
        "selected" : false,
        "EnrichmentMap_Overlap_genes" : [ "101090020", "101082555", "101099262", "101101583", "101081254", "101086798", "101087989", "807938", "101092535", "101098745", "101090552", "101099528", "101091636", "101086087", "101086333", "101101444", "101096188", "101095064", "101099236", "101080809", "101096356", "101084501", "100174781", "101098118", "100191004", "101101312", "493854", "101098166", "101084341", "101093625", "101090129", "101082086", "101090079", "101086594", "101081023", "101095043", "101096951", "101100899", "101084243", "101096836\"" ]
      },
      "selected" : false
    }, {
      "data" : {
        "id" : "518",
        "source" : "113",
        "target" : "124",
        "shared_name" : "TRANSMEMBRANE HELIX (Geneset_Overlap_D10vsF_all) SM00408:IGC2",
        "EnrichmentMap_Overlap_size" : 5,
        "EnrichmentMap_similarity_coefficient" : 0.625,
        "shared_interaction" : "Geneset_Overlap",
        "EnrichmentMap_Data_Set" : "D10vsF_all",
        "name" : "TRANSMEMBRANE HELIX (Geneset_Overlap_D10vsF_all) SM00408:IGC2",
        "interaction" : "Geneset_Overlap",
        "SUID" : 518,
        "__mclCluster" : 1,
        "selected" : false,
        "EnrichmentMap_Overlap_genes" : [ "101090020", "101090260", "101094727", "101096188", "101101312" ]
      },
      "selected" : false
    }, {
      "data" : {
        "id" : "517",
        "source" : "113",
        "target" : "142",
        "shared_name" : "TRANSMEMBRANE HELIX (Geneset_Overlap_D10vsF_all) DISULFIDE BOND",
        "EnrichmentMap_Overlap_size" : 8,
        "EnrichmentMap_similarity_coefficient" : 0.5714285714285714,
        "shared_interaction" : "Geneset_Overlap",
        "EnrichmentMap_Data_Set" : "D10vsF_all",
        "name" : "TRANSMEMBRANE HELIX (Geneset_Overlap_D10vsF_all) DISULFIDE BOND",
        "interaction" : "Geneset_Overlap",
        "SUID" : 517,
        "selected" : false,
        "EnrichmentMap_Overlap_genes" : [ "101082555", "101090260", "101086798", "101092193", "101094727", "101098118", "101093625", "101096836\"" ]
      },
      "selected" : false
    }, {
      "data" : {
        "id" : "516",
        "source" : "113",
        "target" : "163",
        "shared_name" : "TRANSMEMBRANE HELIX (Geneset_Overlap_VvsF_all) TRANSPORT",
        "EnrichmentMap_Overlap_size" : 9,
        "EnrichmentMap_similarity_coefficient" : 0.6923076923076923,
        "shared_interaction" : "Geneset_Overlap",
        "EnrichmentMap_Data_Set" : "VvsF_all",
        "name" : "TRANSMEMBRANE HELIX (Geneset_Overlap_VvsF_all) TRANSPORT",
        "interaction" : "Geneset_Overlap",
        "SUID" : 516,
        "__mclCluster" : 1,
        "selected" : false,
        "EnrichmentMap_Overlap_genes" : [ "\"807929", "807932", "807934", "807935", "807936", "807937", "101095111", "101097640", "101098273" ]
      },
      "selected" : false
    }, {
      "data" : {
        "id" : "515",
        "source" : "113",
        "target" : "129",
        "shared_name" : "TRANSMEMBRANE HELIX (Geneset_Overlap_VvsF_all) ELECTRON TRANSPORT",
        "EnrichmentMap_Overlap_size" : 5,
        "EnrichmentMap_similarity_coefficient" : 0.8333333333333334,
        "shared_interaction" : "Geneset_Overlap",
        "EnrichmentMap_Data_Set" : "VvsF_all",
        "name" : "TRANSMEMBRANE HELIX (Geneset_Overlap_VvsF_all) ELECTRON TRANSPORT",
        "interaction" : "Geneset_Overlap",
        "SUID" : 515,
        "__mclCluster" : 1,
        "selected" : false,
        "EnrichmentMap_Overlap_genes" : [ "\"807929", "807934", "807935", "807936", "807937" ]
      },
      "selected" : false
    }, {
      "data" : {
        "id" : "514",
        "source" : "112",
        "target" : "123",
        "shared_name" : "IPR003599:IMMUNOGLOBULIN SUBTYPE (Geneset_Overlap_D10vsF_all) IPR013783:IMMUNOGLOBULIN-LIKE FOLD",
        "EnrichmentMap_Overlap_size" : 8,
        "EnrichmentMap_similarity_coefficient" : 0.8,
        "shared_interaction" : "Geneset_Overlap",
        "EnrichmentMap_Data_Set" : "D10vsF_all",
        "name" : "IPR003599:IMMUNOGLOBULIN SUBTYPE (Geneset_Overlap_D10vsF_all) IPR013783:IMMUNOGLOBULIN-LIKE FOLD",
        "interaction" : "Geneset_Overlap",
        "SUID" : 514,
        "__mclCluster" : 1,
        "selected" : false,
        "EnrichmentMap_Overlap_genes" : [ "101090020", "101094727", "101096188", "101090260", "101090079", "101084985", "101084243", "101101312" ]
      },
      "selected" : false
    }, {
      "data" : {
        "id" : "513",
        "source" : "112",
        "target" : "152",
        "shared_name" : "IPR003599:IMMUNOGLOBULIN SUBTYPE (Geneset_Overlap_D10vsF_all) GO:0016021~INTEGRAL COMPONENT OF MEMBRANE",
        "EnrichmentMap_Overlap_size" : 5,
        "EnrichmentMap_similarity_coefficient" : 0.5,
        "shared_interaction" : "Geneset_Overlap",
        "EnrichmentMap_Data_Set" : "D10vsF_all",
        "name" : "IPR003599:IMMUNOGLOBULIN SUBTYPE (Geneset_Overlap_D10vsF_all) GO:0016021~INTEGRAL COMPONENT OF MEMBRANE",
        "interaction" : "Geneset_Overlap",
        "SUID" : 513,
        "__mclCluster" : 1,
        "selected" : false,
        "EnrichmentMap_Overlap_genes" : [ "101090020", "101096188", "101090079", "101084243", "101101312" ]
      },
      "selected" : false
    }, {
      "data" : {
        "id" : "512",
        "source" : "112",
        "target" : "124",
        "shared_name" : "IPR003599:IMMUNOGLOBULIN SUBTYPE (Geneset_Overlap_D10vsF_all) SM00408:IGC2",
        "EnrichmentMap_Overlap_size" : 8,
        "EnrichmentMap_similarity_coefficient" : 1.0,
        "shared_interaction" : "Geneset_Overlap",
        "EnrichmentMap_Data_Set" : "D10vsF_all",
        "name" : "IPR003599:IMMUNOGLOBULIN SUBTYPE (Geneset_Overlap_D10vsF_all) SM00408:IGC2",
        "interaction" : "Geneset_Overlap",
        "SUID" : 512,
        "__mclCluster" : 1,
        "selected" : false,
        "EnrichmentMap_Overlap_genes" : [ "\"101095043", "101090020", "101094727", "101096188", "101090260", "101084985", "101101312", "101082555\"" ]
      },
      "selected" : false
    }, {
      "data" : {
        "id" : "511",
        "source" : "112",
        "target" : "132",
        "shared_name" : "IPR003599:IMMUNOGLOBULIN SUBTYPE (Geneset_Overlap_D10vsF_all) SM00409:IG",
        "EnrichmentMap_Overlap_size" : 10,
        "EnrichmentMap_similarity_coefficient" : 1.0,
        "shared_interaction" : "Geneset_Overlap",
        "EnrichmentMap_Data_Set" : "D10vsF_all",
        "name" : "IPR003599:IMMUNOGLOBULIN SUBTYPE (Geneset_Overlap_D10vsF_all) SM00409:IG",
        "interaction" : "Geneset_Overlap",
        "SUID" : 511,
        "__mclCluster" : 1,
        "selected" : false,
        "EnrichmentMap_Overlap_genes" : [ "\"101095043", "101090020", "101094727", "101096188", "101090260", "101090079", "101084985", "101084243", "101101312", "101082555\"" ]
      },
      "selected" : false
    }, {
      "data" : {
        "id" : "510",
        "source" : "112",
        "target" : "113",
        "shared_name" : "IPR003599:IMMUNOGLOBULIN SUBTYPE (Geneset_Overlap_D10vsF_all) TRANSMEMBRANE HELIX",
        "EnrichmentMap_Overlap_size" : 7,
        "EnrichmentMap_similarity_coefficient" : 0.7,
        "shared_interaction" : "Geneset_Overlap",
        "EnrichmentMap_Data_Set" : "D10vsF_all",
        "name" : "IPR003599:IMMUNOGLOBULIN SUBTYPE (Geneset_Overlap_D10vsF_all) TRANSMEMBRANE HELIX",
        "interaction" : "Geneset_Overlap",
        "SUID" : 510,
        "__mclCluster" : 1,
        "selected" : false,
        "EnrichmentMap_Overlap_genes" : [ "101090020", "101094727", "101096188", "101090260", "101090079", "101084243", "101101312" ]
      },
      "selected" : false
    }, {
      "data" : {
        "id" : "509",
        "source" : "111",
        "target" : "168",
        "shared_name" : "\"GO:0001077~TRANSCRIPTIONAL ACTIVATOR ACTIVITY, RNA POLYMERASE II CORE PROMOTER PROXIMAL REGION SEQUENCE-SPECIFIC BINDING\" (Geneset_Overlap_D10vsF_all) DNA-BINDING",
        "EnrichmentMap_Overlap_size" : 3,
        "EnrichmentMap_similarity_coefficient" : 0.6,
        "shared_interaction" : "Geneset_Overlap",
        "EnrichmentMap_Data_Set" : "D10vsF_all",
        "name" : "\"GO:0001077~TRANSCRIPTIONAL ACTIVATOR ACTIVITY, RNA POLYMERASE II CORE PROMOTER PROXIMAL REGION SEQUENCE-SPECIFIC BINDING\" (Geneset_Overlap_D10vsF_all) DNA-BINDING",
        "interaction" : "Geneset_Overlap",
        "SUID" : 509,
        "__mclCluster" : 1,
        "selected" : false,
        "EnrichmentMap_Overlap_genes" : [ "\"101081441", "101094231", "101090716\"" ]
      },
      "selected" : false
    }, {
      "data" : {
        "id" : "508",
        "source" : "110",
        "target" : "164",
        "shared_name" : "IPR003118:POINTED DOMAIN (Geneset_Overlap_D10vsF_all) SM00413:ETS",
        "EnrichmentMap_Overlap_size" : 1,
        "EnrichmentMap_similarity_coefficient" : 0.5,
        "shared_interaction" : "Geneset_Overlap",
        "EnrichmentMap_Data_Set" : "D10vsF_all",
        "name" : "IPR003118:POINTED DOMAIN (Geneset_Overlap_D10vsF_all) SM00413:ETS",
        "interaction" : "Geneset_Overlap",
        "SUID" : 508,
        "__mclCluster" : 1,
        "selected" : false,
        "EnrichmentMap_Overlap_genes" : [ "101090716\"" ]
      },
      "selected" : false
    }, {
      "data" : {
        "id" : "507",
        "source" : "110",
        "target" : "111",
        "shared_name" : "IPR003118:POINTED DOMAIN (Geneset_Overlap_D10vsF_all) \"GO:0001077~TRANSCRIPTIONAL ACTIVATOR ACTIVITY, RNA POLYMERASE II CORE PROMOTER PROXIMAL REGION SEQUENCE-SPECIFIC BINDING\"",
        "EnrichmentMap_Overlap_size" : 1,
        "EnrichmentMap_similarity_coefficient" : 0.5,
        "shared_interaction" : "Geneset_Overlap",
        "EnrichmentMap_Data_Set" : "D10vsF_all",
        "name" : "IPR003118:POINTED DOMAIN (Geneset_Overlap_D10vsF_all) \"GO:0001077~TRANSCRIPTIONAL ACTIVATOR ACTIVITY, RNA POLYMERASE II CORE PROMOTER PROXIMAL REGION SEQUENCE-SPECIFIC BINDING\"",
        "interaction" : "Geneset_Overlap",
        "SUID" : 507,
        "__mclCluster" : 1,
        "selected" : false,
        "EnrichmentMap_Overlap_genes" : [ "101090716\"" ]
      },
      "selected" : false
    }, {
      "data" : {
        "id" : "506",
        "source" : "110",
        "target" : "168",
        "shared_name" : "IPR003118:POINTED DOMAIN (Geneset_Overlap_D10vsF_all) DNA-BINDING",
        "EnrichmentMap_Overlap_size" : 1,
        "EnrichmentMap_similarity_coefficient" : 0.5,
        "shared_interaction" : "Geneset_Overlap",
        "EnrichmentMap_Data_Set" : "D10vsF_all",
        "name" : "IPR003118:POINTED DOMAIN (Geneset_Overlap_D10vsF_all) DNA-BINDING",
        "interaction" : "Geneset_Overlap",
        "SUID" : 506,
        "__mclCluster" : 1,
        "selected" : false,
        "EnrichmentMap_Overlap_genes" : [ "101090716\"" ]
      },
      "selected" : false
    }, {
      "data" : {
        "id" : "505",
        "source" : "110",
        "target" : "144",
        "shared_name" : "IPR003118:POINTED DOMAIN (Geneset_Overlap_D10vsF_all) \"GO:0000981~RNA POLYMERASE II TRANSCRIPTION FACTOR ACTIVITY, SEQUENCE-SPECIFIC DNA BINDING\"",
        "EnrichmentMap_Overlap_size" : 1,
        "EnrichmentMap_similarity_coefficient" : 0.5,
        "shared_interaction" : "Geneset_Overlap",
        "EnrichmentMap_Data_Set" : "D10vsF_all",
        "name" : "IPR003118:POINTED DOMAIN (Geneset_Overlap_D10vsF_all) \"GO:0000981~RNA POLYMERASE II TRANSCRIPTION FACTOR ACTIVITY, SEQUENCE-SPECIFIC DNA BINDING\"",
        "interaction" : "Geneset_Overlap",
        "SUID" : 505,
        "__mclCluster" : 1,
        "selected" : false,
        "EnrichmentMap_Overlap_genes" : [ "101090716\"" ]
      },
      "selected" : false
    }, {
      "data" : {
        "id" : "504",
        "source" : "109",
        "target" : "124",
        "shared_name" : "IPR003598:IMMUNOGLOBULIN SUBTYPE 2 (Geneset_Overlap_D10vsF_all) SM00408:IGC2",
        "EnrichmentMap_Overlap_size" : 8,
        "EnrichmentMap_similarity_coefficient" : 1.0,
        "shared_interaction" : "Geneset_Overlap",
        "EnrichmentMap_Data_Set" : "D10vsF_all",
        "name" : "IPR003598:IMMUNOGLOBULIN SUBTYPE 2 (Geneset_Overlap_D10vsF_all) SM00408:IGC2",
        "interaction" : "Geneset_Overlap",
        "SUID" : 504,
        "__mclCluster" : 1,
        "selected" : false,
        "EnrichmentMap_Overlap_genes" : [ "\"101095043", "101090020", "101094727", "101096188", "101090260", "101084985", "101101312", "101082555\"" ]
      },
      "selected" : false
    }, {
      "data" : {
        "id" : "503",
        "source" : "109",
        "target" : "113",
        "shared_name" : "IPR003598:IMMUNOGLOBULIN SUBTYPE 2 (Geneset_Overlap_D10vsF_all) TRANSMEMBRANE HELIX",
        "EnrichmentMap_Overlap_size" : 5,
        "EnrichmentMap_similarity_coefficient" : 0.625,
        "shared_interaction" : "Geneset_Overlap",
        "EnrichmentMap_Data_Set" : "D10vsF_all",
        "name" : "IPR003598:IMMUNOGLOBULIN SUBTYPE 2 (Geneset_Overlap_D10vsF_all) TRANSMEMBRANE HELIX",
        "interaction" : "Geneset_Overlap",
        "SUID" : 503,
        "__mclCluster" : 1,
        "selected" : false,
        "EnrichmentMap_Overlap_genes" : [ "101090020", "101094727", "101096188", "101090260", "101101312" ]
      },
      "selected" : false
    }, {
      "data" : {
        "id" : "502",
        "source" : "109",
        "target" : "123",
        "shared_name" : "IPR003598:IMMUNOGLOBULIN SUBTYPE 2 (Geneset_Overlap_D10vsF_all) IPR013783:IMMUNOGLOBULIN-LIKE FOLD",
        "EnrichmentMap_Overlap_size" : 6,
        "EnrichmentMap_similarity_coefficient" : 0.75,
        "shared_interaction" : "Geneset_Overlap",
        "EnrichmentMap_Data_Set" : "D10vsF_all",
        "name" : "IPR003598:IMMUNOGLOBULIN SUBTYPE 2 (Geneset_Overlap_D10vsF_all) IPR013783:IMMUNOGLOBULIN-LIKE FOLD",
        "interaction" : "Geneset_Overlap",
        "SUID" : 502,
        "__mclCluster" : 1,
        "selected" : false,
        "EnrichmentMap_Overlap_genes" : [ "101090020", "101094727", "101096188", "101090260", "101084985", "101101312" ]
      },
      "selected" : false
    }, {
      "data" : {
        "id" : "501",
        "source" : "109",
        "target" : "112",
        "shared_name" : "IPR003598:IMMUNOGLOBULIN SUBTYPE 2 (Geneset_Overlap_D10vsF_all) IPR003599:IMMUNOGLOBULIN SUBTYPE",
        "EnrichmentMap_Overlap_size" : 8,
        "EnrichmentMap_similarity_coefficient" : 1.0,
        "shared_interaction" : "Geneset_Overlap",
        "EnrichmentMap_Data_Set" : "D10vsF_all",
        "name" : "IPR003598:IMMUNOGLOBULIN SUBTYPE 2 (Geneset_Overlap_D10vsF_all) IPR003599:IMMUNOGLOBULIN SUBTYPE",
        "interaction" : "Geneset_Overlap",
        "SUID" : 501,
        "__mclCluster" : 1,
        "selected" : false,
        "EnrichmentMap_Overlap_genes" : [ "\"101095043", "101090020", "101094727", "101096188", "101090260", "101084985", "101101312", "101082555\"" ]
      },
      "selected" : false
    }, {
      "data" : {
        "id" : "500",
        "source" : "109",
        "target" : "132",
        "shared_name" : "IPR003598:IMMUNOGLOBULIN SUBTYPE 2 (Geneset_Overlap_D10vsF_all) SM00409:IG",
        "EnrichmentMap_Overlap_size" : 8,
        "EnrichmentMap_similarity_coefficient" : 1.0,
        "shared_interaction" : "Geneset_Overlap",
        "EnrichmentMap_Data_Set" : "D10vsF_all",
        "name" : "IPR003598:IMMUNOGLOBULIN SUBTYPE 2 (Geneset_Overlap_D10vsF_all) SM00409:IG",
        "interaction" : "Geneset_Overlap",
        "SUID" : 500,
        "__mclCluster" : 1,
        "selected" : false,
        "EnrichmentMap_Overlap_genes" : [ "\"101095043", "101090020", "101094727", "101096188", "101090260", "101084985", "101101312", "101082555\"" ]
      },
      "selected" : false
    }, {
      "data" : {
        "id" : "499",
        "source" : "108",
        "target" : "152",
        "shared_name" : "GO:0005509~CALCIUM ION BINDING (Geneset_Overlap_D10vsF_all) GO:0016021~INTEGRAL COMPONENT OF MEMBRANE",
        "EnrichmentMap_Overlap_size" : 6,
        "EnrichmentMap_similarity_coefficient" : 0.6,
        "shared_interaction" : "Geneset_Overlap",
        "EnrichmentMap_Data_Set" : "D10vsF_all",
        "name" : "GO:0005509~CALCIUM ION BINDING (Geneset_Overlap_D10vsF_all) GO:0016021~INTEGRAL COMPONENT OF MEMBRANE",
        "interaction" : "Geneset_Overlap",
        "SUID" : 499,
        "selected" : false,
        "EnrichmentMap_Overlap_genes" : [ "101093625", "101081023", "101086798", "101084501", "101090552", "101095064" ]
      },
      "selected" : false
    }, {
      "data" : {
        "id" : "498",
        "source" : "108",
        "target" : "153",
        "shared_name" : "GO:0005509~CALCIUM ION BINDING (Geneset_Overlap_D10vsF_all) GO:0060441~EPITHELIAL TUBE BRANCHING INVOLVED IN LUNG MORPHOGENESIS",
        "EnrichmentMap_Overlap_size" : 1,
        "EnrichmentMap_similarity_coefficient" : 0.5,
        "shared_interaction" : "Geneset_Overlap",
        "EnrichmentMap_Data_Set" : "D10vsF_all",
        "name" : "GO:0005509~CALCIUM ION BINDING (Geneset_Overlap_D10vsF_all) GO:0060441~EPITHELIAL TUBE BRANCHING INVOLVED IN LUNG MORPHOGENESIS",
        "interaction" : "Geneset_Overlap",
        "SUID" : 498,
        "__mclCluster" : 1,
        "selected" : false,
        "EnrichmentMap_Overlap_genes" : [ "100174781\"" ]
      },
      "selected" : false
    }, {
      "data" : {
        "id" : "497",
        "source" : "108",
        "target" : "113",
        "shared_name" : "GO:0005509~CALCIUM ION BINDING (Geneset_Overlap_D10vsF_all) TRANSMEMBRANE HELIX",
        "EnrichmentMap_Overlap_size" : 6,
        "EnrichmentMap_similarity_coefficient" : 0.6,
        "shared_interaction" : "Geneset_Overlap",
        "EnrichmentMap_Data_Set" : "D10vsF_all",
        "name" : "GO:0005509~CALCIUM ION BINDING (Geneset_Overlap_D10vsF_all) TRANSMEMBRANE HELIX",
        "interaction" : "Geneset_Overlap",
        "SUID" : 497,
        "selected" : false,
        "EnrichmentMap_Overlap_genes" : [ "101093625", "101081023", "101086798", "101084501", "101090552", "101095064" ]
      },
      "selected" : false
    }, {
      "data" : {
        "id" : "496",
        "source" : "107",
        "target" : "142",
        "shared_name" : "GO:0001755~NEURAL CREST CELL MIGRATION (Geneset_Overlap_D10vsF_all) DISULFIDE BOND",
        "EnrichmentMap_Overlap_size" : 2,
        "EnrichmentMap_similarity_coefficient" : 0.6666666666666666,
        "shared_interaction" : "Geneset_Overlap",
        "EnrichmentMap_Data_Set" : "D10vsF_all",
        "name" : "GO:0001755~NEURAL CREST CELL MIGRATION (Geneset_Overlap_D10vsF_all) DISULFIDE BOND",
        "interaction" : "Geneset_Overlap",
        "SUID" : 496,
        "__mclCluster" : 1,
        "selected" : false,
        "EnrichmentMap_Overlap_genes" : [ "\"101082379", "101088844" ]
      },
      "selected" : false
    }, {
      "data" : {
        "id" : "495",
        "source" : "107",
        "target" : "165",
        "shared_name" : "GO:0001755~NEURAL CREST CELL MIGRATION (Geneset_Overlap_D10vsF_all) IPR016201:PLEXIN-LIKE FOLD",
        "EnrichmentMap_Overlap_size" : 3,
        "EnrichmentMap_similarity_coefficient" : 1.0,
        "shared_interaction" : "Geneset_Overlap",
        "EnrichmentMap_Data_Set" : "D10vsF_all",
        "name" : "GO:0001755~NEURAL CREST CELL MIGRATION (Geneset_Overlap_D10vsF_all) IPR016201:PLEXIN-LIKE FOLD",
        "interaction" : "Geneset_Overlap",
        "SUID" : 495,
        "__mclCluster" : 1,
        "selected" : false,
        "EnrichmentMap_Overlap_genes" : [ "\"101082379", "101088844", "101098118\"" ]
      },
      "selected" : false
    }, {
      "data" : {
        "id" : "494",
        "source" : "107",
        "target" : "127",
        "shared_name" : "GO:0001755~NEURAL CREST CELL MIGRATION (Geneset_Overlap_D10vsF_all) GO:0030335~POSITIVE REGULATION OF CELL MIGRATION",
        "EnrichmentMap_Overlap_size" : 2,
        "EnrichmentMap_similarity_coefficient" : 0.6666666666666666,
        "shared_interaction" : "Geneset_Overlap",
        "EnrichmentMap_Data_Set" : "D10vsF_all",
        "name" : "GO:0001755~NEURAL CREST CELL MIGRATION (Geneset_Overlap_D10vsF_all) GO:0030335~POSITIVE REGULATION OF CELL MIGRATION",
        "interaction" : "Geneset_Overlap",
        "SUID" : 494,
        "__mclCluster" : 1,
        "selected" : false,
        "EnrichmentMap_Overlap_genes" : [ "\"101082379", "101088844" ]
      },
      "selected" : false
    }, {
      "data" : {
        "id" : "493",
        "source" : "107",
        "target" : "166",
        "shared_name" : "GO:0001755~NEURAL CREST CELL MIGRATION (Geneset_Overlap_D10vsF_all) SM00630:SEMA",
        "EnrichmentMap_Overlap_size" : 3,
        "EnrichmentMap_similarity_coefficient" : 1.0,
        "shared_interaction" : "Geneset_Overlap",
        "EnrichmentMap_Data_Set" : "D10vsF_all",
        "name" : "GO:0001755~NEURAL CREST CELL MIGRATION (Geneset_Overlap_D10vsF_all) SM00630:SEMA",
        "interaction" : "Geneset_Overlap",
        "SUID" : 493,
        "__mclCluster" : 1,
        "selected" : false,
        "EnrichmentMap_Overlap_genes" : [ "\"101082379", "101088844", "101098118\"" ]
      },
      "selected" : false
    }, {
      "data" : {
        "id" : "492",
        "source" : "106",
        "target" : "109",
        "shared_name" : "IPR007110:IMMUNOGLOBULIN-LIKE DOMAIN (Geneset_Overlap_D10vsF_all) IPR003598:IMMUNOGLOBULIN SUBTYPE 2",
        "EnrichmentMap_Overlap_size" : 7,
        "EnrichmentMap_similarity_coefficient" : 0.875,
        "shared_interaction" : "Geneset_Overlap",
        "EnrichmentMap_Data_Set" : "D10vsF_all",
        "name" : "IPR007110:IMMUNOGLOBULIN-LIKE DOMAIN (Geneset_Overlap_D10vsF_all) IPR003598:IMMUNOGLOBULIN SUBTYPE 2",
        "interaction" : "Geneset_Overlap",
        "SUID" : 492,
        "__mclCluster" : 1,
        "selected" : false,
        "EnrichmentMap_Overlap_genes" : [ "101090020", "101094727", "101096188", "101090260", "101084985", "101101312", "101082555\"" ]
      },
      "selected" : false
    }, {
      "data" : {
        "id" : "491",
        "source" : "106",
        "target" : "152",
        "shared_name" : "IPR007110:IMMUNOGLOBULIN-LIKE DOMAIN (Geneset_Overlap_D10vsF_all) GO:0016021~INTEGRAL COMPONENT OF MEMBRANE",
        "EnrichmentMap_Overlap_size" : 6,
        "EnrichmentMap_similarity_coefficient" : 0.5454545454545454,
        "shared_interaction" : "Geneset_Overlap",
        "EnrichmentMap_Data_Set" : "D10vsF_all",
        "name" : "IPR007110:IMMUNOGLOBULIN-LIKE DOMAIN (Geneset_Overlap_D10vsF_all) GO:0016021~INTEGRAL COMPONENT OF MEMBRANE",
        "interaction" : "Geneset_Overlap",
        "SUID" : 491,
        "__mclCluster" : 1,
        "selected" : false,
        "EnrichmentMap_Overlap_genes" : [ "101095043", "101090020", "101096188", "101090079", "101084243", "101101312" ]
      },
      "selected" : false
    }, {
      "data" : {
        "id" : "490",
        "source" : "106",
        "target" : "112",
        "shared_name" : "IPR007110:IMMUNOGLOBULIN-LIKE DOMAIN (Geneset_Overlap_D10vsF_all) IPR003599:IMMUNOGLOBULIN SUBTYPE",
        "EnrichmentMap_Overlap_size" : 9,
        "EnrichmentMap_similarity_coefficient" : 0.9,
        "shared_interaction" : "Geneset_Overlap",
        "EnrichmentMap_Data_Set" : "D10vsF_all",
        "name" : "IPR007110:IMMUNOGLOBULIN-LIKE DOMAIN (Geneset_Overlap_D10vsF_all) IPR003599:IMMUNOGLOBULIN SUBTYPE",
        "interaction" : "Geneset_Overlap",
        "SUID" : 490,
        "__mclCluster" : 1,
        "selected" : false,
        "EnrichmentMap_Overlap_genes" : [ "101090020", "101094727", "101096188", "101090260", "101090079", "101084985", "101084243", "101101312", "101082555\"" ]
      },
      "selected" : false
    }, {
      "data" : {
        "id" : "489",
        "source" : "106",
        "target" : "124",
        "shared_name" : "IPR007110:IMMUNOGLOBULIN-LIKE DOMAIN (Geneset_Overlap_D10vsF_all) SM00408:IGC2",
        "EnrichmentMap_Overlap_size" : 7,
        "EnrichmentMap_similarity_coefficient" : 0.875,
        "shared_interaction" : "Geneset_Overlap",
        "EnrichmentMap_Data_Set" : "D10vsF_all",
        "name" : "IPR007110:IMMUNOGLOBULIN-LIKE DOMAIN (Geneset_Overlap_D10vsF_all) SM00408:IGC2",
        "interaction" : "Geneset_Overlap",
        "SUID" : 489,
        "__mclCluster" : 1,
        "selected" : false,
        "EnrichmentMap_Overlap_genes" : [ "101090020", "101094727", "101096188", "101090260", "101084985", "101101312", "101082555\"" ]
      },
      "selected" : false
    }, {
      "data" : {
        "id" : "488",
        "source" : "106",
        "target" : "132",
        "shared_name" : "IPR007110:IMMUNOGLOBULIN-LIKE DOMAIN (Geneset_Overlap_D10vsF_all) SM00409:IG",
        "EnrichmentMap_Overlap_size" : 9,
        "EnrichmentMap_similarity_coefficient" : 0.9,
        "shared_interaction" : "Geneset_Overlap",
        "EnrichmentMap_Data_Set" : "D10vsF_all",
        "name" : "IPR007110:IMMUNOGLOBULIN-LIKE DOMAIN (Geneset_Overlap_D10vsF_all) SM00409:IG",
        "interaction" : "Geneset_Overlap",
        "SUID" : 488,
        "__mclCluster" : 1,
        "selected" : false,
        "EnrichmentMap_Overlap_genes" : [ "101090020", "101094727", "101096188", "101090260", "101090079", "101084985", "101084243", "101101312", "101082555\"" ]
      },
      "selected" : false
    }, {
      "data" : {
        "id" : "487",
        "source" : "106",
        "target" : "123",
        "shared_name" : "IPR007110:IMMUNOGLOBULIN-LIKE DOMAIN (Geneset_Overlap_D10vsF_all) IPR013783:IMMUNOGLOBULIN-LIKE FOLD",
        "EnrichmentMap_Overlap_size" : 9,
        "EnrichmentMap_similarity_coefficient" : 0.8181818181818182,
        "shared_interaction" : "Geneset_Overlap",
        "EnrichmentMap_Data_Set" : "D10vsF_all",
        "name" : "IPR007110:IMMUNOGLOBULIN-LIKE DOMAIN (Geneset_Overlap_D10vsF_all) IPR013783:IMMUNOGLOBULIN-LIKE FOLD",
        "interaction" : "Geneset_Overlap",
        "SUID" : 487,
        "__mclCluster" : 1,
        "selected" : false,
        "EnrichmentMap_Overlap_genes" : [ "101095043", "101090020", "101094727", "101096188", "101090260", "101090079", "101084985", "101084243", "101101312" ]
      },
      "selected" : false
    }, {
      "data" : {
        "id" : "486",
        "source" : "106",
        "target" : "113",
        "shared_name" : "IPR007110:IMMUNOGLOBULIN-LIKE DOMAIN (Geneset_Overlap_D10vsF_all) TRANSMEMBRANE HELIX",
        "EnrichmentMap_Overlap_size" : 8,
        "EnrichmentMap_similarity_coefficient" : 0.7272727272727273,
        "shared_interaction" : "Geneset_Overlap",
        "EnrichmentMap_Data_Set" : "D10vsF_all",
        "name" : "IPR007110:IMMUNOGLOBULIN-LIKE DOMAIN (Geneset_Overlap_D10vsF_all) TRANSMEMBRANE HELIX",
        "interaction" : "Geneset_Overlap",
        "SUID" : 486,
        "__mclCluster" : 1,
        "selected" : false,
        "EnrichmentMap_Overlap_genes" : [ "101095043", "101090020", "101094727", "101096188", "101090260", "101090079", "101084243", "101101312" ]
      },
      "selected" : false
    }, {
      "data" : {
        "id" : "485",
        "source" : "105",
        "target" : "113",
        "shared_name" : "\"IPR003961:FIBRONECTIN, TYPE III\" (Geneset_Overlap_D10vsF_all) TRANSMEMBRANE HELIX",
        "EnrichmentMap_Overlap_size" : 5,
        "EnrichmentMap_similarity_coefficient" : 0.625,
        "shared_interaction" : "Geneset_Overlap",
        "EnrichmentMap_Data_Set" : "D10vsF_all",
        "name" : "\"IPR003961:FIBRONECTIN, TYPE III\" (Geneset_Overlap_D10vsF_all) TRANSMEMBRANE HELIX",
        "interaction" : "Geneset_Overlap",
        "SUID" : 485,
        "__mclCluster" : 1,
        "selected" : false,
        "EnrichmentMap_Overlap_genes" : [ "101095043", "101090020", "101100899", "101091636", "101092535" ]
      },
      "selected" : false
    }, {
      "data" : {
        "id" : "484",
        "source" : "105",
        "target" : "152",
        "shared_name" : "\"IPR003961:FIBRONECTIN, TYPE III\" (Geneset_Overlap_D10vsF_all) GO:0016021~INTEGRAL COMPONENT OF MEMBRANE",
        "EnrichmentMap_Overlap_size" : 5,
        "EnrichmentMap_similarity_coefficient" : 0.625,
        "shared_interaction" : "Geneset_Overlap",
        "EnrichmentMap_Data_Set" : "D10vsF_all",
        "name" : "\"IPR003961:FIBRONECTIN, TYPE III\" (Geneset_Overlap_D10vsF_all) GO:0016021~INTEGRAL COMPONENT OF MEMBRANE",
        "interaction" : "Geneset_Overlap",
        "SUID" : 484,
        "__mclCluster" : 1,
        "selected" : false,
        "EnrichmentMap_Overlap_genes" : [ "101095043", "101090020", "101100899", "101091636", "101092535" ]
      },
      "selected" : false
    }, {
      "data" : {
        "id" : "483",
        "source" : "105",
        "target" : "136",
        "shared_name" : "\"IPR003961:FIBRONECTIN, TYPE III\" (Geneset_Overlap_D10vsF_all) SM00060:FN3",
        "EnrichmentMap_Overlap_size" : 6,
        "EnrichmentMap_similarity_coefficient" : 0.8571428571428571,
        "shared_interaction" : "Geneset_Overlap",
        "EnrichmentMap_Data_Set" : "D10vsF_all",
        "name" : "\"IPR003961:FIBRONECTIN, TYPE III\" (Geneset_Overlap_D10vsF_all) SM00060:FN3",
        "interaction" : "Geneset_Overlap",
        "SUID" : 483,
        "__mclCluster" : 1,
        "selected" : false,
        "EnrichmentMap_Overlap_genes" : [ "\"101101444", "101095043", "101090020", "101100899", "101091636", "101084985" ]
      },
      "selected" : false
    }, {
      "data" : {
        "id" : "482",
        "source" : "105",
        "target" : "123",
        "shared_name" : "\"IPR003961:FIBRONECTIN, TYPE III\" (Geneset_Overlap_D10vsF_all) IPR013783:IMMUNOGLOBULIN-LIKE FOLD",
        "EnrichmentMap_Overlap_size" : 5,
        "EnrichmentMap_similarity_coefficient" : 0.625,
        "shared_interaction" : "Geneset_Overlap",
        "EnrichmentMap_Data_Set" : "D10vsF_all",
        "name" : "\"IPR003961:FIBRONECTIN, TYPE III\" (Geneset_Overlap_D10vsF_all) IPR013783:IMMUNOGLOBULIN-LIKE FOLD",
        "interaction" : "Geneset_Overlap",
        "SUID" : 482,
        "__mclCluster" : 1,
        "selected" : false,
        "EnrichmentMap_Overlap_genes" : [ "101095043", "101090020", "101100899", "101091636", "101084985" ]
      },
      "selected" : false
    }, {
      "data" : {
        "id" : "481",
        "source" : "105",
        "target" : "106",
        "shared_name" : "\"IPR003961:FIBRONECTIN, TYPE III\" (Geneset_Overlap_D10vsF_all) IPR007110:IMMUNOGLOBULIN-LIKE DOMAIN",
        "EnrichmentMap_Overlap_size" : 4,
        "EnrichmentMap_similarity_coefficient" : 0.5,
        "shared_interaction" : "Geneset_Overlap",
        "EnrichmentMap_Data_Set" : "D10vsF_all",
        "name" : "\"IPR003961:FIBRONECTIN, TYPE III\" (Geneset_Overlap_D10vsF_all) IPR007110:IMMUNOGLOBULIN-LIKE DOMAIN",
        "interaction" : "Geneset_Overlap",
        "SUID" : 481,
        "__mclCluster" : 1,
        "selected" : false,
        "EnrichmentMap_Overlap_genes" : [ "101095043", "101090020", "101084985", "101082555\"" ]
      },
      "selected" : false
    }, {
      "data" : {
        "id" : "480",
        "source" : "104",
        "target" : "110",
        "shared_name" : "FCA04320:DORSO-VENTRAL AXIS FORMATION (Geneset_Overlap_D10vsF_all) IPR003118:POINTED DOMAIN",
        "EnrichmentMap_Overlap_size" : 1,
        "EnrichmentMap_similarity_coefficient" : 0.5,
        "shared_interaction" : "Geneset_Overlap",
        "EnrichmentMap_Data_Set" : "D10vsF_all",
        "name" : "FCA04320:DORSO-VENTRAL AXIS FORMATION (Geneset_Overlap_D10vsF_all) IPR003118:POINTED DOMAIN",
        "interaction" : "Geneset_Overlap",
        "SUID" : 480,
        "__mclCluster" : 1,
        "selected" : false,
        "EnrichmentMap_Overlap_genes" : [ "\"101090461" ]
      },
      "selected" : false
    }, {
      "data" : {
        "id" : "479",
        "source" : "103",
        "target" : "145",
        "shared_name" : "GO:0086091~REGULATION OF HEART RATE BY CARDIAC CONDUCTION (Geneset_Overlap_VvsF_all) GO:0086002~CARDIAC MUSCLE CELL ACTION POTENTIAL INVOLVED IN CONTRACTION",
        "EnrichmentMap_Overlap_size" : 2,
        "EnrichmentMap_similarity_coefficient" : 1.0,
        "shared_interaction" : "Geneset_Overlap",
        "EnrichmentMap_Data_Set" : "VvsF_all",
        "name" : "GO:0086091~REGULATION OF HEART RATE BY CARDIAC CONDUCTION (Geneset_Overlap_VvsF_all) GO:0086002~CARDIAC MUSCLE CELL ACTION POTENTIAL INVOLVED IN CONTRACTION",
        "interaction" : "Geneset_Overlap",
        "SUID" : 479,
        "__mclCluster" : 1,
        "selected" : false,
        "EnrichmentMap_Overlap_genes" : [ "\"101087863", "101099450\"" ]
      },
      "selected" : false
    }, {
      "data" : {
        "id" : "478",
        "source" : "102",
        "target" : "171",
        "shared_name" : "FCA04610:COMPLEMENT AND COAGULATION CASCADES (Geneset_Overlap_VvsF_all) GO:0004181~METALLOCARBOXYPEPTIDASE ACTIVITY",
        "EnrichmentMap_Overlap_size" : 1,
        "EnrichmentMap_similarity_coefficient" : 0.5,
        "shared_interaction" : "Geneset_Overlap",
        "EnrichmentMap_Data_Set" : "VvsF_all",
        "name" : "FCA04610:COMPLEMENT AND COAGULATION CASCADES (Geneset_Overlap_VvsF_all) GO:0004181~METALLOCARBOXYPEPTIDASE ACTIVITY",
        "interaction" : "Geneset_Overlap",
        "SUID" : 478,
        "__mclCluster" : 1,
        "selected" : false,
        "EnrichmentMap_Overlap_genes" : [ "\"101082116" ]
      },
      "selected" : false
    }, {
      "data" : {
        "id" : "477",
        "source" : "102",
        "target" : "101",
        "shared_name" : "FCA04610:COMPLEMENT AND COAGULATION CASCADES (Geneset_Overlap_VvsF_all) SM00631:ZN_PEPT",
        "EnrichmentMap_Overlap_size" : 1,
        "EnrichmentMap_similarity_coefficient" : 0.5,
        "shared_interaction" : "Geneset_Overlap",
        "EnrichmentMap_Data_Set" : "VvsF_all",
        "name" : "FCA04610:COMPLEMENT AND COAGULATION CASCADES (Geneset_Overlap_VvsF_all) SM00631:ZN_PEPT",
        "interaction" : "Geneset_Overlap",
        "SUID" : 477,
        "__mclCluster" : 1,
        "selected" : false,
        "EnrichmentMap_Overlap_genes" : [ "\"101082116" ]
      },
      "selected" : false
    }, {
      "data" : {
        "id" : "476",
        "source" : "101",
        "target" : "171",
        "shared_name" : "SM00631:ZN_PEPT (Geneset_Overlap_VvsF_all) GO:0004181~METALLOCARBOXYPEPTIDASE ACTIVITY",
        "EnrichmentMap_Overlap_size" : 2,
        "EnrichmentMap_similarity_coefficient" : 1.0,
        "shared_interaction" : "Geneset_Overlap",
        "EnrichmentMap_Data_Set" : "VvsF_all",
        "name" : "SM00631:ZN_PEPT (Geneset_Overlap_VvsF_all) GO:0004181~METALLOCARBOXYPEPTIDASE ACTIVITY",
        "interaction" : "Geneset_Overlap",
        "SUID" : 476,
        "__mclCluster" : 1,
        "selected" : false,
        "EnrichmentMap_Overlap_genes" : [ "\"101082116", "101098630\"" ]
      },
      "selected" : false
    }, {
      "data" : {
        "id" : "475",
        "source" : "100",
        "target" : "126",
        "shared_name" : "IPR015919:CADHERIN-LIKE (Geneset_Overlap_D10vsF_all) IPR002126:CADHERIN",
        "EnrichmentMap_Overlap_size" : 2,
        "EnrichmentMap_similarity_coefficient" : 0.6666666666666666,
        "shared_interaction" : "Geneset_Overlap",
        "EnrichmentMap_Data_Set" : "D10vsF_all",
        "name" : "IPR015919:CADHERIN-LIKE (Geneset_Overlap_D10vsF_all) IPR002126:CADHERIN",
        "interaction" : "Geneset_Overlap",
        "SUID" : 475,
        "__mclCluster" : 1,
        "selected" : false,
        "EnrichmentMap_Overlap_genes" : [ "\"101081023", "101084501" ]
      },
      "selected" : false
    }, {
      "data" : {
        "id" : "474",
        "source" : "100",
        "target" : "149",
        "shared_name" : "IPR015919:CADHERIN-LIKE (Geneset_Overlap_D10vsF_all) GO:0007156~HOMOPHILIC CELL ADHESION VIA PLASMA MEMBRANE ADHESION MOLECULES",
        "EnrichmentMap_Overlap_size" : 2,
        "EnrichmentMap_similarity_coefficient" : 0.5,
        "shared_interaction" : "Geneset_Overlap",
        "EnrichmentMap_Data_Set" : "D10vsF_all",
        "name" : "IPR015919:CADHERIN-LIKE (Geneset_Overlap_D10vsF_all) GO:0007156~HOMOPHILIC CELL ADHESION VIA PLASMA MEMBRANE ADHESION MOLECULES",
        "interaction" : "Geneset_Overlap",
        "SUID" : 474,
        "__mclCluster" : 1,
        "selected" : false,
        "EnrichmentMap_Overlap_genes" : [ "\"101081023", "101084501" ]
      },
      "selected" : false
    }, {
      "data" : {
        "id" : "473",
        "source" : "100",
        "target" : "153",
        "shared_name" : "IPR015919:CADHERIN-LIKE (Geneset_Overlap_D10vsF_all) GO:0060441~EPITHELIAL TUBE BRANCHING INVOLVED IN LUNG MORPHOGENESIS",
        "EnrichmentMap_Overlap_size" : 1,
        "EnrichmentMap_similarity_coefficient" : 0.5,
        "shared_interaction" : "Geneset_Overlap",
        "EnrichmentMap_Data_Set" : "D10vsF_all",
        "name" : "IPR015919:CADHERIN-LIKE (Geneset_Overlap_D10vsF_all) GO:0060441~EPITHELIAL TUBE BRANCHING INVOLVED IN LUNG MORPHOGENESIS",
        "interaction" : "Geneset_Overlap",
        "SUID" : 473,
        "__mclCluster" : 1,
        "selected" : false,
        "EnrichmentMap_Overlap_genes" : [ "100174781\"" ]
      },
      "selected" : false
    }, {
      "data" : {
        "id" : "472",
        "source" : "100",
        "target" : "113",
        "shared_name" : "IPR015919:CADHERIN-LIKE (Geneset_Overlap_D10vsF_all) TRANSMEMBRANE HELIX",
        "EnrichmentMap_Overlap_size" : 2,
        "EnrichmentMap_similarity_coefficient" : 0.5,
        "shared_interaction" : "Geneset_Overlap",
        "EnrichmentMap_Data_Set" : "D10vsF_all",
        "name" : "IPR015919:CADHERIN-LIKE (Geneset_Overlap_D10vsF_all) TRANSMEMBRANE HELIX",
        "interaction" : "Geneset_Overlap",
        "SUID" : 472,
        "selected" : false,
        "EnrichmentMap_Overlap_genes" : [ "101084501", "101095064" ]
      },
      "selected" : false
    }, {
      "data" : {
        "id" : "471",
        "source" : "100",
        "target" : "152",
        "shared_name" : "IPR015919:CADHERIN-LIKE (Geneset_Overlap_D10vsF_all) GO:0016021~INTEGRAL COMPONENT OF MEMBRANE",
        "EnrichmentMap_Overlap_size" : 2,
        "EnrichmentMap_similarity_coefficient" : 0.5,
        "shared_interaction" : "Geneset_Overlap",
        "EnrichmentMap_Data_Set" : "D10vsF_all",
        "name" : "IPR015919:CADHERIN-LIKE (Geneset_Overlap_D10vsF_all) GO:0016021~INTEGRAL COMPONENT OF MEMBRANE",
        "interaction" : "Geneset_Overlap",
        "SUID" : 471,
        "selected" : false,
        "EnrichmentMap_Overlap_genes" : [ "101084501", "101095064" ]
      },
      "selected" : false
    }, {
      "data" : {
        "id" : "470",
        "source" : "100",
        "target" : "108",
        "shared_name" : "IPR015919:CADHERIN-LIKE (Geneset_Overlap_D10vsF_all) GO:0005509~CALCIUM ION BINDING",
        "EnrichmentMap_Overlap_size" : 3,
        "EnrichmentMap_similarity_coefficient" : 0.75,
        "shared_interaction" : "Geneset_Overlap",
        "EnrichmentMap_Data_Set" : "D10vsF_all",
        "name" : "IPR015919:CADHERIN-LIKE (Geneset_Overlap_D10vsF_all) GO:0005509~CALCIUM ION BINDING",
        "interaction" : "Geneset_Overlap",
        "SUID" : 470,
        "__mclCluster" : 1,
        "selected" : false,
        "EnrichmentMap_Overlap_genes" : [ "101084501", "101095064", "100174781\"" ]
      },
      "selected" : false
    }, {
      "data" : {
        "id" : "469",
        "source" : "99",
        "target" : "127",
        "shared_name" : "FCA04360:AXON GUIDANCE (Geneset_Overlap_D10vsF_all) GO:0030335~POSITIVE REGULATION OF CELL MIGRATION",
        "EnrichmentMap_Overlap_size" : 3,
        "EnrichmentMap_similarity_coefficient" : 0.75,
        "shared_interaction" : "Geneset_Overlap",
        "EnrichmentMap_Data_Set" : "D10vsF_all",
        "name" : "FCA04360:AXON GUIDANCE (Geneset_Overlap_D10vsF_all) GO:0030335~POSITIVE REGULATION OF CELL MIGRATION",
        "interaction" : "Geneset_Overlap",
        "SUID" : 469,
        "__mclCluster" : 1,
        "selected" : false,
        "EnrichmentMap_Overlap_genes" : [ "\"101082379", "101088844", "101098118" ]
      },
      "selected" : false
    }, {
      "data" : {
        "id" : "468",
        "source" : "99",
        "target" : "142",
        "shared_name" : "FCA04360:AXON GUIDANCE (Geneset_Overlap_D10vsF_all) DISULFIDE BOND",
        "EnrichmentMap_Overlap_size" : 3,
        "EnrichmentMap_similarity_coefficient" : 0.75,
        "shared_interaction" : "Geneset_Overlap",
        "EnrichmentMap_Data_Set" : "D10vsF_all",
        "name" : "FCA04360:AXON GUIDANCE (Geneset_Overlap_D10vsF_all) DISULFIDE BOND",
        "interaction" : "Geneset_Overlap",
        "SUID" : 468,
        "__mclCluster" : 1,
        "selected" : false,
        "EnrichmentMap_Overlap_genes" : [ "\"101082379", "101088844", "101098118" ]
      },
      "selected" : false
    }, {
      "data" : {
        "id" : "467",
        "source" : "99",
        "target" : "115",
        "shared_name" : "FCA04360:AXON GUIDANCE (Geneset_Overlap_D10vsF_all) SIGNAL",
        "EnrichmentMap_Overlap_size" : 2,
        "EnrichmentMap_similarity_coefficient" : 0.5,
        "shared_interaction" : "Geneset_Overlap",
        "EnrichmentMap_Data_Set" : "D10vsF_all",
        "name" : "FCA04360:AXON GUIDANCE (Geneset_Overlap_D10vsF_all) SIGNAL",
        "interaction" : "Geneset_Overlap",
        "SUID" : 467,
        "selected" : false,
        "EnrichmentMap_Overlap_genes" : [ "\"101082379", "101098118" ]
      },
      "selected" : false
    }, {
      "data" : {
        "id" : "466",
        "source" : "99",
        "target" : "107",
        "shared_name" : "FCA04360:AXON GUIDANCE (Geneset_Overlap_D10vsF_all) GO:0001755~NEURAL CREST CELL MIGRATION",
        "EnrichmentMap_Overlap_size" : 2,
        "EnrichmentMap_similarity_coefficient" : 0.6666666666666666,
        "shared_interaction" : "Geneset_Overlap",
        "EnrichmentMap_Data_Set" : "D10vsF_all",
        "name" : "FCA04360:AXON GUIDANCE (Geneset_Overlap_D10vsF_all) GO:0001755~NEURAL CREST CELL MIGRATION",
        "interaction" : "Geneset_Overlap",
        "SUID" : 466,
        "__mclCluster" : 1,
        "selected" : false,
        "EnrichmentMap_Overlap_genes" : [ "\"101082379", "101088844" ]
      },
      "selected" : false
    }, {
      "data" : {
        "id" : "465",
        "source" : "99",
        "target" : "166",
        "shared_name" : "FCA04360:AXON GUIDANCE (Geneset_Overlap_D10vsF_all) SM00630:SEMA",
        "EnrichmentMap_Overlap_size" : 2,
        "EnrichmentMap_similarity_coefficient" : 0.6666666666666666,
        "shared_interaction" : "Geneset_Overlap",
        "EnrichmentMap_Data_Set" : "D10vsF_all",
        "name" : "FCA04360:AXON GUIDANCE (Geneset_Overlap_D10vsF_all) SM00630:SEMA",
        "interaction" : "Geneset_Overlap",
        "SUID" : 465,
        "__mclCluster" : 1,
        "selected" : false,
        "EnrichmentMap_Overlap_genes" : [ "\"101082379", "101088844" ]
      },
      "selected" : false
    }, {
      "data" : {
        "id" : "464",
        "source" : "99",
        "target" : "165",
        "shared_name" : "FCA04360:AXON GUIDANCE (Geneset_Overlap_D10vsF_all) IPR016201:PLEXIN-LIKE FOLD",
        "EnrichmentMap_Overlap_size" : 2,
        "EnrichmentMap_similarity_coefficient" : 0.6666666666666666,
        "shared_interaction" : "Geneset_Overlap",
        "EnrichmentMap_Data_Set" : "D10vsF_all",
        "name" : "FCA04360:AXON GUIDANCE (Geneset_Overlap_D10vsF_all) IPR016201:PLEXIN-LIKE FOLD",
        "interaction" : "Geneset_Overlap",
        "SUID" : 464,
        "__mclCluster" : 1,
        "selected" : false,
        "EnrichmentMap_Overlap_genes" : [ "\"101082379", "101088844" ]
      },
      "selected" : false
    }, {
      "data" : {
        "id" : "463",
        "source" : "98",
        "target" : "166",
        "shared_name" : "IPR001627:SEMAPHORIN/CD100 ANTIGEN (Geneset_Overlap_D10vsF_all) SM00630:SEMA",
        "EnrichmentMap_Overlap_size" : 3,
        "EnrichmentMap_similarity_coefficient" : 1.0,
        "shared_interaction" : "Geneset_Overlap",
        "EnrichmentMap_Data_Set" : "D10vsF_all",
        "name" : "IPR001627:SEMAPHORIN/CD100 ANTIGEN (Geneset_Overlap_D10vsF_all) SM00630:SEMA",
        "interaction" : "Geneset_Overlap",
        "SUID" : 463,
        "__mclCluster" : 1,
        "selected" : false,
        "EnrichmentMap_Overlap_genes" : [ "\"101082379", "101088844", "101098118\"" ]
      },
      "selected" : false
    }, {
      "data" : {
        "id" : "462",
        "source" : "98",
        "target" : "107",
        "shared_name" : "IPR001627:SEMAPHORIN/CD100 ANTIGEN (Geneset_Overlap_D10vsF_all) GO:0001755~NEURAL CREST CELL MIGRATION",
        "EnrichmentMap_Overlap_size" : 3,
        "EnrichmentMap_similarity_coefficient" : 1.0,
        "shared_interaction" : "Geneset_Overlap",
        "EnrichmentMap_Data_Set" : "D10vsF_all",
        "name" : "IPR001627:SEMAPHORIN/CD100 ANTIGEN (Geneset_Overlap_D10vsF_all) GO:0001755~NEURAL CREST CELL MIGRATION",
        "interaction" : "Geneset_Overlap",
        "SUID" : 462,
        "__mclCluster" : 1,
        "selected" : false,
        "EnrichmentMap_Overlap_genes" : [ "\"101082379", "101088844", "101098118\"" ]
      },
      "selected" : false
    }, {
      "data" : {
        "id" : "461",
        "source" : "98",
        "target" : "165",
        "shared_name" : "IPR001627:SEMAPHORIN/CD100 ANTIGEN (Geneset_Overlap_D10vsF_all) IPR016201:PLEXIN-LIKE FOLD",
        "EnrichmentMap_Overlap_size" : 3,
        "EnrichmentMap_similarity_coefficient" : 1.0,
        "shared_interaction" : "Geneset_Overlap",
        "EnrichmentMap_Data_Set" : "D10vsF_all",
        "name" : "IPR001627:SEMAPHORIN/CD100 ANTIGEN (Geneset_Overlap_D10vsF_all) IPR016201:PLEXIN-LIKE FOLD",
        "interaction" : "Geneset_Overlap",
        "SUID" : 461,
        "__mclCluster" : 1,
        "selected" : false,
        "EnrichmentMap_Overlap_genes" : [ "\"101082379", "101088844", "101098118\"" ]
      },
      "selected" : false
    }, {
      "data" : {
        "id" : "460",
        "source" : "98",
        "target" : "99",
        "shared_name" : "IPR001627:SEMAPHORIN/CD100 ANTIGEN (Geneset_Overlap_D10vsF_all) FCA04360:AXON GUIDANCE",
        "EnrichmentMap_Overlap_size" : 2,
        "EnrichmentMap_similarity_coefficient" : 0.6666666666666666,
        "shared_interaction" : "Geneset_Overlap",
        "EnrichmentMap_Data_Set" : "D10vsF_all",
        "name" : "IPR001627:SEMAPHORIN/CD100 ANTIGEN (Geneset_Overlap_D10vsF_all) FCA04360:AXON GUIDANCE",
        "interaction" : "Geneset_Overlap",
        "SUID" : 460,
        "__mclCluster" : 1,
        "selected" : false,
        "EnrichmentMap_Overlap_genes" : [ "\"101082379", "101088844" ]
      },
      "selected" : false
    }, {
      "data" : {
        "id" : "459",
        "source" : "98",
        "target" : "142",
        "shared_name" : "IPR001627:SEMAPHORIN/CD100 ANTIGEN (Geneset_Overlap_D10vsF_all) DISULFIDE BOND",
        "EnrichmentMap_Overlap_size" : 2,
        "EnrichmentMap_similarity_coefficient" : 0.6666666666666666,
        "shared_interaction" : "Geneset_Overlap",
        "EnrichmentMap_Data_Set" : "D10vsF_all",
        "name" : "IPR001627:SEMAPHORIN/CD100 ANTIGEN (Geneset_Overlap_D10vsF_all) DISULFIDE BOND",
        "interaction" : "Geneset_Overlap",
        "SUID" : 459,
        "__mclCluster" : 1,
        "selected" : false,
        "EnrichmentMap_Overlap_genes" : [ "\"101082379", "101088844" ]
      },
      "selected" : false
    }, {
      "data" : {
        "id" : "458",
        "source" : "98",
        "target" : "127",
        "shared_name" : "IPR001627:SEMAPHORIN/CD100 ANTIGEN (Geneset_Overlap_D10vsF_all) GO:0030335~POSITIVE REGULATION OF CELL MIGRATION",
        "EnrichmentMap_Overlap_size" : 2,
        "EnrichmentMap_similarity_coefficient" : 0.6666666666666666,
        "shared_interaction" : "Geneset_Overlap",
        "EnrichmentMap_Data_Set" : "D10vsF_all",
        "name" : "IPR001627:SEMAPHORIN/CD100 ANTIGEN (Geneset_Overlap_D10vsF_all) GO:0030335~POSITIVE REGULATION OF CELL MIGRATION",
        "interaction" : "Geneset_Overlap",
        "SUID" : 458,
        "__mclCluster" : 1,
        "selected" : false,
        "EnrichmentMap_Overlap_genes" : [ "\"101082379", "101088844" ]
      },
      "selected" : false
    }, {
      "data" : {
        "id" : "457",
        "source" : "97",
        "target" : "159",
        "shared_name" : "\"IPR017981:GPCR, FAMILY 2-LIKE\" (Geneset_Overlap_D10vsF_all) \"IPR017983:GPCR, FAMILY 2, SECRETIN-LIKE, CONSERVED SITE\"",
        "EnrichmentMap_Overlap_size" : 3,
        "EnrichmentMap_similarity_coefficient" : 1.0,
        "shared_interaction" : "Geneset_Overlap",
        "EnrichmentMap_Data_Set" : "D10vsF_all",
        "name" : "\"IPR017981:GPCR, FAMILY 2-LIKE\" (Geneset_Overlap_D10vsF_all) \"IPR017983:GPCR, FAMILY 2, SECRETIN-LIKE, CONSERVED SITE\"",
        "interaction" : "Geneset_Overlap",
        "SUID" : 457,
        "__mclCluster" : 1,
        "selected" : false,
        "EnrichmentMap_Overlap_genes" : [ "\"101086333", "101093625", "101101312\"" ]
      },
      "selected" : false
    }, {
      "data" : {
        "id" : "456",
        "source" : "96",
        "target" : "148",
        "shared_name" : "GO:0043129~SURFACTANT HOMEOSTASIS (Geneset_Overlap_D10vsF_all) GO:0009986~CELL SURFACE",
        "EnrichmentMap_Overlap_size" : 1,
        "EnrichmentMap_similarity_coefficient" : 0.5,
        "shared_interaction" : "Geneset_Overlap",
        "EnrichmentMap_Data_Set" : "D10vsF_all",
        "name" : "GO:0043129~SURFACTANT HOMEOSTASIS (Geneset_Overlap_D10vsF_all) GO:0009986~CELL SURFACE",
        "interaction" : "Geneset_Overlap",
        "SUID" : 456,
        "__mclCluster" : 1,
        "selected" : false,
        "EnrichmentMap_Overlap_genes" : [ "101101312\"" ]
      },
      "selected" : false
    }, {
      "data" : {
        "id" : "455",
        "source" : "96",
        "target" : "97",
        "shared_name" : "GO:0043129~SURFACTANT HOMEOSTASIS (Geneset_Overlap_D10vsF_all) \"IPR017981:GPCR, FAMILY 2-LIKE\"",
        "EnrichmentMap_Overlap_size" : 1,
        "EnrichmentMap_similarity_coefficient" : 0.5,
        "shared_interaction" : "Geneset_Overlap",
        "EnrichmentMap_Data_Set" : "D10vsF_all",
        "name" : "GO:0043129~SURFACTANT HOMEOSTASIS (Geneset_Overlap_D10vsF_all) \"IPR017981:GPCR, FAMILY 2-LIKE\"",
        "interaction" : "Geneset_Overlap",
        "SUID" : 455,
        "selected" : false,
        "EnrichmentMap_Overlap_genes" : [ "101101312\"" ]
      },
      "selected" : false
    }, {
      "data" : {
        "id" : "454",
        "source" : "96",
        "target" : "159",
        "shared_name" : "GO:0043129~SURFACTANT HOMEOSTASIS (Geneset_Overlap_D10vsF_all) \"IPR017983:GPCR, FAMILY 2, SECRETIN-LIKE, CONSERVED SITE\"",
        "EnrichmentMap_Overlap_size" : 1,
        "EnrichmentMap_similarity_coefficient" : 0.5,
        "shared_interaction" : "Geneset_Overlap",
        "EnrichmentMap_Data_Set" : "D10vsF_all",
        "name" : "GO:0043129~SURFACTANT HOMEOSTASIS (Geneset_Overlap_D10vsF_all) \"IPR017983:GPCR, FAMILY 2, SECRETIN-LIKE, CONSERVED SITE\"",
        "interaction" : "Geneset_Overlap",
        "SUID" : 454,
        "selected" : false,
        "EnrichmentMap_Overlap_genes" : [ "101101312\"" ]
      },
      "selected" : false
    }, {
      "data" : {
        "id" : "453",
        "source" : "95",
        "target" : "166",
        "shared_name" : "IPR027231:SEMAPHORIN (Geneset_Overlap_D10vsF_all) SM00630:SEMA",
        "EnrichmentMap_Overlap_size" : 3,
        "EnrichmentMap_similarity_coefficient" : 1.0,
        "shared_interaction" : "Geneset_Overlap",
        "EnrichmentMap_Data_Set" : "D10vsF_all",
        "name" : "IPR027231:SEMAPHORIN (Geneset_Overlap_D10vsF_all) SM00630:SEMA",
        "interaction" : "Geneset_Overlap",
        "SUID" : 453,
        "__mclCluster" : 1,
        "selected" : false,
        "EnrichmentMap_Overlap_genes" : [ "\"101082379", "101088844", "101098118\"" ]
      },
      "selected" : false
    }, {
      "data" : {
        "id" : "452",
        "source" : "95",
        "target" : "142",
        "shared_name" : "IPR027231:SEMAPHORIN (Geneset_Overlap_D10vsF_all) DISULFIDE BOND",
        "EnrichmentMap_Overlap_size" : 2,
        "EnrichmentMap_similarity_coefficient" : 0.6666666666666666,
        "shared_interaction" : "Geneset_Overlap",
        "EnrichmentMap_Data_Set" : "D10vsF_all",
        "name" : "IPR027231:SEMAPHORIN (Geneset_Overlap_D10vsF_all) DISULFIDE BOND",
        "interaction" : "Geneset_Overlap",
        "SUID" : 452,
        "__mclCluster" : 1,
        "selected" : false,
        "EnrichmentMap_Overlap_genes" : [ "\"101082379", "101088844" ]
      },
      "selected" : false
    }, {
      "data" : {
        "id" : "451",
        "source" : "95",
        "target" : "127",
        "shared_name" : "IPR027231:SEMAPHORIN (Geneset_Overlap_D10vsF_all) GO:0030335~POSITIVE REGULATION OF CELL MIGRATION",
        "EnrichmentMap_Overlap_size" : 2,
        "EnrichmentMap_similarity_coefficient" : 0.6666666666666666,
        "shared_interaction" : "Geneset_Overlap",
        "EnrichmentMap_Data_Set" : "D10vsF_all",
        "name" : "IPR027231:SEMAPHORIN (Geneset_Overlap_D10vsF_all) GO:0030335~POSITIVE REGULATION OF CELL MIGRATION",
        "interaction" : "Geneset_Overlap",
        "SUID" : 451,
        "__mclCluster" : 1,
        "selected" : false,
        "EnrichmentMap_Overlap_genes" : [ "\"101082379", "101088844" ]
      },
      "selected" : false
    }, {
      "data" : {
        "id" : "450",
        "source" : "95",
        "target" : "165",
        "shared_name" : "IPR027231:SEMAPHORIN (Geneset_Overlap_D10vsF_all) IPR016201:PLEXIN-LIKE FOLD",
        "EnrichmentMap_Overlap_size" : 3,
        "EnrichmentMap_similarity_coefficient" : 1.0,
        "shared_interaction" : "Geneset_Overlap",
        "EnrichmentMap_Data_Set" : "D10vsF_all",
        "name" : "IPR027231:SEMAPHORIN (Geneset_Overlap_D10vsF_all) IPR016201:PLEXIN-LIKE FOLD",
        "interaction" : "Geneset_Overlap",
        "SUID" : 450,
        "__mclCluster" : 1,
        "selected" : false,
        "EnrichmentMap_Overlap_genes" : [ "\"101082379", "101088844", "101098118\"" ]
      },
      "selected" : false
    }, {
      "data" : {
        "id" : "449",
        "source" : "95",
        "target" : "99",
        "shared_name" : "IPR027231:SEMAPHORIN (Geneset_Overlap_D10vsF_all) FCA04360:AXON GUIDANCE",
        "EnrichmentMap_Overlap_size" : 2,
        "EnrichmentMap_similarity_coefficient" : 0.6666666666666666,
        "shared_interaction" : "Geneset_Overlap",
        "EnrichmentMap_Data_Set" : "D10vsF_all",
        "name" : "IPR027231:SEMAPHORIN (Geneset_Overlap_D10vsF_all) FCA04360:AXON GUIDANCE",
        "interaction" : "Geneset_Overlap",
        "SUID" : 449,
        "__mclCluster" : 1,
        "selected" : false,
        "EnrichmentMap_Overlap_genes" : [ "\"101082379", "101088844" ]
      },
      "selected" : false
    }, {
      "data" : {
        "id" : "448",
        "source" : "95",
        "target" : "98",
        "shared_name" : "IPR027231:SEMAPHORIN (Geneset_Overlap_D10vsF_all) IPR001627:SEMAPHORIN/CD100 ANTIGEN",
        "EnrichmentMap_Overlap_size" : 3,
        "EnrichmentMap_similarity_coefficient" : 1.0,
        "shared_interaction" : "Geneset_Overlap",
        "EnrichmentMap_Data_Set" : "D10vsF_all",
        "name" : "IPR027231:SEMAPHORIN (Geneset_Overlap_D10vsF_all) IPR001627:SEMAPHORIN/CD100 ANTIGEN",
        "interaction" : "Geneset_Overlap",
        "SUID" : 448,
        "__mclCluster" : 1,
        "selected" : false,
        "EnrichmentMap_Overlap_genes" : [ "\"101082379", "101088844", "101098118\"" ]
      },
      "selected" : false
    }, {
      "data" : {
        "id" : "447",
        "source" : "95",
        "target" : "107",
        "shared_name" : "IPR027231:SEMAPHORIN (Geneset_Overlap_D10vsF_all) GO:0001755~NEURAL CREST CELL MIGRATION",
        "EnrichmentMap_Overlap_size" : 3,
        "EnrichmentMap_similarity_coefficient" : 1.0,
        "shared_interaction" : "Geneset_Overlap",
        "EnrichmentMap_Data_Set" : "D10vsF_all",
        "name" : "IPR027231:SEMAPHORIN (Geneset_Overlap_D10vsF_all) GO:0001755~NEURAL CREST CELL MIGRATION",
        "interaction" : "Geneset_Overlap",
        "SUID" : 447,
        "__mclCluster" : 1,
        "selected" : false,
        "EnrichmentMap_Overlap_genes" : [ "\"101082379", "101088844", "101098118\"" ]
      },
      "selected" : false
    }, {
      "data" : {
        "id" : "446",
        "source" : "94",
        "target" : "102",
        "shared_name" : "\"IPR000834:PEPTIDASE M14, CARBOXYPEPTIDASE A\" (Geneset_Overlap_VvsF_all) FCA04610:COMPLEMENT AND COAGULATION CASCADES",
        "EnrichmentMap_Overlap_size" : 1,
        "EnrichmentMap_similarity_coefficient" : 0.5,
        "shared_interaction" : "Geneset_Overlap",
        "EnrichmentMap_Data_Set" : "VvsF_all",
        "name" : "\"IPR000834:PEPTIDASE M14, CARBOXYPEPTIDASE A\" (Geneset_Overlap_VvsF_all) FCA04610:COMPLEMENT AND COAGULATION CASCADES",
        "interaction" : "Geneset_Overlap",
        "SUID" : 446,
        "__mclCluster" : 1,
        "selected" : false,
        "EnrichmentMap_Overlap_genes" : [ "\"101082116" ]
      },
      "selected" : false
    }, {
      "data" : {
        "id" : "445",
        "source" : "94",
        "target" : "101",
        "shared_name" : "\"IPR000834:PEPTIDASE M14, CARBOXYPEPTIDASE A\" (Geneset_Overlap_VvsF_all) SM00631:ZN_PEPT",
        "EnrichmentMap_Overlap_size" : 2,
        "EnrichmentMap_similarity_coefficient" : 1.0,
        "shared_interaction" : "Geneset_Overlap",
        "EnrichmentMap_Data_Set" : "VvsF_all",
        "name" : "\"IPR000834:PEPTIDASE M14, CARBOXYPEPTIDASE A\" (Geneset_Overlap_VvsF_all) SM00631:ZN_PEPT",
        "interaction" : "Geneset_Overlap",
        "SUID" : 445,
        "__mclCluster" : 1,
        "selected" : false,
        "EnrichmentMap_Overlap_genes" : [ "\"101082116", "101098630\"" ]
      },
      "selected" : false
    }, {
      "data" : {
        "id" : "444",
        "source" : "94",
        "target" : "171",
        "shared_name" : "\"IPR000834:PEPTIDASE M14, CARBOXYPEPTIDASE A\" (Geneset_Overlap_VvsF_all) GO:0004181~METALLOCARBOXYPEPTIDASE ACTIVITY",
        "EnrichmentMap_Overlap_size" : 2,
        "EnrichmentMap_similarity_coefficient" : 1.0,
        "shared_interaction" : "Geneset_Overlap",
        "EnrichmentMap_Data_Set" : "VvsF_all",
        "name" : "\"IPR000834:PEPTIDASE M14, CARBOXYPEPTIDASE A\" (Geneset_Overlap_VvsF_all) GO:0004181~METALLOCARBOXYPEPTIDASE ACTIVITY",
        "interaction" : "Geneset_Overlap",
        "SUID" : 444,
        "__mclCluster" : 1,
        "selected" : false,
        "EnrichmentMap_Overlap_genes" : [ "\"101082116", "101098630\"" ]
      },
      "selected" : false
    }, {
      "data" : {
        "id" : "443",
        "source" : "93",
        "target" : "179",
        "shared_name" : "SM00013:LRRNT (Geneset_Overlap_D10vsF_all) IPR000372:LEUCINE-RICH REPEAT-CONTAINING N-TERMINAL",
        "EnrichmentMap_Overlap_size" : 3,
        "EnrichmentMap_similarity_coefficient" : 1.0,
        "shared_interaction" : "Geneset_Overlap",
        "EnrichmentMap_Data_Set" : "D10vsF_all",
        "name" : "SM00013:LRRNT (Geneset_Overlap_D10vsF_all) IPR000372:LEUCINE-RICH REPEAT-CONTAINING N-TERMINAL",
        "interaction" : "Geneset_Overlap",
        "SUID" : 443,
        "__mclCluster" : 1,
        "selected" : false,
        "EnrichmentMap_Overlap_genes" : [ "\"102900129", "101086594", "101082555\"" ]
      },
      "selected" : false
    }, {
      "data" : {
        "id" : "442",
        "source" : "93",
        "target" : "170",
        "shared_name" : "SM00013:LRRNT (Geneset_Overlap_D10vsF_all) \"IPR003591:LEUCINE-RICH REPEAT, TYPICAL SUBTYPE\"",
        "EnrichmentMap_Overlap_size" : 2,
        "EnrichmentMap_similarity_coefficient" : 0.6666666666666666,
        "shared_interaction" : "Geneset_Overlap",
        "EnrichmentMap_Data_Set" : "D10vsF_all",
        "name" : "SM00013:LRRNT (Geneset_Overlap_D10vsF_all) \"IPR003591:LEUCINE-RICH REPEAT, TYPICAL SUBTYPE\"",
        "interaction" : "Geneset_Overlap",
        "SUID" : 442,
        "__mclCluster" : 1,
        "selected" : false,
        "EnrichmentMap_Overlap_genes" : [ "101086594", "101082555\"" ]
      },
      "selected" : false
    }, {
      "data" : {
        "id" : "441",
        "source" : "93",
        "target" : "117",
        "shared_name" : "SM00013:LRRNT (Geneset_Overlap_D10vsF_all) LEUCINE-RICH REPEAT",
        "EnrichmentMap_Overlap_size" : 2,
        "EnrichmentMap_similarity_coefficient" : 0.6666666666666666,
        "shared_interaction" : "Geneset_Overlap",
        "EnrichmentMap_Data_Set" : "D10vsF_all",
        "name" : "SM00013:LRRNT (Geneset_Overlap_D10vsF_all) LEUCINE-RICH REPEAT",
        "interaction" : "Geneset_Overlap",
        "SUID" : 441,
        "__mclCluster" : 1,
        "selected" : false,
        "EnrichmentMap_Overlap_genes" : [ "101086594", "101082555\"" ]
      },
      "selected" : false
    }, {
      "data" : {
        "id" : "440",
        "source" : "93",
        "target" : "175",
        "shared_name" : "SM00013:LRRNT (Geneset_Overlap_D10vsF_all) IPR001611:LEUCINE-RICH REPEAT",
        "EnrichmentMap_Overlap_size" : 2,
        "EnrichmentMap_similarity_coefficient" : 0.6666666666666666,
        "shared_interaction" : "Geneset_Overlap",
        "EnrichmentMap_Data_Set" : "D10vsF_all",
        "name" : "SM00013:LRRNT (Geneset_Overlap_D10vsF_all) IPR001611:LEUCINE-RICH REPEAT",
        "interaction" : "Geneset_Overlap",
        "SUID" : 440,
        "__mclCluster" : 1,
        "selected" : false,
        "EnrichmentMap_Overlap_genes" : [ "101086594", "101082555\"" ]
      },
      "selected" : false
    }, {
      "data" : {
        "id" : "439",
        "source" : "92",
        "target" : "146",
        "shared_name" : "RESPIRATORY CHAIN (Geneset_Overlap_VvsF_all) GO:0008137~NADH DEHYDROGENASE (UBIQUINONE) ACTIVITY",
        "EnrichmentMap_Overlap_size" : 4,
        "EnrichmentMap_similarity_coefficient" : 1.0,
        "shared_interaction" : "Geneset_Overlap",
        "EnrichmentMap_Data_Set" : "VvsF_all",
        "name" : "RESPIRATORY CHAIN (Geneset_Overlap_VvsF_all) GO:0008137~NADH DEHYDROGENASE (UBIQUINONE) ACTIVITY",
        "interaction" : "Geneset_Overlap",
        "SUID" : 439,
        "__mclCluster" : 1,
        "selected" : false,
        "EnrichmentMap_Overlap_genes" : [ "\"807929", "807935", "807937", "807938\"" ]
      },
      "selected" : false
    }, {
      "data" : {
        "id" : "438",
        "source" : "92",
        "target" : "169",
        "shared_name" : "RESPIRATORY CHAIN (Geneset_Overlap_VvsF_all) GO:0042773~ATP SYNTHESIS COUPLED ELECTRON TRANSPORT",
        "EnrichmentMap_Overlap_size" : 1,
        "EnrichmentMap_similarity_coefficient" : 0.5,
        "shared_interaction" : "Geneset_Overlap",
        "EnrichmentMap_Data_Set" : "VvsF_all",
        "name" : "RESPIRATORY CHAIN (Geneset_Overlap_VvsF_all) GO:0042773~ATP SYNTHESIS COUPLED ELECTRON TRANSPORT",
        "interaction" : "Geneset_Overlap",
        "SUID" : 438,
        "__mclCluster" : 1,
        "selected" : false,
        "EnrichmentMap_Overlap_genes" : [ "\"807929" ]
      },
      "selected" : false
    }, {
      "data" : {
        "id" : "437",
        "source" : "92",
        "target" : "129",
        "shared_name" : "RESPIRATORY CHAIN (Geneset_Overlap_VvsF_all) ELECTRON TRANSPORT",
        "EnrichmentMap_Overlap_size" : 6,
        "EnrichmentMap_similarity_coefficient" : 1.0,
        "shared_interaction" : "Geneset_Overlap",
        "EnrichmentMap_Data_Set" : "VvsF_all",
        "name" : "RESPIRATORY CHAIN (Geneset_Overlap_VvsF_all) ELECTRON TRANSPORT",
        "interaction" : "Geneset_Overlap",
        "SUID" : 437,
        "__mclCluster" : 1,
        "selected" : false,
        "EnrichmentMap_Overlap_genes" : [ "\"807929", "807934", "807935", "807936", "807937", "807938\"" ]
      },
      "selected" : false
    }, {
      "data" : {
        "id" : "436",
        "source" : "92",
        "target" : "177",
        "shared_name" : "RESPIRATORY CHAIN (Geneset_Overlap_VvsF_all) NAD",
        "EnrichmentMap_Overlap_size" : 4,
        "EnrichmentMap_similarity_coefficient" : 1.0,
        "shared_interaction" : "Geneset_Overlap",
        "EnrichmentMap_Data_Set" : "VvsF_all",
        "name" : "RESPIRATORY CHAIN (Geneset_Overlap_VvsF_all) NAD",
        "interaction" : "Geneset_Overlap",
        "SUID" : 436,
        "__mclCluster" : 1,
        "selected" : false,
        "EnrichmentMap_Overlap_genes" : [ "\"807929", "807935", "807937", "807938\"" ]
      },
      "selected" : false
    }, {
      "data" : {
        "id" : "435",
        "source" : "92",
        "target" : "158",
        "shared_name" : "RESPIRATORY CHAIN (Geneset_Overlap_VvsF_all) UBIQUINONE",
        "EnrichmentMap_Overlap_size" : 4,
        "EnrichmentMap_similarity_coefficient" : 1.0,
        "shared_interaction" : "Geneset_Overlap",
        "EnrichmentMap_Data_Set" : "VvsF_all",
        "name" : "RESPIRATORY CHAIN (Geneset_Overlap_VvsF_all) UBIQUINONE",
        "interaction" : "Geneset_Overlap",
        "SUID" : 435,
        "__mclCluster" : 1,
        "selected" : false,
        "EnrichmentMap_Overlap_genes" : [ "\"807929", "807935", "807937", "807938\"" ]
      },
      "selected" : false
    }, {
      "data" : {
        "id" : "434",
        "source" : "92",
        "target" : "161",
        "shared_name" : "RESPIRATORY CHAIN (Geneset_Overlap_VvsF_all) MITOCHONDRION",
        "EnrichmentMap_Overlap_size" : 6,
        "EnrichmentMap_similarity_coefficient" : 1.0,
        "shared_interaction" : "Geneset_Overlap",
        "EnrichmentMap_Data_Set" : "VvsF_all",
        "name" : "RESPIRATORY CHAIN (Geneset_Overlap_VvsF_all) MITOCHONDRION",
        "interaction" : "Geneset_Overlap",
        "SUID" : 434,
        "__mclCluster" : 1,
        "selected" : false,
        "EnrichmentMap_Overlap_genes" : [ "\"807929", "807934", "807935", "807936", "807937", "807938\"" ]
      },
      "selected" : false
    }, {
      "data" : {
        "id" : "433",
        "source" : "92",
        "target" : "130",
        "shared_name" : "RESPIRATORY CHAIN (Geneset_Overlap_VvsF_all) FCA00190:OXIDATIVE PHOSPHORYLATION",
        "EnrichmentMap_Overlap_size" : 6,
        "EnrichmentMap_similarity_coefficient" : 1.0,
        "shared_interaction" : "Geneset_Overlap",
        "EnrichmentMap_Data_Set" : "VvsF_all",
        "name" : "RESPIRATORY CHAIN (Geneset_Overlap_VvsF_all) FCA00190:OXIDATIVE PHOSPHORYLATION",
        "interaction" : "Geneset_Overlap",
        "SUID" : 433,
        "__mclCluster" : 1,
        "selected" : false,
        "EnrichmentMap_Overlap_genes" : [ "\"807929", "807934", "807935", "807936", "807937", "807938\"" ]
      },
      "selected" : false
    }, {
      "data" : {
        "id" : "432",
        "source" : "92",
        "target" : "137",
        "shared_name" : "RESPIRATORY CHAIN (Geneset_Overlap_VvsF_all) GO:0005747~MITOCHONDRIAL RESPIRATORY CHAIN COMPLEX I",
        "EnrichmentMap_Overlap_size" : 4,
        "EnrichmentMap_similarity_coefficient" : 1.0,
        "shared_interaction" : "Geneset_Overlap",
        "EnrichmentMap_Data_Set" : "VvsF_all",
        "name" : "RESPIRATORY CHAIN (Geneset_Overlap_VvsF_all) GO:0005747~MITOCHONDRIAL RESPIRATORY CHAIN COMPLEX I",
        "interaction" : "Geneset_Overlap",
        "SUID" : 432,
        "__mclCluster" : 1,
        "selected" : false,
        "EnrichmentMap_Overlap_genes" : [ "\"807929", "807935", "807937", "807938\"" ]
      },
      "selected" : false
    }, {
      "data" : {
        "id" : "431",
        "source" : "92",
        "target" : "113",
        "shared_name" : "RESPIRATORY CHAIN (Geneset_Overlap_VvsF_all) TRANSMEMBRANE HELIX",
        "EnrichmentMap_Overlap_size" : 5,
        "EnrichmentMap_similarity_coefficient" : 0.8333333333333334,
        "shared_interaction" : "Geneset_Overlap",
        "EnrichmentMap_Data_Set" : "VvsF_all",
        "name" : "RESPIRATORY CHAIN (Geneset_Overlap_VvsF_all) TRANSMEMBRANE HELIX",
        "interaction" : "Geneset_Overlap",
        "SUID" : 431,
        "__mclCluster" : 1,
        "selected" : false,
        "EnrichmentMap_Overlap_genes" : [ "\"807929", "807934", "807935", "807936", "807937" ]
      },
      "selected" : false
    }, {
      "data" : {
        "id" : "430",
        "source" : "92",
        "target" : "152",
        "shared_name" : "RESPIRATORY CHAIN (Geneset_Overlap_VvsF_all) GO:0016021~INTEGRAL COMPONENT OF MEMBRANE",
        "EnrichmentMap_Overlap_size" : 6,
        "EnrichmentMap_similarity_coefficient" : 1.0,
        "shared_interaction" : "Geneset_Overlap",
        "EnrichmentMap_Data_Set" : "VvsF_all",
        "name" : "RESPIRATORY CHAIN (Geneset_Overlap_VvsF_all) GO:0016021~INTEGRAL COMPONENT OF MEMBRANE",
        "interaction" : "Geneset_Overlap",
        "SUID" : 430,
        "__mclCluster" : 1,
        "selected" : false,
        "EnrichmentMap_Overlap_genes" : [ "\"807929", "807934", "807935", "807936", "807937", "807938\"" ]
      },
      "selected" : false
    }, {
      "data" : {
        "id" : "429",
        "source" : "92",
        "target" : "63",
        "shared_name" : "RESPIRATORY CHAIN (Geneset_Overlap_VvsF_all) GO:0070469~RESPIRATORY CHAIN",
        "EnrichmentMap_Overlap_size" : 1,
        "EnrichmentMap_similarity_coefficient" : 0.5,
        "shared_interaction" : "Geneset_Overlap",
        "EnrichmentMap_Data_Set" : "VvsF_all",
        "name" : "RESPIRATORY CHAIN (Geneset_Overlap_VvsF_all) GO:0070469~RESPIRATORY CHAIN",
        "interaction" : "Geneset_Overlap",
        "SUID" : 429,
        "__mclCluster" : 1,
        "selected" : false,
        "EnrichmentMap_Overlap_genes" : [ "\"807929" ]
      },
      "selected" : false
    }, {
      "data" : {
        "id" : "428",
        "source" : "92",
        "target" : "163",
        "shared_name" : "RESPIRATORY CHAIN (Geneset_Overlap_VvsF_all) TRANSPORT",
        "EnrichmentMap_Overlap_size" : 6,
        "EnrichmentMap_similarity_coefficient" : 1.0,
        "shared_interaction" : "Geneset_Overlap",
        "EnrichmentMap_Data_Set" : "VvsF_all",
        "name" : "RESPIRATORY CHAIN (Geneset_Overlap_VvsF_all) TRANSPORT",
        "interaction" : "Geneset_Overlap",
        "SUID" : 428,
        "__mclCluster" : 1,
        "selected" : false,
        "EnrichmentMap_Overlap_genes" : [ "\"807929", "807934", "807935", "807936", "807937", "807938\"" ]
      },
      "selected" : false
    }, {
      "data" : {
        "id" : "427",
        "source" : "92",
        "target" : "156",
        "shared_name" : "RESPIRATORY CHAIN (Geneset_Overlap_VvsF_all) FCA05012:PARKINSON'S DISEASE",
        "EnrichmentMap_Overlap_size" : 6,
        "EnrichmentMap_similarity_coefficient" : 1.0,
        "shared_interaction" : "Geneset_Overlap",
        "EnrichmentMap_Data_Set" : "VvsF_all",
        "name" : "RESPIRATORY CHAIN (Geneset_Overlap_VvsF_all) FCA05012:PARKINSON'S DISEASE",
        "interaction" : "Geneset_Overlap",
        "SUID" : 427,
        "__mclCluster" : 1,
        "selected" : false,
        "EnrichmentMap_Overlap_genes" : [ "\"807929", "807934", "807935", "807936", "807937", "807938\"" ]
      },
      "selected" : false
    }, {
      "data" : {
        "id" : "426",
        "source" : "92",
        "target" : "128",
        "shared_name" : "RESPIRATORY CHAIN (Geneset_Overlap_VvsF_all) TRANSMEMBRANE REGION",
        "EnrichmentMap_Overlap_size" : 6,
        "EnrichmentMap_similarity_coefficient" : 1.0,
        "shared_interaction" : "Geneset_Overlap",
        "EnrichmentMap_Data_Set" : "VvsF_all",
        "name" : "RESPIRATORY CHAIN (Geneset_Overlap_VvsF_all) TRANSMEMBRANE REGION",
        "interaction" : "Geneset_Overlap",
        "SUID" : 426,
        "__mclCluster" : 1,
        "selected" : false,
        "EnrichmentMap_Overlap_genes" : [ "\"807929", "807934", "807935", "807936", "807937", "807938\"" ]
      },
      "selected" : false
    }, {
      "data" : {
        "id" : "425",
        "source" : "90",
        "target" : "110",
        "shared_name" : "IPR000418:ETS DOMAIN (Geneset_Overlap_D10vsF_all) IPR003118:POINTED DOMAIN",
        "EnrichmentMap_Overlap_size" : 1,
        "EnrichmentMap_similarity_coefficient" : 0.5,
        "shared_interaction" : "Geneset_Overlap",
        "EnrichmentMap_Data_Set" : "D10vsF_all",
        "name" : "IPR000418:ETS DOMAIN (Geneset_Overlap_D10vsF_all) IPR003118:POINTED DOMAIN",
        "interaction" : "Geneset_Overlap",
        "SUID" : 425,
        "__mclCluster" : 1,
        "selected" : false,
        "EnrichmentMap_Overlap_genes" : [ "101090716\"" ]
      },
      "selected" : false
    }, {
      "data" : {
        "id" : "424",
        "source" : "90",
        "target" : "144",
        "shared_name" : "IPR000418:ETS DOMAIN (Geneset_Overlap_D10vsF_all) \"GO:0000981~RNA POLYMERASE II TRANSCRIPTION FACTOR ACTIVITY, SEQUENCE-SPECIFIC DNA BINDING\"",
        "EnrichmentMap_Overlap_size" : 3,
        "EnrichmentMap_similarity_coefficient" : 1.0,
        "shared_interaction" : "Geneset_Overlap",
        "EnrichmentMap_Data_Set" : "D10vsF_all",
        "name" : "IPR000418:ETS DOMAIN (Geneset_Overlap_D10vsF_all) \"GO:0000981~RNA POLYMERASE II TRANSCRIPTION FACTOR ACTIVITY, SEQUENCE-SPECIFIC DNA BINDING\"",
        "interaction" : "Geneset_Overlap",
        "SUID" : 424,
        "__mclCluster" : 1,
        "selected" : false,
        "EnrichmentMap_Overlap_genes" : [ "\"101086621", "101090461", "101090716\"" ]
      },
      "selected" : false
    }, {
      "data" : {
        "id" : "423",
        "source" : "90",
        "target" : "168",
        "shared_name" : "IPR000418:ETS DOMAIN (Geneset_Overlap_D10vsF_all) DNA-BINDING",
        "EnrichmentMap_Overlap_size" : 2,
        "EnrichmentMap_similarity_coefficient" : 0.6666666666666666,
        "shared_interaction" : "Geneset_Overlap",
        "EnrichmentMap_Data_Set" : "D10vsF_all",
        "name" : "IPR000418:ETS DOMAIN (Geneset_Overlap_D10vsF_all) DNA-BINDING",
        "interaction" : "Geneset_Overlap",
        "SUID" : 423,
        "__mclCluster" : 1,
        "selected" : false,
        "EnrichmentMap_Overlap_genes" : [ "101090461", "101090716\"" ]
      },
      "selected" : false
    }, {
      "data" : {
        "id" : "422",
        "source" : "90",
        "target" : "164",
        "shared_name" : "IPR000418:ETS DOMAIN (Geneset_Overlap_D10vsF_all) SM00413:ETS",
        "EnrichmentMap_Overlap_size" : 3,
        "EnrichmentMap_similarity_coefficient" : 1.0,
        "shared_interaction" : "Geneset_Overlap",
        "EnrichmentMap_Data_Set" : "D10vsF_all",
        "name" : "IPR000418:ETS DOMAIN (Geneset_Overlap_D10vsF_all) SM00413:ETS",
        "interaction" : "Geneset_Overlap",
        "SUID" : 422,
        "__mclCluster" : 1,
        "selected" : false,
        "EnrichmentMap_Overlap_genes" : [ "\"101086621", "101090461", "101090716\"" ]
      },
      "selected" : false
    }, {
      "data" : {
        "id" : "421",
        "source" : "89",
        "target" : "118",
        "shared_name" : "NUCLEUS (Geneset_Overlap_D10vsF_all) IPR002909:CELL SURFACE RECEPTOR IPT/TIG",
        "EnrichmentMap_Overlap_size" : 2,
        "EnrichmentMap_similarity_coefficient" : 0.6666666666666666,
        "shared_interaction" : "Geneset_Overlap",
        "EnrichmentMap_Data_Set" : "D10vsF_all",
        "name" : "NUCLEUS (Geneset_Overlap_D10vsF_all) IPR002909:CELL SURFACE RECEPTOR IPT/TIG",
        "interaction" : "Geneset_Overlap",
        "SUID" : 421,
        "selected" : false,
        "EnrichmentMap_Overlap_genes" : [ "\"101081441", "101099543" ]
      },
      "selected" : false
    }, {
      "data" : {
        "id" : "420",
        "source" : "89",
        "target" : "110",
        "shared_name" : "NUCLEUS (Geneset_Overlap_D10vsF_all) IPR003118:POINTED DOMAIN",
        "EnrichmentMap_Overlap_size" : 1,
        "EnrichmentMap_similarity_coefficient" : 0.5,
        "shared_interaction" : "Geneset_Overlap",
        "EnrichmentMap_Data_Set" : "D10vsF_all",
        "name" : "NUCLEUS (Geneset_Overlap_D10vsF_all) IPR003118:POINTED DOMAIN",
        "interaction" : "Geneset_Overlap",
        "SUID" : 420,
        "__mclCluster" : 1,
        "selected" : false,
        "EnrichmentMap_Overlap_genes" : [ "101090716\"" ]
      },
      "selected" : false
    }, {
      "data" : {
        "id" : "419",
        "source" : "89",
        "target" : "111",
        "shared_name" : "NUCLEUS (Geneset_Overlap_D10vsF_all) \"GO:0001077~TRANSCRIPTIONAL ACTIVATOR ACTIVITY, RNA POLYMERASE II CORE PROMOTER PROXIMAL REGION SEQUENCE-SPECIFIC BINDING\"",
        "EnrichmentMap_Overlap_size" : 5,
        "EnrichmentMap_similarity_coefficient" : 1.0,
        "shared_interaction" : "Geneset_Overlap",
        "EnrichmentMap_Data_Set" : "D10vsF_all",
        "name" : "NUCLEUS (Geneset_Overlap_D10vsF_all) \"GO:0001077~TRANSCRIPTIONAL ACTIVATOR ACTIVITY, RNA POLYMERASE II CORE PROMOTER PROXIMAL REGION SEQUENCE-SPECIFIC BINDING\"",
        "interaction" : "Geneset_Overlap",
        "SUID" : 419,
        "__mclCluster" : 1,
        "selected" : false,
        "EnrichmentMap_Overlap_genes" : [ "\"101081441", "101094231", "101085621", "101097442", "101090716\"" ]
      },
      "selected" : false
    }, {
      "data" : {
        "id" : "418",
        "source" : "89",
        "target" : "141",
        "shared_name" : "NUCLEUS (Geneset_Overlap_D10vsF_all) IPR014756:IMMUNOGLOBULIN E-SET",
        "EnrichmentMap_Overlap_size" : 3,
        "EnrichmentMap_similarity_coefficient" : 0.5,
        "shared_interaction" : "Geneset_Overlap",
        "EnrichmentMap_Data_Set" : "D10vsF_all",
        "name" : "NUCLEUS (Geneset_Overlap_D10vsF_all) IPR014756:IMMUNOGLOBULIN E-SET",
        "interaction" : "Geneset_Overlap",
        "SUID" : 418,
        "selected" : false,
        "EnrichmentMap_Overlap_genes" : [ "\"101081441", "101099543", "101097442" ]
      },
      "selected" : false
    }, {
      "data" : {
        "id" : "417",
        "source" : "89",
        "target" : "116",
        "shared_name" : "NUCLEUS (Geneset_Overlap_D10vsF_all) TRANSCRIPTION REGULATION",
        "EnrichmentMap_Overlap_size" : 4,
        "EnrichmentMap_similarity_coefficient" : 0.8,
        "shared_interaction" : "Geneset_Overlap",
        "EnrichmentMap_Data_Set" : "D10vsF_all",
        "name" : "NUCLEUS (Geneset_Overlap_D10vsF_all) TRANSCRIPTION REGULATION",
        "interaction" : "Geneset_Overlap",
        "SUID" : 417,
        "__mclCluster" : 1,
        "selected" : false,
        "EnrichmentMap_Overlap_genes" : [ "\"101081441", "101100195", "101094231", "101084202" ]
      },
      "selected" : false
    }, {
      "data" : {
        "id" : "416",
        "source" : "89",
        "target" : "173",
        "shared_name" : "NUCLEUS (Geneset_Overlap_D10vsF_all) SM00429:IPT",
        "EnrichmentMap_Overlap_size" : 2,
        "EnrichmentMap_similarity_coefficient" : 0.6666666666666666,
        "shared_interaction" : "Geneset_Overlap",
        "EnrichmentMap_Data_Set" : "D10vsF_all",
        "name" : "NUCLEUS (Geneset_Overlap_D10vsF_all) SM00429:IPT",
        "interaction" : "Geneset_Overlap",
        "SUID" : 416,
        "selected" : false,
        "EnrichmentMap_Overlap_genes" : [ "\"101081441", "101099543" ]
      },
      "selected" : false
    }, {
      "data" : {
        "id" : "415",
        "source" : "89",
        "target" : "144",
        "shared_name" : "NUCLEUS (Geneset_Overlap_D10vsF_all) \"GO:0000981~RNA POLYMERASE II TRANSCRIPTION FACTOR ACTIVITY, SEQUENCE-SPECIFIC DNA BINDING\"",
        "EnrichmentMap_Overlap_size" : 4,
        "EnrichmentMap_similarity_coefficient" : 0.8,
        "shared_interaction" : "Geneset_Overlap",
        "EnrichmentMap_Data_Set" : "D10vsF_all",
        "name" : "NUCLEUS (Geneset_Overlap_D10vsF_all) \"GO:0000981~RNA POLYMERASE II TRANSCRIPTION FACTOR ACTIVITY, SEQUENCE-SPECIFIC DNA BINDING\"",
        "interaction" : "Geneset_Overlap",
        "SUID" : 415,
        "__mclCluster" : 1,
        "selected" : false,
        "EnrichmentMap_Overlap_genes" : [ "101090461", "101085621", "101099543", "101090716\"" ]
      },
      "selected" : false
    }, {
      "data" : {
        "id" : "414",
        "source" : "89",
        "target" : "164",
        "shared_name" : "NUCLEUS (Geneset_Overlap_D10vsF_all) SM00413:ETS",
        "EnrichmentMap_Overlap_size" : 2,
        "EnrichmentMap_similarity_coefficient" : 0.6666666666666666,
        "shared_interaction" : "Geneset_Overlap",
        "EnrichmentMap_Data_Set" : "D10vsF_all",
        "name" : "NUCLEUS (Geneset_Overlap_D10vsF_all) SM00413:ETS",
        "interaction" : "Geneset_Overlap",
        "SUID" : 414,
        "__mclCluster" : 1,
        "selected" : false,
        "EnrichmentMap_Overlap_genes" : [ "101090461", "101090716\"" ]
      },
      "selected" : false
    }, {
      "data" : {
        "id" : "413",
        "source" : "89",
        "target" : "168",
        "shared_name" : "NUCLEUS (Geneset_Overlap_D10vsF_all) DNA-BINDING",
        "EnrichmentMap_Overlap_size" : 7,
        "EnrichmentMap_similarity_coefficient" : 0.875,
        "shared_interaction" : "Geneset_Overlap",
        "EnrichmentMap_Data_Set" : "D10vsF_all",
        "name" : "NUCLEUS (Geneset_Overlap_D10vsF_all) DNA-BINDING",
        "interaction" : "Geneset_Overlap",
        "SUID" : 413,
        "__mclCluster" : 1,
        "selected" : false,
        "EnrichmentMap_Overlap_genes" : [ "\"101081441", "101100195", "101086621", "101094231", "101084202", "101090461", "101090716\"" ]
      },
      "selected" : false
    }, {
      "data" : {
        "id" : "412",
        "source" : "89",
        "target" : "90",
        "shared_name" : "NUCLEUS (Geneset_Overlap_D10vsF_all) IPR000418:ETS DOMAIN",
        "EnrichmentMap_Overlap_size" : 2,
        "EnrichmentMap_similarity_coefficient" : 0.6666666666666666,
        "shared_interaction" : "Geneset_Overlap",
        "EnrichmentMap_Data_Set" : "D10vsF_all",
        "name" : "NUCLEUS (Geneset_Overlap_D10vsF_all) IPR000418:ETS DOMAIN",
        "interaction" : "Geneset_Overlap",
        "SUID" : 412,
        "__mclCluster" : 1,
        "selected" : false,
        "EnrichmentMap_Overlap_genes" : [ "101090461", "101090716\"" ]
      },
      "selected" : false
    }, {
      "data" : {
        "id" : "411",
        "source" : "89",
        "target" : "64",
        "shared_name" : "NUCLEUS (Geneset_Overlap_D10vsF_all) GO:0003682~CHROMATIN BINDING",
        "EnrichmentMap_Overlap_size" : 3,
        "EnrichmentMap_similarity_coefficient" : 0.5,
        "shared_interaction" : "Geneset_Overlap",
        "EnrichmentMap_Data_Set" : "D10vsF_all",
        "name" : "NUCLEUS (Geneset_Overlap_D10vsF_all) GO:0003682~CHROMATIN BINDING",
        "interaction" : "Geneset_Overlap",
        "SUID" : 411,
        "__mclCluster" : 1,
        "selected" : false,
        "EnrichmentMap_Overlap_genes" : [ "101086621", "101094231", "101099543" ]
      },
      "selected" : false
    }, {
      "data" : {
        "id" : "410",
        "source" : "88",
        "target" : "145",
        "shared_name" : "FCA04261:ADRENERGIC SIGNALING IN CARDIOMYOCYTES (Geneset_Overlap_VvsF_all) GO:0086002~CARDIAC MUSCLE CELL ACTION POTENTIAL INVOLVED IN CONTRACTION",
        "EnrichmentMap_Overlap_size" : 1,
        "EnrichmentMap_similarity_coefficient" : 0.5,
        "shared_interaction" : "Geneset_Overlap",
        "EnrichmentMap_Data_Set" : "VvsF_all",
        "name" : "FCA04261:ADRENERGIC SIGNALING IN CARDIOMYOCYTES (Geneset_Overlap_VvsF_all) GO:0086002~CARDIAC MUSCLE CELL ACTION POTENTIAL INVOLVED IN CONTRACTION",
        "interaction" : "Geneset_Overlap",
        "SUID" : 410,
        "__mclCluster" : 1,
        "selected" : false,
        "EnrichmentMap_Overlap_genes" : [ "\"101087863" ]
      },
      "selected" : false
    }, {
      "data" : {
        "id" : "409",
        "source" : "88",
        "target" : "103",
        "shared_name" : "FCA04261:ADRENERGIC SIGNALING IN CARDIOMYOCYTES (Geneset_Overlap_VvsF_all) GO:0086091~REGULATION OF HEART RATE BY CARDIAC CONDUCTION",
        "EnrichmentMap_Overlap_size" : 1,
        "EnrichmentMap_similarity_coefficient" : 0.5,
        "shared_interaction" : "Geneset_Overlap",
        "EnrichmentMap_Data_Set" : "VvsF_all",
        "name" : "FCA04261:ADRENERGIC SIGNALING IN CARDIOMYOCYTES (Geneset_Overlap_VvsF_all) GO:0086091~REGULATION OF HEART RATE BY CARDIAC CONDUCTION",
        "interaction" : "Geneset_Overlap",
        "SUID" : 409,
        "__mclCluster" : 1,
        "selected" : false,
        "EnrichmentMap_Overlap_genes" : [ "\"101087863" ]
      },
      "selected" : false
    }, {
      "data" : {
        "id" : "408",
        "source" : "87",
        "target" : "151",
        "shared_name" : "GO:0070374~POSITIVE REGULATION OF ERK1 AND ERK2 CASCADE (Geneset_Overlap_D10vsF_all) GO:0014068~POSITIVE REGULATION OF PHOSPHATIDYLINOSITOL 3-KINASE SIGNALING",
        "EnrichmentMap_Overlap_size" : 3,
        "EnrichmentMap_similarity_coefficient" : 1.0,
        "shared_interaction" : "Geneset_Overlap",
        "EnrichmentMap_Data_Set" : "D10vsF_all",
        "name" : "GO:0070374~POSITIVE REGULATION OF ERK1 AND ERK2 CASCADE (Geneset_Overlap_D10vsF_all) GO:0014068~POSITIVE REGULATION OF PHOSPHATIDYLINOSITOL 3-KINASE SIGNALING",
        "interaction" : "Geneset_Overlap",
        "SUID" : 408,
        "__mclCluster" : 1,
        "selected" : false,
        "EnrichmentMap_Overlap_genes" : [ "\"101087130", "101090260", "100135774\"" ]
      },
      "selected" : false
    }, {
      "data" : {
        "id" : "407",
        "source" : "87",
        "target" : "147",
        "shared_name" : "GO:0070374~POSITIVE REGULATION OF ERK1 AND ERK2 CASCADE (Geneset_Overlap_D10vsF_all) GO:0043536~POSITIVE REGULATION OF BLOOD VESSEL ENDOTHELIAL CELL MIGRATION",
        "EnrichmentMap_Overlap_size" : 2,
        "EnrichmentMap_similarity_coefficient" : 1.0,
        "shared_interaction" : "Geneset_Overlap",
        "EnrichmentMap_Data_Set" : "D10vsF_all",
        "name" : "GO:0070374~POSITIVE REGULATION OF ERK1 AND ERK2 CASCADE (Geneset_Overlap_D10vsF_all) GO:0043536~POSITIVE REGULATION OF BLOOD VESSEL ENDOTHELIAL CELL MIGRATION",
        "interaction" : "Geneset_Overlap",
        "SUID" : 407,
        "__mclCluster" : 1,
        "selected" : false,
        "EnrichmentMap_Overlap_genes" : [ "\"101087130", "100135774\"" ]
      },
      "selected" : false
    }, {
      "data" : {
        "id" : "406",
        "source" : "87",
        "target" : "127",
        "shared_name" : "GO:0070374~POSITIVE REGULATION OF ERK1 AND ERK2 CASCADE (Geneset_Overlap_D10vsF_all) GO:0030335~POSITIVE REGULATION OF CELL MIGRATION",
        "EnrichmentMap_Overlap_size" : 2,
        "EnrichmentMap_similarity_coefficient" : 0.5,
        "shared_interaction" : "Geneset_Overlap",
        "EnrichmentMap_Data_Set" : "D10vsF_all",
        "name" : "GO:0070374~POSITIVE REGULATION OF ERK1 AND ERK2 CASCADE (Geneset_Overlap_D10vsF_all) GO:0030335~POSITIVE REGULATION OF CELL MIGRATION",
        "interaction" : "Geneset_Overlap",
        "SUID" : 406,
        "selected" : false,
        "EnrichmentMap_Overlap_genes" : [ "101088844", "100135774\"" ]
      },
      "selected" : false
    }, {
      "data" : {
        "id" : "405",
        "source" : "85",
        "target" : "114",
        "shared_name" : "GO:0007171~ACTIVATION OF TRANSMEMBRANE RECEPTOR PROTEIN TYROSINE KINASE ACTIVITY (Geneset_Overlap_D10vsF_all) FCA04151:PI3K-AKT SIGNALING PATHWAY",
        "EnrichmentMap_Overlap_size" : 1,
        "EnrichmentMap_similarity_coefficient" : 0.5,
        "shared_interaction" : "Geneset_Overlap",
        "EnrichmentMap_Data_Set" : "D10vsF_all",
        "name" : "GO:0007171~ACTIVATION OF TRANSMEMBRANE RECEPTOR PROTEIN TYROSINE KINASE ACTIVITY (Geneset_Overlap_D10vsF_all) FCA04151:PI3K-AKT SIGNALING PATHWAY",
        "interaction" : "Geneset_Overlap",
        "SUID" : 405,
        "__mclCluster" : 1,
        "selected" : false,
        "EnrichmentMap_Overlap_genes" : [ "\"101087130" ]
      },
      "selected" : false
    }, {
      "data" : {
        "id" : "404",
        "source" : "85",
        "target" : "147",
        "shared_name" : "GO:0007171~ACTIVATION OF TRANSMEMBRANE RECEPTOR PROTEIN TYROSINE KINASE ACTIVITY (Geneset_Overlap_D10vsF_all) GO:0043536~POSITIVE REGULATION OF BLOOD VESSEL ENDOTHELIAL CELL MIGRATION",
        "EnrichmentMap_Overlap_size" : 1,
        "EnrichmentMap_similarity_coefficient" : 0.5,
        "shared_interaction" : "Geneset_Overlap",
        "EnrichmentMap_Data_Set" : "D10vsF_all",
        "name" : "GO:0007171~ACTIVATION OF TRANSMEMBRANE RECEPTOR PROTEIN TYROSINE KINASE ACTIVITY (Geneset_Overlap_D10vsF_all) GO:0043536~POSITIVE REGULATION OF BLOOD VESSEL ENDOTHELIAL CELL MIGRATION",
        "interaction" : "Geneset_Overlap",
        "SUID" : 404,
        "__mclCluster" : 1,
        "selected" : false,
        "EnrichmentMap_Overlap_genes" : [ "\"101087130" ]
      },
      "selected" : false
    }, {
      "data" : {
        "id" : "403",
        "source" : "85",
        "target" : "151",
        "shared_name" : "GO:0007171~ACTIVATION OF TRANSMEMBRANE RECEPTOR PROTEIN TYROSINE KINASE ACTIVITY (Geneset_Overlap_D10vsF_all) GO:0014068~POSITIVE REGULATION OF PHOSPHATIDYLINOSITOL 3-KINASE SIGNALING",
        "EnrichmentMap_Overlap_size" : 1,
        "EnrichmentMap_similarity_coefficient" : 0.5,
        "shared_interaction" : "Geneset_Overlap",
        "EnrichmentMap_Data_Set" : "D10vsF_all",
        "name" : "GO:0007171~ACTIVATION OF TRANSMEMBRANE RECEPTOR PROTEIN TYROSINE KINASE ACTIVITY (Geneset_Overlap_D10vsF_all) GO:0014068~POSITIVE REGULATION OF PHOSPHATIDYLINOSITOL 3-KINASE SIGNALING",
        "interaction" : "Geneset_Overlap",
        "SUID" : 403,
        "__mclCluster" : 1,
        "selected" : false,
        "EnrichmentMap_Overlap_genes" : [ "\"101087130" ]
      },
      "selected" : false
    }, {
      "data" : {
        "id" : "402",
        "source" : "85",
        "target" : "87",
        "shared_name" : "GO:0007171~ACTIVATION OF TRANSMEMBRANE RECEPTOR PROTEIN TYROSINE KINASE ACTIVITY (Geneset_Overlap_D10vsF_all) GO:0070374~POSITIVE REGULATION OF ERK1 AND ERK2 CASCADE",
        "EnrichmentMap_Overlap_size" : 1,
        "EnrichmentMap_similarity_coefficient" : 0.5,
        "shared_interaction" : "Geneset_Overlap",
        "EnrichmentMap_Data_Set" : "D10vsF_all",
        "name" : "GO:0007171~ACTIVATION OF TRANSMEMBRANE RECEPTOR PROTEIN TYROSINE KINASE ACTIVITY (Geneset_Overlap_D10vsF_all) GO:0070374~POSITIVE REGULATION OF ERK1 AND ERK2 CASCADE",
        "interaction" : "Geneset_Overlap",
        "SUID" : 402,
        "__mclCluster" : 1,
        "selected" : false,
        "EnrichmentMap_Overlap_genes" : [ "\"101087130" ]
      },
      "selected" : false
    }, {
      "data" : {
        "id" : "401",
        "source" : "84",
        "target" : "140",
        "shared_name" : "TRANSMEMBRANE (Geneset_Overlap_D10vsF_all) IPR020846:MAJOR FACILITATOR SUPERFAMILY DOMAIN",
        "EnrichmentMap_Overlap_size" : 2,
        "EnrichmentMap_similarity_coefficient" : 0.5,
        "shared_interaction" : "Geneset_Overlap",
        "EnrichmentMap_Data_Set" : "D10vsF_all",
        "name" : "TRANSMEMBRANE (Geneset_Overlap_D10vsF_all) IPR020846:MAJOR FACILITATOR SUPERFAMILY DOMAIN",
        "interaction" : "Geneset_Overlap",
        "SUID" : 401,
        "selected" : false,
        "EnrichmentMap_Overlap_genes" : [ "101090129", "101087585" ]
      },
      "selected" : false
    }, {
      "data" : {
        "id" : "400",
        "source" : "84",
        "target" : "100",
        "shared_name" : "TRANSMEMBRANE (Geneset_Overlap_D10vsF_all) IPR015919:CADHERIN-LIKE",
        "EnrichmentMap_Overlap_size" : 2,
        "EnrichmentMap_similarity_coefficient" : 0.5,
        "shared_interaction" : "Geneset_Overlap",
        "EnrichmentMap_Data_Set" : "D10vsF_all",
        "name" : "TRANSMEMBRANE (Geneset_Overlap_D10vsF_all) IPR015919:CADHERIN-LIKE",
        "interaction" : "Geneset_Overlap",
        "SUID" : 400,
        "selected" : false,
        "EnrichmentMap_Overlap_genes" : [ "101095064", "101084501" ]
      },
      "selected" : false
    }, {
      "data" : {
        "id" : "399",
        "source" : "84",
        "target" : "158",
        "shared_name" : "TRANSMEMBRANE (Geneset_Overlap_VvsF_all) UBIQUINONE",
        "EnrichmentMap_Overlap_size" : 3,
        "EnrichmentMap_similarity_coefficient" : 0.75,
        "shared_interaction" : "Geneset_Overlap",
        "EnrichmentMap_Data_Set" : "VvsF_all",
        "name" : "TRANSMEMBRANE (Geneset_Overlap_VvsF_all) UBIQUINONE",
        "interaction" : "Geneset_Overlap",
        "SUID" : 399,
        "__mclCluster" : 1,
        "selected" : false,
        "EnrichmentMap_Overlap_genes" : [ "\"807929", "807935", "807937" ]
      },
      "selected" : false
    }, {
      "data" : {
        "id" : "398",
        "source" : "84",
        "target" : "177",
        "shared_name" : "TRANSMEMBRANE (Geneset_Overlap_VvsF_all) NAD",
        "EnrichmentMap_Overlap_size" : 3,
        "EnrichmentMap_similarity_coefficient" : 0.75,
        "shared_interaction" : "Geneset_Overlap",
        "EnrichmentMap_Data_Set" : "VvsF_all",
        "name" : "TRANSMEMBRANE (Geneset_Overlap_VvsF_all) NAD",
        "interaction" : "Geneset_Overlap",
        "SUID" : 398,
        "__mclCluster" : 1,
        "selected" : false,
        "EnrichmentMap_Overlap_genes" : [ "\"807929", "807935", "807937" ]
      },
      "selected" : false
    }, {
      "data" : {
        "id" : "397",
        "source" : "84",
        "target" : "132",
        "shared_name" : "TRANSMEMBRANE (Geneset_Overlap_D10vsF_all) SM00409:IG",
        "EnrichmentMap_Overlap_size" : 7,
        "EnrichmentMap_similarity_coefficient" : 0.7,
        "shared_interaction" : "Geneset_Overlap",
        "EnrichmentMap_Data_Set" : "D10vsF_all",
        "name" : "TRANSMEMBRANE (Geneset_Overlap_D10vsF_all) SM00409:IG",
        "interaction" : "Geneset_Overlap",
        "SUID" : 397,
        "__mclCluster" : 1,
        "selected" : false,
        "EnrichmentMap_Overlap_genes" : [ "101090020", "101090260", "101094727", "101096188", "101101312", "101090079", "101084243" ]
      },
      "selected" : false
    }, {
      "data" : {
        "id" : "396",
        "source" : "84",
        "target" : "123",
        "shared_name" : "TRANSMEMBRANE (Geneset_Overlap_D10vsF_all) IPR013783:IMMUNOGLOBULIN-LIKE FOLD",
        "EnrichmentMap_Overlap_size" : 13,
        "EnrichmentMap_similarity_coefficient" : 0.6842105263157895,
        "shared_interaction" : "Geneset_Overlap",
        "EnrichmentMap_Data_Set" : "D10vsF_all",
        "name" : "TRANSMEMBRANE (Geneset_Overlap_D10vsF_all) IPR013783:IMMUNOGLOBULIN-LIKE FOLD",
        "interaction" : "Geneset_Overlap",
        "SUID" : 396,
        "__mclCluster" : 1,
        "selected" : false,
        "EnrichmentMap_Overlap_genes" : [ "101090020", "101082555", "101090260", "101091636", "101101444", "101094727", "101096188", "100174781", "101101312", "101090079", "101095043", "101100899", "101084243" ]
      },
      "selected" : false
    }, {
      "data" : {
        "id" : "395",
        "source" : "84",
        "target" : "128",
        "shared_name" : "TRANSMEMBRANE (Geneset_Overlap_VvsF_all) TRANSMEMBRANE REGION",
        "EnrichmentMap_Overlap_size" : 6,
        "EnrichmentMap_similarity_coefficient" : 0.8571428571428571,
        "shared_interaction" : "Geneset_Overlap",
        "EnrichmentMap_Data_Set" : "VvsF_all",
        "name" : "TRANSMEMBRANE (Geneset_Overlap_VvsF_all) TRANSMEMBRANE REGION",
        "interaction" : "Geneset_Overlap",
        "SUID" : 395,
        "__mclCluster" : 1,
        "selected" : false,
        "EnrichmentMap_Overlap_genes" : [ "\"807929", "807932", "807934", "807935", "807936", "807937" ]
      },
      "selected" : false
    }, {
      "data" : {
        "id" : "394",
        "source" : "84",
        "target" : "152",
        "shared_name" : "TRANSMEMBRANE (Geneset_Overlap_D10vsF_all) GO:0016021~INTEGRAL COMPONENT OF MEMBRANE",
        "EnrichmentMap_Overlap_size" : 40,
        "EnrichmentMap_similarity_coefficient" : 0.975609756097561,
        "shared_interaction" : "Geneset_Overlap",
        "EnrichmentMap_Data_Set" : "D10vsF_all",
        "name" : "TRANSMEMBRANE (Geneset_Overlap_D10vsF_all) GO:0016021~INTEGRAL COMPONENT OF MEMBRANE",
        "interaction" : "Geneset_Overlap",
        "SUID" : 394,
        "__mclCluster" : 1,
        "selected" : false,
        "EnrichmentMap_Overlap_genes" : [ "101090020", "101082555", "101099262", "101101583", "101081254", "101086798", "101087989", "807938", "101092535", "101098745", "101090552", "101099528", "101091636", "101086087", "101086333", "101101444", "101096188", "101095064", "101099236", "101080809", "101096356", "101084501", "100174781", "101098118", "100191004", "101101312", "493854", "101098166", "101084341", "101093625", "101090129", "101082086", "101090079", "101086594", "101081023", "101095043", "101096951", "101100899", "101084243", "101096836\"" ]
      },
      "selected" : false
    }, {
      "data" : {
        "id" : "393",
        "source" : "84",
        "target" : "146",
        "shared_name" : "TRANSMEMBRANE (Geneset_Overlap_VvsF_all) GO:0008137~NADH DEHYDROGENASE (UBIQUINONE) ACTIVITY",
        "EnrichmentMap_Overlap_size" : 3,
        "EnrichmentMap_similarity_coefficient" : 0.75,
        "shared_interaction" : "Geneset_Overlap",
        "EnrichmentMap_Data_Set" : "VvsF_all",
        "name" : "TRANSMEMBRANE (Geneset_Overlap_VvsF_all) GO:0008137~NADH DEHYDROGENASE (UBIQUINONE) ACTIVITY",
        "interaction" : "Geneset_Overlap",
        "SUID" : 393,
        "__mclCluster" : 1,
        "selected" : false,
        "EnrichmentMap_Overlap_genes" : [ "\"807929", "807935", "807937" ]
      },
      "selected" : false
    }, {
      "data" : {
        "id" : "392",
        "source" : "84",
        "target" : "169",
        "shared_name" : "TRANSMEMBRANE (Geneset_Overlap_VvsF_all) GO:0042773~ATP SYNTHESIS COUPLED ELECTRON TRANSPORT",
        "EnrichmentMap_Overlap_size" : 1,
        "EnrichmentMap_similarity_coefficient" : 0.5,
        "shared_interaction" : "Geneset_Overlap",
        "EnrichmentMap_Data_Set" : "VvsF_all",
        "name" : "TRANSMEMBRANE (Geneset_Overlap_VvsF_all) GO:0042773~ATP SYNTHESIS COUPLED ELECTRON TRANSPORT",
        "interaction" : "Geneset_Overlap",
        "SUID" : 392,
        "__mclCluster" : 1,
        "selected" : false,
        "EnrichmentMap_Overlap_genes" : [ "\"807929" ]
      },
      "selected" : false
    }, {
      "data" : {
        "id" : "391",
        "source" : "84",
        "target" : "136",
        "shared_name" : "TRANSMEMBRANE (Geneset_Overlap_D10vsF_all) SM00060:FN3",
        "EnrichmentMap_Overlap_size" : 4,
        "EnrichmentMap_similarity_coefficient" : 0.5714285714285714,
        "shared_interaction" : "Geneset_Overlap",
        "EnrichmentMap_Data_Set" : "D10vsF_all",
        "name" : "TRANSMEMBRANE (Geneset_Overlap_D10vsF_all) SM00060:FN3",
        "interaction" : "Geneset_Overlap",
        "SUID" : 391,
        "__mclCluster" : 1,
        "selected" : false,
        "EnrichmentMap_Overlap_genes" : [ "101090020", "101091636", "101095043", "101100899" ]
      },
      "selected" : false
    }, {
      "data" : {
        "id" : "390",
        "source" : "84",
        "target" : "160",
        "shared_name" : "TRANSMEMBRANE (Geneset_Overlap_D10vsF_all) GO:0005887~INTEGRAL COMPONENT OF PLASMA MEMBRANE",
        "EnrichmentMap_Overlap_size" : 12,
        "EnrichmentMap_similarity_coefficient" : 0.8,
        "shared_interaction" : "Geneset_Overlap",
        "EnrichmentMap_Data_Set" : "D10vsF_all",
        "name" : "TRANSMEMBRANE (Geneset_Overlap_D10vsF_all) GO:0005887~INTEGRAL COMPONENT OF PLASMA MEMBRANE",
        "interaction" : "Geneset_Overlap",
        "SUID" : 390,
        "__mclCluster" : 1,
        "selected" : false,
        "EnrichmentMap_Overlap_genes" : [ "101101373", "101090260", "101090409", "101101204", "101092193", "101095111", "101094727", "101087090", "101087205", "101085598", "101090033", "101087585" ]
      },
      "selected" : false
    }, {
      "data" : {
        "id" : "389",
        "source" : "84",
        "target" : "130",
        "shared_name" : "TRANSMEMBRANE (Geneset_Overlap_VvsF_all) FCA00190:OXIDATIVE PHOSPHORYLATION",
        "EnrichmentMap_Overlap_size" : 6,
        "EnrichmentMap_similarity_coefficient" : 0.8571428571428571,
        "shared_interaction" : "Geneset_Overlap",
        "EnrichmentMap_Data_Set" : "VvsF_all",
        "name" : "TRANSMEMBRANE (Geneset_Overlap_VvsF_all) FCA00190:OXIDATIVE PHOSPHORYLATION",
        "interaction" : "Geneset_Overlap",
        "SUID" : 389,
        "__mclCluster" : 1,
        "selected" : false,
        "EnrichmentMap_Overlap_genes" : [ "\"807929", "807932", "807934", "807935", "807936", "807937" ]
      },
      "selected" : false
    }, {
      "data" : {
        "id" : "388",
        "source" : "84",
        "target" : "108",
        "shared_name" : "TRANSMEMBRANE (Geneset_Overlap_D10vsF_all) GO:0005509~CALCIUM ION BINDING",
        "EnrichmentMap_Overlap_size" : 6,
        "EnrichmentMap_similarity_coefficient" : 0.6,
        "shared_interaction" : "Geneset_Overlap",
        "EnrichmentMap_Data_Set" : "D10vsF_all",
        "name" : "TRANSMEMBRANE (Geneset_Overlap_D10vsF_all) GO:0005509~CALCIUM ION BINDING",
        "interaction" : "Geneset_Overlap",
        "SUID" : 388,
        "selected" : false,
        "EnrichmentMap_Overlap_genes" : [ "101086798", "101090552", "101095064", "101084501", "101093625", "101081023" ]
      },
      "selected" : false
    }, {
      "data" : {
        "id" : "387",
        "source" : "84",
        "target" : "154",
        "shared_name" : "TRANSMEMBRANE (Geneset_Overlap_D10vsF_all) FCA04080:NEUROACTIVE LIGAND-RECEPTOR INTERACTION",
        "EnrichmentMap_Overlap_size" : 3,
        "EnrichmentMap_similarity_coefficient" : 0.5,
        "shared_interaction" : "Geneset_Overlap",
        "EnrichmentMap_Data_Set" : "D10vsF_all",
        "name" : "TRANSMEMBRANE (Geneset_Overlap_D10vsF_all) FCA04080:NEUROACTIVE LIGAND-RECEPTOR INTERACTION",
        "interaction" : "Geneset_Overlap",
        "SUID" : 387,
        "__mclCluster" : 1,
        "selected" : false,
        "EnrichmentMap_Overlap_genes" : [ "101101444", "101090033", "101096951" ]
      },
      "selected" : false
    }, {
      "data" : {
        "id" : "386",
        "source" : "84",
        "target" : "129",
        "shared_name" : "TRANSMEMBRANE (Geneset_Overlap_VvsF_all) ELECTRON TRANSPORT",
        "EnrichmentMap_Overlap_size" : 5,
        "EnrichmentMap_similarity_coefficient" : 0.8333333333333334,
        "shared_interaction" : "Geneset_Overlap",
        "EnrichmentMap_Data_Set" : "VvsF_all",
        "name" : "TRANSMEMBRANE (Geneset_Overlap_VvsF_all) ELECTRON TRANSPORT",
        "interaction" : "Geneset_Overlap",
        "SUID" : 386,
        "__mclCluster" : 1,
        "selected" : false,
        "EnrichmentMap_Overlap_genes" : [ "\"807929", "807934", "807935", "807936", "807937" ]
      },
      "selected" : false
    }, {
      "data" : {
        "id" : "385",
        "source" : "84",
        "target" : "106",
        "shared_name" : "TRANSMEMBRANE (Geneset_Overlap_D10vsF_all) IPR007110:IMMUNOGLOBULIN-LIKE DOMAIN",
        "EnrichmentMap_Overlap_size" : 8,
        "EnrichmentMap_similarity_coefficient" : 0.7272727272727273,
        "shared_interaction" : "Geneset_Overlap",
        "EnrichmentMap_Data_Set" : "D10vsF_all",
        "name" : "TRANSMEMBRANE (Geneset_Overlap_D10vsF_all) IPR007110:IMMUNOGLOBULIN-LIKE DOMAIN",
        "interaction" : "Geneset_Overlap",
        "SUID" : 385,
        "__mclCluster" : 1,
        "selected" : false,
        "EnrichmentMap_Overlap_genes" : [ "101090020", "101090260", "101094727", "101096188", "101101312", "101090079", "101095043", "101084243" ]
      },
      "selected" : false
    }, {
      "data" : {
        "id" : "384",
        "source" : "84",
        "target" : "124",
        "shared_name" : "TRANSMEMBRANE (Geneset_Overlap_D10vsF_all) SM00408:IGC2",
        "EnrichmentMap_Overlap_size" : 5,
        "EnrichmentMap_similarity_coefficient" : 0.625,
        "shared_interaction" : "Geneset_Overlap",
        "EnrichmentMap_Data_Set" : "D10vsF_all",
        "name" : "TRANSMEMBRANE (Geneset_Overlap_D10vsF_all) SM00408:IGC2",
        "interaction" : "Geneset_Overlap",
        "SUID" : 384,
        "__mclCluster" : 1,
        "selected" : false,
        "EnrichmentMap_Overlap_genes" : [ "101090020", "101090260", "101094727", "101096188", "101101312" ]
      },
      "selected" : false
    }, {
      "data" : {
        "id" : "383",
        "source" : "84",
        "target" : "142",
        "shared_name" : "TRANSMEMBRANE (Geneset_Overlap_D10vsF_all) DISULFIDE BOND",
        "EnrichmentMap_Overlap_size" : 8,
        "EnrichmentMap_similarity_coefficient" : 0.5714285714285714,
        "shared_interaction" : "Geneset_Overlap",
        "EnrichmentMap_Data_Set" : "D10vsF_all",
        "name" : "TRANSMEMBRANE (Geneset_Overlap_D10vsF_all) DISULFIDE BOND",
        "interaction" : "Geneset_Overlap",
        "SUID" : 383,
        "selected" : false,
        "EnrichmentMap_Overlap_genes" : [ "101082555", "101090260", "101086798", "101092193", "101094727", "101098118", "101093625", "101096836\"" ]
      },
      "selected" : false
    }, {
      "data" : {
        "id" : "382",
        "source" : "84",
        "target" : "163",
        "shared_name" : "TRANSMEMBRANE (Geneset_Overlap_VvsF_all) TRANSPORT",
        "EnrichmentMap_Overlap_size" : 9,
        "EnrichmentMap_similarity_coefficient" : 0.6923076923076923,
        "shared_interaction" : "Geneset_Overlap",
        "EnrichmentMap_Data_Set" : "VvsF_all",
        "name" : "TRANSMEMBRANE (Geneset_Overlap_VvsF_all) TRANSPORT",
        "interaction" : "Geneset_Overlap",
        "SUID" : 382,
        "__mclCluster" : 1,
        "selected" : false,
        "EnrichmentMap_Overlap_genes" : [ "\"807929", "807932", "807934", "807935", "807936", "807937", "101095111", "101097640", "101098273" ]
      },
      "selected" : false
    }, {
      "data" : {
        "id" : "381",
        "source" : "84",
        "target" : "112",
        "shared_name" : "TRANSMEMBRANE (Geneset_Overlap_D10vsF_all) IPR003599:IMMUNOGLOBULIN SUBTYPE",
        "EnrichmentMap_Overlap_size" : 7,
        "EnrichmentMap_similarity_coefficient" : 0.7,
        "shared_interaction" : "Geneset_Overlap",
        "EnrichmentMap_Data_Set" : "D10vsF_all",
        "name" : "TRANSMEMBRANE (Geneset_Overlap_D10vsF_all) IPR003599:IMMUNOGLOBULIN SUBTYPE",
        "interaction" : "Geneset_Overlap",
        "SUID" : 381,
        "__mclCluster" : 1,
        "selected" : false,
        "EnrichmentMap_Overlap_genes" : [ "101090020", "101090260", "101094727", "101096188", "101101312", "101090079", "101084243" ]
      },
      "selected" : false
    }, {
      "data" : {
        "id" : "380",
        "source" : "84",
        "target" : "83",
        "shared_name" : "TRANSMEMBRANE (Geneset_Overlap_VvsF_all) OXIDOREDUCTASE",
        "EnrichmentMap_Overlap_size" : 4,
        "EnrichmentMap_similarity_coefficient" : 0.8,
        "shared_interaction" : "Geneset_Overlap",
        "EnrichmentMap_Data_Set" : "VvsF_all",
        "name" : "TRANSMEMBRANE (Geneset_Overlap_VvsF_all) OXIDOREDUCTASE",
        "interaction" : "Geneset_Overlap",
        "SUID" : 380,
        "__mclCluster" : 1,
        "selected" : false,
        "EnrichmentMap_Overlap_genes" : [ "\"807929", "807934", "807935", "807937" ]
      },
      "selected" : false
    }, {
      "data" : {
        "id" : "379",
        "source" : "84",
        "target" : "176",
        "shared_name" : "TRANSMEMBRANE (Geneset_Overlap_VvsF_all) FCA05010:ALZHEIMER'S DISEASE",
        "EnrichmentMap_Overlap_size" : 2,
        "EnrichmentMap_similarity_coefficient" : 0.5,
        "shared_interaction" : "Geneset_Overlap",
        "EnrichmentMap_Data_Set" : "VvsF_all",
        "name" : "TRANSMEMBRANE (Geneset_Overlap_VvsF_all) FCA05010:ALZHEIMER'S DISEASE",
        "interaction" : "Geneset_Overlap",
        "SUID" : 379,
        "selected" : false,
        "EnrichmentMap_Overlap_genes" : [ "807932", "807934" ]
      },
      "selected" : false
    }, {
      "data" : {
        "id" : "378",
        "source" : "84",
        "target" : "156",
        "shared_name" : "TRANSMEMBRANE (Geneset_Overlap_VvsF_all) FCA05012:PARKINSON'S DISEASE",
        "EnrichmentMap_Overlap_size" : 7,
        "EnrichmentMap_similarity_coefficient" : 0.875,
        "shared_interaction" : "Geneset_Overlap",
        "EnrichmentMap_Data_Set" : "VvsF_all",
        "name" : "TRANSMEMBRANE (Geneset_Overlap_VvsF_all) FCA05012:PARKINSON'S DISEASE",
        "interaction" : "Geneset_Overlap",
        "SUID" : 378,
        "__mclCluster" : 1,
        "selected" : false,
        "EnrichmentMap_Overlap_genes" : [ "\"807929", "101086507", "807932", "807934", "807935", "807936", "807937" ]
      },
      "selected" : false
    }, {
      "data" : {
        "id" : "377",
        "source" : "84",
        "target" : "161",
        "shared_name" : "TRANSMEMBRANE (Geneset_Overlap_VvsF_all) MITOCHONDRION",
        "EnrichmentMap_Overlap_size" : 6,
        "EnrichmentMap_similarity_coefficient" : 0.8571428571428571,
        "shared_interaction" : "Geneset_Overlap",
        "EnrichmentMap_Data_Set" : "VvsF_all",
        "name" : "TRANSMEMBRANE (Geneset_Overlap_VvsF_all) MITOCHONDRION",
        "interaction" : "Geneset_Overlap",
        "SUID" : 377,
        "__mclCluster" : 1,
        "selected" : false,
        "EnrichmentMap_Overlap_genes" : [ "\"807929", "807932", "807934", "807935", "807936", "807937" ]
      },
      "selected" : false
    }, {
      "data" : {
        "id" : "376",
        "source" : "84",
        "target" : "163",
        "shared_name" : "TRANSMEMBRANE (Geneset_Overlap_D10vsF_all) TRANSPORT",
        "EnrichmentMap_Overlap_size" : 7,
        "EnrichmentMap_similarity_coefficient" : 0.6363636363636364,
        "shared_interaction" : "Geneset_Overlap",
        "EnrichmentMap_Data_Set" : "D10vsF_all",
        "name" : "TRANSMEMBRANE (Geneset_Overlap_D10vsF_all) TRANSPORT",
        "interaction" : "Geneset_Overlap",
        "SUID" : 376,
        "__mclCluster" : 1,
        "selected" : false,
        "EnrichmentMap_Overlap_genes" : [ "101101373", "101095111", "101087090", "101087205", "101090033", "101082587", "101087585" ]
      },
      "selected" : false
    }, {
      "data" : {
        "id" : "375",
        "source" : "84",
        "target" : "63",
        "shared_name" : "TRANSMEMBRANE (Geneset_Overlap_VvsF_all) GO:0070469~RESPIRATORY CHAIN",
        "EnrichmentMap_Overlap_size" : 1,
        "EnrichmentMap_similarity_coefficient" : 0.5,
        "shared_interaction" : "Geneset_Overlap",
        "EnrichmentMap_Data_Set" : "VvsF_all",
        "name" : "TRANSMEMBRANE (Geneset_Overlap_VvsF_all) GO:0070469~RESPIRATORY CHAIN",
        "interaction" : "Geneset_Overlap",
        "SUID" : 375,
        "__mclCluster" : 1,
        "selected" : false,
        "EnrichmentMap_Overlap_genes" : [ "\"807929" ]
      },
      "selected" : false
    }, {
      "data" : {
        "id" : "374",
        "source" : "84",
        "target" : "113",
        "shared_name" : "TRANSMEMBRANE (Geneset_Overlap_VvsF_all) TRANSMEMBRANE HELIX",
        "EnrichmentMap_Overlap_size" : 30,
        "EnrichmentMap_similarity_coefficient" : 1.0,
        "shared_interaction" : "Geneset_Overlap",
        "EnrichmentMap_Data_Set" : "VvsF_all",
        "name" : "TRANSMEMBRANE (Geneset_Overlap_VvsF_all) TRANSMEMBRANE HELIX",
        "interaction" : "Geneset_Overlap",
        "SUID" : 374,
        "__mclCluster" : 1,
        "selected" : false,
        "EnrichmentMap_Overlap_genes" : [ "\"807929", "101087404", "101086507", "101089558", "101082064", "101097034", "101087863", "101084409", "807932", "101087698", "807934", "101085598", "807935", "807936", "807937", "807938", "101088154", "101098147", "101085920", "101083426", "101100797", "101090552", "101095111", "101098291", "101082777", "101094700", "101097640", "101086238", "101098273", "101098593\"" ]
      },
      "selected" : false
    }, {
      "data" : {
        "id" : "373",
        "source" : "84",
        "target" : "178",
        "shared_name" : "TRANSMEMBRANE (Geneset_Overlap_D10vsF_all) IPR000772:RICIN B LECTIN DOMAIN",
        "EnrichmentMap_Overlap_size" : 2,
        "EnrichmentMap_similarity_coefficient" : 0.6666666666666666,
        "shared_interaction" : "Geneset_Overlap",
        "EnrichmentMap_Data_Set" : "D10vsF_all",
        "name" : "TRANSMEMBRANE (Geneset_Overlap_D10vsF_all) IPR000772:RICIN B LECTIN DOMAIN",
        "interaction" : "Geneset_Overlap",
        "SUID" : 373,
        "__mclCluster" : 1,
        "selected" : false,
        "EnrichmentMap_Overlap_genes" : [ "101092193", "101096836\"" ]
      },
      "selected" : false
    }, {
      "data" : {
        "id" : "372",
        "source" : "84",
        "target" : "152",
        "shared_name" : "TRANSMEMBRANE (Geneset_Overlap_VvsF_all) GO:0016021~INTEGRAL COMPONENT OF MEMBRANE",
        "EnrichmentMap_Overlap_size" : 21,
        "EnrichmentMap_similarity_coefficient" : 0.9545454545454546,
        "shared_interaction" : "Geneset_Overlap",
        "EnrichmentMap_Data_Set" : "VvsF_all",
        "name" : "TRANSMEMBRANE (Geneset_Overlap_VvsF_all) GO:0016021~INTEGRAL COMPONENT OF MEMBRANE",
        "interaction" : "Geneset_Overlap",
        "SUID" : 372,
        "__mclCluster" : 1,
        "selected" : false,
        "EnrichmentMap_Overlap_genes" : [ "\"807929", "101087404", "101086507", "101089558", "101082064", "101084409", "807932", "807934", "807935", "807936", "807937", "101098147", "101085920", "101083426", "101100797", "101090552", "101098291", "101082777", "101094700", "101097640", "101086238" ]
      },
      "selected" : false
    }, {
      "data" : {
        "id" : "371",
        "source" : "84",
        "target" : "149",
        "shared_name" : "TRANSMEMBRANE (Geneset_Overlap_D10vsF_all) GO:0007156~HOMOPHILIC CELL ADHESION VIA PLASMA MEMBRANE ADHESION MOLECULES",
        "EnrichmentMap_Overlap_size" : 2,
        "EnrichmentMap_similarity_coefficient" : 0.5,
        "shared_interaction" : "Geneset_Overlap",
        "EnrichmentMap_Data_Set" : "D10vsF_all",
        "name" : "TRANSMEMBRANE (Geneset_Overlap_D10vsF_all) GO:0007156~HOMOPHILIC CELL ADHESION VIA PLASMA MEMBRANE ADHESION MOLECULES",
        "interaction" : "Geneset_Overlap",
        "SUID" : 371,
        "selected" : false,
        "EnrichmentMap_Overlap_genes" : [ "101084501", "101095043" ]
      },
      "selected" : false
    }, {
      "data" : {
        "id" : "370",
        "source" : "84",
        "target" : "113",
        "shared_name" : "TRANSMEMBRANE (Geneset_Overlap_D10vsF_all) TRANSMEMBRANE HELIX",
        "EnrichmentMap_Overlap_size" : 55,
        "EnrichmentMap_similarity_coefficient" : 1.0,
        "shared_interaction" : "Geneset_Overlap",
        "EnrichmentMap_Data_Set" : "D10vsF_all",
        "name" : "TRANSMEMBRANE (Geneset_Overlap_D10vsF_all) TRANSMEMBRANE HELIX",
        "interaction" : "Geneset_Overlap",
        "SUID" : 370,
        "__mclCluster" : 1,
        "selected" : false,
        "EnrichmentMap_Overlap_genes" : [ "\"101083092", "101090020", "101082555", "101099262", "101101373", "101101583", "101081254", "101090260", "101086798", "101087989", "807938", "101092535", "101098745", "101090409", "101101204", "101090552", "101092193", "101099528", "101095111", "101091636", "101086087", "101086333", "101101444", "101094727", "101096188", "101095064", "101087090", "101099236", "101089558", "101080809", "101096356", "101084501", "100174781", "101098118", "100191004", "101087205", "101085598", "101101312", "493854", "101098166", "101090033", "101084341", "101093625", "101090129", "101082587", "101082086", "101090079", "101086594", "101081023", "101095043", "101087585", "101096951", "101100899", "101084243", "101096836\"" ]
      },
      "selected" : false
    }, {
      "data" : {
        "id" : "369",
        "source" : "84",
        "target" : "137",
        "shared_name" : "TRANSMEMBRANE (Geneset_Overlap_VvsF_all) GO:0005747~MITOCHONDRIAL RESPIRATORY CHAIN COMPLEX I",
        "EnrichmentMap_Overlap_size" : 3,
        "EnrichmentMap_similarity_coefficient" : 0.75,
        "shared_interaction" : "Geneset_Overlap",
        "EnrichmentMap_Data_Set" : "VvsF_all",
        "name" : "TRANSMEMBRANE (Geneset_Overlap_VvsF_all) GO:0005747~MITOCHONDRIAL RESPIRATORY CHAIN COMPLEX I",
        "interaction" : "Geneset_Overlap",
        "SUID" : 369,
        "__mclCluster" : 1,
        "selected" : false,
        "EnrichmentMap_Overlap_genes" : [ "\"807929", "807935", "807937" ]
      },
      "selected" : false
    }, {
      "data" : {
        "id" : "368",
        "source" : "84",
        "target" : "109",
        "shared_name" : "TRANSMEMBRANE (Geneset_Overlap_D10vsF_all) IPR003598:IMMUNOGLOBULIN SUBTYPE 2",
        "EnrichmentMap_Overlap_size" : 5,
        "EnrichmentMap_similarity_coefficient" : 0.625,
        "shared_interaction" : "Geneset_Overlap",
        "EnrichmentMap_Data_Set" : "D10vsF_all",
        "name" : "TRANSMEMBRANE (Geneset_Overlap_D10vsF_all) IPR003598:IMMUNOGLOBULIN SUBTYPE 2",
        "interaction" : "Geneset_Overlap",
        "SUID" : 368,
        "__mclCluster" : 1,
        "selected" : false,
        "EnrichmentMap_Overlap_genes" : [ "101090020", "101090260", "101094727", "101096188", "101101312" ]
      },
      "selected" : false
    }, {
      "data" : {
        "id" : "367",
        "source" : "84",
        "target" : "115",
        "shared_name" : "TRANSMEMBRANE (Geneset_Overlap_D10vsF_all) SIGNAL",
        "EnrichmentMap_Overlap_size" : 18,
        "EnrichmentMap_similarity_coefficient" : 0.6,
        "shared_interaction" : "Geneset_Overlap",
        "EnrichmentMap_Data_Set" : "D10vsF_all",
        "name" : "TRANSMEMBRANE (Geneset_Overlap_D10vsF_all) SIGNAL",
        "interaction" : "Geneset_Overlap",
        "SUID" : 367,
        "selected" : false,
        "EnrichmentMap_Overlap_genes" : [ "101082555", "101081254", "101086798", "101098745", "101091636", "101086333", "101101444", "101096188", "101095064", "100174781", "101098118", "101085598", "101101312", "101090033", "101082086", "101086594", "101081023", "101095043" ]
      },
      "selected" : false
    }, {
      "data" : {
        "id" : "366",
        "source" : "84",
        "target" : "92",
        "shared_name" : "TRANSMEMBRANE (Geneset_Overlap_VvsF_all) RESPIRATORY CHAIN",
        "EnrichmentMap_Overlap_size" : 5,
        "EnrichmentMap_similarity_coefficient" : 0.8333333333333334,
        "shared_interaction" : "Geneset_Overlap",
        "EnrichmentMap_Data_Set" : "VvsF_all",
        "name" : "TRANSMEMBRANE (Geneset_Overlap_VvsF_all) RESPIRATORY CHAIN",
        "interaction" : "Geneset_Overlap",
        "SUID" : 366,
        "__mclCluster" : 1,
        "selected" : false,
        "EnrichmentMap_Overlap_genes" : [ "\"807929", "807934", "807935", "807936", "807937" ]
      },
      "selected" : false
    }, {
      "data" : {
        "id" : "365",
        "source" : "84",
        "target" : "105",
        "shared_name" : "TRANSMEMBRANE (Geneset_Overlap_D10vsF_all) \"IPR003961:FIBRONECTIN, TYPE III\"",
        "EnrichmentMap_Overlap_size" : 5,
        "EnrichmentMap_similarity_coefficient" : 0.625,
        "shared_interaction" : "Geneset_Overlap",
        "EnrichmentMap_Data_Set" : "D10vsF_all",
        "name" : "TRANSMEMBRANE (Geneset_Overlap_D10vsF_all) \"IPR003961:FIBRONECTIN, TYPE III\"",
        "interaction" : "Geneset_Overlap",
        "SUID" : 365,
        "__mclCluster" : 1,
        "selected" : false,
        "EnrichmentMap_Overlap_genes" : [ "101090020", "101092535", "101091636", "101095043", "101100899" ]
      },
      "selected" : false
    }, {
      "data" : {
        "id" : "364",
        "source" : "83",
        "target" : "177",
        "shared_name" : "OXIDOREDUCTASE (Geneset_Overlap_VvsF_all) NAD",
        "EnrichmentMap_Overlap_size" : 4,
        "EnrichmentMap_similarity_coefficient" : 1.0,
        "shared_interaction" : "Geneset_Overlap",
        "EnrichmentMap_Data_Set" : "VvsF_all",
        "name" : "OXIDOREDUCTASE (Geneset_Overlap_VvsF_all) NAD",
        "interaction" : "Geneset_Overlap",
        "SUID" : 364,
        "__mclCluster" : 1,
        "selected" : false,
        "EnrichmentMap_Overlap_genes" : [ "\"807929", "807935", "807937", "807938\"" ]
      },
      "selected" : false
    }, {
      "data" : {
        "id" : "363",
        "source" : "83",
        "target" : "158",
        "shared_name" : "OXIDOREDUCTASE (Geneset_Overlap_VvsF_all) UBIQUINONE",
        "EnrichmentMap_Overlap_size" : 4,
        "EnrichmentMap_similarity_coefficient" : 1.0,
        "shared_interaction" : "Geneset_Overlap",
        "EnrichmentMap_Data_Set" : "VvsF_all",
        "name" : "OXIDOREDUCTASE (Geneset_Overlap_VvsF_all) UBIQUINONE",
        "interaction" : "Geneset_Overlap",
        "SUID" : 363,
        "__mclCluster" : 1,
        "selected" : false,
        "EnrichmentMap_Overlap_genes" : [ "\"807929", "807935", "807937", "807938\"" ]
      },
      "selected" : false
    }, {
      "data" : {
        "id" : "362",
        "source" : "83",
        "target" : "113",
        "shared_name" : "OXIDOREDUCTASE (Geneset_Overlap_VvsF_all) TRANSMEMBRANE HELIX",
        "EnrichmentMap_Overlap_size" : 4,
        "EnrichmentMap_similarity_coefficient" : 0.8,
        "shared_interaction" : "Geneset_Overlap",
        "EnrichmentMap_Data_Set" : "VvsF_all",
        "name" : "OXIDOREDUCTASE (Geneset_Overlap_VvsF_all) TRANSMEMBRANE HELIX",
        "interaction" : "Geneset_Overlap",
        "SUID" : 362,
        "__mclCluster" : 1,
        "selected" : false,
        "EnrichmentMap_Overlap_genes" : [ "\"807929", "807934", "807935", "807937" ]
      },
      "selected" : false
    }, {
      "data" : {
        "id" : "361",
        "source" : "83",
        "target" : "129",
        "shared_name" : "OXIDOREDUCTASE (Geneset_Overlap_VvsF_all) ELECTRON TRANSPORT",
        "EnrichmentMap_Overlap_size" : 5,
        "EnrichmentMap_similarity_coefficient" : 1.0,
        "shared_interaction" : "Geneset_Overlap",
        "EnrichmentMap_Data_Set" : "VvsF_all",
        "name" : "OXIDOREDUCTASE (Geneset_Overlap_VvsF_all) ELECTRON TRANSPORT",
        "interaction" : "Geneset_Overlap",
        "SUID" : 361,
        "__mclCluster" : 1,
        "selected" : false,
        "EnrichmentMap_Overlap_genes" : [ "\"807929", "807934", "807935", "807937", "807938\"" ]
      },
      "selected" : false
    }, {
      "data" : {
        "id" : "360",
        "source" : "83",
        "target" : "161",
        "shared_name" : "OXIDOREDUCTASE (Geneset_Overlap_VvsF_all) MITOCHONDRION",
        "EnrichmentMap_Overlap_size" : 5,
        "EnrichmentMap_similarity_coefficient" : 1.0,
        "shared_interaction" : "Geneset_Overlap",
        "EnrichmentMap_Data_Set" : "VvsF_all",
        "name" : "OXIDOREDUCTASE (Geneset_Overlap_VvsF_all) MITOCHONDRION",
        "interaction" : "Geneset_Overlap",
        "SUID" : 360,
        "__mclCluster" : 1,
        "selected" : false,
        "EnrichmentMap_Overlap_genes" : [ "\"807929", "807934", "807935", "807937", "807938\"" ]
      },
      "selected" : false
    }, {
      "data" : {
        "id" : "359",
        "source" : "83",
        "target" : "130",
        "shared_name" : "OXIDOREDUCTASE (Geneset_Overlap_VvsF_all) FCA00190:OXIDATIVE PHOSPHORYLATION",
        "EnrichmentMap_Overlap_size" : 5,
        "EnrichmentMap_similarity_coefficient" : 1.0,
        "shared_interaction" : "Geneset_Overlap",
        "EnrichmentMap_Data_Set" : "VvsF_all",
        "name" : "OXIDOREDUCTASE (Geneset_Overlap_VvsF_all) FCA00190:OXIDATIVE PHOSPHORYLATION",
        "interaction" : "Geneset_Overlap",
        "SUID" : 359,
        "__mclCluster" : 1,
        "selected" : false,
        "EnrichmentMap_Overlap_genes" : [ "\"807929", "807934", "807935", "807937", "807938\"" ]
      },
      "selected" : false
    }, {
      "data" : {
        "id" : "358",
        "source" : "83",
        "target" : "169",
        "shared_name" : "OXIDOREDUCTASE (Geneset_Overlap_VvsF_all) GO:0042773~ATP SYNTHESIS COUPLED ELECTRON TRANSPORT",
        "EnrichmentMap_Overlap_size" : 1,
        "EnrichmentMap_similarity_coefficient" : 0.5,
        "shared_interaction" : "Geneset_Overlap",
        "EnrichmentMap_Data_Set" : "VvsF_all",
        "name" : "OXIDOREDUCTASE (Geneset_Overlap_VvsF_all) GO:0042773~ATP SYNTHESIS COUPLED ELECTRON TRANSPORT",
        "interaction" : "Geneset_Overlap",
        "SUID" : 358,
        "__mclCluster" : 1,
        "selected" : false,
        "EnrichmentMap_Overlap_genes" : [ "\"807929" ]
      },
      "selected" : false
    }, {
      "data" : {
        "id" : "357",
        "source" : "83",
        "target" : "156",
        "shared_name" : "OXIDOREDUCTASE (Geneset_Overlap_VvsF_all) FCA05012:PARKINSON'S DISEASE",
        "EnrichmentMap_Overlap_size" : 5,
        "EnrichmentMap_similarity_coefficient" : 1.0,
        "shared_interaction" : "Geneset_Overlap",
        "EnrichmentMap_Data_Set" : "VvsF_all",
        "name" : "OXIDOREDUCTASE (Geneset_Overlap_VvsF_all) FCA05012:PARKINSON'S DISEASE",
        "interaction" : "Geneset_Overlap",
        "SUID" : 357,
        "__mclCluster" : 1,
        "selected" : false,
        "EnrichmentMap_Overlap_genes" : [ "\"807929", "807934", "807935", "807937", "807938\"" ]
      },
      "selected" : false
    }, {
      "data" : {
        "id" : "356",
        "source" : "83",
        "target" : "163",
        "shared_name" : "OXIDOREDUCTASE (Geneset_Overlap_VvsF_all) TRANSPORT",
        "EnrichmentMap_Overlap_size" : 5,
        "EnrichmentMap_similarity_coefficient" : 1.0,
        "shared_interaction" : "Geneset_Overlap",
        "EnrichmentMap_Data_Set" : "VvsF_all",
        "name" : "OXIDOREDUCTASE (Geneset_Overlap_VvsF_all) TRANSPORT",
        "interaction" : "Geneset_Overlap",
        "SUID" : 356,
        "__mclCluster" : 1,
        "selected" : false,
        "EnrichmentMap_Overlap_genes" : [ "\"807929", "807934", "807935", "807937", "807938\"" ]
      },
      "selected" : false
    }, {
      "data" : {
        "id" : "355",
        "source" : "83",
        "target" : "146",
        "shared_name" : "OXIDOREDUCTASE (Geneset_Overlap_VvsF_all) GO:0008137~NADH DEHYDROGENASE (UBIQUINONE) ACTIVITY",
        "EnrichmentMap_Overlap_size" : 4,
        "EnrichmentMap_similarity_coefficient" : 1.0,
        "shared_interaction" : "Geneset_Overlap",
        "EnrichmentMap_Data_Set" : "VvsF_all",
        "name" : "OXIDOREDUCTASE (Geneset_Overlap_VvsF_all) GO:0008137~NADH DEHYDROGENASE (UBIQUINONE) ACTIVITY",
        "interaction" : "Geneset_Overlap",
        "SUID" : 355,
        "__mclCluster" : 1,
        "selected" : false,
        "EnrichmentMap_Overlap_genes" : [ "\"807929", "807935", "807937", "807938\"" ]
      },
      "selected" : false
    }, {
      "data" : {
        "id" : "354",
        "source" : "83",
        "target" : "128",
        "shared_name" : "OXIDOREDUCTASE (Geneset_Overlap_VvsF_all) TRANSMEMBRANE REGION",
        "EnrichmentMap_Overlap_size" : 5,
        "EnrichmentMap_similarity_coefficient" : 1.0,
        "shared_interaction" : "Geneset_Overlap",
        "EnrichmentMap_Data_Set" : "VvsF_all",
        "name" : "OXIDOREDUCTASE (Geneset_Overlap_VvsF_all) TRANSMEMBRANE REGION",
        "interaction" : "Geneset_Overlap",
        "SUID" : 354,
        "__mclCluster" : 1,
        "selected" : false,
        "EnrichmentMap_Overlap_genes" : [ "\"807929", "807934", "807935", "807937", "807938\"" ]
      },
      "selected" : false
    }, {
      "data" : {
        "id" : "353",
        "source" : "83",
        "target" : "63",
        "shared_name" : "OXIDOREDUCTASE (Geneset_Overlap_VvsF_all) GO:0070469~RESPIRATORY CHAIN",
        "EnrichmentMap_Overlap_size" : 1,
        "EnrichmentMap_similarity_coefficient" : 0.5,
        "shared_interaction" : "Geneset_Overlap",
        "EnrichmentMap_Data_Set" : "VvsF_all",
        "name" : "OXIDOREDUCTASE (Geneset_Overlap_VvsF_all) GO:0070469~RESPIRATORY CHAIN",
        "interaction" : "Geneset_Overlap",
        "SUID" : 353,
        "__mclCluster" : 1,
        "selected" : false,
        "EnrichmentMap_Overlap_genes" : [ "\"807929" ]
      },
      "selected" : false
    }, {
      "data" : {
        "id" : "352",
        "source" : "83",
        "target" : "137",
        "shared_name" : "OXIDOREDUCTASE (Geneset_Overlap_VvsF_all) GO:0005747~MITOCHONDRIAL RESPIRATORY CHAIN COMPLEX I",
        "EnrichmentMap_Overlap_size" : 4,
        "EnrichmentMap_similarity_coefficient" : 1.0,
        "shared_interaction" : "Geneset_Overlap",
        "EnrichmentMap_Data_Set" : "VvsF_all",
        "name" : "OXIDOREDUCTASE (Geneset_Overlap_VvsF_all) GO:0005747~MITOCHONDRIAL RESPIRATORY CHAIN COMPLEX I",
        "interaction" : "Geneset_Overlap",
        "SUID" : 352,
        "__mclCluster" : 1,
        "selected" : false,
        "EnrichmentMap_Overlap_genes" : [ "\"807929", "807935", "807937", "807938\"" ]
      },
      "selected" : false
    }, {
      "data" : {
        "id" : "351",
        "source" : "83",
        "target" : "152",
        "shared_name" : "OXIDOREDUCTASE (Geneset_Overlap_VvsF_all) GO:0016021~INTEGRAL COMPONENT OF MEMBRANE",
        "EnrichmentMap_Overlap_size" : 5,
        "EnrichmentMap_similarity_coefficient" : 1.0,
        "shared_interaction" : "Geneset_Overlap",
        "EnrichmentMap_Data_Set" : "VvsF_all",
        "name" : "OXIDOREDUCTASE (Geneset_Overlap_VvsF_all) GO:0016021~INTEGRAL COMPONENT OF MEMBRANE",
        "interaction" : "Geneset_Overlap",
        "SUID" : 351,
        "__mclCluster" : 1,
        "selected" : false,
        "EnrichmentMap_Overlap_genes" : [ "\"807929", "807934", "807935", "807937", "807938\"" ]
      },
      "selected" : false
    }, {
      "data" : {
        "id" : "350",
        "source" : "83",
        "target" : "92",
        "shared_name" : "OXIDOREDUCTASE (Geneset_Overlap_VvsF_all) RESPIRATORY CHAIN",
        "EnrichmentMap_Overlap_size" : 5,
        "EnrichmentMap_similarity_coefficient" : 1.0,
        "shared_interaction" : "Geneset_Overlap",
        "EnrichmentMap_Data_Set" : "VvsF_all",
        "name" : "OXIDOREDUCTASE (Geneset_Overlap_VvsF_all) RESPIRATORY CHAIN",
        "interaction" : "Geneset_Overlap",
        "SUID" : 350,
        "__mclCluster" : 1,
        "selected" : false,
        "EnrichmentMap_Overlap_genes" : [ "\"807929", "807934", "807935", "807937", "807938\"" ]
      },
      "selected" : false
    }, {
      "data" : {
        "id" : "349",
        "source" : "82",
        "target" : "169",
        "shared_name" : "MEMBRANE (Geneset_Overlap_VvsF_all) GO:0042773~ATP SYNTHESIS COUPLED ELECTRON TRANSPORT",
        "EnrichmentMap_Overlap_size" : 1,
        "EnrichmentMap_similarity_coefficient" : 0.5,
        "shared_interaction" : "Geneset_Overlap",
        "EnrichmentMap_Data_Set" : "VvsF_all",
        "name" : "MEMBRANE (Geneset_Overlap_VvsF_all) GO:0042773~ATP SYNTHESIS COUPLED ELECTRON TRANSPORT",
        "interaction" : "Geneset_Overlap",
        "SUID" : 349,
        "__mclCluster" : 1,
        "selected" : false,
        "EnrichmentMap_Overlap_genes" : [ "\"807929" ]
      },
      "selected" : false
    }, {
      "data" : {
        "id" : "348",
        "source" : "82",
        "target" : "149",
        "shared_name" : "MEMBRANE (Geneset_Overlap_D10vsF_all) GO:0007156~HOMOPHILIC CELL ADHESION VIA PLASMA MEMBRANE ADHESION MOLECULES",
        "EnrichmentMap_Overlap_size" : 2,
        "EnrichmentMap_similarity_coefficient" : 0.5,
        "shared_interaction" : "Geneset_Overlap",
        "EnrichmentMap_Data_Set" : "D10vsF_all",
        "name" : "MEMBRANE (Geneset_Overlap_D10vsF_all) GO:0007156~HOMOPHILIC CELL ADHESION VIA PLASMA MEMBRANE ADHESION MOLECULES",
        "interaction" : "Geneset_Overlap",
        "SUID" : 348,
        "selected" : false,
        "EnrichmentMap_Overlap_genes" : [ "101084501", "101095043" ]
      },
      "selected" : false
    }, {
      "data" : {
        "id" : "347",
        "source" : "82",
        "target" : "178",
        "shared_name" : "MEMBRANE (Geneset_Overlap_D10vsF_all) IPR000772:RICIN B LECTIN DOMAIN",
        "EnrichmentMap_Overlap_size" : 2,
        "EnrichmentMap_similarity_coefficient" : 0.6666666666666666,
        "shared_interaction" : "Geneset_Overlap",
        "EnrichmentMap_Data_Set" : "D10vsF_all",
        "name" : "MEMBRANE (Geneset_Overlap_D10vsF_all) IPR000772:RICIN B LECTIN DOMAIN",
        "interaction" : "Geneset_Overlap",
        "SUID" : 347,
        "__mclCluster" : 1,
        "selected" : false,
[truncated: 129,946 more chars]
