# Supplementary material for: Initial response of ovarian tissue transcriptome to vitrification or microwave-assisted dehydration in the domestic cat model
Source: BMC Genomics. 2020 Nov 25;21:828. doi: 10.1186/s12864-020-07236-z (PMC7690003; doi:10.1186/s12864-020-07236-z)
Supplement: Supplementary file 9 — Additional file 9. Web session interactive view with data table of STRING network for comparison pairs V vs. F and D10 vs. F. For description and legend refer to Fig. 6b. [file 12864_2020_7236_MOESM9_ESM.zip › web_session/data/networks.js]

var networks = {"Figure6b_STRINGnetwork_D10vsF_VvsF": {
  "format_version" : "1.0",
  "generated_by" : "cytoscape-3.8.0",
  "target_cytoscapejs_version" : "~2.1",
  "data" : {
    "__clusterAttribute" : "__mclCluster",
    "__Annotations" : [ ],
    "__clusterParams" : [ "adjustLoops", "edgeCutOff=0.4", "undirectedEdges", "converter=None", "dataAttribute=stringdb::score" ],
    "enrichmentSettings" : "overlapCutoff=0.5;categoryFilter=;removeOverlap=false;topTerms=5;chartType=SPLIT;brewerPalette=ColorBrewer Paired colors",
    "enrichmentAvgDegree" : 2.72340425531915,
    "uri" : "https://api11.jensenlab.org/network",
    "ppiEnrichment" : 1.0E-16,
    "shared_name" : "String Network - 7",
    "database" : "string",
    "species" : "Felis catus",
    "confidence_score" : 0.4,
    "__clusterType" : "mcl",
    "name" : "Figure6b_STRINGnetwork_D10vsF_VvsF",
    "SUID" : 51,
    "enrichmentEdges" : 64,
    "enrichmentExpectedEdges" : 6,
    "enrichmentNodes" : 47,
    "analyzedNodes_SUID" : [ 68, 70, 71, 73, 84, 86, 92, 94, 102, 112, 113, 117, 120, 126, 133, 146, 149, 150, 151, 161, 174, 175, 187, 188, 191, 192, 204, 206, 211, 213, 215, 224, 227, 228, 230, 231, 236, 238, 242, 248, 251, 255, 261, 263, 264, 271, 273 ],
    "enrichmentClusteringCoeff" : 0.587335359675785,
    "selected" : true,
    "data_version" : "11"
  },
  "elements" : {
    "nodes" : [ {
      "data" : {
        "id" : "274",
        "Protein_ID" : "XP_023101896.1",
        "stringdb_namespace" : "stringdb",
        "query_term" : "SNTB2",
        "V_F_fc" : -1.861388,
        "Product" : "syntrophin beta 2",
        "stringdb_structures" : [ "" ],
        "shared_name" : "9685.ENSFCAP00000016296",
        "stringdb_species" : "Felis catus",
        "D10_F_fc" : -2.365359,
        "Node_Shape" : "D5_D10_V",
        "stringdb_full_name" : "",
        "SUID" : 274,
        "_id" : "stringdb:9685.ENSFCAP00000016296",
        "__mclCluster" : 19,
        "selected" : false,
        "Entrez_Gene_ID" : 101082361,
        "stringdb_description" : "Syntrophin, beta 2 (dystrophin-associated protein A1, 59kDa, basic component 2)",
        "V_F_raw_pval" : 3.54E-6,
        "display_name" : "SNTB2",
        "stringdb_enhancedLabel_Passthrough" : "label: attribute=\"display name\" labelsize=12 labelAlignment=left outline=true outlineColor=white outlineTransparency=95 outlineWidth=10 background=false color=black dropShadow=false",
        "stringdb_canonical_name" : "M3WPQ4",
        "D10_F_bh_pval" : 7.88E-8,
        "V_F_bh_pval" : 4.85212E-4,
        "stringdb_sequence" : "MPDLENRLIELHSPDSRNTLILRCKDTATAHSWFVAIHTNIMALLPQVLAELNAMLGATSTAGGSKEVKHIAWLAEQAKLDGGRQQWRPVLMAVTEKDLLLYDCMPWTRDAWASPCHSYPLVATRLVHSGSGCRSPSLGSDLTFATRTGSRQGIEMHLFRVETHRDLSTWTRILVQGCHAAAELIKEVSLGCTLNGQEVRLTVHYENGFTVSKENGGSSSILYRYPFERLKMSAD",
        "D10_F_raw_pval" : 1.6E-10,
        "stringdb_database_identifier" : "9685.ENSFCAP00000016296",
        "name" : "9685.ENSFCAP00000016296",
        "stringdb_node_type" : "protein",
        "stringdb_STRING_style" : "string:"
      },
      "position" : {
        "x" : 364.23797383677555,
        "y" : 344.4651802179254
      },
      "selected" : false
    }, {
      "data" : {
        "id" : "273",
        "Protein_ID" : "XP_023112621.1; XP_023112622.1",
        "stringdb_namespace" : "stringdb",
        "query_term" : "KRAS",
        "Product" : "KRAS proto-oncogene, GTPase",
        "stringdb_structures" : [ "" ],
        "shared_name" : "9685.ENSFCAP00000023750",
        "stringdb_species" : "Felis catus",
        "D10_F_fc" : -2.163528,
        "Node_Shape" : "D10_only",
        "stringdb_full_name" : "",
        "SUID" : 273,
        "_id" : "stringdb:9685.ENSFCAP00000023750",
        "__mclCluster" : 2,
        "selected" : false,
        "Entrez_Gene_ID" : 751104,
        "stringdb_description" : "KRAS proto-oncogene, GTPase",
        "display_name" : "K-RAS",
        "stringdb_enhancedLabel_Passthrough" : "label: attribute=\"display name\" labelsize=12 labelAlignment=left outline=true outlineColor=white outlineTransparency=95 outlineWidth=10 background=false color=black dropShadow=false",
        "stringdb_canonical_name" : "M3XAU6",
        "D10_F_bh_pval" : 0.04202224,
        "stringdb_sequence" : "MTEYKLVVVGAGGVGKSALTIQLIQNHFVDEYDPTIEDSYRKQVVIDGETCLLDILDTAGQEEYSAMRDQYMRTGEGFLCVFAINNTKSFEDIHHYREQIKRVKDSEDVPMVLVGNKCDLPSRTVDTKQAQDLARSYGIPFIETSAKTRQGVDDAFYTLVREIRKHKEKMSKDGKKKKKKSKTKCIIM",
        "D10_F_raw_pval" : 0.005267216,
        "stringdb_database_identifier" : "9685.ENSFCAP00000023750",
        "name" : "9685.ENSFCAP00000023750",
        "stringdb_node_type" : "protein",
        "stringdb_STRING_style" : "string:data:image/png;base64,iVBORw0KGgoAAAANSUhEUgAAAPAAAADwCAYAAAA+VemSAAAABGdBTUEAALGPC/xhBQAAACBjSFJNAAB6JgAAgIQAAPoAAACA6AAAdTAAAOpgAAA6mAAAF3CculE8AAAABmJLR0QA/wD/AP+gvaeTAAAACXBIWXMAAAsSAAALEgHS3X78AAAAB3RJTUUH4ggIDwkycNXe8wAAgABJREFUeNrsnXd4HNW9/j/nTNmm3m3LkmxL7g3TCZBC6L2TQCAkpN30hBTSCOmFACENEkhCGiH03lsooYN7lW3J6lZdbZt2zu+P2ZVkSLm/m/s8F8X78gittbuzszPzzvnW9yu01hRRRBHTE/L/egeKKKKI/zmKBC6iiGmMIoGLKGIao0jgIoqYxigSuIgipjGKBC6iiGmMIoGLKGIao0jgIoqYxigSuIgipjGKBC6iiGmMIoGLKGIao0jgIoqYxigSuIgipjGKBC6iiGmMIoGLKGIao0jgIoqYxigSuIgipjGKBC6iiGmMIoGLKGIao0jgIoqYxigSuIgipjGKBC6iiGmMIoGLKGIao0jgIoqYxigSuIgipjGKBC6iiGmMIoGLKGIao0jgIoqYxigSuIgipjGKBC6iiGmMIoGLKGIao0jgIoqYxigSuIgipjGKBC6iiGmMIoGLKGIao0jgIoqYxigSuIgipjGKBC6iiGmMIoGLKGIao0jgIoqYxigSuIgipjGKBC6iiGmMIoGLKGIao0jgIoqYxigSuIgipjGKBC6iiGkM8/96B/6ToAHxd37/96D+xcblxMb0lHfIKY/E393eP7pH/6vni5gOKBL4H0H/N17zDwj1+t9/5y17bl8oCoTS6PxrxBtfB2gkCgjyTxkoRP6TJj9rcnshwmfEHp8ZvOH5IqYfimfufxHyH/z+l9ASkGhAIQgQed6Gfw+fV6D3XNEnH7/+kwqrcbjFiY95wwf/i1W/iDc9hNb/naWmiEmof/DvPNn+4ev/zuv0nn8OxOTKCiFBLQorp9rzCTGVkK9bYQWAP2VLBnrqa0RhfxT/eL+LmA4omtD/FhQTJNEq7/i+jgx7OKZyT8tZMMllUXjFP/JO5Z7EK6zGYsrNoIA9SBpuUUz9bD3lfUXyTmsUCfwv8d81M3VI4sLrtQxJMhF8knssuIXHBeIa+R8x9QUFN1iAmiB4wTwO9vjoPX7nXxkut68j8ZQbiiiSd9qjeAb/LUjytAuX07/noOrJnykLbj7wpNCoCa6KwuvVlPex52bDp+SUv6o3fqYo7NvU14Q/U7dVdJ6mP4o+8B5+49Q///OVN0wTSQIm1zjBnrSZSsIJyAKZQtrqvBE04b9qlV+Gp+7Ynn7q5CpaiEDDhDH1huh28He38w++dhHTDEUT+t9EgWqvTx2F/uk/e2c+WVQg+cTqmTe5tQrNby0nbwT5ZVrIqSQuUNEPbwZ/10SeejOazBnv5bfu/wgUCfzfgB/4mIYNgFYKKSdXQ4GPgcznb42QxAoMCVprRH5pDR8LAq3Cx9JCFGLDAgKlEVIgBChfYgg5GUhWhI/N/L+joKSLEH5+Hwwc38c05WS0GVAarAk//O+TuIjpjaIJ/d80oQMVElAi0Fog94geKIIgwDCM8F9TSK61BiEIfB9hmEgxWTslNAhPIWR+1VWwYXWX7u3qY8u6TZTZ5ezY1Mnu7lEsI0LOzdK2pJn9D1vBISeuEBiEJrnywDQIkPhao4TEzH8hkym+NWoKkYvpo/8EFAn8LwisEfn/9ny9CiYvf+2DsAGCsMJJCHzPwzBMhDTRenK1CwJAaAyZT+T6gIKB9oz+yY+uZaR/HOEZVMSqMAOLuFGK9E2UZ1JSkiDrJnHFOC3zGzjunLdTtsAWxEOLWxkaDDEZ7dZgian5YTWZ7vr/Lzcp4k2IIoH/5Qos8QMfyzAJPJAyn7+dGqBShBUX+JMligoQFvgy/5g3pnsUJLfn9LU/uZ6XXlmLFFGWLlrKqpWr6Nqxi+HeEWZWzcEdE0RlOcKXOE4W0wpI5QbIWqMcdcFbWXp0S+jumoABrsob9PJ1gbWJVZiJ71bE9EaRwP+QwJN/VgrkxBK65+sUGmkGKB3kX6PIZnPEouUQSAigZ9Oo3rq+g86tu4ibpRha4jkeZdFy7r37ftLZDO292+kZ6eTeJ+6kbd9agQc71nfrVL+mvz1Nrt9mtCeHrUyE1qQz/XhWilFjECeW4is/+UhIYgu0Fd4z3CDANow9CSz+fplIEdMTRQL/CwJrFa66gQeGAQShyyktQvPXCv+GCUEOjEj4vo7N/Xpn+06efvxpkgMppGuCFyGqSxCOSYldQXo8SyISxcNj1Bsj1mDx4c9fQN0CS2Dld8ILf77+vt/oAxa+nXSfCxnA93B0mpQxwogeYOG+szn1o28TmIAdlmUWAtdvJHCRvP8pKBL4XyREVZ7Abyiw8AEJ3et69c72LhbO34fq2aZID8IDD7+sb77lRgzhsnv3LlpbZnPhe84nN67Z3TFOekQw2OVQGi3FG0+iCVC2TVZkGXR6+fy3Pkz1fAQRAAf8kJFfOf9K/Y6Vp5DuCfBHNFoLRrwhMsYIPektXPyND1G9LCIwIZA+WhQi43JKvriYB/5PQpHAhVJmMbVSSYKaUmOc7zBoX9+te3q6aN+xnQcfeJi4GSPqRLCCBH42hjTiGGaCrJOjf7CLju7NtC2byXe//yXmrmoU5GD3a4G+9fcPETdqqUrUkBkewHc9Ah1hOJfENbOMql4u/ub7qGyTgqgTrppeDBy44ev36pbSpSR3+mRGfXzDJyNG2ZXcQG1blI9/5z2CBGAoAgLCbLB8Q9lkkcD/Gdi788D51VRr8A0fQYBJADoS+q/5oqmn79usn3vsb2zespGsP44rPIxojLlzluP0pplVNofcgMTNgjYUWZmjfnYdDRUzeddFJzJ3RWNo2sbg+ZdfxcCiv7uHV7a/yDsOOYhAG/japkyXktM2CMUPv3otn770/bp2aUQgvLBi04K3n3EIXauHCPrSGDELxwlw3IBYtJQd23fSs21Yz1xeJcJ89d/5vlOquIrdSNMfe/cKrEF7gAGeoZB4mDqAIAquZGwn+ua/3M3mtdtY++prDA724dkZTjjjeM694HwWL50p+l5W+rbr7kYkY5THanD9NFk/hxYRkt4oSWM3sXrFVy//gMCE+37ymu5eP0xuzMXN5PBzGVYs3Yf0mIfjKdKeh4j57M51kWhUfOIHZwsioI1wf0UWVC/85fKnNckEWccn6YwwEnTRsLCcD3/rdKE1iITC1zkMYYer79QuqXy7YcjnIoGnM/buFRgQ+UqHQMtw5fU9CCR+B3zni1czlknS07OL0dQAnpXiprt+z8L95oqCP1xeJtGBws1k2feQlaxe+xq2H8PzFVCGJQTJwV52b83obVvaefS+x2isaCVmJXCtHBknx0PPPsTxbz2Z5GAGS0YZc0aJGwkGOnfy4v1r9f4nLhMYYUeSNEHWQ9bNEjVsPJHGkWM0t87i9PceHTYhWaC0jyGMf2Iiy0l3oYhpi7377AlQKswLWSL8QVnQDd+95Fc66pWi02CbJlYCvnjZJ1l4wFyBVBO3vhdeWIcdjRFNxPjzTX+iuamR8rIStAc18WqiOk7UK+GKS3/G43c9g5fx6OvtJuumMKOSaHmUutn1dPbsQIsA13UwtYF2FXEjwRMPPgtBGAVX+Ih89Pugt+9HKhhhXPUxrvuJVCjK5uY5qTRSSIKp1tXUvLWGoun8n4G9/gwKkS9/DEB40Lc6rZ+5b6MuoxIzZyAciZSS2XPredeHzxIYLpguCMWWF7foX/3qV4xnxhlNj1FWVcLdD9xG/YwaairrUI4gTpSaaA3lYgbdm4fwsx7J9DAdu9oxogbClux7wErmLJ6NTHjIqEIYoWPupBzWv7IJAjAFWNoMS7li8I2rL2VQ9jCsu3l50xMkg4HJukkzL6hTIPBU8/nv9g4XMV1RJHAhSao0aLjjjw+z7ZVudFphKkE0EkEJxXs+cC4BOVyVC9/gwuDACJZts2HzRpQVIOMQK7e456E7MGyBaZpYhonwDaQXp6qkgVg8Qs4fZyQ3zJqNr6J1gBE1OOzoVpJqGIc0qdwolhT4nhveYPZIYUn+/Ltb9N82PMWKty1k1dsX819feD8f/vIFIWvzqgCBVpjSoniK/7Ox1/vAAE7WJRKx6VwzqHO7A2I6Cq5CBzkC7ZByxpi3YC7SNIAYYIGEzRt3YZoRUrk027u3MKu+ASsecOihh4bFFk6AUgrH8YjaJQTap29oB0ZM4yuPlOuSc7Js2LCOd1zYJtbseFXPrVuOqz1Gh/vJqTRJZzQkZUD4G8Edd9zBez96LsddcPCUwmcgAkrnU2HCnFS4LBRvvE7n9v9P9raINyOKt2etiURsUPDK069SXzYTbzwgYifAkOiI4tSzTmL+0nn5ngAL5QE+lEQryGVdInEblxzD6d0EhiIwXSKV4JlZAqlCKVgVdgJFSmxyfgZfujgqy9pNr9E5sIPRHehjTjkaRzukckkCMoxlhxh1BsP9jISfeceNd+stW7Zw/KlH53V4NER8iCiUCNCF7JdmagtGSOIpih26yNz/COzlK7AKW3WUAT6URqpJOWmE1igMAsMg52dpbJ0JEqS2QMO2jQP6sbue4L6bHqQ60Yif9Qlw6B0apaquEo+A8hkROrpTuGkDzAi+M4ITpAh0gK8VfuDgCxcikjWbX+beR+6jZ3s/yVFwsg6p7ACpYIijT38nxMDVAXbE4NbbbuO0005j/32X5YPIARqNQhFojSEslFZILfOVWAKl/LC9URQ6rCBQAYY0KN7DpzeKZw894WOWxapQXlg76SmNJzSOyrFg0fyJaqydW3fr911wIS+++DwLFraSS2cgUNTV1VBWVsLGjRvZsm0jM5qq6R/rIpCKrJMhlR0l54wTaJeskyZQDkr45NQ4xOD663/Fxs0bGE0PM+YMMuT20TXWwfGnH0MgwpLO115dp9t3bOO0004LV9N8Y4Wft6ENYSE0SC2RMkwUBYFGSpMgCPB8B5UXARIy34Bc1Iae1ti7CVywNz1AgOPlUELiKfCFRtoWju/RuqROoGHL2i59zlnv4u1vO4xf3fQjsWLVIgypUH7Ati3t1NfPoKamihdfep6qaouuni6ybgZlBCjtksqMkcqNo4SP5zlkcyl8kWM0uRvTMIhEIqSDUXozHewY3UpFYwlLVrYKQ0NUGtx5+70sXraUxfvOF5PRZBNDWRiYoavsaYx8D7DvagwRdjUYhoVlRibM6iBw82QuYjpj7yYwhJUcFiBgLDtMYGgc5YfNAHhErSikAAXf+foPWLxgPpd9/4sCBYPJHqQRYNkSOxJj48aN+IFLRUU5v//jHWTdLB45end3Mp4bY9wZYSTdz4oDl+JLF194DI8NkvMyJBIJBof62LprHSUNUf5w1++558k7woIRB/BhcNcwy5csD/fbUSR3j4Afrrj4QACWISYi1ma+B1IrUL4mDGQJtFbYhpUXACpiOmMv94GZbLY3oKqxlPaXe5AxG7I+gZOl1I7Rv9PXKTfDti07+MJXPzYh4rxg2TzWPrORsYFRtBlBEqG7Zycz6mp54q9PEYtU0D+0C0fkcHJDjGQHGcz08IFP/hjnJ1n+9vyLJMoSKE+RTo9xzDHHsWDFIo4/77DQWzWYUOzY+eqw7t7az8knHBtaDBHJzdffpgNfsHDhItpa5zFjVp3Azn8vjzDwFeSle0yB8kFrgWHauE4ay7Im9d2LmJYoEjh/ATt+jvo5NXQN/5VSvwYZ+MTtCIGI8ui9D1DfNJsZtTOZ19aG5/hYUZOjTzlarPnbJr36hS2MDqbwXBfDzzAyPoxhlWNaHqmxAbK5FF4wSvdoB1/6/sU0r5opfnjtZXS0D+qXXnqZZQuXMn/RrFDjCkBA164BvW7dOnrau5C+zWvPrSeXyrJgXisYMNw9RG9nHw21jXRs7GDrmo1UVpbrtvlzmTVrBomyUhGpTkwKTnthGWbY3Ay2HQs/a8rUwyKmH4rNDF5oRQcSDAW//fbduvvVAVI9WVTgMB500bykmd7RcUoayvjWLz4Z1iUHGikEA1uG9G+uuYnnXtjIUN8g0kmSGh2jee4iystrMWSM9o7NzGhM8L2rL2X2yplCmwrly0mh9wDIwe72Ib19505eeOUlXlj9KsOjw5x80glkklm2b+wkk0kxMtbJaWeegmFF6d3VT3V5DVJLXC9LoLLEExGEKUiUlFBRW0vrwkVU19SIX1x7ja5tqOW8C84WhQ/WnoewrSKBpzH27hVYhIX/rucj7VBT+S1HrOLBgcdRnk+QE3hOgieefIqSmhkce/C+oUkLSBlOIqtrrRbv+sCZuqrxaW658RZSwzkqZiUYzPZS0VhBSXkpzfGZnHTSOzEjoX3ruxLThsCHLZu69a72Lp5/8kk623eg/YCD3nIIp55+Kqe9++iQbC5cf9VN2hCS4447nFvvuBnPHSMRK8HAwHN9LGEgsfEcn2wyQzrlMDKWoq9/kERpqQ68gHWvruXPwtRve/uhNDTVC2Far5ObhanzmyZ1tKb+ofCnPZU93nAPeH3D8RQ5n8nJi8V7x7+LvXsFJl+dqPOTURSQhZ7NSb36+Y1sXb+ddC7LU888zXg2x2FHHMZBb13JgYftI+obo5NXX75SSvtw5y13aNMQtM1fzILlbQIBd9/2uH7xiVdIjWTQyqBhdj3JYIgdHTtAR0glxzj62MOZ1zKLOY1NLFi6UBDPF1/JcNvXf//32k0rLrzoXPHHP92gc1mfirIKAsdFeQrTiOL5WZwgha887GgJ6WyGQABSgwgYHR9FCov5C9o476J35ZsywvEuYcuhxtcSIQ3CkJdG+vmRMUKhdIAwDALA83PYZhSd72oyUKFrYduTBxaNlhrP97ANC1D4ykMYFhoTrcOy7SKJ/+fYqwkcim2EqRQTY1J9oyCk7sOGF3brrq5uRpNJogmbeIXN0hXzaWgpybfS5mccBWY+IKQgCFCYSFOgUfg5gYVg1+qM3rpxG6+ufYV93rKEjJ8llcpyznlHh9uaKJcED4UwJeBjapOPnP0Zfc7p55L1kqzfsJq6yloCz4dAIfKtkKFipcYPXMZTWQwrgu+7eMohwCGbzeJ4ing8zqqVi3jrkYeJyuYZKO2HNJShbZ31fCzLBBVgCiMf6FMgwQlUKJeLCgtIlMSSApQf6lsj8b18P0U+IC4Kc9a0C4bA1QpBBCleN4qmiP9v7OUEVqgp48JAI3wdyjoWaoenCleIvM8cy/9be2ELkxKgY1PkZcNSxXCig49QNmSnaLy6QJSJFj+lFdLOf56jQyLlRUE85RKRNt/54s913C7hve8/Szz88L06uXsIQ2u0gFzWQ3kmth1HeS5OLodUJkKIcFV2M2ScJIZlkky5eL7PrKY6Fi1fxIFve6uon12BcjTSnjLjNC+K57k5bNsOS0GlUaiuxphy2SgdCtkH2kcKjcCCNKGDlt9W4CuMiETnp0mgjTAnXWTvv4W92wfOQ+eLESUif0S8UAIjMCanDubJJyzytrYfmqbaAGlMKlMqjTZC19WUZrjyeIV5R0AAu7v69ZrXNiJMgwUL5zJrwSxRSBehC8wJVTAN0w6DbQa4uFQ2RDnrvacLfNi5erPuHeihb2CQwb4xctkMGh9taoQSjI6OglIIGSCBkZER7GgZQkq27dhJz9BuMp7Wx510rCiriExaH0ZeeTMCthUFwkowU+SLQDwm24mFAh0AMpxOYRps3bxFf+tLP6J9yy601px7/rs48rh30La4UYAB2kMIifY9hGkXSfxvYC8ncHgVhvxUBHigAgQKIRTC1KEpbVv51VLlYy9h8lgDnqewLRPXAzMCQX4yQuAp4oYE14QcqEG45hc36+0dm5AY5JIKJ+tQUhZHEehUKsUxRx8JvsvceU3MWTiXioUxEY4dDlAqhbKiKJm3dBW0LF0gWswFIQF82PDaar17oJ+ujl107BjAKrFJJTMEgUfWyWKVRMk6DrnAw4onGBtP8tyzT+FkR/WKFfswOjRG1Cqjq3OAbNZl9+huTjr1KFqXzhKmlGFBiZj0y8PxFD7SDK0HW0ZY+9JafeopZ7Bo4Uo+9sn/Ih6Nc9+9D7Bzey8Xffi9ev7SeoEwQSiEuZdffv8L2KuPYGGIfSj+JpFYeT9uSmTWzLNFSHxfhS4vYRRaILDtcIW0o6EWc6FtN2ZK8KDn1VH90K2P07VriOHRJIPDKXp6+vDTAbZtklMpSsrirFixgu1bu8iNZnn56Y34ymPG3Fp9yBErOfDEVWLxnIV88auXIAJPH3TAgViugW1GcHwPM2KSHB8mURLF9306u3cxOp5hdCyF6/qMjo+y737Lmds6h2zOp7W1FSXCr7Z541qEVOS8FOO5cTp39pMa88A32LZpGx+872aWrVik2+bPY+H8RTQ3tdC2bE7exMhbKEqDgk1rNuuzTj2HpQuWccf9N4nCvKf5bXP197//Ez7xkU9z3XVX6ca2urz36/NG5b0i/n+wV/vAE6qU+WYBROF6KgzfFgiMvC87ea/TOlx/J+qKHR8jYoZ+r867wS50vZbUG5/ayZoXNjE6kmQ4OUw6cBgY7CViCEbTvQzkOjj97JPYb78DGOrKMtZtQcomO55BKZ+sN0pjWw0XfPhUHn7qAXZ09GDICKVmDNuKMJpN8fTfnmFsbIiWObNYsWoRCxa3Mjw+AqbklHedIKZGigJfYRhTSRO2OWqh6esd5IWnX9FzG+ezbFmbwIQNa9bpjVvWs2n9FnZu30V7+w5OPeN03nr021i6fKGYKBDR8JWLL9N33XIbN95yE4tXLRTCnDzOa1/YpC///k8Z7BnlF9f+jKal5WLqfPQi/mfYuwnMlFlfr+uRVVPynJrwOiuIvBfGh4apksmgjBbhEiwCGNro6JcfWc+WF7sY7UuTzqXJBQ52aQRfOiBTiHiWD37xfObvNzf8ZB8+f+7P9MKG/fFHJO64A8IhmellxO/gmFOP4tkXXqZjVyfKcymvqKCxZQ5NTU1oXzFv7hzmzJ1F1WIpCuWeE+NWRHjjkYLwLiMFeHmtHhOCfDvia8+/pm1ls6h1uYhUhC4r2ocgZOPtf7hXP/LYE9glca78yWWiUOWFAT+47Kd649p1/ObP14QlnRII8lFAYbJ1bae+4lvXkUgkuPxXXwinTxTD0P8W9noC//1CBYV6XaG/3PMlQH7SH0Ge0RZggg/bnt2hvW6bm391DzWxGXg5gR2P4SgXIhrfSDGY6uKsD5zCqhPmiZyAiKUQSkIGbv/p8zq7PYE7rPCdYQKRJa2yDDkjbOxYx0h2AFeNgaGYWT+b+S1LSBiVjO1O42U9FiyeQ21jCUec+BbKF1iTZCp0EBaCVYUVMJ9BE/mikWuu/plesWhfDj7yoJBkgWb7pm797JMv87YD3oZWkg9/5OP8+jfXUD8/KgqTza/6/g36oXsfBCHxUCxcNI9Tjj+SI045PNyOgltueEhf98vf8PnPfZR3nHDo5L4V8T/CXu0DT/q6e44dKWR71L96n9ATy7Gv9EQA+54/P0JLdDEluoKG8plkTBeEScxUOCpF2ncotSvC6Q8CTAsgQPkB0rQ45dQDxc1XrtHRWAItPFxlIXQMX9jUVycZ2jVESqVwgjS1RgVHnXA429f2U51Q5IYCujcNMNy9m+effp59Dl+qF+wzn+1dO8ESRCyDTCpLy4wmXNelbdEC6lsSQkSZiLYff/SJfOebl9PZ0aPPes9pQkQFtlfJbb+9n5fuWYttRplXs4QrLv05jc0l+pC3HsTjT7/A8y+/xKEHH8bSpYsxohY333wTl3/vSh5/4lF9wUffQ9uiVnHGu48SDz3wsO7u7i4S938BezmByY8DLSxHk2bzRJ1y4WWFB3sISQmQEVxPY1gGfgrMDNTHFrPl1V3Mq50HrkHMSIQFDzrA0AKhBb4fsHNTL6tOnIOpXQh8BHFw4Te/eFjr0SgLZ8xioDONjSBmadIamhrbGHAGqCi3+dYVl7Bs+TxBBuYvGNOvPbmBvk2jxGQD2tdYQYwdLw7x4pN3kfRG6R7eRc5LUVZWRm1VPRXRSkTmQZqbm3XV7BreceLbqW+zxOz5TWJB2yr9wjMbqCmdrUuscu679UmW1e1H144OSkpslDbIpgw6xhw6Nz/BwEgPc5tbOP6db2fF4QsFETj+9EPYvrZDX/Hjq7n441/jwve9X59yxhFin332Ies6RS2B/wUUCQwU+mTDXG2etvmm+L+rHaUL8jTh4bNNUG7oF9/xq3U6rusI0t1EZyTQykQpcF0X3/MxTJNYpAQlNCWxkvxFLEDHwYdvf+o6PbtkARooiUbwy2oYS45gBjnKoiWYaFoamvnEd75M8/ISoQTIOMxYWS7KovvrdfYOOtftJjPsEy+pJhNksGNlRMQA/c4gbnaYrmQnW7dtpzxawTc+fSmvvbSWtc9v4/mn19DUWq3f8773kKCSge713HDdH7CwKI/NoipWTdv8eRiBReBFMY0YWgpEJGBm1WziZQHuaJbn7/+b9oXkgUcfpLG5gZ9e/yPxzS9frq+/9gYevfdZHSuJsHBJ46QMbhH/Y+zlBJZ7Pp7qD+cfi9cX5Yu/83o3X1HZB4zZjPflyGV9ME2Ub+MrHyNuYCkDLRTJbJKUP4Rh1oT+p2MhgAf/8LTu2TnAmPJZOmMxfX29mG6MeKQMJ5vF1j6agBoR47VHnqa57RhkDDwfLAmJRlPc/dCd+q0rjiWiJOkxn4RMEItWAJI59U2Mbu9gyYo5HHnCsZx34Wli52ujOqkyRLckGe4dJb09x08uuY6x3DiDXUMM5jrJqHEWLVjJeR/9Mmuef5VUt0skU4PORQhwiEZMhHaJKIVOWtz1wAP0jTjMmFfH8ScdDxZ89TsXi8H2Mf2usz9B87y5vPUjb/+/Pvn/EdjLCQz/1BH7Z6tD3pTWgQpzxy78+uo7db25hEQ8iq8cPAKEIfF9jVAK1w+QEYN4LIFQHjoI9biEhG0v9OjfXPt7SiMNaGeEYIbLeC5FU/Usenv7SZSU44472FpTYsTp2zowUbNt5Qsr/FGY37aYIBBEIjFERBP4glQmSbldTcuMNqpbonztZ58WxAADWvatEBXlb9Ev3b2Djlw3Kp0lmxvHMBI0VTmMd/djJgSnnHMyq45qEquOaOLmKx/UXS8NMK9+Kb4b5PPAPjrIUWpXMKOmhdJ4gsrqUmJGycSN7itf+jJnnHkK9z3wAPFIbHJaRHEV/h+jGEbQf2dIQaF0cqKrIT9lGx+NCq+7fMUjRlid1bVmWKdGU3T1bKS96zV6xjrwzByBzGFYEsOIIImhHBvcKN6w4tmHXww3b0D3rj4qyspRQZqsO0ouSNE/2stQLoVnWQymMohIDE8FGNj0daUY3RhocuGujWzM6E9+8CvazUQYHMiwYEELUdtCeB7VJeXEVJw4ZdRXzp6IPAcqHBFT0Yjo7emisqSMhBWl1CylsbyJlsr5zK9byeKZq2hf00G+RYkzP3a0mLtfBSNeO3WVZUQCm5hRTmrMIRqNM7N+JpV2DcMdSe677Qn6N+3WV3z1p/rY407i6RcfZtmqJp5/5pmiD/y/gL2DwBNzgdTk43zJVMHH1YU88B7ELVxhk8XQey4WCld5IGDHrl1s62jnpfXPsX77qwyP7yaQAUoofN/H8zxM0wSlkBhUlNYSuGJCLeOh+x8hl3PxlIcwFJ3dO7ETNsgAYWhM08TzA4Q00RgYOsZvr/kjN119q771Z7fpa666HunY7O4eobujlx3b+zEjJtGYTS6TIWZFEb5Bf8cArz26RasMYUFHDj5/0Xc1nsZNO5SXVFESrUD4BhXxGhY1L2V23Vxee/41LvnYd/XmdVs0MYjWWjzywgOU1lrMnd9IJGJRXV3HSy+/QmlpKRFDUpkop3/7AE89/CzLlq+io6+D39/+c3HwYfvxxBNPsnNtr3793TM8PSqs6d7jHBTx9zD9CZwPIiulCAJvgp9ah6W6E91EKp+vLYjEBUzUYCjAUwFKhz2ESnv5HC+gDHRggjYJfEkQhLULWrtoXEwp8QN4besGOpP9pEQWV3qUVJQjhIFWRqjJjE/WGUUYGXydIhPkwkkP+ZvJ1s2bEcLADzTCNEjnsgS+i/AzBOkxbCnQQTgyJQg0MjDo6xygZ9cgL7+wlp1busilPALPoaKyjPaOdnxD42gPIgLHzxIxTeJWCTs37woLOlxgNyyrW4VKQnI0i+tJrGg5kVgCwzBwcgG7ewf44sWfxcvm+MG3rmD76m5981330jHWzcvdT9F2UIJETYxINI4ZTWDFYkRKBNofZ98ly2moqiGwcnziqx8QaDj+jKNF3+4xRpLZPD/DG6vnF06XwtVZFB66QGD9D372ckx/AucXRykVhiHQBDiugyi0t/oUbF3wNTs3btcP3feILhBfp8HwwMbAyPe/SWGAMPEcFVY35C8WQ4IhRb77BiQGBhamAOUrMrk0I6kRXJVl5qwGfNfDyzk4joMfuCTiNoHK4aosvnLC6YEOPHj7E7osVoqTdQk0jKbSDCfHcLwc6UySaMxgPDUGQmPYVnizCcA0I4wMpxgcGEcIE4FBb28XWTdFSUUCL3DxhUILgWVZBF6AQQShIiBg2wv9+ppv36LdUSAwMaSJryRWJI5hWBiGRSxaQno8x8b16/jUxz5KNpXl45/4JO1dO/nyt77M8WcfS8dgP7Pn1GDHTUZTYwyM9DGa6mLBoiZmVjXywtOvsXLfVeHVZmoQsN9++/HII4/lb8ChvK9pgg7CMhpT2OgiQ/8lpnkQKzS1hND4KochDQQ2Udsi8PI1vxI2re3U99x9Mzt3bmd7ezeeK/jFz27QrXMWse+iVcyd00xpbZRFB84RSImSEq0I1SXyQSZ8Fd4RZCjfIbHRbt7idsDMaBLY+Lhoz2V0cAA910EIi4gdJZt2GXMcFB4+AVnPJedk2L66X69+aTWp8SwGMVQQEC9J4I8qOnu6mbV0LuOpFIFQ+L4im8sgpESYBtmci68dco5GZbPETYNMbpx0boRYvAnPzWCaFtl0Dk85CGliiRg7tnZBAD/50S9wu02WteyHYUq0UGSzWeLxOEopbNvGUhG0Fvz1r09z8rnH8r3Lv8MFF12ALy3ue+QuvP2OZO0TG/nUez6I3p5jNNlLVgiU5TF7Xj0vP7MFJxlHe/movaEhECxc2sq9d91P984BPas11N0WotCyaOMFLqYRzQ8gpxjo+geY5gQO5/saUmJKE18pTBlOozdMIID2Tf36iiuuYt2alznttFN4x9uOJ5XxqKioYuu6drLpHJd//3LK60o47vRj9KnnHSsK3XKF1PBEMbTIC814CmHkn8sCSUgPZ8ilMwRelnQ2oLqxltHcEDqTwjLiaN/BCXJo4ZPxsjjKYTQ7xKXfuAzXzyBUHC8IUALGxpPEZAJlKLJuipwXoCzIuCl8fFK5UdLeCL7hMzw0ClKiDB9HOwQound3krATtDS04Tge0rTQOYEvIJXNMTjax84X03poYJwKs4FdvX0sbKkmErHIpdLE7AbSpiTQEtuOUl1VQ+fYBjZv3sw3Lv8yS1cu5JBD38aff3cbv/1jL03xebz8Wie2bVFZU0rn7q0cetCBvLL2BYaHJOgYXR0D1LeWIaMKrRUnnP52sW3zNv3kY8/y7tmngM2kSawAzwqnR0wQd89quSJCTHMCSwwzRhB4GNLClBLlmUgZ1t937OjVF773AyxZtIDf/v63tLbOEdIOnxMGcNphoOHwE/bXmzdt5fkXX+Dl117VF33kA7S01QoNuHj51kHCG4MiTBtlYMfG3frBPz/EQOcQw8kUfqBxAxdHO2TNDON6BCtWwfDYML7nYhiCscwoTpAj6Y0ymuunprIUz1EEOZfUWI5YWRwpbTKZNImyKGOZMVSgcXyPdJDCDTIEMseY349tmzh+FqSBZUhSmSTxSAJHZenu72JmTROOozBkOFvJ8xWmZeONeXz/Wz+kNFqKM+7hjPXjNM4hbpUwNDzA3JYmTNMkl8tiGBaOE5DL+rRv38k+++3D3MXNHP7OQ3jXeWeIdx/1YT2eHWfT5s3UN9Swo3sHkSqJMgJKKxKkS11Ghz26dvawv9kKSIQV+rxB4DHUNzQ5fTEverBh7WYtzQhtC1uEkVc4+XuCeFBcmKf97UwFIIUF2KDM0O8NoLtzUL/vggtpaWrk5z//kZi/OCQvEoQNQWFVNWDOwlniuDPfJt5zwXnkci7XX3MdW9d3auGB6VuYysRwTHasHtBP3P6qfvKW1/Tjt7+mn3/gNXau62Pn1j52bN2F77vkVAbPyNKf7mVT93pe3fYcu8a2sXNoC1v71rOtfyNdyXbad6/DqvDxSON5Dn6QQxqasfExsrkkhqkwbMJZwundjOV2M5LuZSjbx+5MN73JHbzz+ENJ58ZR2mM8M4YWPsrwSeeS1NTWknUdfKVQhmYkNUw2SNE/1Ecqm6KmqppMKo3WPjIKPX2d+CrLeHqUTHYcP3DzwTeoKK+ivr6Bl156hfdd9H46du1k+852kPD1b32NitoyyqrLGM+lKK8spb6+lsHhEWobalmyfA7CdLj/3gfykf/JS+7U007iqaee4cFbn9QFUYItqzfriy78IFs2bpvS8VVA0Sd+Pab3CqwnBdM8B6x8x0v7hkH9mc9+nPq6GdxwwzVhoT6AodA6FF/TUhHa2QppmOBB65KZ4hMf+6i+6sor+cM1v+OyH3wFqeDZOzfoJx58nt09I1g6QmmiBEFANuvgJA1sowzLSiM8WLbPUpbss4DVr61j68b1mMQIch4R08LxXVzfwRNZAjtFVWMdTiZHJApBTjMyNISyJF52nJbW5aSyw2SdJK7r41keSWcMEVXsHu9lxtxKTvvQ0eKXv7xOu1648mPaJFM+6WGP+KpSXN/DDTxSA4MoyyOdGUVYPll3jJdf2U5DQx1OdgyDGN2DO6iprMCMgKcclFIo7eP5Hq7rMzQ4wqCTYt68OSLn+nrtug00N7bp+atmiqOOfbv++WW/47hjjyHpjDKvZjFxuwppWKhIlre8fQWbb9vEXx9cow8/drnADGMTc5c3igMO2lc//cwzzG2bpdtWtIrbbrsD27SY1zLnDcurnvKHvX3lLWB6E5hCcz1YNgQ56Nqe1J+/+BJKEyX84eZfiT36AIVCiFCYyjQlAR5aBxhCIywL7ULT/FrxmY9/Wn/yw5/g9z+4We/Y2MNYv0OpWcfs6HwsIkQMG4QPpRoqbcbdJDPUTHrGKjnr7OM44pQDBDZsfWW33rR2E1d8/0rGkqNorUFqkulRqmbESCVHsAyLWMQkGbjEExFGnDFq6+rIqDHS4yOYfgTX9dE2pLwk2XSWlrZZXPK1z4KAtvktbFq/DWFIxsbTlMSqqKqpIpkdI+3mCFyBS450bpysHiXpDFLfVENq2yCun0UZMtTA9m16B7vIZrNknTRSRMh5ORyVBeGT8zJ4mRTY8L73XcSfbrqJBx94lKaqOdqOxfEjOYazfQwM95BKNaHsKBWJKqIJA3xFQ3016fFMPk8kJ8bZnHj6sVz+gyu5/je/pb6hTj/yyGMcd9xxLFk1L5wLla+X1hMnUhbJOwXTm8Air+gShI32hg1//P3vWLl8GV/97if2JG9eNoeJ5ERezbhQuKE9TMuCABoX1Ioj3nq0fuzhp4kGpdSVNlIRraTEKMWWMSwRAT8IZVuVxLbKSMgyonaE1c9s4eD9DyA+C0rMKja9toPFrStp37wV13Wpra9jPDPI4Ufuj+en2L5jMyIQLF60gN2DIzQnZrFx2yay7hi4ENFxAh+yaRdfBPjK43NfuJq2pbMEGubObWLL+o1kPcV4OoPvCWa3zWFkfBCpLJxMFl945ESStJ9k3Bnl+1/7BmefcSaR0gjKU1hGjEAregZ2ERNl+CIgMz6ILzRjmSE8lQbhcsKJR4GAmB0hm85x330PMrorheXZYARs7XmNJSvn0to6F+VEAE0gJMI2OfGk4yitSYRWsE8oMqAUC/aZKz518cf1nbffzZat2xkdS3HWWWft0Q6mNWgh0FqHsvNCoIN8dmAvZ/P0JnAB+enzv//tn/SOne2cfuoZk8O9ppxkvUeXb2g+BzqHFBFMaYEP/hgMdCb1Qw89SolZTtSGqvpyLF9gCbCUxFYGhoxgGnE8oTGlgQ48bBUjMzTOT394vW5ta2PLtnaGBkbo2dHLjJpZNDU1IaXJ2PggOm0Tj1RiuqVUV1Qzs6YFxxF84Xufp35eqbjlz3dqC5P1r2zi7rvup7SmgqGRYU47+TQGBwd59K4OvX7dWu659y7mzWvl5dVrUELQ0FhP2hsn6+bQvkYailR2DN/MkvLGaWqZzcxFMbHygOW6c2cnCp9sKkuJWcXw2DANZRFGsyO4vstYehRH5hgY7SLlDrNk5XwGunr1FVdczuw5bRx24Nv5/qU/wslmSSeTtJXN4uBDD0H5CqV8rGiMnJfDipkoXAInhxrRyCqBCjQinylYsmq+WLLys3zjK1foQw6O0LKgUbgpB7ssEp7evGSKEGIiKzBRMLeXk3iaE1ihtMqrJCrGR0fp6enhmOPfIvYg7x5yOZP9vgaSqIiilVkodWasG/3xiz7H/HmLmVlfT87J8MraZzjpyNPobR/koOWLSPf7+KMBvq/wgnGkDJDKQ3seAwO9uDJD+6ZtVFXXkB5JUZoow83m6O3sobm5BUtZmF4EqQSlzKQmOpvkQEDUrOaVV9dz7MKDOOO9JwsUnHze8Zx54Zn6F9dcw/DgGFva19PVvZ1991lBRJr88c9/oGFBvbji6z/TDz38OGPjgyT1KNrXmIYg56YIhIOSHuO5FD+/7Mdgw6zW2axevw4CRdxIkHbTKAQiIRnJDuA4LhmVIeWOMZrrxxNptMzyvR98k6aWRo4//hgWLmgTv73mV3rn1k5claVh9iyyGZ+EHeell57j4IMPJhqPkHOzYX485bJx7Xq95NClQlqCABGeu7xKyK7OHpYsXgCAXRKSV+erX0Ve8F5rPaknXYxpTXcCyzDqnJeWTCbHGRkeC1XlprYBij2ziFNn/ig/1F9Gw871Of2FT3+Vtx5xFAe/ZSX7v3Oe2LWhT191xY95+MUHOOeE8xnc3U8gBM2tzaTHM/jJJP1Du1m9fgOOypCosjCsOI6XY6C7nwADFWjMiE06m2JoZIhsOsPnP/857rrjHuIt9STHstiGJKcVvf3DqILQnlRIJWlb2SSu+MV3JmYAF+Yl7dqyS+/q3snd99+t6xpquPAD7yE1nuPJJ5/k3HPO5sVXX8CMaBw/Qzqb4oIL38v8lU0CDQuWtHH7nXcQeD5DQ8OYQYSasnrMkoCOwW0YhsFQcghX5BhI93H6eSfwwKP3MXdhEyefegpNzW0CBbc98Gdx2+9u1+1bugiyitLSSjasXotSPlIqHHecQHnEo1ECHZAaHSM3nCNSHyWQGgKNISSbN3Trvp5evvzFL0yWokdCM1lp8JXGkAKZN6WLovAhpjmByc/0CVfViJ2gsrJ2ckSKmVdcnFAhhz2orMEwzIk//ey6a1FRaFrcxP7vnCewYfY+DeKjX/yg/tZXr+TLP/wSlpOgIlHFrNo6ZtTMoGtHDwO9I5TEq5m/sA0r7pNxRkGkGRztIxorwdUubjaDNKBvtJ/TTzmdZDaHtGIoAiK2RSqbIeerCSF1CAu/jLziY1iGCDu3dup7br+b+++9j7nzWmiZ20wsUcrGdS/S29PPsccez1e/+QXaFjWLo899a7gho/C95UT308lnvlP84c+/19s37Qz9UcOntC7CQG4Xjp8jl8rhi4Ch0UFmzZvBqeeczMNP3stxxx9J05zmUPw6X1B+2vmnCtJw4/X36HQqw/DwCHYkRkCAYXjYtkHgBAQKZs1rJJqIggRLhuokBHDnrbfjZXMYSk4WzuRvVlKC0oW+Q4VSGqOwJO/lmPaidjpfroyv2bG5W//XB77Ez3/+M+YsKxVhjaMkQKAx83ERP+8/TRIXBU/ev15fd+3vWbN6A6u33CUmFB2ndC71bsrpi87/OLawcDJJKksqSA/lOPygI6kun01mPEMy1U8qN8JYZpSO3m7seAJMjavHyblpDA0XXfghaipncv89DzE6kCI1lsXzPLLmOCORbp545RbhKpdoVIIfymBu2rxVX3XV1WzdsJXK8ioG+npxfQdf+jQ3N7No3hLOO/e9LFzRGpIrr/joKwdDSnzfxzJiISmm5Fdvv+lhfcfNd7B+7QYqy0oxtCaTSeH4Hs1zmjjz3HM58/zj89K0PgoHHYAhE/lj54K2cXYHPP/kK9oIBE8+8hgVFRXsu98KpMxhYCCCBEhB/bx6Zi6YISgDPwhXkI0v7NBXX3U1o4OjGMKkqWU2x510HLNbG5k5p16YCYGnPaQQCCQqUFgyv/bs5avw9F+BRZ7EUjBnfqMA9E033cQXl130BtHwPap4Ct0sQfh7w8uvkekboa16Nt/7+PV63eaXGc8M0ba4labmZkwjztFHnUQ0GiVmxkhEYghfUTcjwXMvPcM7Dj0FzwtQvsZ3Atysi/J8DFuQcpIEZgoiLspXJKosInHNwGgXaS+NjkDOz5H1UgyNdyElRE0bXI8dGzbrH1/1E17bsB7XV7iuwlejJN0sGXecM84+mfPefS6LF60QeJNfz89/MSUNPOURNSPh3DXfx7BNkAFoyalnHilOPfNI2jd26h9fdQWbt6xDkeHdZ5/FMcedwIKlC0TOBSsKgdZYwkYXqqI8wtEoHjz99GM6cHxG+4YYGO6kqraS9h07WTi3GakgYkTxhaa7u5u6tjpMDEwDtrzUra+5+pf0dvYwv3Ue6aTDmlfWsb29C7vc4ntXfUM3tFQLKUERhPfVohj8BKY9gbXKK2LkLawTjz+B0rKSsFwyGuod6ykFZ+HoH7nHJMIn73hev/jU81QnKpC+zfNPPI8SOXxg7XMbWP3iRjw34NY/3UngQnVFLSLQWNIk5fvEy+Ls7N5OTVUtDlmG0rsZTQ1SXptAREC5PoH28X0PHfhs2bKBg/Z7K66fw9cpHM8J9Zl1lneffuaEZfCj71yu77r1LoQwSHsO2jCRUuJ4Oea2zeUb3/4aC5e0CkMYYS7NMibMbUMYePgoJJaM4Qc+liExIiZKeWG5qQ4Qpk3gwbylTeIDH3uf/shHPsLSVSv55Oc/K3yl8LXGigoCFWDIsFLGkBaBF5r3OpR8pqG6nv50D4HvYFkGw+NDaKkRho0pJL4bYEQMAi8gO5Lm0Xv/qtet30RfxxDdnZ3Mmj2DH/zyOwJg57oevXbjJrZ1bGNsfJQZoppw7c33ZOdnNOlgMri1t+JNQOB/1LD9r+6y4fvCqWAybxaa6MDn97+9gfd87Dh87aGFRKBQvoNhWgSEA8jsQNC9dlhf/Z2fM7Z7nLiVoKe3H0Ec31dES0xwPUwjQRAERE0jrE4yfQYHOiktKceVNgKTpO+grU5kmUff+HaGcn30j3XzvrM+yM6dPWTbs3R3D5GIRdCByfrVW9ixqX+i0d8JMigCUk4Sz8kx0Dmkv/vdb/Lqq68SKEkQKAIftO8Sryxjdsssfv+nG4Q0pyRLC8E8ER47ocESZpgjN0AYJr7vYpoSrcNJbEIYgEIYAUjBhq2bSTsW6Vw8dEMNGRas4COFlXdX8mL3UoeCdgJwYHwoi/Qs+rqHsc0IMxrrSKcd+gYHmVk9E9s20FoRlzZ3/vFuff+jT+Fr8HSGvtE+Wpc1ceUVP9afvuSTonnFTNGy/0wQ75iYkiinXKoT8mR7OXnhTVML/W+oLhhhVY/jOgAsXriI2uqaMFcorPwAFIltGBgaRKCwhaBny5j+0Hs/RnYkoCJaS5AVWFaUaCxGeU0FSmpiZSWYRpSYUU5VrIHaRANxGSMeiTKeHWckPUIyM4ajMow5u+nYvYm+dCddo9tpWjSDD375HGHGFVW1JSQSMVLZNMnUGGs3rGPbjs2MpUbIuGm8wGFobICck+LAg/bnks9/Ed9RVFXVoYTE12FrX2lpKQsXzeePN/5BaAJ83588DgXREKEmCv9FvodZaPB9H9MMnV/DNAh8BVqgPA9pCDSau+6+j6HhDE/+9UX8oLBZjSAAHeQj/mFhhWHkgwMCdu3o1sODo3jZAN/xiCXiZHNpUpkxHC9AIfC8cHCcoaCipIrG6iYWti1h/wP3w1MZnnnpWZ5/7Tlu+OMN+q8vPqG3dGzVjs7lG/rV5Nfb45opqnW8CVZgeIM65D+F2uO1GokKNBErkVfB8bHz0/I8B2w7Em7RV6AllpbsXN+jP/uBr7Fi/gH4jiZqJ+gfHKessgFPujQ01WBGZrJtSztRI4JKGey36G1YUvDCur/iqj6cYAxH5RBeGpELMEvr2N07SjK9m9NOP5Ezzj4DTDj/g+/ipz/9Ob6ZYTw3SDwaIVIaIUuSQAd4roPSPmVlZVRUlfLAPQ9QV1NLKpPC932klCgCgiBgyaIl/PK6a0VoIpv/5LgwWbyiNa6bIxKx0CpASIkfBJhmGO0WRgQ03HXnvXpsNEvjjEZ6evowJfh+KDovkGitENJHq7AvWiDQWqA9WL92A7lcht0DI3jKBws2bdnE3HnzcbwMvu8Rs6NYpsG4O05jYyOl1Vu48EMXMmtpiTj53cfq+x68m+6+Hp577jme+dvTHHLYocyb857Jr/J6ddA3y9rzf4w3CYH/pwhTI9IQKCc8pRvXbyJih4qHUdsKCzgCwlSTD13rdunbb7yHphmNvPu8c1nytlpx5ls/pX1HEqR8amaWMbd1Dh+8+GQx0BHon13+E0a6M5SUlhG4kta5+9C/5nHKKhRD4ymyuXEaZtTQMKeS9x53NgcetIqWtuawkARo3WeWuOr6b7N1Xae+8/Y7MBCsX7eO5/72AiuWrmDpwmW0t++go2MHrXPnEU3YqCAgEUuQiMbYlU1hRy0WL1vM57742YnaYNf1sW2Tgi5Qwc9X+ZTZRBWp0EQiYU9eOHlRYBo2gVZoJTClwHEUPT29HPH2dzBvzhKa8o0EpglaCYQ0EUY+6icCBGZoTiuDkeFRxoZHMTwYTSaxIjbKUmzv7MBVitiCOJE5C/Edj0w2jRkzSHtZvnLZJwWVgAGLV7aJxft8BgSsW79Rd+7ayaIlS0CrCZO9iL+PNxGB/ycnqmBeSYQRjvOsqqxm9uwm8MOh2EqAlBoRhLfuK773c7Zt3cV+B+/LkqNqBRoyYoRopAw/F9Dd2c1jD6Y4/qQj9azFcXHZzz/Fa49u0o/ctp6qxGyiQR0NdfPY3P80kjRG3OOaG65m/uK54ZyfqTOHIOxbNARtK5vExcs/sadOngtkoWNLr77//nsZGxkhnctgCoNULolhGCQSMcYyY1x8ycUsXLZABEGAYRgTgZzw7lQ4GuYePfGycFxVfrIZYT5VGAIpwv3SgGlKurp2UVNTy7HHv0VYVrh/QQDCNCaqxzVBnlAC7RkIAzat3qLHBkfRKZ8AHyyBqzzuefIe8cidj+oNL6wjmx2nzC4ngsQVAVbU4pZb79BnXHiKIAKun8O2o7i+x5Ili8SiJYvC2pypKSLxenNZFhVpmfZ2SLj72awzEYW+9bZbqK6poFCoE6ggHB0KXH/5DXrHph7GdqepKKvnmQc26cfuWq0XL12MHdEIHCwJw/39XPrVr+XbnGDlOxeKiz5zOvULqjDiJlXV1cSkJBGNkHNSzF8xN7/iBqGyhAm+H+QnA2q0CPCVP9F/XOjEIQLbd+zQg8MDrFy5MszVSgOhNJF8QYfj5XjX+e9m8bLFIkAhDSNM85pWvoBl6s8bofwgn2vLr8zCQCiBUnJyxpkJwlTss2o5lhUGtDUgjTCCoHThWOeDZloidVje1tneScyKkE6nMSwDT/u0tM0DAVk3S8bJYNkGQRDgqwClFOlsili5na9VV1i2MaFA6U8pS1BFF/df4k1A4H988f333msSi4QFCg/d+YiOlUiOP/XoCaLYwsDQgvXP7tDPP72BeKSS+XNXsmVNP3/89X3ceMPdrH5pLX19OzGMFEKniVjQtb2Ts4+5MFx8bKhYiFh6WD3PrXuEre3rsHwDldLhSmgCRlj6qNGhFI9pTIonCoVhSnwd4AU6HOepXNABjU0zRVlFKeUVZZSUJIhH42gdBn0qK8tZvGwJJ596Utj6iEKhJgJ24TVvgbIQ+o3HUOAjTQWOM5E2+9LF39G33fSwnjqW9y+33qZnzarHjmgC5YbzfgnyrZehWa4mjne+sFzC1jW79OjgKE7GARSO76ANwYymWeDDnHlzCZRHT09PGG33PYQ0MW2bhYvnA+A6GTQBgfYxTAshwomkUk5J408cyCKjX483AYH/PUzcpTU88diTVNVWMnthaBoTAB48fONT+usXX44ajzG7biENpU3URxppjM+lpWIBy1pWUWqXkR5P4fs5NB5+ENDXO8i7Tg1JrD1oXloqDn/H/sxqqqW0tByJweKlS/M7ECANo9A6A3JyiqdCE6AR0sC0Bb4CwzTBNLArI5SWxXjqqSdZtGgR6XSaRCxOJBI60fvttx9LliwSOr8dhSJiR6YMLWYiwDOldyNPOQ2eG+aHPdi6pkM/88QzbN3cTuCF+nwAWza389e//pX6GXUYpsALsgih8583acpqRBjEEqF588qLL6D9ANdxEEJg2gZW1KKyphIscJwsWmu8wENLQTQaxfM8giDIB8PAjkQQ+UyByncZGfkAWuG8vtF8LqKA/3Mf+PWFnP/IpwnTICbK1yFRCFNHZiS8mK/6zrV6w+qt/OxXP6bQCN6xpkP/8gc3MLAjTVNsIbasoESXEDVilGgby7cREYtEPM5YrJ+0HWd3egA3cBjN5IiWxNixpY/zT/+oPuXEozjt3SeLE445ko6N2xgviZAbdnn3eeeGogJS4Ps+hmnj+6FZqvUknwVhqsbzBJaVvy7z9b27h4dwfY9kcpS2tla2tm/BMATz5s3j45/5eJ5K4f8tLNauW6t/etVPefG5F3nPueehCPCUx9zWOZx59jliouVdh9MTUSYIePiBh6koK+e0U07EyHfzrH6lXf/5xtvZb7/5zGmZJ0BgmRaeF2BaFooArQWmkGEDAWHp21DvILt2tZOgJDS5tSbnOXhCIK0wtSfyqqBaB/nccxhMM4TAlpF8rbMRitcpgSHDPQ+CMIA2cYEU7kpah5VkponWeUtnL/eC/88J/K9QCNqY+TOqVOgHonW4EgHbN3fpZ577G/sfchCzFtQLgB1ruvXPL/8twzvS1CWaiVtVlEWriNoJRKAoN0NZ2ExGUFfeSHV8JuPDY1RW1jCcHSZWWsZwMkl9bRVb1+/gh69dwZXf+qlum7McQ1qMOmO0LmvjrHNPFUgmJy8QdjcJwtLDsJlCI1AYmBRE2jw/wDYsEPDSSy9RVVXB0hXLGRseYUfXdhpm1HPyWafka5clckpk2TRNmpubCVyPG2/6E4YpyGbHicQTPPv08/rTn/gMLbObwl69fLp0+9pu/fADTzJ3bitt82cJJAS5gBv/+BeyKYfPf+6Lk8dcheQFMDDC0UdhrUc4hFxInv/bszoIPNK5NEJLtIBIJIoyPPbZd7lAgGGE+WZhmAiDcMibIdDCJDvuhS2cQoInw+OiIZcLiMSMUJhfhS2RE9V2wgibOwiPt2Xb/9eX5/853nQEfn26zzDCCigpJFqpiQsrm3WIRaNsXr1D//La65jZVM8ll31KoGHXpl591Xd+g5eKM2/+YlQ2ID0yjsrkMLOShpo6SqsthIqScErIZHM01Mymd6SLjDNC1CoBwySeEHTt6qFpRh22jJEZT7Fp3WvMaJnFUHaQy79/PdjgebmJi0mpsHRTiLDbZvIbBaAFQhh4XoCdV//YvnGn7urq4rSTT0NIKK+p4JjjjmbVEfuJQrDLyeWwovnto1i0cJFY/JVFE8fsK5dcou+883aaZ81h67pOvvSZ79I4Y66ur53JXbffQmVFBZm0S01NHSuXHsS2df26dWW9MCyDC887H9u0WLJooQA/jOlLKyzyUGGvtVEw0/MC+QMdvXr1K2sIPDBNg8ANEAI812XFQcsnIvCpZBrTtMPRqlphyTBmIJVJsj/FaHtKV7SVhI0SeZM5GjFwHYUVkRhGeBUIKcMWQhFeC77vY9v2xM19b8abjsD/DGJKEXssHoUAHrjjUTav2caVv/whMg748INvXYHyKpnTOo9DDj0YW1hc9e3LyYwkARdTQCad5itfvoyySD3b23fRVNZCe/cWvJxLgEEyNY5lQDwWwXVdAleTyWZRwiWnktx01400tlWJIFBY+ZuKUgohDKQAX3kYMkzBGMhwFRY6JIUIC020C3ffeQ/Pv/AS55//XpqbG0Xg+hhl5qTZGEA0UohIu9iWTV6gAh0oFAG7Rwc45JCDuPaa34it67r017/6A9av2cormTUYRoTxVIo5c+ax//77c9NNN3Lzrb/jne88QB934nEsXrlQfPtbF4ern+MTjUbD8EHgY+bF/tBw541P6I1r15EoMYlEDXxHEAQKTwREohGECtBS0do6N7QaDCgrK2N0NMn8ty1AKonWofmdsBPkUgFfu/g7NC1u1tUzq7jwE2eKfKE6th0SNtA+QggMIfF9hWUZaK2x8zfLvZ288KYi8D+uiZ7MeebnHRHW9254dZt+7IGnedthR9G2qEloH/7rnM9qiziG5fK5758msOGhO5/TftQhiAUonSLlphkhy5yDm5FKsXlwN8NJl2XL92P12pcYyQxQbjqMqwyBqUlnRqkqraE8Vkky28cvf/dTZs2rCiuiDACN1uEFKqVA6wAVeJhysgBQIEL/zQh7YZ1UQE9Xv37owUc59phjaF7cGJqdwmTX1k79yGOPsqu7k699+1JRWMQjpg0qNEWllEgjlHirrC7nfRecB9KlbdFssaB1tn4tuZHKyhL+cPsvQmLkjYG3H3GQ7t7Zyb333s7Fn/g8v/ntH3V1c6nAh2g0X50FIXkD2La2S1979Q1sfHUr8WiU8kqL2S0zcJWipqYG5Ss83yMWtbGlprqmaiK4Nj6WRAWQdT1iVhgUyKRyYBoYbimzK9vY9NJm1u24i9Uvr9VX3fANgQpTXzKiQz8diUKEdexqkrTpdJpEIsZ/QBz238Kb/tuHplOooYQOiSsN8F14+OGHUcrn1JNPAhe6tg3riCxhy8YtfPSzHwQ7LOaYO78eOxpgWhqrxEDFJBUNtXz6K5+lbnlMnPaZt4kPfPEoMe4OcsD+B7Fi4X7Mb1xEuVGKDGB8fIzl+y7lqFOP4Ma7/8isRY1CyTBG5HmFHj6BIcOLKwg0tpX3z1Sh4WBKukxDJG7w0ouvUlJSxoknngw+3H/nw/qOv9yhz3r3WWzf2U7WdejcvktPCMHlb16mEYrXKwIC4Fvf/q6YP39BmJiVELUjqMDjwgvfk89l6zA/bcH8fWaJodEx6qob6eoY5JxTz+G9p31II2Hb+i599x0PatfJ30x9+PqXvkFmMMuCpiWUWpWUxypxUi6VpVWAIJFIIKUk0IqWlhbqGmaIwnfcsaMDISS2FSWTzeIFHmUlcWzDRgY2lbF6dNai1Kxk/epNPH7X8/rxB57U0jbwfBeFj0KF9eyFWhQdZh4SiRhBEPyry+c/Hm+CFfifpwiUUhiGgTQmchmg8zW6Jpx81juZt6pWoOCm6+5gsLuf2hkVLNh/psAEoRWtzc2iZUa97nYH6BwdQZoxhB+jc3svZ59zkb7ptusEM+HTl50jfvqtW3VFWS2+B4tmJ6gYb2dDx4scfuR+nHLByQI5mblRAVhWZGK/gryCRBjMUqGPJq2JcYmGtCferBzYunE7rfMW0Lxohnj/eR/S/YO9pJxxookYL7/2CtXVNfzpT3/iogsvoqaheo/breNmMe0IDgoLC8f1iBgxcECqCHG7HM8V+aowjeeksYwSrr781/rRe57G8E3mzFyM76bZvLadg5ccp82ERf2cGk486eiJ6G/Hti7m1JbiS4OKRClx00cIj4gV3kmTqXESJQmymRTV1dXhFZVvaUxEY5imTSaTIx6N4OSyKKWIizhDvWPEzQpqy2eRdnNEKxTXX/NrkqqPn/3qSr1sv8V87WtfFWErRFhXZuS7JqXBRDR6b8ebfgU2jNDv0VNKEAs5fcMQbN6yEYD1T+zW29fuYnwsxUEH7zfFhwwgJjnllBNRyqeitAyhDWxhELNjbN60g5v/cq/GAKMRKmpjBEaoWeo6AYGvqaiuYOGKNpRwCISLzhcZGAZ4XjCRLpJmwaQOV+YJH03nd3ziMdxzx+N6aPcoBx54QJhTffVlDj74QKQUOI5DKpVmsH+QDWs28eUvfVX/7rrf6cLNK/B9InYErQKsvLpmxI6HNwcL4iVlBEEoLkAAuJIH7npUn3fme/WieUs5/C1vZ2ZdC66jyAU5omUmpqVpamrkvLPPnZxpLqCspIxoNEr71i1UlJYytHuYyopaJIJsNoOUmlwuh6EMXnz2lfB9hdnLWjNrxkyE0IxnUhhWOL8qm81higimtiiPllNbUkdFrJYTjjqFtx76NpTns2v7LgQmBhIVTM6BDRtT4Pab79bK37tTSPAmIHDYpv3GnzdUaMkwy6902AeqJTQ3z2H3rlF6V+f0Uw8/B4FJNBZO1gPCIUhmKBdbP28mOZ1F+opSwyJqKGytqbTL+cFXr+C849+vezYM6wu+dpwgniUjRsnKcRwjw/GnHc/CfRYLYRggJAp/QtrUMo3QvBP5kuP8DcayCqWOTIrqFYLSCp55/BkaG2Zw0tnvDEXmFs5B47NoQVtYTukK/Kygc2cPo8NJnvrrE3zrq5fqzh07tWGaoASmNLAIsIHtW9p1IejlBllS2XGefOxxejYM689edIn++Xevp0RXIh0JjiIWiSKjcMTph3HMOYdx3Z9+xB9v/5k45Yx3iD2MIkOCJVi0Yh4btqxhydJ9cbLhufH8LJ520IGif9tu/nb/C/z8m7/QO9d2aHzYua0dfBcVZFHaxfEdlA5nJmezWUxD4GbSxCMxSqxa9ll2KJ/98qeFVJITjzoZfBPtCyyj4I6E3+/2P9yvL//2T5CF0a97Md70NkjBB56EmggWzZ8/H8+R/Pa6P+GmJJYRgcBi147ecGpgzAzvARFoXFwjDn77W/S6F9aSGkmRSmexbAvf96mI1dLVMcAZp7+LBa1LdPOsOXimQ9LdTffunRxz4hfCnoB8NFkiwiitNN9QeRIae5MMUEF40zGt0HcrZJZ6dvXSOGP2RF30osWL2ba1nQULFrBjSyc538PN5lACdg/0k8tFSKaS/OTKn3D0ccfqdx79znwwWvHus87Sg7uTlEQr9eknn8XBBx/IkvkLufqqH/Oh938EU0rmNy/m05/6DA/c/xjbtmyltKSas885hwOPWURzW4MwbWvSNyi47QGYUYGrxjENg6qGMtZv3IgVNUj5USpqS8n5LoHj46YVdRWN/O3pl/FEwCeXfowtm7dy4NIDEBoCrcLeY8/E8AXpdBrfCYiZCWwzQmBJRgZHeOCmV7WfM+jaNgCBQBoGyoOCJxJOLtTUVNZM7djYazGtCKyUCvtjlUIIQWvrHHHeey/UT97zHNkhF+36VMSq2bKmM3xzkJ9EGI6c5ZNfe7/48ke+p91sD2V+lJLyMvpGB8j442hlYEVibN66ma6ebuY0N5PM9HHrHX9k5tJaEfiAJUNFRCnC5vj/xt1fGiFpgyAItZyk4E/X36xd12XJkiXh93LhtLPO5aorf0LMqqWpcRHbdmxE2D74Hlr5DA07xHI+I8NrWbduI5f/8Mc6nU6TzoySiMZoqJtJZXkVr7z4EpvXbSKbSjNjZg1O1uGDF13EW447WKBh58+26cx4huGBcTZv28T2vn0oqYxpQ0h0oJg3bx7Hn3qoIN+RlHUGqamMEo2VUllaQ3Zcs3toGD0qyHlQUlZKcneSwYEU8YTNMccfz6FHH8xAZ1KbdgmJkiq0Cq0qrQClMQyDXM5FqgiNNXPoHukkUQ4NjZX89a4HEE4Z617p5PE7XtazW2fTurxOKEcjrXwN9vb1RG09obC5NxdjvekJLPNJfGCCyIW/SVtw7JkHiGfue0aXRiIImSDlmMyobuZL//Uj3bZ8HgcfeiBawGDvEK3NrXz0vz7Fn359M1tfaaciVsXQWBLb8PGUj+NlSGaSxCuj7B7v4Ze/+ykzF9UK5fgYiXyrnhT4PgTKx7b+9eFTQVgCaZphR44hDKyIRaA8UulkKJsagWUr5oujjjpG//yqX3LC8ceyadsGFC42iiDw8QNBOh2andL1yTg+0hDE7VJs0ySTcvCzA9QurKU0HqOqrJSZ9TWkxlI8+cSjbF63Qe/a1Utn5060srHMKH29Y9x1032cdd4ZrN+8ibUb1lLfUMUTTz6mZ86sZ/HCVg46YH/6enopKy9HS6isL8eMWXTu6qXCqGVcOYwNZ0kkSvB0jnhpnOYlDeKPv7lDl5SUUlJShgpkGMsQGikNAleRyqSxA4PcWI7SeCm1c8rYtHUj99//IJlMiuRokksu+TKRsggnn3m8/swlHwxPvg+JslKWLV062bK5F+NNT2CYjETD5Io8Ie4NHH/UW3jitlcYSTpkMg6OdEjvGEYpl+GOMcrL6pA6Ss+aDB2d26gqbaBtThlDQ0PUVcxkR/8mlFLk3AzRCgtHpvnNL3/OzEW1AgnSlgQqVFDTAuy8xlSohsmEP1wQmRdTbDtphGLkrpsLCxA0pNPjZDJho36oXx1+z7PPO1488cgzOlFWSltrK9t3bET5WRQBJYkE2ZyL1hBoA0NAIhYncB3iVgytNAhNe3s7C1rbaGqcTTaTorauGqFheGSISMSioryUsdEsw8MDZFJJFixr5eJLzhfd2139wsvPguly7733svbV9bzy3Bqc3BiLFiwkFikHJI6TJpow2dW1PV8qaZIeyVJTWo5WPqe+/2iBhM2bN1JeUYFtR8FTCCkQ2kBqk2Qyxchokigwf+5cNuxcSyob5dqf/ApkwOJlcznzrFN4ee1LrNu8hfsfuptTzjhCz20Ltbp9ZfH2tx6z1/u/ME08iKk+cEEHShQCGAJGhsdomjWHGVWNLGndh+aZrSxpXcZnP/YpPvuNC8RFnzhWzJ3bzIymeuYvasWKGmQyDqa2iZpxyksrmDmzjnhFhHdfeDa//fN1zGqrD7WhRQB5FUeZ75JRurBf//3vYNoWjucCsHLflaQy4/jaAxv8wJ0IcL3tiMO466472GfFKvZfeQBV1TNAmijPR3tOPu+skELj5DJ4nkcmk8HNhc+lxpJs27aNoaEhBAaWZaG1pm5GHdXVlcxrm0NFRQmmpUnETdx0hmu++yf9ofe/l+efe5pT332U+NIXP8uKZSvp6+5H+Zr29h2MJbPkHJ9YSYIg8DjuqCMZ2T3IsoXLqa9tIAgCZjTOBGDnlk7d0dnO7KZGZCjdgURgYWILg9HhEdLOOBknza5du2hpaeHRxx9leGQAKQUHHLgfx515tPjqd78svvTlz1FVmeAbX/8W61/dol97aYd++KEnqK1p3KMTa2/Fm57ABb+3YEbvoQmc75/zzQpyboTSRB2WipMQZQx3D/PYQ4+Eq1spvO09c8Xh724Wp3z0ADF38QzSqQFiloQgvLgueN+5PLP6IfHZr3xEzFnYKGShyEcaBAiE0Hi+Q8TKTwpQk4UFbzykk/sY+JMBLduy0Uqxcr9lwvM8dKiRiWnmuwUEnH3+sWLGzBp27ejifed/lI/91xdYsmhfcuNZSqIxIraN8sMqJYFPImYRKIdA+6SzabQUjCfTvPDiywjDJOv5uEozOjZGJB4lkrBYuHQuOW8U0w6oKi/jgbvvZcH8Nj704fexa8t2/ZOf/YChwV3ss3IJZaVxBvp62bx5I5lMhnQ6TcSK4mUVM2oaWfvqGpKj48TjcY465mgAdu7cTll5grLSCEplEdpD+wFojQoCdg/2kfOS5LwkyfFxhodHOeSgVZx1xomYAlpb5udPPqzYf6m49CtfYbhvjNNPfBdf+dxXqSytZnwkVyQw04DABeL6vo/Weg9TupDrnT1vLvGSUiIiRqlRQpVdRUPJbJ574iXGt2bC9IpUYSrKgFdefZHyRBzteZimJOelOfbsw8MV11BoQxGIUA0n/IyCCoaB0j6B7yPl61bgf7AaG6ZEqUI7YRC22CnIug5r164FYZDNZckzEjR88QsXs3HjZq695jfMa17ML677ifjudy5n3tyFKFcitBlOHtSSbDaLMA0C5SGEwPU8coFHw6yZSDssP9RS0N3Xy8trXsFXLtoMaF3YQtvCOQitqSyv4itf+QolJXGuuOIKurp2YVkSy4RZM2pZ0DaXTDrJpo3ryKVz5FIeuVSARRQnE849Ghke47BTVwoEPP30s5Tmj28QuOjAx3c9vJxDLpdjcHCA8ewwydwQA6ndDKdHqK+pZZ+ly4lYBpdeeim/vvIW3bNlVBPA4n2WirvuvU1887Jvsv/yA1g4dyHDY0N7fQALpgGBC4S1LGsPU1pKOSF5s23narKZcRKRKJYvifpRSvwaWsqXcOMv72Zsc0qj84wLoLdjN+XRUkTg43ppmufMCldqGeo+OUFuYqJKOD+pMGcFpJBhBHqKfOu/wh7yrwACcrkcsWg4LzdiJQofDgoWLJ8nDjj4IAIl+P5ll/PsvRv0W496m/jq177P4tYVWDqGIIpWBgpJoEIJC1/7+Nqnf7CfD3/8I3z4c+8XdbPqGR4foby6nOr6ajZv30R3Xze+cqmuq8bxAiKRKFdccSXf++6P6O7aTXlZDbGojVY5VOBSUmLTPLsaLzfK9s1bcTOK3p1D+FlJ4Cky6RzNzfNY81Cvfv6h9Xrr+nZaW+bhuw4q8Ag8jyDQaGXQ37ebrq5OMs4oY85uxtQQO3d3sG7DNhrqm/nQf32ABUtaufWu2/nUxZ9jW3u7Riiw4Mz3HCcuPO+9NM5opHpW2cQ525sxLYJY/xD5FfiAtyzju7+9lip/FuVGOSWlceLVCZRvMNw/zKWXfI+GpZX6rPecQ0vjLFE3o4Fcp4OwFamxEVYtXTyxLU8H2PnCgSkDH5i8UgrzMFUouKynPvd3oMG2TQLtI4UxscGIaREEKqwuMqzJAWZ5s/xL3/i4uOCMj+maeB333XM/f336Sb1q/31paZ7P2Og4aS+NEj4f/9RH0ELx6quvcvNfbmXJkhauue5aFiybK/Dg6BOOFIOj/doUkkMPOZRnn3qWbVu24iiXuoZa9lt2CM888ze2bt1CWW0JM2c0Y0iISJNsMkPEDpsaamtrGR/JMNA7gpfeRkJW4ptZSspijI2N0N9vc8stt2BWB7S1zCdhx7GERLk+bgBSxPEw2bRxBz29uymvLcPzM2BkKI9Us6s7w3NPv8QZFxzN8eceLTq3jOg/3fSHsHlFTdaQD3YPYQqT/Q9eLIor8HQnMKClonlprdjviBU63Sno3zHMrt4u3O5xzFKFGVekRY5X7n6adZs7OP2Ms3SiJk5PZy8ZnaZnvJNLz7g4XACVwjDsUP9C6bD4y5i8QtSUpvoJwRwxZTrCnjs25TFhK53Ij4IJJJWVlUQtO7xpuArLzt8tvABMg/6OXfqGW38qHrv1Cf3Xx59j/fqNPPnUMyjtcfIpx3LXvXeQC7I88+zzrFm/lt7ebhYvW8yXv/aVkLwaiEBVXSlnnHMK3bt6iJeXEC9P4KHo6e1nv30MZjXX0rJ7Js72JHY8gmFZ5HI5pNDY0VLwQx3bge5BxkZy1FTNIjXm4fnDRKIWu/u6iCXiuEGCoVHNcH8/Rx17OMpROK6LqaPgC6RhMjKUQssE+x/0NtZteY20mwErS3pomIRZxpo1gvidJud+8gSaWivFFy/7eGEgYajgqWFg1wD7LV35f33ZvWkwracTahSB8jBVhORW+MW3b9CzK5dBFgYGdzE42ks2GGNT1yaytkdGZfB1Fj/tsv/cAzGEhiqXa27+kUCAJ5y8jEyorDz15j617yUv6AMo0FY+lySniBGEIvKF1VapsKAjv9NsW9uuP/a+z/KpT3+aY855q8AA7bkIDUibh+++U//qFz/jx1dcxYw5iwUSzj/5v/T2nZ20zJvF5vYN1NVVMZ5NM5pM8p4LzueYY49k2T4LhOeFN4NcNks0Fgs/sxDsCWD7hk599ZVXkxoZx3N8Fs9fiOPkGEkNh3kwLYnEY3g5B0NEcNKC3X1DpMbHiBgRerp3c8EF7+f2W29jPLWbSFmY4jOCGA0NDTTNn8X8BS3ELAPlBxjCwvctbLuc7l3D2KKU/v5+nn3xSdLeCJ5II9BURmuQGLQuaqVuRiVf+PbHxEN3Pam37egmES3BEhY71m+nLjGD93zwNKIL2HOI+16Kab4Cy7DbR0BZExx1yv6sebwfLxPBppL6ihgOw7Tv6iDjatAhKW0pGBzqQQmfy3/43Qm5V0tYBDqMSitfIZRG2sYefQiTUwIm/eLCn94wRDz/RIHAWof61Dt3dFJRXsWCBQvCFdjzsMyC/ewzs2kG81qb+fBH3s/VP79WNy9cLrCyzGmbwe9vvVbk+xfCl5vgOmBHww+VpgChwhxzwUeXkwp70hC4rktHRwezZ8+ms7sD05R4ykGaoWIIbsBIcogN67eSGRWUJ6pIRBOU1lSz6sAWbrzlT5z97jN5de1zbNjyAvNb5zE2kKGhqYZZjbVEbRvfySExcLUXzkAKsuwa3MVrz29gbGwMu8Rk0fJFHHvCodx1521sXr2ZqJVg09okycEWPv2ub+idHT0YdpyobVJVGsNQkpp5jTzz+BqOaF0eVmJZ7NUEntYhgDBoG+pOEVXsc/xisa7rZYJ4BiOicZwcO9t3hvO5nABbWESNGJlMBhHzufYPP6Vt39nCU6BEgCYIg8FCYBgSaU2W+kwlaPgHM2w2/m8cQnNC4C4sBVz92msopZizqEEAmJZBoRpE+z5LVq4Un/7MxSgh+dGVV3H7TX/WnX3bWLnfgvCCNQhvvfmL147mc9Mi7NCaKNuEsCMpv/P33X2f/vGPf8zQ4ADNLbPQeKSdcXJBdkL5wpQC18shDBhNDhMvN7ETAl84dPfvZN2W13Blmj/f9Xs8K8dvbvwN3/zBtyivKadpzgzKy8NOKKElUkqisRhWFNZufYV7H70NZaWYu2gmC5Y1cul3vsBJFxwtrvvzteIL3/kCx5xxFIOpfrZu30DfQD+tbW00NDQQiUTwPI9oIsrAWC8vrH6eR+58Vu/tKSSY5iZ0aMIWZkxKVC7MFn36/G/pClWHzBqM7B7AFx59yX5ywmUoPYyO5Fi0rJHrb7xWaAsCAwQeGg8TA+1phIwWZpGCLLSWSwwkhbleE9KuItTBmlyBVajTnD+0rqex7dAHVo7mxt/8RdeVNXHkqQcLbMJpBdIAHSBUvjTL1dx9xz36+9/7HiNjI8xra+KTn/k0Rxx5lMAIU0+xWGziMyZmJ2iFIY3Qdcy3323esFX/+IqrGdk9jAw0pmFgG+Ey7muFadpIX2IYVlhdJRWOytIwcwYrl+/D5g1bsDDRSuCpgIMPP4S+kV7Ou/BsgYYvfvKr2k/67L/Pfviug21amCq8vY7lxjHjJlZ5lIGBQQY6BhgcHOTS711Kw5zasBrHFDhBvsLNgbv/fI9e88pGTDvO3fc8QPPsZhJmgoVt82lbNpeGlnr2e8tiIfJWx968Av8HEFihNWhhhnLFCvDhqb+8olf/bT27dnTiOA5pL81YLslIepzPfuWTHHPmwaHvCbgaDOkj8PJdixb4+S6EgpY5fp6zIYlFPqiyx9i8qRdToXUwH12eKK704WMXfEqv2udg3vfxs0VBFL7go+7cvF23zJ87cUmee+o5euOWDbQsnMVVV19JU3Ob0GiElHiBjyXsNxySglGws71TP/boEzzyyGN4jkvUtEBpTDTaD1dpaZmh8qSridgxXOWjbYlvePzmD9eJCdNDTH4XVBh/EKake1uf/vIXvsZByw+gvLQcHQQYQmJhhrpgMcFQahhHOjz51JO0zG7mkksuEdWz68KcO+BqjRYGSkG8ELQKphxPf8qxzhs9+cEQGNPahvz3Me194HCESqgCOfUkH3bWKnHYmat45M6/6i1btmDHbHJulmOPP455i2aLqWN1bRnOFaKwHQhlaBCTgSlfY5iCDB4RInS8tkuPdo1iW4mwKgtJRU0ZzUuqBHEgyEHUBmQ4qtMIrYMtz+3UQUowZ/7ccMMa8GDnxj797cu+w3D/GNf84ie6trVMIOF73/oGH/nEh3n7YYfS1NIsUEHop+pwYHdBbmesf4jy0nIGunv0gw88zOb27XT0dOGqANO088fKQKPIeg7xSCiybgUSU0oSERNfOWgTKmdVsq27g8AgtDYkoQ8gRUicfFNGx4Z2/fXPX8Z+K/enxI6ivbDYRhuCwAA3CKgpq+Owo47g8h9fjlKCmS1NVDfVoUWBoeH0DMWUSQyvH9ZRCA8UHotJLu/tmOYEZjJdM9WQmHIBvPOMw8U7gsORJuSyHtFYqCAZ+OG4E/h7Fli41mrAcyW2BYiwXzYmTHp3jukbfvEHNry0herymSTiZZSUlCGkT+2MMv2eD55B2fzExOxxpUK1DqWgr2sA3/Gpra8OfVgfbr/xXv2j711JkDOYPaOFH1/xCz7xifN13aIZYvbi+aJtXqu+8/Y7+PjFF0MgwBQgBNrzEdJk2/ptes0rr/LK8y/S390fTj4wDKQU2MJE+4qoNHGzOSKmRWm8lPHxcUpLS3EzaWQkhpdN0bqojdrWJlZv2xDOdCocjiBMbXm+h7QsEAY7NmzTv/v5r9lv2T6URhJ5jodLtRf4ZLIOJeUlLF2+jLrmapFOZXRnRxd/ffqvnHjGSbq1bY7wA3+iWX8PMr7+hOzFJvK/wvQ3QAT/2Iwlb/Xlg0iRqDXxvJGfHjA5AV4hCdB4hLowfrg65024ICxbpuOFcf3MzWvo2DiEcqJk05pcCkb6x9EZi0yf5MpLbyDTnt9MAKEKqocSPpu2baBpThNLV4Vm8g+/e5X+3ve+x/wFC/jzzX9mZuMMtmzbwrW/+g2d63ZoAvja1y8TJ514aij5YVhhjaeyEEaUHRva9de/dhmPPfI4O3d1kfW8UGJZGiilCXIepqexXEVVJIHpa1TOJRGP4jppTEMhVJbx5BDZ9CiW9DEJaG5o4Kknn9A7N20J6099sAwLQ8OubT36up/+hoHuQUwzihAG4+k0uZwT3jy0xoyYRGJRGhfWix9+58e6rKKMm2+7mSXLlvODH/wAkJhGUZj938X0J/C/QMHFD4LJ2uWpbv/U3G1eNmDyR6uJFxgCyMHt191JdpdLetglYsURyiSbymJLG8O30ekopWIWv7r8Dj2+Ld+v4OYDx6Zk09bNNM9pmviI5ubZlFWUc8rpp9G8tFIcf+KxBNrn1TVr+N3v/wQSKmvq+cQXvigQZtgOJcNZR707evQnP/4ZLBnK95QlytAq5HfO95BSEovFiEZsbGkgXJ+4HUH5Hq7rIgwIlMPW7Rvw/DRr1r7CrX+5iReee5aSeIKbb7yJX117Hd1bdoTLcQ7aN/bo637+a0Z3J1mxbBW2FcX1A2w7gmGZeIHPeDpNTV0NRx53tNi5uUf/7fln+a9PfpzmOU3iggsu4AufvyQ8J6qoKvnvYvqb0HtkX6dgajBJhJI2E0/9XZMs1JCZcI4LkRRpTvTs7trco/3hDMNeH9px8AKXeHmUqBXB0ArlaERg4/s2phXhtz+7j3M/dLSuWmwIoSzWvrJW9/X103jC7NB8lnDWe04Xjz/6lL7//vs46cwjOPKMA8VTf3tcj4yMsHskGe6WPaWmMz8H+bfX/U4/+cRTVFXXYSDwMuGkCkOYxErijDtZPKHJORnKIjGU52GJcOB3vCRGZWMDzz73NFHTJ1ISY27bPD75mU9Tt2SRwIC169bp7Vu386urf8lVV1zFRz/6Sf3iK6t57vmXGdo9zOH7HoSTziAIJjrGUIKc71JSVkplXRUf/viH9Oatm7jlztuYPadOIKF1/lxRKFE1ZNGL/XfxH0Dgfw4pQ51mwxC4ro+VV9HQOpTleWNLkcVEegoZavJoExRcfcUviI1VIl0P07CxYzY68LHjEtM00Urj+oqINBnpH6cMk8u+8D2+8t1P6dolCXHvrQ8ihKBlbsuEQJ8U0DK3mTtuu5Obfn+nPvuCk0XNjBpSTpYrfnLZZBl2PqW1c/NW/Zvrb2BXx0B+BImJZdpYhkCrsMl/bHyckppKHN8lGo3geS52zEJIOOSww3j7MUcwc2FzqIegffD8vFJgvq3RsFi2bKVYtnglC5sX6su/+0NOPeV0mprnUlPfwH4r98FzwkBYQD64pXWouGEKxjKjXPadb9A8r4k/3fznCfIiJicdFs5JEf8e/gMI/M+9gMlOIBPbLpBXTxQ6TFZX5SNfE80J5iSfJfzlFw/ojo0DzCiJIJQHRoR01qMiIVB+jmwgSMTiZP0Unu9h2ibjYxnUuOCpe56nenVCb355K4cdchhzl80UXj6whYKTTj2ZG264gZKyGHgwu2Um9xd6mfNKk5jw0Ys+oocGB4hYMWQQC01nle/MCgI8P5wh3DhzBj3Dg4ioQSAFTW3NLJg3l7cffjhNbS3hYDNBfuyLQFhGviiFUHVTafxAYVuSBSsWC62FXrBgAZZls2zxIkxTEjEkvuPgBRo7GsHXCs93mNk8i6HkED+79qfMW9Ik/IJuFXuWlJqGQE92ihTxP8R/AIH/xRfMi39PHYRVaEucuIAKjnAhb1sIbol8tZ6Avz72AvPmLMaOGMyYMYvKnmq2bt7C0PAAmVyaqqqZuJlhonYJUmWxfMn42AhSGHS3D/DXpzawz5J9Oe74UApGmuDn/eBFy+eKDe2voVzAhmWrlpFxMtx+y2P61DPfITDhYx/+uM55Lr7vE4sIpJYEQdjppAlwlI9lGwgt6ertwkUxo2EWRx53FMefeOyEsREQEjfQCkMIAgGGCN834Y0IgW0LtAt3/eUuPTqSpKysnJXLlmNaFn4ui6MFEdNCWCae8pCmoL6hjtPOP3myS0iCaRekdjXCCFdqldf0/v9RNCni7+M/mMB79uqG5tqeOqRChMEto5BnLKx2EgI52cAQ+NDVOciBK+fy3k+cSTI1xEtPv0yWIZxkKZVltbz40hpKEqVU2B5SK2zfIuuNE5FRujq6KS+r5F1nv5vaJSWCvNqtKfPBsfxnynA0Ea0LZovjTjhGP/DQA5x61jt46IFHdKK0hM9+9jNoL8fvb/gT/d0jVFfVE/g5OnbtIOPkEEJzxJHvpLl5NkuWLGHOwnkiCHwMCS4qX0smEWikKNRuhcFyO08438+L02vYub1HP/vUs6xctoKyklKEluTG08QiUfycg22YKKHwtENtdR1nXniGKBzHQIEQ4VhQlT8XGh3Wxuzt1Rf/i/gPJvB/ExM+mY9hTE4F9JQPMl86CSxb0UbN7FJmLIyIGXImC1bNpHPt/vreOx+lv3cYu1IQSIf+8Q5qyqsZ3p0kYZUijFCRY3bjHHp7d1O7X0mh/gTlK6QhQ/cz314cqoYIjj/haH7wo8s57Yxz9OymmSxobWPO/DkCDZd+95vccM0fdDaVYdWqFaxe8ypHH38cTW1NYqK8M//dDMMErUKCIvNh8cmB4wHh4O7CJAfLMtmyYbv++U+vJbl7hNbZzUTNKMrRmCbErRhu1qE8XkomlyaLR8uCebzjHW8Lfeq82V9ocVa8TsxgwqEvkvh/A9O8lPKf4R9PO5z6Go2X94EjaGeirJqcEV6LZr40M9WXw1UOVU3lYZWViE6UPwLc9vv7defObto372Db+nYMJ0ZVvIaK0jpKSkqY2VjLisMWcth5S4WSOpz1pMOp2RMzlAr77QswBC+/tF6fcOLRlFeWcevNt7BkyWJBkB8OpCDIaHp6OnXDjHphJaKTbVD5H6X8sIPZ90M7VojwsW2ilRf+1hqBgcAAT7Nj83Z9/a9+zdDACC2zmiixSnByofRrLpfLN3oYGFrg4NHY1sjB73gLDc0NYjKvrhBGOHxN532UQnOmeANxi0T+d7CXE9ifJHAQCft684tDLoCoATjw4E2P6oXLFtG8ZOakf5c3eydWuynp4w+debEe2ZUlYVSQsMpJJEowIwYLD5jDe750lAgMjaFCW1XLAD8IsIxQ8E4Ic48p52vXrddr1qzh3HPfNTHyxM3ksKNTmi0K+6MDsAwQCheFgUR6LkJJUJInb7xJP/joI8yc18LHLv2qmKzBVqBNnnr4cf3ra39Ny+wWairrcDMOpohg5KdDmqYJ+RnHAA3NM3jrsYdR3VwntK8Rtgij+4ZE6wAtFGIPkd0igf+38R9M4AL+QZ44D63DyiGJEZqvqNAB1pJvfeEn+uXHXiUqS0hUl4HUHHfsUbzjiEOpmGOE5mpMo3Um3IYRByXZubpff/jdn6UqPouoLMEQBtXV1Th2kitv/ZzQNgjXDZ3gghCH62Nb0T0aIDzXxbBsfN/HsoxJTbDCym+A54dD1CQyzEsZAk+5KMNE4RHDYqyzl7t++yedHhzhyWee5qJPfpQj3n22QOp8QchO/dOf/ILk6DhVpZVUV9YSMWIEnsIyDFzHA0OQcx1MUyItSVVNNed++NywqT7vP2sVkhfAdXNY9mSl1RQ1s8nvsOcTRfwPMP194H/zQhAir3KZ79TX2kMGFh9+92f0mme3EdOlRCorcIY0ZRWVvPDIOtY8s5FDDt9fLz9kIQ3LEkKYMYQIay09z6d5Ub2Ys6hJd24cQNkBURnHzWYRpp4YdBYOKFMTM5dMe3JMqef4WDEZyuxQiDTn+xZ8sPK2vVIKaRlTKstCiR9pmAQEbNy0Ud/yuz9TGytFjKZJjo7ys1/+kv/X3pkH2VXVefxzzl3e0t3ppNPpdBaSdEISk5CEhCCDC0FQdBxAFLepKXWcGmqmZAStUWfUqcECl1FnhlGntMoqF6amUEQxqCg6oyyWOi6lEBNJgCRkIwnZOul+/d699yzzx7nv9etOh4SSQG5zPlBF85L33r237/ee5ff7fX89y18kSDU7d+6yP/zu9/n5Az9j6dJl9A/MRtqQUITozFV5JZkirpZIdYo1BlOWrFq7ildceWkrttv0C2yK1xjjDN1xZZZ+zXvmKLyA7R/xBG+6a2SpQUQSbQSlsMSOR/fYob2KuV0DHD16GFSGrMeUKwFWW3Qa8Jv7NjN4ZJhXV9fTPVdCVbobuWQwBt77T9fzN2+9nkgZypElbYSsvWil26FFEYgQAkmSNQijGIEgTQxxKInKIegkX0vmsWssRkMY5hV+ViGlW3amKkVGMSYU1NMG5bhMRMAnbvooxw8N8qpLL+Ntf3sdMxcMCIDtm7bYH99/Hw8+8DOWDSxj9XkXIkRAluR2QEHe9UICQjKiGqQmZeHyRVxy2ctE76xeiCBRqXPpFCFJlhJHMTr34pWAUsY5eLbi655nm8IL+GS4rRPTCvO2h3ubNPsMRyVXjB8KwcbfbLI3/uX7WdFzMUms0RVFJAOmdXSRjtQJygFKK1ITs33jXj698bP2Hz5+g+gacH50NjIEEpasmiPmn9tvD2w7zGBi6J85k9nn9IFxy1ZtXFw6jmLXcE9lxHGUG+CBCPONJWMxeTfG5sPKVfa5+K+wljgqowFlFOW4Cli2/uERO6d3DunxhGte90bue/AXdP7293b3zj0cPHAAjOCC89YidQRaIIIAKS2hlCjlHg4GsMJiQ8PsWXN42aUvoW/ejHzWoAkjV4Jpse48rCFojcKjMXjPmaPwV1hMOIU2Y14S+QgwPnHA4hKQLHndawaf/NC/0lvqRxLR19fH4cOHCcoh9dTFP9NsiLLsol4bIZBVOuMOvvzJ2+yV172GhRfOFI38u8NQsmjZANs376IypYuslHHx5RcD+WQyCPIHinO6bJY2Nmtdm1NOm6cfpmnqeisBxlgXfkJiBWR5x8RYhG4j2AoCE9FdnUYl6OKqK65mWncPF65dx6yZs5lSnkYUuKmyNRYhIE0y4nJMqhIIQAuDEoZ6MsKKZefx4j+5kP55M0Xzwskx19z9EIi2GPv4GbNf654RCi/gE2il5+XrrnH2ruNvpOZmMha2bdxu9217ip7SLGQloFrppBR3MjySoDEomxLHZaQOqJR6SGoJI4drPLnvGI/+bhuLLphJHMToXMQrV67k+3f8mO7eqfTM7aZ7oRTNRmgWlw8cjssHHp0luOPW1hXPx3Gc7/5KgkBglAtFqcwShaLlX6cbLgYbmYjdO/aSjWRcesllDMxdQDmuEOT9klSakamUQAQYa4lLEfVkhFIlpp41IIbpfdN545uvEx1dHYhKvt3erNCSXpFnA5NvZ6F1X7VZbkxQJ+wwBCgXCVLwjTvuplzqIC510MhSGmnCiy96OfWG5iUvX8/CxedSz4ap6UFqepADx56ikSqWLV7FLx94GGoQpBBrCQqMglXnryOqlnjrO1/v5s4RWBu4POTTSOYPZYA1pmVUJ6yLFj3++HZ704c/Yu+9+wdW5HXHjLgsql8/8Ft7+2230z+9j1euv5zli5dRKVUJhXTNzrRBWEtHRwciCoiqEQoNoWAkrZOhWXvBBbz+2jeIzp4pTrzWjfzG5lMZK9DZ6XWm8Jw5ij8C/5EDQXP0RcDDD21CZRBUA8CQpimNRoOrr7qGru6Ii166juFvDrN3zz6ODx2kI+qmXOni4IHj9C8e4A8PDtrl66e65tgWtm5+DEPGygtWsuj8Oa0YsraGULjvOJ1ijPa1pMgfRMePH+c7G77Drx74Db+8///spZesZ//+/SSJayQ2e3o/SWeC0IJAhERRgLWWLEmR0gm5ntYRkWQ4TVxuciA4Z94CXv3aV4vu/ilOoG0PPymEW3PkU4jgNPoje84sxf8NTLgGlif9a47R2LDWgjC/IUPpbvI0TemoWoIQjh8/gBANkqTMPY89yqye+ezedgRhBNUpU4njCmndMnQw49COIXjpVI48ntqv/tdt7NrxJFP7Orny2lfi9qMsQlhnKH+CeM2Jp4HbCEpTt8PbfiLr1q4RG+78tv3S575McjRh7/Z9zs4VgXEufQRGIkSA0QptXCJGGEm01i6MHEkyocmkom/2LP70yj8TPf3TWpcwKMsxMxdtDVYbkCJPwBRj+lV5nnuKn8hxmnHg0bNsn/a5KWnTGO6ur9xrv3jrV+iKeump9tERdtBZ6SSUIVmW0dU9lVJcoVyucvjoMYQBm7rP6eruZs7CGaQcYvehbezcv4tdT+3g1i98ikUr5gjKkFlFELjsJK2ss5QREx0XY44R3LTZlUE6D6CjB49y790/tPX9NSJKaO2c2+M4JlEZxmiiKCJJEuJyRL1ex1hFFEVkWebEHkn6zpnJyrWrWLZmWTPX0eWykLv3aJv7WY82VG/Hy/f5pfgjsJg40+rEx9JEAjHOZVFBICVveMdrxN133GsH945AVZIkiogMEUhKUZXhQ3WyWDJMQkdnCREKZwhnMoZrR9jyh30M1g4xmDzFgeEn6B/oYdHqOQIBjURRqkhsa5c6zEscTyEB49acwoLIxYuBadOnESDyxl8CjCCKYtJGhgwgyIVqhSFRGRpNVI5QWpOimL9oHi9a8SKWrVnhsqkAlWrCcgDuX5eGEYzu5VvsaOC92eR88u2iFIqCC9i0/feZ3kkSgcFYRRDGbsjJ4M//4s18+pbPUqsP0V2dhkFTT0ZIkoxK3EGjXkNKSNNhjLXYICJRdTJbI1Uj1LIaNX2EuYv6ec+Hrnc3egTlqJnsMHqcrj75NDaCcktXtB31qtZwzjnz2bR3M0IrqtUqSVInjCOMMCijXCGzFSANRhsaOqW3bzrrLnoxS1YtFs0UyOalC8sB2rjNNW0NUki0yTfP8n9aYS4/9J4VFFzAJ2GCcJHJb0iBzEe+vKlDc41n4Z7v3W/ve+BBjtUPEkUBhBk6nEIkKwjVIGmMuBHHQCkukyiFNQEj6RBaDnO8MYiRiu7ZHbz3w+/m3DULRXsGSam5jsXkL5nT04EQoFyec8tkXcI9997Dgt6FYC3DSY04dsX1yihkKNBWodCEUcDyFeexdt0aMW3WtLEm7WN255uJGMbVKWMIZXsqTNv1bR3b8/3LfmEzSQQ8LtY7DovOxQv1ep1KqQIahJBgY7Y89Ij9j1u/wP69h+msdlLTg3zk/R/if3/wE/bu2Ac6YGrHVBc/zVJAcKwuCGRMo5EiI8NQ/SBD2RFedvlL+edb3+d2nI2BaKI4dLtx3ilobhIFolXEsGvXLnvn17/B0NAxnmIfM2fMxhhDTY0gQ0FYCtHW0NPbx6rzV3LukkVCVsRY0cKEyS+nPKaCb5lMNgq+iTV2QwomSpd0BbtWG4JmlbkFm7n1285H9tnPfOZzIAQ33Ph3vO8Df09jZITv/c8GgYYdm560G771bR5/7Ake2/o4GEFX51RG6orQRugRjdINqGquu+HtvOm6q5zZUyjajtGV640ZxPIRTpxCzC6f2BUXSCnZs3OPvfHGG4mCkIiAa69+M7t37qZSqWAFzJrVz9TpU1m2YrnondNzwiirjc5Lg529TSiDp/3+0QMet0SxnCS27nkuKfgI3Kx0OdXfsi7DobnjnIt319bD9rq3v5tXXnYZH/j4u8Tmhx61v9v4Wz72iY86x8gYBtbOFu9dc737IAsbvv4Dq5UgCqtIFXLLB26mo6PKhRev4U1/dZUgNFg01kT5xlPzIMwYEZzufd/a7Ard8f/0pz8liiJuvvlmli5eIo4dOsbt//012zGtk9WrV7PigmWiaYLXvERaGWdkDyAtgXC538GYENDpXctnfAKeM0rBR2AYX+87Pt7rNqpct8BWsbyBHY8csP9yy78xe8pcbvr3GwQB3HXn3faDN32QO+76JqvXLndjpAWsxhpFGJZGHwK5U8y6ea+yiwbm88a/fh3Xvu0qIUrK7d5aSat7mgBEkpfWRc1Oom4H3cqTLi/dC+6VMbXA5BY8zeVp2x6e1SBCMFneUEEp1ysYZ+zX3FVu1hEHouDP8Bc4kyQIcPLT0EYjhRi92fNOd/v2HiAZzhg8VOP4NhchWbPqfG6++WZWrl4ulHWdTKwEGVjCSAIZKslcWqGC7ZsP2Hnz5hGVI16+/mJkCWpJAgQIEWDbUg1dtbBxE/qW8E59+dsTJZIkAXLxyrzdS+6Ai7EorRF5z2AjDDIQxOUIay1KKYIgaD0roiD04p0ETILf4NMVKxiCpv+zco3AEEAGR48c4/ChY1Q6e/jut37CFW+4xA4snS8GVs2HELTK0EgiGTjB5P41YRRC5gzjv/T5r7Fg7iKWnreA/rm9AqBSqriR1oAIm5lMCovMO2YqAsLRkfwUzQksuS2rMZRKLmCrrSEwkrxUGKVdumVg3MknjQalcrnlm2u1IQzcd6ZJRhhHSPHMuiKcbJ7mZ9LPL5NAwG2ccDc1m9laRBi7qaZyZ71s+VKs0mR1zcZfb+b3mx7iLe+4xq65YqEggziM3LCpQBCCyS+Vhoce3Gx//uBDDB0+RhyHXHHV5RDlJnIy96Fu2rO2ldy56I8dPYjTuPu10a5htxRkWUYYRgSBbP9YwtB5UIlAYI2iVInzumKXRSWDIPfbEsT5Q8BojQwCr8CCM7kEPAY3fTVGIsVoZZLFrR23bP09Sg2j1BBKdNAppnD/nb9iw20/sq967WV0T60ya04fvctj8bMNG+3SxUvZtGkTB/cfYM+ePezYsYOd+7fz+a//J7MWzcgN4tqEFdi2kjtnTdvm9tru8jaGE3Kh2/oHRVHExIz2NRZy9FxFm/+yGOfFLMNnNgJ7nZ+dTEIBj91JlVI6h4tm6l8EOgErMmqNQZJSnSPHjiDDEvWRo/RO6+UnG37BjN4phCVyMGsfAAADy0lEQVSJUpk1WH7xw4cZHhlmaOQYR48f5PCRJ3nF1euZvXCGENX8m7VptWwRot1BQJ4oAK8Iz7NA8QV8GsUMWhvCZjd7C0EJlixZgpaW49RQQUSkhghFifQpTVdnJ3t3H0KbhFIpJtWKWlKjpkcYHD6MCRvMWnYO7/nYu1p5xNbaVusWj+e5ovhhpBMEbMZl+o1W84i8hYpJXBe9J7but2+99p1Mq/ZTFl2URAddcTcisXSUS4BFGMtIVsNEMGxqHKkdpNoTcdePvuicekLnDyWlbOu5NC704/GcISaPgKHNSmf0Za0UYehykHU2aroGLhtr65bd9uO3fIontx+kI+iiKqdQFiV0ohDWONPzGIb1CDPm9vKPt7yfBed1C5t3cBCMbhaBi7UKIVpTaY/nTDK5BAyt8sL2gTlJEkqlCgBpI3d/bHv7w7/bYp94dBc7tuzi9q/eQXd5Ch2lKiZTGKOYt2g+17zl9SxZtZiB5X0iEyBjQ6IbVILy6Cg/buRtNb72eM4Qk0PA7fHfkxTIG2OwVrS6wmepIorbtgAM5IHa3OBuhzVGs3j1uaIZ9cG5qGJFljftkghC15qTE6fMXsCeM82kF3D79Baaa+FRURmTIZuhGpN33TZ5nqIQebqj21G2RuXTZovK3SJFswN4G83eQV68njPN5BDwmDNq/nA6hfJy7Fy7bfptxoejxny8HH2/36fyPI8UP4z0rOIsb8y4nWxorxfwrUI8Zw/FF/BJR8Dx01fz9O8V7e+UmHHvl8+k1M7jeY4ovoCfDdqm3c0fA3j6JJGJmi15PM8xLyABn6Q/cEucCtFSZFvxfxPXBTz/H4PNixH8EtjzfOK3SSfEnPI17ybjORso/Ah80k3o02S0u2Hu1TrRh01Upug7zHvOAvwI3KLd/U1OLNrmn1t/2TxnB4Ufgf/oAXDCnkryaf7s2fhSj+fZofiJHB7PCxg/F/R4CowXsMdTYLyAPZ4C4wXs8RQYL2CPp8B4AXs8BcYL2OMpMF7AHk+B8QL2eAqMF7DHU2C8gD2eAuMF7PEUGC9gj6fAeAF7PAXGC9jjKTBewB5PgfEC9ngKjBewx1NgvIA9ngLjBezxFBgvYI+nwHgBezwFxgvY4ykwXsAeT4HxAvZ4CowXsMdTYLyAPZ4C4wXs8RQYL2CPp8B4AXs8BcYL2OMpMF7AHk+B8QL2eAqMF7DHU2C8gD2eAuMF7PEUGC9gj6fAeAF7PAXGC9jjKTBewB5PgfEC9ngKjBewx1NgvIA9ngLjBezxFBgvYI+nwHgBezwF5v8BqVl6WOZ5EDkAAAAldEVYdGRhdGU6Y3JlYXRlADIwMTgtMDgtMDhUMTA6MzE6NDkrMDI6MDDpfJTuAAAAJXRFWHRkYXRlOm1vZGlmeQAyMDE3LTA5LTMwVDExOjM3OjMyKzAyOjAwa5qEoAAAAABJRU5ErkJggg=="
      },
      "position" : {
        "x" : -446.02066314448143,
        "y" : -593.7612556643389
      },
      "selected" : false
    }, {
      "data" : {
        "id" : "272",
        "Protein_ID" : "XP_003999953.1",
        "stringdb_namespace" : "stringdb",
        "query_term" : "PI15",
        "V_F_fc" : -2.071304,
        "Product" : "peptidase inhibitor 15",
        "stringdb_structures" : [ "" ],
        "shared_name" : "9685.ENSFCAP00000022388",
        "stringdb_species" : "Felis catus",
        "D10_F_fc" : -3.005387,
        "Node_Shape" : "D10_V",
        "stringdb_full_name" : "",
        "SUID" : 272,
        "_id" : "stringdb:9685.ENSFCAP00000022388",
        "selected" : false,
        "Entrez_Gene_ID" : 101082374,
        "stringdb_description" : "Peptidase inhibitor 15; Belongs to the CRISP family.",
        "V_F_raw_pval" : 3.73231E-4,
        "display_name" : "PI15",
        "stringdb_enhancedLabel_Passthrough" : "label: attribute=\"display name\" labelsize=12 labelAlignment=left outline=true outlineColor=white outlineTransparency=95 outlineWidth=10 background=false color=black dropShadow=false",
        "stringdb_canonical_name" : "M3X6Y6",
        "D10_F_bh_pval" : 1.21E-5,
        "V_F_bh_pval" : 0.008360402,
        "stringdb_sequence" : "MIAISAVSSALLFSLLCEASAVVLLNSTDSSPPTNNFTDIEAALKAQLDSADIPKARRKRYISQNDMIAILDYHNQVRGKVFPPAANMEYMVWDENLAKSAEAWAATCIWDHGPSYLLRFLGQNLSVRTGRYRSILQLVKPWYDEVKDYAFPYPQDCNPRCPMRCFGPMCTHYTQQMVWATSNRIGCAIHTCQNMNVWGAVWRRAVYLVCNYAPKGNWIGEAPYKVGVPCSACPPSYGGSCTDNLCFPGVTSNYLYWFK",
        "D10_F_raw_pval" : 8.04E-8,
        "stringdb_database_identifier" : "9685.ENSFCAP00000022388",
        "name" : "9685.ENSFCAP00000022388",
        "stringdb_node_type" : "protein",
        "stringdb_STRING_style" : "string:"
      },
      "position" : {
        "x" : 920.280989078449,
        "y" : 594.2628906562522
      },
      "selected" : false
    }, {
      "data" : {
        "id" : "271",
        "Protein_ID" : "XP_023106407.1; XP_023106408.1",
        "stringdb_namespace" : "stringdb",
        "query_term" : "WEE2",
        "V_F_fc" : 2.914793,
        "Product" : "WEE1 homolog 2",
        "stringdb_structures" : [ "" ],
        "shared_name" : "9685.ENSFCAP00000015274",
        "stringdb_species" : "Felis catus",
        "Node_Shape" : "V_only",
        "stringdb_full_name" : "",
        "SUID" : 271,
        "_id" : "stringdb:9685.ENSFCAP00000015274",
        "__mclCluster" : 18,
        "selected" : false,
        "Entrez_Gene_ID" : 101093092,
        "stringdb_description" : "WEE1 homolog 2 (S. pombe)",
        "V_F_raw_pval" : 0.001203628,
        "display_name" : "WEE2",
        "stringdb_enhancedLabel_Passthrough" : "label: attribute=\"display name\" labelsize=12 labelAlignment=left outline=true outlineColor=white outlineTransparency=95 outlineWidth=10 background=false color=black dropShadow=false",
        "stringdb_canonical_name" : "M3WNE1",
        "V_F_bh_pval" : 0.01727681,
        "stringdb_sequence" : "MDDGGINKELKQKLNFSYCEEEGEHEGQEEARENSEAQSQTPDKSQVQETEAKCTPPRPSLSSTHEVSTFQETDTMSPNQGLRTPVSHSRKCPETPAQPDSRSKLLHCESPFTPKCLLSQSVISSTEKLPSRGSRHLRLTPIPLVDEMTSSALVNINPFTPESYRKQFLQSNGKRKARRDLGEAGPGESDVEPGLPAKRCVLRETNMASRYEKEFLEVEKIGVGEFGTVYKCIKRLDGCVYAIKRSMKPFAGSSNESLALHEVYAHAVLGHHPHVVRYYSAWAEDDHMIIQNEYCNGGSLQAAISENTKSGDHFQEPKLKDILLQISLGLKYIHNSGMVHLDIKPSNIFICHKMQSDSPVAPEEIENEADWFLSANVIYKIGESALNPDLFKDMLVKGSXSLPGYEILHEDYRHLPKADIFALGLTIAVAAGAESLPSNGAMWHHIREGNLPDLPQELSEEFCILLKNMIHPDPRERPSAAALARSRVLRPSLGKAEELQHQLNLEKFKTATLERELREAQQACSPQEEHGDPGVSGTPTGPRSTKRLVGGKSAKSSSFTCGKSSP",
        "stringdb_database_identifier" : "9685.ENSFCAP00000015274",
        "name" : "9685.ENSFCAP00000015274",
        "stringdb_node_type" : "protein",
        "stringdb_STRING_style" : "string:data:image/png;base64,iVBORw0KGgoAAAANSUhEUgAAAPAAAADwCAYAAAA+VemSAAAABGdBTUEAALGPC/xhBQAAACBjSFJNAAB6JgAAgIQAAPoAAACA6AAAdTAAAOpgAAA6mAAAF3CculE8AAAABmJLR0QA/wD/AP+gvaeTAAAACXBIWXMAAAsSAAALEgHS3X78AAAAB3RJTUUH4ggIERAIO2EgIwAAgABJREFUeNrs/Xd8HNX5/g+/z5myu6qW5C4XSZYtyd20hBASeu+9hiQQShLSSUgIgSQkpNEDCQkk9GKaKaYTejcYd1tWlyxbsnrZMu08f5zZlWQg5Jt8fg8IdPFatN6dnZ3dnXvu+9zluoRSijGMYQyjE/LjPoAxjGEM/z3GDHgMYxjFGDPgMYxhFGPMgMcwhlGMMQMewxhGMcYMeAxjGMUYM+AxjGEUY8yAxzCGUYwxAx7DGEYxxgx4DGMYxRgz4DGMYRRjzIDHMIZRjDEDHsMYRjHGDHgMYxjFGDPgMfx/gGCHv//p9h/2XPD/8PhnC+bHfQBj+F/xn57EO1yr02Pg4n9796Fp8uHH8UEG/H5fITLbhNupoW1UeFyB8pBCABKlQAjwfTCMAC9wsWQEkPi+j2EYKKUQQmT+/dHf2+j2YaP76MfwCYL8kPv/BYZxTEghUCj8wEWIkc+Z0sRxPJQiY6xBoA3z3xvvpwdjHnjU4780lv/R837wbj7oWP4fji9toGLkg9r/ClQAUoApIQgkQeBh23ZmyyAIMl7YcRwikcj/zYf8BEOMUeqM4X/CfxuKZwx1h1A23N/IEBoEkiAAFUjSzlUp8HwfKSWGITLeV0oZPq/D6Q/GWAg9hjEMQf0/3EaskSXDT0MlhowXwBAmKO1VpZRIEeC5CpS2f8s0MmteKSXDHZLv+x/3t/L/OcYMeAz/G8Sw23+EYAcj/oDn8RiZZRYoJYAAISWmFKBg5Vsb1bo1m5SUQ143HUK7rvuZWAePGfAohyJA/RfllIwz/L/EBxmz+LDb0DGPcM4E4b0g8+TQGjg0bAE48MK/Xmbp0vvxvAAhBJ7nZcJmKeW/CZ8/PRgz4DH8j/ggjwnsEAq/Hx926il29M7h0hYh5NBVR0J/3yC77bYbpilxXRfTHMrJGoaRWRN/mjFmwKMcShdZgADXTZE2JDflfMC6U9+C4AMM7sP2P2xNqZTC9/1hhpHeh0IREOBnIgLFkC8d6WHlDrd/H30HAUgJnufp7X29/n1i2csqZkc59LD9BYBlWXpfw7xuOqz+NOPT/wk/5RDhf77vZ05iAMu2QSmCdCJHSVQQEITJHkGA5zsfvX8hUEoRBDpMNQzjfYahQnPVBZ+AQAU4gd73/3u/lA6YNSRCQCLhYZqWflxpL/zyyy9TXFz8cX/9HzvGDHiUQwAogSGt8OSWuIm09xVIaeh6i1IIYSLDJI/ne1jGR7cBDF9TDkcQBDq0VQKBzNxcz0cKiSlNRnh9RnrkD/oc2ndKwCDjnQXEYuawpbGgcXOLam9v43Of3+3j/vo/dowZ8CiHUgLP0z4uCMNLKxId2RDho/8RBKB0ckcF6czufw7f9zOlGSmlNmplgGugHH3xsE3d2oj6b9efI8NrBbiu0v9UgAHPPfM8xVMnM2vOpE9/luojMGbAoxxCCCzL0l1KhiBw050Q6NxS6LX0xpJkIgVKYlkR/pMcz/A1pWEYI1oW3ZQXxscCIaWuEDkglK7fSuQwcwyQBEOe9gPrwu+HUgGWLfRFyIfaDc3qrbdW8NWvfmWsj5Cxr2DUI/B1kkcISMY9olGTuuomtXlTNevXr2dwMEEQeCxZsoTDjz5ERKMRAl8hpfiP66Q7djRlmipsCW76QAABIvSUKoAAH8MQ7++OHA4xVC5CaOMfHhgIEV6Qwv0++MAyZkwvobSqWPzf18FGH8Y88CiHFJBOPre1tqnrr/6bOumEk1m5YiUdbR1UzakimXS4++57+dMfrlb4hNM9/MeFYCF0m+LwOitA4MCmVS1qxfMb1JsvrFV167eqtKcUCgxp6JB9+M52XASnPfCwurBQI99bKT+zbXd3P1/84pf+z3q5RzvGPPAnEB/ssbzwSXPkhh5YFjTUblNnff0sioqKuP3226mYV6Z3IeDYk47g4aWPq6effTqzFJbm8DdKtzQO7TZ8qR7LkwZShGveAHChds0WteadNTx432MkEin6+ruJxEyOO/lYtf8B+zFlVoHAR+ejDLlD33Maw8cIR/oSkT42JcENQML99zyuNlZX8/Wvf1WH1DafeUMeM+CPHSOb6tP10/TpnDmRSQAS5UqEKYd3GfLUspfVNddewd//fjOl5VMF6Wb/cMEpBKQGHFprW/U7GWiPJ9KpXZE5BrXDEQWewrBAuT4CA3xINMC7S2uo29TKeIrZ7rSRTCTo6+zln9fcxlvPrKJ8WpU648xTKViAIAIeCsPQx6K9uBr28WXms4z4G16ghNCh+kvPvci+++1N+YKpQkn9GcR/HUR+OoLPT8en+JRguPFk/mbKJwEE3pDxevr2vfN+rl566SWuu+46SmdPFUjwPF//sgLdWuHDzkt2JWJG2bS6RpGJoN/v63cs9Vi2iUr4CGWABzf8fJn65x8eVx3VA9jxbHJlISouMAKbLDMHL6nYtKqOoNfmht/ezsM3vq2a18WV6QuEkjjJlA7JlSRQUi+ah7VfKjG8pTI8kBQ0bdqmNm2o5vDDDwUBKTdF8F+2kX6aMGbAHzfC2u2OyLQyZO5EQWSB0mvPLa096qKf/UbFYhZnn/M1Zs2ZngmZ068JlF6zSgNmLSwWETtGXV2D3kcAQlkQmPqm5A7sGi7gotwEwjTAhZsueVqNc4spkBOJ2NkI28R1PQIM8vILEZaNjJj0D/bR3xlnUk4JG1/dwhO3vERPtaeIg21aoAICAV663VIEKAG+GF411o8jARtqa2uZN7+KGdPGCwKI2hE81/msR9BjBvyJgPiIh30giICyQME777yn/nztNcyYMY3L/3iJmFk+VWQWQwKEARDodasY+olTqVSmIcP31Yceg3aI2s0LS29/55X/UuMj0ykQEzFTUUxi5GQXYhgWth0l5YOIWhhZBla2xHGTFOUUMjlrJt42mxt/9U9SdZ7CleDrfXoq7fGDjDdNt2GO8KwCNm7eSHl5eWbdGwQQsaJ81k/hsTXwJwyZte+OD3pQva5W/f3vfycQ8K1vfYuytNcNX+T7Hsawhn/P95CGqTdIQFdXT9iSCOYOJaTha2+hJAgLcPFxqV/XpNRgimwZJRkHg1yyzAhe0sMmglThW9qSVCrB4cceSomYBQmHAqsAK2WRa0a4+bf38ZXvHalyFmQJ0Ik0FfpbNeR3R5hk4AZIQ3LvvXdz4YU/0w+6IO0dt/xsYuwb+ITggys6ASgfFGxa06hOOflrbNvWzllf/6o23nDt6PsBnudiWJrcDRHgeC7SMMN1LhADx3GIx+N6RE/oDsvhrcdhXii0ZglYSBGhfMFscerXDhbNWzdjR0xidgzTjGJIO2yp9PClx8zy6dx851+58HffEjPnTGbB/HKybYuJWROZYE6nUJRy85UPMLDZVaYAiRN6ev3ucofWD5SuNdduqlOmbTK7olxvGl7dfNf7uH+2jx1jBvxx433hc8CIEYCw5rpxQy22kcPt9/5DVM2vTM8N6O5CS2La1jAmRgPLtIb2J4AkWJaBbVtkiCok+CLAD0tUQo18awKJ8CxwQcyEr//kANGyrRbPc/B9FytmokQKLJfSOZP57o/PoXLxDIEFZpZHWVUupbMmkJcXhWSEfDmdSdEKVvxrHQyCjcBAIjExhvVTp++nD3/9+vVUVlYya+4M3bwRxo2fhWmjj8LYN/AJRMamFeBrK21q2MI555ynHw8zzJg6iTti5C/8SYOwF1mEe2usa1UIn8mTJ2JY6W1VZs05dMEY9t5pY5b67/1PPKEqPjeNlv71qGgChwFSaoDi0vH86eYLxZzFE4UfevX5CxcgbSgotMnPy2J68SQiMg9b5ZPoEnqfrqkvEips/FC6bDyi1VLAvffeS/mcWUOfHR11iDEDHjPgTyzSzQ3SBB96e/tJJV1dPhIMm3IHhHZMMm2ZjExeoaB680YKC8exaOf5oX0olFKo8H0830EJB6QX9jOGrw0Hg35/yY3KjMao2H8K3/jNAaKlfy1x1cHUikJ+84+fCiy9rUKH/G++uoYtdUnicR87aqIk2BGJKaK0NfeQqEXhC/BAJcn0OvvJMLOlR5zZuGqz2rx5M0cdfUT6o+mowxCf+SYOGEtiffKhYNO6GrVhwzpOO/10/YspwJQo5SHEh/2EEkmAh48hTFpamjj4kAPBgCBwkYYRrjQlPgrTMBEoEL42Wt/UlSQfnn/2LTUQH2T3vT7PhNlRgQ/nX3wib76+lqo9ZkEEMD38wMUwY2F4nENT7XZyjBziPR4qGUMJQXZ2Pp19Fn3bfWLTDbBB2GQK0IahjRqp3/vCi37G3PnzmVk2M5NpF4b2wFJ9Nmhz/h3GDPhjxsjkVfD+vmEXGhqaKJ01g5KyXIHQgwJCBASBGtmxlYYY2q8Mtygvn4WBDDuz0gP4Es9zME0blInne3jCxzQEpqFHD/Hh5adeYt/D92FSZVQfngfGbMQXSudr47X1wYpweySMz5pAY8d2XGEi/Qi+p3eXchwMGSE+6PPuCw3KyAsYNzGHmeVTtBdPARFY9dZ69bs//oHx48dz/ne/rY1c6ItP4ClM0x6bZWDMgD9B2EGGJH12mrqJoaAwRxsLYYUHkMNLQcNVC4Y1WCkUiIBYJEJWVlb4QpF5T9M0M+tNQ5gYhl7wOo5Da02buv+mxyieMpW9DthJuIGPZRoQA+X4iGwDX+oSkOe7RAxb59ySULOxlmAgSiQrn4FBB9uyGUwkUBEPKSWPPLSc+q7VbBtsxpNxevu61BFHHU4yPkiAYHNNHVJKfvCjHzJ3YblA6MYUpMIUJo7rY1mfftbJj8KYAX+SoWDjqlq1dOl9fPcH39E2bujHlQDXS2GZkSEmi2FGrO8OrYOnTp2qlQrSAwKZiSRf14+lNj7lS4SQdLe0q6V3LUUZNtgBy+9dpg496QgR4OChkJYebvARBARIwybwBUYAWNDa2sIUYxbbu7aTP24yAwMppCkRpoETd1iwaC7fPftoQRQ2b2pU77z7BqtXv0csEsWwTPY7cD9OPPlYkclqifQh644x0zB2nMH4TGLMgD/hWPXeWoQQHH3sYSLDNhNCmMaIOuoHwUAQ+D5FRUUiEovpUT/LIAiTWFIYQ/F3AM3VDerWm/9Bd3sXZeWV5E+YwBtvv0F2Lez8+SVq8qxioQIPIQ1cFRCIAANDl4PCmd1/LXtLJZNJBq0BrEgOvQMdSGIMJhyEF2AYkt6OnkykMHveTDF7/kxOkidmjmM4Ba0SQwoNAPFEnOxoDmOiIp/569cnDe9vzG9p2cbRRx0LMgDDAwWOp0Lnk+aZCWs+H3hCCwIfNlfX7NCdKHB9gaskGAZKwSvPvaieeOAhjGRA+fRyCnML8X2Xxi2NNLa2EcvKEyQ8IsLE88EQBjYWhgIReJnscUFhEXHPoWuwm674NnqTrfQ721DGAEolCJwU3e3d3H3Fk/qITcL6ka+N1gDHCfDCerXr+kihCQIAsmM5KH8sCQ1jHvhjx0jBvWFzseETa9dv4rhjjtQTCsoFYWJbAn8om/X+HQ6/qwSmMCmdWSZqN9ap0gWlQuYKhISIqUd2HUex7p2V6unlT5JnxMi1c3H6XaZUTqYvGOS6666ltHJaGKnrq4BSKsPPLhQIaaLC7PF9DzyIPxAhME1sTw/1Z8dc3EG9/k14/eRmRRh0UrQ0dKjiyvEC5SOEQgU6s25Hh3yLbRmAh4EkUCEtj8H/IA/86Ym9xwz4E4DhDc2Z/JMIQEg2bazF9aQurVgS/BRKWEghdQlJQSb1K/RIgApXvwIJvkHQ5dHZ2qVIQuO6ZlW68wyBCV6gkKYgagpMX5ITySdm5JAaTDKhYDxF+YUsnLeYoumFuh9E+SBFyC0Xjh1LQspafS3ZvLpVrVu3jvFGMUnhkGfkYxkREk4CYQgC08fMlWRPy+fAEw5mfLkpFEFYDhLh9WiYgWWubnLY/0c8BAQj1vsfjJH6xeL9OxmVGDPgjxsfqu6njdIwDGw7KzzPtLZmulPJ80CLEaQXxhIVtkUqFCLQ83k923vVYNcgth1loKOPhveaVMnOM4RliYyn72rfjpv0ce2AWDSHiKmz1llZWSLd+aUvD/q9DCmHrjZhX7UQ8NBDD9He2UakMIu4EydlJjCVSSwSRZmKQLnMmlrKkaftL3JKeb/9ZDrBhhmcIiTb+oDtws/9/4JPU+g9ui8/nwZkmDHCf2Y8TuiXpZYNIQDlupkOLN9PG+8QlFJDAwFBaFkObG3Zipfy8B2fiBVle1sHDRuaFR64rkvgK8aPH09OTg6DiQQ9/X0gJUIoYrnRzBk/UvUgfS/AceMhywf8+OJviakl42nZXktPchttA830+R10uq10OFtoizdz8lnHkFOM7tySECDxkaEXDW8ivMnwNiyhlR7636H0/RG3oV7rIYL40X/6j/5P8GnEMMrVXXfdlby8HH1Om5FMJBhkxvCGXiNCknWUQApNhj64fYDAU2THcvCTLsoJsDDo2NpOx9btWKaFlILG5ma6ejpRoUTL1OlTcAN/iHdKhARz78uUBdiWDcIjUD6Y8MCTt4s77r+ZCdPz6Ei0sKW/jrZ4C1t769n9gF0onGMKsjSl9MjA9qOVSXcY9fgvv9tPz2n/6fkknxbssOarmD2LttatQ2evYRCPxzFNLTsSBP77VAFV2kUFsHXLNuU7HomBOKa0tGd2Fe+++Q6/vOQyVbNxsyIc7pdSasFs06C3v5doVmRkli004OFGHISvDVSANEXGgZbNnyZuW36j2PeIPelIbaG5p4Z2ZyuHn3gAmLpTMxWG+8Op3IOPuI2kfd/xOxuO8BXvF2f6VGFsDfyxYkdfMnwAQd/v6+llTvnsEevArKwsTRXluZhyZPJLqaG9uIM+3d3d2MpGSkkQBCSTCeJ+gvraBmKxKFKaYGjLTzgplOtAIJgybQp2zH7fEQtGemEpTEAgRUDSSRGxIyAFIqLJ2C+96qfi6FMOV0uXLkVakplVU4WjfAK0RlN6sOoDvoEPzBV/4Pr1A0cy088FnyqPuyPGDPhjxvtyWDucjBUVs7nuumv48sH/CDfWhugFLpZpodKKgAqElHo5Hc4Kd3V1Kdd1MbHwPJdUIg5Sc1/09PSx8/wllJWXCgLdqZVKJXEcn6kTpzKleDL5hfkjGD+G7o4UAHYdhWFKInZMJ8/CtbIy9JYLd5svFn1+PkqB6wcYpm4n0+wfjGj9FMN2L/kA21QMI4OXI/q+3//1DR+RlB+wn4/71//f8em9NH1KMHtOGa6XonZDk0r3bQghsEyLAA8RskdlZoKHOiTp7++lumYT/fF+4qk4vvIYSAySch1yc7OH3kRovizHcUg6CXILcjEiJpGYPVKwW6mMGuJwWKZ+xHV9FCIjMooAP/ARJvhKIQwwTV3LlZmE0jD2yTRGfpRhj+0QFosdV8Ij2Ag+5HE+YOejF2MG/DFjR0H7HVGxaJooKZlObW2tLh2l/IwJGWEfMgzLEKf7OyzIyolhRW1i2REclWIwOYCvPFw3xZQpU3j22WeH+LM8j76BXhJOkqnTJhPNjgojyx55hvyb0T0hyAwXiDDQhkCPBwKG1K5SAJaQmCHzhn5BAMpDKU8zVIYdV2lZU9CtlEEQoFSYtVc+KB3M++GH8AMfXwXhcMVQOS0NRYAX+HiB/6lZEo8Z8CcGH/JT+FBaPoONGzeCB6ZtDPNQAqlCFqlwLey6PsIA1/OZWlYsTj37VJFXlMtAqp9UkMQNUri+g1Kafqe1YUvmPI6nkvQP9lExvxJpGxAVwxJkH7JWH3YFStNryfezWw9tPzyVHIaxvu+AIRFSc3oFw9fYYRlNKS1xmmHhkOnphgADoWeRQwUJgcQ0bEAiMAgCXS4DLfcipQy7Pke/CY8Z8CcRw7PKFhx++CFMmjQJL6WGVAc9zR5pYBK4Oqx0kuG4H9obBoEu62QX5uAELoEM8PBIuil8FZCfn09NTR144KsAz3NQImB2RbnIGZc7VHsdcXDyw4+VADHiNtxaPT6o+KOUAtPEB1wCMCwQJoEChMDzFaZlIQ0j3KPECxQp19OJPCeFIMCUWqFRpGvgSmr1RCWR0sSyIrieTzIVHyZIPmbAY/if8P6iSEaZQAQZw5hVUSI6OtpZv36jam/uHHqJ54MbYBi65muHIaxSYXOhKXAdh8JJBcLFIZ5KkHBS+L6PaZoIBY31DWDoEDrlOkyfOZNofgSiDE0F/VvsWJn9kAqtgA9ei2ozcnyXIBxe8F0/E62bUhCELD8i1EKW0sQOOaGjdgzP0TQ+uoFFU9Hig2XZevTS1zfbtIhGsjIGrAKX0Y4xA/6EImPEMgATjjr6CBoaGvAcXyW6U/pETXpsaWjRS8YUkGSYjehA1IrZZOVkMWHyBAJD4fseru9hmxGEkDQ2Nuv3U4pEIkFp2cxMFhtrpNzLB+PfVWqHcdbCyHA8vAUqIFAK24hgGyYGYBsGvqMQIS+WER6PUGBJifBDow7f0jStTEiuHJBmuMwIXy/CaDvwyOQOPNfR6omjHGMG/HEj3dKnhi8PhykVKBdkQPH0qeKIow4Wzzz1DG7Ko3rVBvWbSy9Tg10DbH53kzZiC1BadUEnf7SRKENRNruMZDJOgMJ1PeLxJDE7RldHJ611rUqiZTxj2Vl6ztbiP8zUymF/h7UoKomuUkoUJirTKsmIdbMhJLawNA2X42ei7fdee1ttXr1ZbXxnk+pu6cnwc+GERphuMAk/5juvvqU2rlyvGjbXq9f/9aZ65tEXdHycNuRQR1kn0iQRK/oBXWWjD2N14E8g0qdVgEIIvZ4kFDU745xTxRW/vlIZpk9XRxf33/sgp518Gm0N7WpS8URBjg47lbRw3DgRK4qwDIrGjxe+8pSXCHBdj76+PhzHQRiCxsZGAuVhGAZTp04dOo4gIDDkRwiIacN8X8knNDAl0h5c7vCq0NF7fqav2pRaQK2ntZM1b63C932EkvT29qr8gnFUVlaihGD6zGn4KJpaGhkY6KOxsREZJqvq6xvZtrWNjo4ebv3nHWq//fbhq+edornEUiAikEwkdJeZUqO+nDRmwJ9ADIl9ghAmfsrDME0Q8NzjL6rq2hoilkIo2Lp1K7fffjv77rs/gJpYPFGIXAhciFhZmbndrKJsZs2dw6oVq0jEkwSBh5tyyM3OxVQGvuPjOT6LFizU609faSVE/s05rputMsea2Xb4TLIaQSIyhPAqJZVBX0s3mzdVKxEI1q1ZjyEkhifBVySTSSaMK6Kzu5vNm6rxApfXXn+FpJNg9y/uzsRJE0AoDjvmSIFDJgpZvWKDamxspKamjj/8+hp1/AknUFo5ReBCNBoj8F2kka5Dj95AdMyAP27sYB3Dp17TTxl2uBiVsHjnBeLe++9SyjBxHAdDSBpbGnnyycc57LAjkMJUE6YVCiMLrahgCAIFMgKVu1SK5155TqWSLqnUoC7ZpDxSfUmqyueCKyifPUuz9ARh/RbdMxWg68+a2kbieC6GaYTRqWa4NNF8WiMlWhjhkQe2J+nq6lHt7e1YQlL93nqyI1EG+wfwfUXUiCKEwPd8DCWI2jEGBweJxCIknQR9iX6KS4rZZ799mFI6TWSSYyGTRxoLd68SC3evYvWKDeqaq2/g7rvu58STTlCz5k7SfVlyJJXCaMXovfR8yjC8pTI9/pZeU6phY0dFEwv57e9/K4qnT0NIiet7KOXT1NTEg/c/QM2magY7EyTb/cz6UEpIphwmFU9k2sxpKOHR09+L5zmkkkmcVIqSOWXi4IMP1m+STmAF4Dih7AqCQAUYwkQgsQwthyIDRQSDCCaGkkgfRHq96kNr9VbVVtOuNr6+Sf3r/hfU84/9S6167V2a1jdQv64OK7AZ7Ipjiyi2sMGXCELFBsPC9xXCsIgnEwwkExx6xKGcetZXxKQpE0UmISaH/maW3+Ft4c5V4pvfPo9NNZu5+aZ/UFfdqjItqRmNmdELocaYwT7xCIJgSGkhnZRR8K+nnlH/uPEmTGWgXEHUijFlcjHHn3QipbPKhDIDsidl6TgrdOdNGxvUb395OX5CzxhLw+CMr5/Bop0WiWtvuE799LKfiWQqRTQrkmH3CAi0d0XiuwHK8zFtCxyls0nhKZRo6yc+MKi6Orppa91Kf28/ETNCX98AQghikSw8T4fuViSC53kIaeK6Pr7vo5TCcRx8dJNJyndIOUmEKSiYkM8+B+7HxJlFwnfAiPKBbWxqWD0azEwE8N5b1eqaa67DNE3+fstVAqlAhkwmo9iPjRnwJxxBEOguKwWu42FZ5tCyTUFrTbO68YYbadjcGGZxDRzP5exzv8HOn99ZxPKiRMeFQ/mOAlPwh1/8Xq1btRZLWji+wymnn8Le++wjmrc1qZKKWcKMGpq2VrlIIXWnkxdgSnNI9kSB25WiY0ub6uvpp6enh8727dpQo1Fcx8cQklQqhW3beF6QaYsUQndVJT2HvvggkawYruMhJPR092KYEsM06RvoxRc+02dOY/+DDxSFxXkZo/U8HZ+bljFi5FEJD1BkFgCBxHcUhim4+7aH1FVXXcdb7/5LYIDrJbHs6Mf9E/9PGDPgTyjSmV8BWjI0pNdRaVEvpeVFDCFpbGhWf732Rupq6vEcD6EUXhBQUlbC7664XERzrAyfNAoaN7Won/3kZygvgCDgi3t+gTPPOksEho+MmMiIQYBPJBLRF5CQaD4YDFj11irVuW07UTtGX2c/ljQJQu+ZhmVZpFJJDMvMtELqUWaDRHJQ8zqbJi4evfFetvd00NPZQ19fD4lEiqqqCqLZWeQX5HHEUUeK/MJ8hCHACBBGej2ukwJiGAm+9r4eaMo/tAGHVCEeVG9sVEcecRwbNr2tVyjDIpPRijED/oRiRwM2DAvP8zANnXdUgWZmVAzJglavq1e3/uNW1qxarUNSETBnbjlXX3+VANi+rYOiceORFlz4vZ+rpoYmvGQKUCx9fKlI9Tl4gUs0K4KRFeY3AxjsGqRuU63q7eils60T6RtETBsRahO5rosS2kCDIEAIhbRMlFD4vkvKc0mlUprxQymSTor29m109nXjS4+586v44hf2wPM8pk2bRmFhoXjs8cfUQQcdJIqmTMjUnPzAxVcelmnqcnHgE5HRTLlKY7gBa1I/hCYFvOinv1LNTS3cdvffRKbHZMyAx/A/4UNI7dIGrFCZBJIQWj0XtFi3bWt9oGBYtxIK/nr139Tjjy0nlUrgK4+Kqgp+8IMfsHTpUmZMK2HvvfclYkXFn37/R9WwuZYgCPjGN77BPvvsI/rjg/T09KiZc2eI2tV1qqG2gZ6ubpQPWVYM3/GI2DaWtInH4xgRC095WJaeOXZ9j+7uTqLZWXT1dJJIDNI30E/STeF4LnvssQfR7Ch5eXksWDRfFE4t1J8z5SMiYRp5eG0qTKgBEPhgGCCCzOcfzuY5vGdME+aKMJtusOadjer440/kkcceZtasEmFEPpgrb7RhzIA/bvyHBkxmM5kR8vYCX5/f0iATPYb7a9xUp6666irWr1+HaZrMLC0hLy+PwvzxTJs2jQP3OxDPCzj/3G/hpjwOO+wwTj31dDHQ16/efPNt8nNy6e3tRSJJJBJELc3OYYQTQ5ZhIgxBV6KPpJNCKZ+27e1AgBv47LLbrigVMHX6VBKJBJ/f+3Mi/TkDVyHtUIUwrbYohv0dpkk84m9aGFUphCH138yIo8cQS3z66wwg0Bb6y4t+p+rq6rj1rr+JETmrUe6Bx+rAn3CkKWwEAsd1iFg66aKUwpB6IthH6dlgpWVLCGDm7DJx9V+v4+lHHlfLli1j3dp1GIbB/HmL8H2fp597llPOOFnsd+D+6pGHHmbNmjV0d3apwFWsXbGaitlziEaz8F2PLCuG67oYtsBXPp1923FdFxeXhHKYNG0ykyZNZfGXljB9+nRRNLFw6MzK8HSF039iZG0awqV5MMwbpqWbDB1dCHNoFNkPBNLQK2BfBZjCwPddpKEQ6JKb74NpQOBruZfqdfXqscce45577hom+hYey8f9A/+PGDPgUQDf9zENE9uyh4WO+gRGSBQ+AQaGNUzV0AB8OODIQ0RFZZV6eNkyHnjwQVasWMG4wgLi8SSd27o454fniLVr16p1a9cTTyYwfQPHcbAMG89xsaRB4AckU3GEp/CEy4SpRRQUjWPcpEImTZ8q8oryMWxzpDUozcKB0k0TaseSj9Jk7H7gh3O+GQetn1Yhv9eO04vD9mFKLc9gGILA1wkuIXSUDaEIo4KnnnqGXXfdlVmzZ+gikwo0b9eoN9+xEPrjx45ff+acCpkowpDRGCbknUgkiEZjI1oZBTqZlWkwGn4LWww3ra1Wjz2ynKX33UdBfiGHHX4Ixx13DPGBQX5/2R/4zre+S9PmJl58/kV2XrgT0WiUVCKJjwcWlM8pZf6SuSIyOQ/8AOwwvg2tLL1OF0JkstLDuaTTp5pSYeJNjjRIPX+hkMawB4d3c6WloDIXg/SOfBCGrlErgWka+Ek9WrxxbYs6//zzuP6Gq5kzf1ZaViIk/VGZnMJoxZgBf9z4CANOP+17uh4spcyEo0FoO0qB5yosS2j5JAld2zrxPE/dc8dSZs2aRXHxdBZ/foFAQe36BvX3v97IW++sYN68Kq696mrRub1LbWlopnZzAxvXbKBydgUAkyZOpKy8hPbOdl5+40UeeWIZP/rpjzjg6CMErgu2NbRuTR+YHHbg6XVu+iN9mI5xUjHYP0AqlcrUiYVSWGYE39de2jCMzFVACIEnXLLH5+qRy8AYKpWF77XqnQZ19513MX3GJL71/TO1qmLYU+76DtIwQ26u0YsxA/648aEGrOE4Ds8995w66ICDRXqNWFfbqK6++mquveYqkWmsMPRIXWNjIw31TUweP4mWlhb6O/spKSkhNzuPIAhwkklSrotlGPj4rFm/jiAIOPzQw5g5vYTa6lrWrFnDkYcfxYaN6yjIy0dJRU3dZuoaa3F9hxml06mYW4lt27gJD8swsW07LCPpqMEQ2uCi0SiplEtvby8Dff0AxOwItm1jmzZgEjEjmRq3lBLbtjFNSxPiGEYog2piGEaGPsgwDDzDpTWxlZ333k3gQxAopBUmxwT8+PuXKUnA7/7wC0EEbehKoKQm3gtp8Ee1AY+tgT/hePzxx9XNN9/Mww89ombMmMGcOZW888471FZvpmPLdrxBT/kpj8cee4Tq2hpAd2+1N7dhYNDStIWS4lJsEdGDCIYgZkZJpVLgKeZMr8CORmisaSE3koshTKQQNDU3sNtuu3HTTX8jFouhlGJ8/niycrLp6ezmvVdXYVl2SOsjsG0baZlIpUW8bdvOhNOGYWBJA8uyyIpmY0sT4UqEKxAYCEsgDRPLEJjSxlIWptLNm8I3wiWERATa5GzbxsYkicO0iTMyIbY0dVtn29YO/vTHa5SUJl894/QRs82ul8K0o2Fpjozm8GjFmAF/wrF+7QYMYbJgwSKampp4YOn9FBQUMHVqMTfe+Hc1ffw0tm3ZSmdnJ9mRHDzlE48ncFI+qUQCw4iwatUaiqcUEwQBVkjqVlFRQTQSwcBGKUEkYhGVMTriHWRFsuja3kFh/jhx7FHHqhdffBFTWpimSUV5Bb7jMmnCZAIUnd29pFwH39dsj56jmzrSDR6Ok9TeU1qYwsYgAr7I7M+ywlS0MMLZC4mvhJaJETK8pSNngSFNhDDwAki6HlNmTRaDXQ6xLElTU5Pq7Ozi9dfeZuH8eSxZsoTKhWU6V+UFYCos20QR4Psyk+wazRgz4P8CO5Yth5BuJPiw7oAPYHYUw3aa3mTYjttatzJtylS6trdzwD57c+stt/P6q69SNW8enZ3bKcopoHJ+BZZlcf8DDyClJDc3HwLIzcsjP68AiaSjs5uc7GzsnCh+4NHa2sqcOXPIycrBMAx8X+F5AYa0UJ7ASXoM9ifUhAmTKCkpIxlPsK11G+vXrKcgv5BEn0NuTj5Z2TGyIlkYtoWvPBKpJF4QgFQ4vqaC9X0fL+WQ9FxSiT5MIYlGo+RY2Sjl6uSb9MEwMYSHErpd0hMCI5QeNUSYYZcKJQKclEdvshfapTLHmaJnYFB193dTML6IAw4+gDlzZ2XS2m7Kw4qZDKX8wDLA9Rn1Rjy2Bv6IJFIavhqaCErXXX0dAA7bPq07O0z5LpM1DclywkxtoDQFakCAr3xsoRvvceDPv79ebdxUz49++kNK5kwRN/z5SvXaq6+Sl5fHtq3tdPX0UlY+h6KiIlqa6jj33LP58t57C4Rg+7Z2VVNdz7YtHQjfpK2lnebGZgwF2dnZGIbBtGnT6OnqZsLUSeROiPL000+ztamDb3/jfNpb22jb0kZedh5u4PLlvb/E9s5tvPz6S+yyZCe2NLUx0DdI1IpiCKknhX2Xrv5uvnzAPkwvnYFnBHjKw0PR1dWF53lIJdm2bRtbmlvxUg5KKTzXxU865OflYRo2vu+Tn5vL5ImTGDeuAEvamKEkjCl1O1bEjCCEIGLZvLb6dQ446yAxwg19kGRh5qlPjy5wGmMe+COQ7nqSIlQUEBJBOglCOMo+HO+nXVVBgBJhK6TQ42tyWA+fidKMaylA2Rxz8GFcuupPHH/MSVTOLVVHHnoAkyL5NFTXUThpElWzKxl0XCZPmMiW5kays3O11qiQTJg6RUyYWkyQ1N1OW6q3qraWbfT19PPee+/R39/Lm+++TlZWFGMcTCmoonzeLBoam+ke7MQ0tXf0PI/FOy0mlp1Ftp+HYdqs21TNbkt2IT6QYHtbB4HrYZmSgCj5kwrp6OhAGVAwsZDikmJBDkydNTFjVAvFXPBhsCdOS0uLClwPFQSYhk19fT2Dg4NEs6L86+0XqKupZ25lFSIQxONxSktnYQiJm3QoLS2ltLQU1/Z1SUi8/1fIfPfh3YDggwXRRvkaeMwDfyiGPLAeiYsOaf5A2ICQViGA91/Rh1OohnTnQbruqVDKD5knHExDgpPk7SeeUbvud4xASWqra9TSBx/h6UeeZ/Gs2SS21lM2azqvrV/LgcceSVZBAY8/+QS2sLjqqqvYtLmGzu4uNmzaSEnJdPLH5fL0k0+Ql5tLcXExn9t5d5566inWbVzHzrssZqddF1BXU8vgYILOtm523XVX3LiP0+vhDwYo36W4ZAZfOPCLYvPGBrVtWzurVrzLuFiUspklRCJZxJMOXX1d+CjG5Y7DNE0tvKYUWVlRIlkRxk8cjxU1RPa0nAxJZd2GalU2b44A8BUY6bmJYFhSyQ+7swQ8+/SLKh6PYxt6/Rt4mhbXEy4HH32AUMMvozsYphrxe/Ch241WjBnwh2JHIrewaX5Y/62+H3YYvE9hSzcm+4GPIU3AzJyQQ9sE4XytD3j87Myz1JKqxcRy8lm8zz5Mm1MuXli2Qv3pF5dTGLhYtuD0757DXicdIrDRXUYPPq8cx8OwbB546AHKq2YxcVIRg/Fuurq3s9eeX2Kv/fcTAFf//gr1yGMPY1mC4ukT+fxun+PoQ49lwoxSgYB7b7pd2V4Md8AlKxrDVS4HH3uMSDgpmutbVH9nN601NbiJJDNnzcaMxkgGDkoKEgMJbNOiKK8QlCI7mo2UmmDeky6xvBhZ47LY1tXKlBlTRF5hDkRtlICk72IYVuYSGAQKa4f0sFCQSvlEwoGHZNInGs4t8xk24LEQ+kMRdhd5PtIwNK0NIKTAcxRS6p7czBzbh5w4QkrdTOSrjD5QpqvIVyDDcTcsvv/r33D9735Jf28fz77zOvXNHSo7qxBZYCDFeCZMnIgXyeKZJ19URjSbzu5ult33AE4qydfO/jo33nKtMGOa790w9MXCS7ohCbwiErOJRWzGFeRx3NEnMa+qkldffIGFC3tU2eIlwnEVUgXY0QixWAzfEXT1dqmpFRNER6eJkzQpLi6msbae2pp6ZMwmd/w4TNvAcVPk5Y8n6Q6SE81BohCejk9yY/mk+pKkpEvxpBla9cEOWS9RxMJMkudpZkxT6k4uTUA/NLwRiaY7RiAaNYYZnxwuYTwCH7rmHeWGm/kYYx74I6CGRKzTLX7K/zdjaBk5kqEQOgjVAUzD1K8N2/lwGTqvDIgnk2TZDq01m9TJJ57F3KqdOeGEr3DLP++mrz1BX38/83ebw4zyEgwzxr33PIAzEOfBB+9nZkXBUDJHhhlWqUNSL+liRi3qNm1UZ5xxBslkksMPP5KaDZsoysvlB9/9AdOr5orHli5XfW095Edz8F2FnRWjeM5MFuxeKQA2vLZWud0O/T0DNG1pIxA+dsymp6+LnJwcgkATxk8smsD0ScWk4h752XmoAHIL8/FNHyPfEHkzczQZQSz88P6HpINDPabAd7WOsVDa6IMAwzRxHO99jBqfErv8j/HpSMX9f4k0/Wnae/rhVd5hpCDBiOtgev5Nh85CGJhmOOaWpmByYePqevXnX96k/vybm9TmdQ0qlhVFmVlMnr1AdHR1MXtGKXOnVpCjIpRVTeb7F5/D1Tf+XvzwwvNEyYyZzJg8jXnl8/jTb/7EsjufVLj6OHxPl0lkeDExYxaIgBmzS8Rf/nEjlQvn88Lrr7O2to4v7Lkv0+fOFQAd23vxw4tVbm4urusS743TWr1dkYKqBfNFXkEBViwLI2pi2jYxaVGYlYehAr705S9A1GdT03qefu1pPNvBtxUiajIQH8QyI8TsbFBg2BLlhl9VyEyg3GCYlJLKMNRJaeE6mpVESBPD1LXr9FDHyJ8rGHbxHCZFuoMc4Zg64WcFYsjz+o7+yavX1avly59W7zsxMvo/I6dqZDodqlRmZnfTunp1y823s23bNp599ll+/YtfsXH1JuV7JlJE2X2nvdn4XjVfPe0Mtm/fxvd+cj4HHXugEGFX0R3/vJmvnXoy7a1bWL96DT//yc8485RvKLTQH37YTuj7+jC9QGEYUarmLRY33XK7+PrZ51A4fhI546ZmOK5KZ5aRSCRQUuB4DtnRGJ3bOrj+yhu4/5ZlavuWbvXqihVkFeWRNyEXw1YIpRifX0RBfiG5ubkcf+ZJYu/99yavMJ9lTzzKy2+9TOdAJ0RAWQFmdGgZkZnP8NP/lkOln5Asz/f0xdCytdEGoU0KIYaUHj4Matjzaoe/vD/LMRoxZsDvwwcIcAH4YBiCr552pjrjtNP5+U9/zt67H6C+fdb31fNPvaSG9QjgOg6gw2bJEDUrCAJfUb2mVv3z5ltQ0uO0805k2fP3iET/AFdcciWmB9Wvt6qiaAkyyGbmnBKuuPEKpldOF1hCr8UDqN+wmiDRTdG4LHKyI+RkZVO3uZnjjjxJoXREGng+htSEdJf8/Ndq3doapRRIITnpxONE8fQy7rz38UxXiptMkUwmcV03zLBDloxRNWM+1WtauX/pE+yx997MWTRHEPWxsw2sqIXnBZjC5t231/De8ytVWWmFOOWbp4lvfv/b9Kb6ufmem3nq1Sfwoo4Q2ejWRjlMFcHU31Ui7qa/Jp3XE2CYMjO7S2i0PgIvCJVThu3G9YbEyjLfuYJV76xW996xVH1q3O4wjBnwfwAVAAasW7tJbVq/ie9//4esXPuWuPbaa5k+fRpXXnklN/71b6q1sUUpFywripN0M1o8tmlmwm9pCv558y1ErCjnnns2lUtmiyDw+fVvfwlKstfiw9S5X/821RtbiOSM54KLL2T6vOnCTw/Dpxu4hFZOuPOJ24UwFPOXLKJvoJ+GpmY2rtqs8EBKHZoed+Rx6slHn0IGFqYmpkQGMGnSFN5+dx3r13kKB275xy2AZpI0TRPf9TBcQWFsHOve28Add9zDqg1rsAthj312F4HpkQiSYCmsqEng+gx0x1m1Yq3qa4xTNH2cOO8nZ4uf/vJntHRt4dlXn1ZEw/lAqYbUxsLPpQgYHEyiAl1aUjtcRz1Xl+4MBIY0cD0XmWmzZGiZgsQOlQlR8JMf/ISLf3oJv//1n1T69/SD0c8JDWMG/G+QTqAobTQK5i2sEEIIYrEYAAt2rhQ/ueiH4ro/X0U0GqW3ZwDQazvbtoYceXqm1YPGTdvUQF+cs846i9JyrSwgI4LynWaL71/yPb54wBdRhsQzDOYsXsSsXcqEskDh4QeJzAlfMm8JKTMKJix76X5x09I/i2NPPpZols3v//RHMMBPBlz0w5+rrY3bOHCfA5k7Z6bABeFpSuSvnnoGM0tKuff++2hpdFRvzyD9fXFSSQ+BSXYkl5gVY1LRBIrycwgCh/Kq2XhA7oQ8xhcXkZKDdCU6SAUpsmM5GJ5FMADrV2xQ61+pUQzCpBlFYsGShTz/+osse3SZ0otzreO7ce16de+d96hb//lP9eZrr6rO9jY10NtH25ZtNNTVKPx0VU5rH4v0CLDrYRtasSJtwJq9RGTEvFGw8b3Nqr6miaKC8cytmKvVKoQW+g7w/qMz4ZOMsTLSv0UQ6uegzyIPjjn+OJqamrRBGvpWUlkqSipK+emPfq72O2B/te8BXx6ilxjGo4wBN95wE1WVC5hePkEQrlWlJTFMybxFFeL0M05Vzz71IsKVPPWvJ3By+tQ53/mKMG3Ny+x5AcKX7Pnl/Vi1egOu66lddllCaeVkcexxR6Pw2Lx5E0tve0h97nOf47mnX6R81hx++8dLh/pNwovA3HlTxde+fppaWLWYd999j1gsl56ePnKzsvECE+UFKM8hO2owb345VV+oYN78aUKFJHNf3H9v8bp4RdWsraWtvZ0phSZRIxs3niI/P59kT4JNa+vUpBkTxZKFSzBsPZ10/733K8uwmTt3LpXzKsWcytlIyyJwXaSU9PX18faKN1UynqCjfbvadffdBdLQiS1DaN0maY4MhzOcPZrWNp1YfOuNFYzLK+Rzu+5Oxewq3bkVgIczpo30acSOSyTPc/UJAdpYS0q44oqr2H//A9SceSUCAwLPBWVy+RWXif7OOPff84ASAo494diM0Wxe06Rqqxuort7MeWefmxluD50IwoMNqzaqq/50PcJIUlw6jWOPP5KFS6rIsiw8PHy0oRtAqmeQh++6n8eiJjNKp5GTG1Hlc2Zx8WUXivvuWKYef+xp1q6qJhbJ4ZRTThn6QIauYyU8D9uMcszxnxMRBe21MdU/MMiW1m2Yhs1Oi7KRpiBbSDw/wZLdKsiZMg5M8BywwkaS3ff6olhSuTP33vmA2rK1lVnTZpEVy0EFARYGXr9Da22rihVE2W+PA0SsIMwcD7MdaUAqlSASiYCS5BUUcNiRR4pnnnha/eGPVzB+/ET1l7/cIPRYko68ZToB7auQM0sM9asrCBzAha+cebK4764HVUV5BXMqS4UW/FaYEZOklyRmjm5i99F76fn/EzLGGw4lHHPMkWLRokXU1dVlvj1pGHqQHMjOiXHwwQcL5QWsfmu1SlPa3PiXv/KLX/wCN5nixz/+MS8/87bSiSNY895mdfP1/1TnfeM8trU18/s//Zr8ApMJE3KxQhJ3z1NIpJ5Jd2DdulVEs21Ky2fwtbNOx86yePX1l1m/slodf+pRgkAQi0Tp6uxh1crVmTZGpfQh2aauu9oGbNiwTV12+aV09XbT1z+IFyi6enpxfY+4G0eZAakgzpSp48EDywo5qzzAhX/87R71yktv07yljcYtLXQPdOP6KQwBpi+xHImzPU7T+iY10JwYYs80IOW4KCR2JKazysMYO/bf/wBxySW/onN7J98853zVXNuiCMK5X0d/rxjDmlnDBEEQgLQ0ad7XT/m2ikVilMwoy4ifSUuLtNmmxWjHmAF/RGbSG5bsUOGJMWfOHDZs2DA0aZTOVgU+MiLIzs/iS3vuIwb6k7z05Bvq2j/eoAZ6+/jmuWdRNXcOcypmc9Pfb2a/Lx6pvvyFA9Spx53Ga6+8zm233cIjTz0kJs0sJJEY4Kc/+gl//fPfadzYoqKGpYXDPF1+WVv9HjPmTuPSK3/KjHmTaGirYZ9D9mXuTnMEEn5+yU+p3rye3XbZieoN1UPi2L6JShkoN8BArydt6aNIIi0XREBfXx+9vV1Esk2MLAPf1M2KzVtateiZF+jVpoRtGzxVu6aTiQUlrNtYS82WJuq3NtCf7MOKSmKGgeWAnTLJ8SK017eqrZu2KndAi69FbEvbbKCTVCPGKgXMXzBXXPrzy5hQOJkzTjuTC7/zC/XsIy8phtXTQQ+dCELqofB3bdjYpgb7BjCUgaGGGkUC10cKgeu7jHaMdWLtAPUBPdAqCPRgud6ATetqlWnazJozXQRhN+SwHWTWvH1tSZ545En1+uuvM2dWGZGsGKYlOeObpwmA9e/Vq3fXrGKnnRYyd0FZKPcR1ol8Sc3KjeqhB5+go6eXs755LrOrpgocePCuu9Uvfn05cxfP59Lf/oxljz7I48uf4sa/3MS8uVUinTSrXd+gfnnJr6neuJmjjzoeL/CZN78CO2oyq2ImFfPmiLQ3fOKB59Sfr7yBiJlPfu44pk+ZyEEH7IvAw/NTGFGTQXeQLx2wh4gUhoMJKbjq+/eoge4kHck2qhvWMmnSOOZWVJAbibFkwXyK8seRE81CBAIfnyCicAwfx3apWFwhZFRoDbLhgwwfNButYNOaOrX80eU898yzHHbYEWTlxNjjS5+jfN6sIYJJD5BQu6lFfe/b3+fG627k6SeeZffddqdit+l6uwgEpMLf1GA0+7GxNXCaPC4cUvC9IFOOgCFxMaUUKc/FtmzmLJglXFePskk31PUQ4LkupmXp8yEFeflRtjQ0c/wRxyECxfInlzO7cpbesQtzdykVc3ctHZIFEVprVxFgSkX5krniGJWtfv+7K1n19gZmz5kKJqzb3Ijr+NRtrOErJ3+NnPwsjjjkCCorywVCa+UGwKwFJeKwYw9VF1/8S265+xYiZowHHpJIFIcfcSiXXHYh+PDsA2+ql555AxI2kVgOtptNe3Mn3dt6mDgpH6SJEdgYnsOGlTVq8ZcXi66WFG01Paq3sYe83HFs9RIgFVGVQ8QfR6LLYcUbG9h5jwUEEUlOJKrF1xyJbVlEzCxq36tXU6omiqxCGyFNAgQqEJmgRo8AigyDX8WiMlGx+HwOPGx/tWHDJl596VWWLl3KYYcfqZJJj8rKShpqq6mu3ogRMbn6z1cxdU6h6Li3XdXXN1Kx2/QwieeiPIU0R7fxMuqP/v8AvtIGk45ETNPUYmIKTXEainMppXRtEX1iWZYgICyqoghUgGlbur6oZxNAwtSpU4mZUaJGDFtZ1Gyo4ZHbHlNBMtBruPQ8RMgyqVmiQr5VP2DWwplizpxK3nz1TerW9yrlwJ1338PZ55zFRRf/jFgkRklJGQcffLAmlcPHUw5IHyWgrrmO6aUzeOjhBzn2hKNx3RRz584lJyuXv155izpkz2PUa6+9woEH7o/jpbRMi2Hie4qamjo8x0cGJk7SxRY23du6GWxIccMVf1XXX/EXnGQKgcdgbw9+KiCRMMnLnsa4vGmsW1fLvQ89SMdgFwNeAmlb5GXlYCkL4QtyY3nk5OYQuAIRyLRUGeGyX0saqaQ2OOFp5UEBcxdXiuNOPlL88co/iK+d+XW6O3tQAdTX1uMnPfbZay/+dN3lYlblNIGE+Yvn0t3drX/wkFjBMG0Cb/RHn5/5ENoPFefTImKaV1gPHYA+iQI/5CoWZLifbNPShhcovQ8jPRGjEEpgKBM8aF27TXW2duEOerz44su0trayaMlCsvJj7Hngl5gwe5xQoZPJ0K76AZgyE47Xr9+qfvWLy9ljjz0onDCOy//wSw48fB/iyUFefu117r7nHmaVl4ggcDNtn0EoYn3vXferoqKJHLj/XvoJD6rX16vVq1eTFYtQVVVBaXmpQMI5p3xXbanrJsvMYWLhOHKzIxx1xKFIqSeFfHykETCuoIi5X5orjvz86aooeyqO45AzzqQ37uLLiVTOXkhBzOTdVS8waG5l9y8uIdGf5NSjTqKQKEIoBmyPSbOnCmuCkUkupSV9EZoU3jDS6xEAgVIC5UuUEnr2YXj+IgydMyG3qUt0hgn33PaQemLps9y69HpBFBx/ANvO+VRMPnzmPbAUEs/XBX3D0IRvoA1XZLLMunyhfN0AEDHtkJJUIKREGjZOoCcJPOXpCSDPBR+yciLE45rveM899qSoYALvrVhDUe4UXnzqNV556g3V096nvbECkugeXh+doBEwmBigsaGG4okTiSCpqqjEC1z6Er3ccuutlJeXCKXAMLTb9wNfX5SEoL29nRde+BfV1Q0Z6aA5C0vFcaceKQ457iBRumCmIBaABfse8mX6Ut24IsH23nZatrbQvLUFT4Wc1EpiCpOObW288+gqlWVHEKYiLz9Goq+LRbPL2FpTTa5tsW3rFnLystl3/704/cxTIKL4+2034puaXy456LHilVXqml/8Rb3yyFuKBBkSei+OHr0MoVAoJRDCQBoCI1wz67YqdHY9rTYY3hzHxQibsSqqKhmI99NS16EQYEeyRrRdjmZ85g1YoULJTonragLx9EQOoK/s6VngHVQP3LiXkfa0ZQyBwBJarcu0DR1Gm0q4fgozYpBIJJgzu5KG+hYefuAx4r1JBrYnyZG5IKBxwxZ1x9/vVRnj1QdIfUMDhmXg+Q533nkHhxx0EAcdegi/+PUvmTu/QqTcQEcKGQIBS7cdItj/gH159913qK7ZqJuf0rIIRoDnJwhwcEmB9DjhjGPEjDnFtPe2sb2vnZ5kHytWvonj6QEHIQSe5xGxorQ0bWHqhCnggJtIYoo4yd569piVT9OKJ8iyEszfaQ7fuuhrYnLpRPH1b51CZLzkDzdeQWtPD2+9uJYNr9Sz1+L9efXxt7jiZ39X3TW6xmVa6AtYkO6HGTLm8FpLEPjhGLXOdIm0UGG4rLWjhpaekbBk1yoxu3I2mzZvDhOMEtO0wihldOMzH0IH+KHanl7fOo5HS0uLemTZo0yaNInP77obpaUlenE2TGVAuSAshkK49NWfAD9wMYQVelXJcw88pwzPJnC0Wvy2bR2sfPc9uno7mFVZyvydqlB2wPbt23n3jfeYUDSZA/Y/FGFASqR46JH7ePedt+na3kEsanPGN77Kkj2XICOCwIWZM2cyfXqxMNLzyrrlI/MZv/rVr6tYLMZf/nK9CAIvXGPqE9/Bx8DAd30iZhY4cMqxZ6vGmjqy7AgF2Tkce/QxTJsyHVNaxAc0oV3gmmxp6eCJR55Fmi5tbWvIz5J8rmoXAmkzbfESdj/4SxQvKdKJXuFBXPDqk++p5x95g6DdINfOJZZv8aX9v8jTL/yLjv7tFM0o5OSzjmNyebZQIkBIT3tXZWlDHk4FKnSbm+f7mIbWCY739xLLiYGUOgWmdO38yl/fqMaPH89Xzj1WuH6AZUvdRzLKw+jPvAcWGJih8aZlM8tKS0R3Ryf33HkXJx5/Ivvsta/66zV/UfU1daqtaZvuzzWhZk2duvmqW1XL2jYdAqYAT2IQQTkqnKiHaTOKGXD7cUniyBTRfItd99yJBYvnkWVl4Q4qmuuaidhZzJ27kM6OPu678yFu/PMt3HTdLWypb9OiZtkmsYIYjz75CHfccTd33X4vd911B++uehdhCBLJBACeM1S79l2PE447ltdff5UVK95S2ngVvtI5XpMojgO2laUngAy466G/iRv/+RcmTitka9cWXlvxMnF3gIFUP9GcLFwFroIZZaXMrCpj4sypuNKE3Cxeb15Jm7GNxu41RPMToBIgE4APtoGystnWniTHmkiuLMLrlWxaUc9eux1AYfYkvHjAL352qZ67ljqZJxAEQaBVH9L6Svj4gaMj6HRLpAjIystFCfAICPAIlG6mnj2nlLVrV4MCy5K4rnofe8doxGfeAyvA87U8SPoB3wtlOsN/L73rPrW1ZQs5OTkYhkVlZSW2afHsE89B0mCvL+1FXkEOL7/xIl/9xhnCyrK1pw5H4rZsblXvvPEOqYRDMqF5kBOJFIELMSObRYsWsWjP2ZrnyoKzjvux2r6lmyVLdiaSZbHoc3M55KTdxZlnnq0cP8ntd90mELBy5XpVU7eRWRWlLFqwSJO8hvQzoBNPdTW16qqrruLFl19il1124gc/+j4LFy4UCti0uVq9+cZK9vzCnsyaNVMQhIMCw5JDD91xv3r7tbeYMrGYhfOX4CUCDBVBBaYOZ6VJMt7P2tXvUtuwgdaueuJeH6Vl07BjcNZ5Z7LLl/YUqCgkTf7y+wdU46pOphszyBXZmBHoGeyisLiIlJXgxVXPEjd6ueepvwpdH04hDQM9cxj+aCHnWDBMoEwFWnJFBXo5oUvxChMLXFi7YpO65OJL+dOVf6R07jShBc7UCPG10YixOjCEa+AQghEynYGrOOGU40U6I1yzoUYlk0nq6+tRSuHGB3nonqWUV86ieUsT7c1tqmXbFrJyc5gyZYoYP62I4rKpoq2tXQWez9tvvI1E4HourhOQ9BK0tbdStz6mGlubuHfp/Tiey+HHHMa9d9/P+IJxlM2eyiP3Pak6u9rZ68Av4eFiYrFw4VyxaKeqkOTWD5M9YS7ch7qaevW1r53J3LmVXHrppVx55ZWYIZuFEAIRGPzrmWeZOmkqs2bN1K8bnhEHjj75OPG5z+2qLrvk14yfUMSE/Kl62D9iM+gOYghJLGpSkD2Bgtggtf2dFJeVsMeXllBbu5L7b7mDiGOpBXvtJxBQ/141kcFcYvkGUSOCUFCUO4ma6hpkgU9DQwPf/fm5Q0woxrBW1mHQkbQgzSOU7oHWAlIBMpw2CQLdaDN/5woxY8Y0tb2tndLZ07Qy4miPnxnzwB9OTjiMwUGFY6tDtIlw8U8uVkHKJ+j3MALY1rkdT3nstvvnmV05h+r6Wnp6eliyZAlf+tKXRE5RDDy4/7alqqmhUQtmY+GlFNmxHJYsWYJpWWztaOfoMw4RKPjCvMPUuOxcFu08n+2DzYyfWUBC9ZH0HOJ9LnV1DcybW87+B+5Hb08PFXOqmDBhEpWVlWL1e2vUueeeS1VVFRdeeCGlpaVCmoZukAi7ngIFp59xmpo/fy4X/uRnQilAqCEGkTCCIICbr7lB1ayvY989D8RJBpghnYYVtUgNujRs3MbGDXVkjS/gSwd8jmv/8QvOOP0o9t39iwgVpahklvjOVy9RXfUdTM8vpbxoETGRp8nzpEOX08lLq55hxqJJ/PafFwgsdEIq5MUawa4xgnPMHE6EkvmN0iTuytfSLMThT3+4Sk2ZMJVTzzlxWNfb6F5Fju6j/z/AjrrTOz6hp9SUjlVCo26oqVfx5CDK8In7/fR5vTgqDqbiuZee4683/53m5ma6urtZvWYtf/rjFWrTys0KCcd99QQxbWoxzmAC303iyxSt25uor9nMlPFFHH30ISKdLPPNfmbOnkJd/UbaWraxxy67c8B+B7Jw/nwGBrvw/DgpJ8Ftt97Ke++u4r577+fWf97GP2++TW1t2cpFF17E987/HrNnlwvT1Mp+ysvk2pAC5laV8+BDd7NyzQoVCDf05OEVa1itdd9996WmdiPNLfVs3dJA5eyZVFSWMLF4ItNnT2NG+QRyCgTJRC8vvPgvcnLyKJg8hfFzqsQgEX74jctUa0M7nfFeVmxaiYqZuAgGUw7CNlm82yK2dbVy0OEHDE0qZa6aH3aa7kARy9A/M3mudG04CocffjgP3PcgrdXtik+J4xoLoT8CwmAoVRkmdktmlYor/nwlrzz3kjKFZM2qlWzZ2sbq1WvwBTjJBKvWrtKv37SRJYsW89BDDzL9rWlqp4WLmDBhAuu8Nfi+T78zSNSOsW79WkpmziSSE1GrNqxh5dqVBCJJ2azpnHLqCVx11ZV8bqfdmTh7ggiEy7nnnEdtba16dNmjvPrSq/R1DWCaNn3dg6x5by35+fmUlpZy6BGHiHQNW6TD47D/uXpzg9rSvIWCceO45KKLmTR5sjrk0IM5+shjhOM4uvMstJEAn0VLFvHMM0+TE82iqb4GM2ozs6KKSCRCc209M2ZN4OXXVtLe0IZV5DC7soply5arJ+5/jo5NSUwVIy8mMaNR1m1cx6TcaViGjdedpCPYgqOSeCIkLbD0IIkpP1i8SAyjkgU+SKgK0LrJpikgpahYVC4qKqrUe++tZmrVfugQY3T7sM98CP1hMXR6qMEPFKY0cF0XKxw/CxyVGR8cgQCeXP6ksu0IK1eu1MLUwmTNqlX09fTzuZ12IWLYOMkU0ycX09y6hfauNpJJhxgxCgoKOO200zjxtBNIegksK8IpJ36F7//iu+KG3/5D5ebncPp5JwhigOHjBS4mep516V33qaLCCdTW1vPo8sdobGyksHAc3/v+dygrK2Phovn6gB3A1JM611x7BXZMscvndyKWlcejjy+nvmET02fM4Cc/uYg5s8vF8FC6ad0mdcOVN9LW2s6cshI6OrpIBjB58mSaGjcRiWXT05ukJ9HDuOIs5swp551/vYPt5RNzpmD5WcQsg6gVIzsygcA1iUaysXMN1ja/xdZ4Ldfd8QcqdikVKd/BtOwh/V4VfsE7cEEHgDG8I0vqfnKZ1kFS5lBSLoBrf3WTys7N4swfnSI8ldTlp1GMMQP+CANOX6EFeuAhCBgiaEc3FEjDwPc8DCNUf3cCLGtYeOcBBrz2r1fUYE+cF/71Igsq51FWVs7y5cvZvn07yg9IJBIcdthhLFy4kLfefgPTsDnxxJOFyIfnHnhLPfPss/zuxp/pIzUAG21caUei4IGly9XDjyxDCaiqqiAIPB584D5Mw2ZuxVy++IUvMaFoMi+9+CoDfb0sXDiXb/34HJFuY7zv3vvViy+/yPbOLu5deqcI/HDaKvwcK158Sz33xHMUjMvFkhZNjVtpaG4gJ9tgTlUlOfmF1DY2kPAGGBwYYHLOJNweQbwrQntjD+PzxlOQk09hwXhMM4oQMbLGx3hj3VMkox38c/kNAjPAJQjzy2FFWxF+kWS4eTMGTHiHACXTy2HdyKICUwdQYZfX4/e9rNo62vja+ceJT8MaeMyA32fAwYiHdbtDqEYYdjn5nodSCsuydL+tMbQP31cYhs4Q+b6PYaXHEU1NCYNWkK9dV6+iMkZddSOPP/44jdsaQARMLprAj79/ASteX8FA3yBZeQWsXVdNbUML2zs72XffvYh7fRx90oFULpkl8OHBex5Vq1evZVN1NTX1dfT09LDskYeYt6gs40HXr9mgqjdupmZTAz2dfTTVt1A5ey5+KiAvaxw7fW5X9jxkniACZ331PPXKm69y/0P3M3/BHOG6HpatOZqbN21RLzz3Evm5OQhP0VTXSkNtPQP9XUyfOY28wglMGD+JeDzFP26+hdy8bArzJ5CXM5l4r8Dvl+RH8ijKjZETy8aKFOBaDstfup07lv+NaXOLhG+nUFh4gIWpPexwttAdDFgCItB1YCXICM/JMEutlTT0vx+65Vl1zXXX8cLKh0UgRza8jEaMGfD7OJ0/YB54mB6SFygMOSQqqsIzyPcChKHLGQoVtv8FqHAcMXB8XRJJ82P5+q28rfDuu2vVbffdwvbudqSvOOygQzhk70N55eXXSAY+ZXMqaGvv5sYb/8647Hy2d7QQ9zuYXjIFw4pQ39iALwPGTyzimBOO54knngAkF198EXPnlY7sIlNQv6FFbVpfR+3Gerw4vP7qW0gpmV46hUklhfz1luvJy8ujaEIhXzvrayxZuIiKufpikV5r1q5rUDf/9W9EyOLsM7/BsmUPYEUtTDuCFBHWr6lhw/pN9CW6ycnPwTKz6Njaz6SC2WSLGDkmuEmX3h6FiPlc+JuzWXTwTIGlUIZH3HOImNlpIhEyg8uAJraSKJE24AChdBF7ePI844HTiSwX7rnlMXXDX/7CC28tF8Ia/fMMn20D3mHtpPBIT79kyKz88K8wMpnpIAjw3QDLNsPd6P5iHx8v7K6XmDp/GnhIYQ6FuuEIYeuGDtVc14Lhx/C9gDfefo1X3ngR33cpLi7m0osuZXBwkEeeepRNtXVMmjSdFa++w5d23pP87CjPvPgA44uLKC4po713O9+/6HvMqJqqCQYkHHLAySo7FuG+B2/RM8IyQHkewtT1GT8kgE+f8Wed/l3VurWZrMJsTj79BG788w20b9uGHcnFwIKUIOX6+KbC9eIsnjeLb3zt6yQHfJYs2onnX3oGx0myvbOHgw86iuWPPsdTTz2FZSvsiEE8niArWog7CE5CkRvNIWbmElWFTJwyjm987wjKvzBVr+/NMPLJXFR9lHIxhYHnK71uDYakpfwglUl2Oa6DaUU0Q2XY3BGSpSAlrHh9nTr//PP5+z//xvyF5WK0W/BYFhqGXYaHX8zCEZe0FkoQZMjFpZRIe2jtJIQg6cSxbBsDTT6uwzqQ6LFCfHj+wddU4+atbNuynZamOpQPUfLJzhqH8lxKCqvYtr2Z1rrttDQ1U1I2g/btLSQTvVRv7EGKgOqNm1g8byHf/cZFbO9po7qxjrr17/LTH13EnY/+kyDQwmt/+ONvufxXl7Fu5Vo1b8l8AQHCMlChf5IRqSWJwnnkWZUz8EScA486lGOPP1wce+zhEMD9dyxTtpHDxjXVRGPZtPVvZ8ku8zCCOJtrN3HEocfjOC4nf+NUMdDZyy3/vFNddd01pJIB5VWzOPTw/TjihANCaQuoW9Ouzvz6uQRRG9/Q+sKuSrBl2xbKzakZ9xkOhZF0XSzb0KLoKEzDwPddhLK0AoWvMA0rQ7xgm1n6hUFI0OAGGKbM7G+X3eeJnoFuVV9fz7x55UPqEKMUo/zw/0cMExfUzlUXP7VTMjNULpJ0X67e0PUCpClxHIUt9Wxq1I7huElsK0oQaANWSdi8oVU9vuxp4r1JNqyuYVxWEY319RSMy6Ewt4iZRbNIDkJWLBefgOK8Mt5d+wq3/eMmfnTx+Rxz5EE4qYB1a6t58vEXmVk5gzgGPd25NFe3s37VVkQii+b1rTx13/PqwOP3Fm7CYf78UjFvbpna0rSdeQsAGUYLytOjkgx54HSYWldXhyEzdSMI4LjTjhIk4IgT9tOPhUQFABtWrlWPP/0U4wsmEuCrkooZ4oBDDqa0vBLfVxxx/L5DHi58k7LFE8U/7virqttcx2033UNisJPDDjqG+UsWDv0uaSpeA6JmRJfADIkKmewMQ+L5JlIIDCFQvr6oDheO8x0fwzZ1S2yYRARwkz6nn3Iy4lNC7P6ZDqHTSRAYoktOP+7v8Fz6SqdC/uHMcwF4bhAmedAni9A7eG75G+rx5c+y8u33GOhLUVI8g3O+cS6F+eNY9tAD1K6vp5DJFBeWMmH8DLKysujr2Y6KDvL8uw+x8xfncdLJxzNp0mR+/7urWLN2A7MXLOE3V/5ALP9rg+rd1o+b6OWVN56hV7bTkWrlpruup2zxNAFw/533qocffI7b7/2bwNLNTF7gYRphz7TUnLab1larM79yFgWFhcyeW8m+B+zLoYfsr40vkQI7kjEojPCip4Zqyt855wKVk5PDb6+4RKT5szONLzvmiNJ2Ew7gP3f/CrVhwwbyCrOZNbuE7r5+Onu6KS2bgeMn2W//L4RkzwBJMLzwN8rCSSoi0hhKJKezzXKH95MjH7/k579UixYt4pjjjxIf3skzOvAZN+CAIEyDGMghixXgCcLn9IMWUnNemSZCKNwgFSazbISSQ1SpCkjBeV//oWpq2UJnZyeJVIqSspk8/MTtQ6dKAMtuek7df90jTM6aiSFzKC0pZ1xeASnibIvX8vp7L3LRz3/I1VdfhW3bJLwkZ51/Lvsdu6ugA+689iWVancZ7O9ndeNK2pLN7H/Mlzn/0jN09tmC04/7uvr15b+jpGKiSOuQa+MNLcsL+MNvf6defuFVvnHOuTz57DNsrttMRWU5++21JzlSErMizJ23gILiGYKI7jIWMmTpDGDdu5vVhT/5Gdde/2dKZ00SaVYNz/MRQune8syXLoe+p1BetXFjm2puaaW5uYXAlwzE+3G9JNUbN2DbNt/57jeZMWeKHkukL4yvs8jUjALYvK5BNTQ3YaDY3tXJwoXzqZo/J6Pnnb6obFq3SX35y1/mtddeo6y8VGCKMQMevQgya0IxvOAv0ueGppEBMLCGvHTgE/gppBUBZekxwgBef2qN2rymjlUrV9PX10fTlnpc5dHR28GyJx+grGqSyHgkH+678SnVtSZO8/ptuElFIu4zf/4iYrlROuNbqWtex/rN7zF+Uj5HHnMkjz/1BHvs/QWOPu5oJpVmieU3vKpSTRGcQUVjXw1vV79KW7yJlzc9ItK0MssfelItfeBBbr7tb8K0w9bQdKsi+vOuf3elqm9o4dCjDhdIeODBZer5F59l9Ttv4WzvpLJ8NgcfeSQnfuMcoedswReaDkyEmenLf3WVsqMxfvijc4WS4AZJ7DDJl3RSRO0YnueFfMwRfE/punn6Gjn8mBwyYU/jxq3q29/+DtdcdzVllcUCS5eLfM/EMODBux9XLz7/PBs3buSYY44mkUiwYcM6XnzlRXbaaSdKy2ayyy47s3LlSlatWsU7777Nc889R8W8qiH1jDEDHq1IL7bEyI6d9I8qtFtVgOP62FY0w8BBADgKpOBfD76knnr4RbbVdmKkosT74+TmZWFnG3i2oml7Azf84xpKl0wIh9uBJPzk/N+pZINkWn4Jzc3NWlZkcIAlSxYhCVhb/R4d/c0cf9px7L7H57niqmvY0tRCR+dWnt+4XDS91q5eu6OOZB/0yw5WNb1JU88Gvv3jszji9IN02ScCP/j+j9R3v/cTZpZOEABr12xUbrKfJTvvJHSvaPg1mOHghgWB8Dnl2GNV6/qNnHjMcRx4+OGU77SLXvAL8GUoWh6GrQ8tfVzdd/8D3LX0ZuEHAYbl4wZJTBklwCDwAy1wHjZYgMRJppAGmGa4sFaatF6k+dbDtcxVl1+v2rZ18btrLhbpHukN6xvVFVddSUFOHnt+aQ+OOPIgPQCBfn71u+tUdXU169avwbJMBhNx5s+fy84770x5uWbvlGnS/lFswJ/tJBYMZbFgyHAzM7ES5XsIy8SQpjbetB5WEv718Evqicefpbm2jTw5nomx6YzLn4gskgwMdtPR2YaZH2Wn2btz0fd+Re5kW/344m8za26pwIKVK1YyNToLP15PwkmSm5uLGYEtrU30d/WScpLErGyef+55dtptV0499VT+8Zeb6enu0Cdx3UZ8KTEsm76+frJzcnC2uwTp8pcFBAHnffMsTj3tZL717e+qOeWzufiiC8mJGCxddv8IiU/EkPEIBD+/+GJu+sPV1FbXUb5kV3HfbXeqdRs3c8xJJ7Fg57k6PA0CEFITDti2zmxbOuFkSjNchhhIw8RT6FJQ4COUwo5GSHMWua6LZUUIzDB7bwKebgM79PDD+MF3fkbN6k5VPr9I1Kzfqm684e/YwuLrZ36VqkWzhrxp+Nst3HmeWLjzPI5TR+sPlA6f0mt5jFC8eRRbL591D6xAeU5GWFqhCIIAQ5gQDE9rMXRyeFC3vkddd/k1dG3vIzeniCwzjwmxSeTLQqxUhGwzG4RD3B1k7eYNpCyXgqm5NLStJ2eS4mcX/4hpc6aKY/c5XcX8HEQyCn6UvNwCIpEYWZEoqf4EXpAiKeJs6WjipDNOpKGxhsMOOZT27q2MLxlHVXmlePaf76matY1s2LKe9sRWRE6KeNDLQYcfyNHHH8SMikkC6bNmdY368Y9/yuqV6/BTDoU5OayvWyfSc/JCakaSNC2PDxhKsn1dnVr15rvcef99vP7OSpRhMn/JEi77/e+pqtLqivhw6cW/U4Zlc/GvfhAmhlL4eEgifJCfGFG5E8Miocy2IaOfloXg2IPOUeee/W1KS6fzt79fT1d3Gzfdee0QL/uIEaRh//5PHh/F+GwbMAABrpfCME3SKjuBCnQlNwACQ1+lwyTVlrqEuuHqv7J5fQ0Vs6uYv2ARESOLokgRnQ3dZPkFuL0pVOCRcpP4QvLiWy+jYorCqVmsr3uVqaUT+OWll/HVU77OhKzx5EXHk5c1BVNmk5edpznnVEDKidM90EV7bxt9Tjdxr4/A8Ckum0z2hBw+v/MXWPdCLakBj20D22gf3EJrVz2/+M1FLH98GfFUD7/87c+ZM69yyF5Cuc650+ep9Y3agD2p5UYsa8hFeQosJSEBy2+/X111/fUcdNhhrHhvFdW1dcyuqGLN2lUse/BuhBD85vIrOeKIIzjmpAOE63lYEb3WUMPrTsOQGVDILFnccHttkSJt0IGJNwiXXXy9Kho3mZamOnr72/nrHX/MrPM/1BA/RYb6YfhMh9CKACdwMEwLhYnj+URMAyE8AhxNJysDUJozq6vZ5Wc/vJDm5ha2bGli6bPX6zAy7LJ691HUfX9fzheXfJnZM0rp7eqnvbOH3Kx8Ovu66GjpZ8bEKurWbeL0o89j0vgyimIFjIsWkRudAH6EXJkHgY8ZBc9OUJBTxLQJ0+ka7GTz1k00D9bz7trVOL5DzcYmZk+uojPezSDd9KbaOOaUQzjm1P3EMSfvTU11rTr+uDO4866lau4iLSsiBOCCHdFRR5pjyrAMtAKSCHWG9KlRt75OLX/yOfbb7xC2tLZz6iln4Po+KEnntk4a6tt49dWXiUVzOOa4AwQKLNMEAhzXxbYi6S/7A9pVP+j002R0MlwpBy6YUSgvL2f5Y0+Rm2vxt9v/KAgCsNIzkvp1w/eRecuhuZMPxGi37dE9ivF/AEMa+OFPbJkGvq+XXkNdtQocaHqvTS27Y5lKdSdJDcQ5/YwTh9ZVNmCCmevQmWjjieeXc9u9t5M/Po8JEwupmjOL0mklGJ6J2x+Qa4+jeHwpk/KnUZQzldzYeEwZIy+WR0RlETVykIFFROYQUVnkWoWMj01h9sx5FBZMJOW5YdQQULN1A1v66siZaLH3wV/kol9eoMNKS1A+d444/JCjufbqGzQNbhiVYoBpa9LkdA5LBT6e64ak6ZY2Hx+uuu56fMPgwt9cIFq2tnLr7bdxzMkHiGNO3E+4cY/1azby/L9e4sc/vmBEAtDzNFFeBh9EeZJh20hvoLveJGSShTKsJ9+z9B4mTirkb7f/Xn8+O9A14XQafMSFIRhOqPKpxmfaAwN4QQpLRvWYYNhHjDBRytUJLGWBB5tW1LJpRS0xcimeUIwIPH12mKAchZCCrt4OzbeMT3tHGw898iCzS8sYX5SDbZvk51u8ufJ5ojGTyUWF5OcWMi46CelLYpEsLGyEayKUQBgWlm3gJVz64/0U5E4hlQyYOnEmBxy1F70DLfjCYd78xfQn4pz01cOHxgxDVQY82GWnXXj0icfxg1DTN3xqMO5kNJRAJ5cwRYa6Rgo47tjT1awZZXzjnLPBhEt+fTG/+8OfOO7wM1RFSSUSwdJ77uNHF/6A0jlFI0zUND/INwTvf2jYfC+EhgtDNqng4fueU66TZP8D9hoi6Ai0kiLCDGePPmS3n3J8pg1YABFpI5CEE4D4nj55pYjpE8iFl+54TT1yxzN4KUle1gSkkuz9+f1HXvQFzCgrpi/VT34kinIVNY0b6ezayvyq+Ugjm1ffeJnp5ZMomJhPU/MWpkyfSjRqsHldLdlZWeTF8plbNo9sO4fe3gG2tbZRkF2AY/gkEz5uSpFj5bKtaSs/v+p8QTqJG0Vnf01GHFNDdZtWRiwv1c8JcFMOG9ZWq1h2NpvWNaryxTOF44TDAMLEd7VI9ratPcyYUcLZ3zqPWXMmC4D5O88RP7jge+q3l/6Oxx5+hFmzZlNUPJ5jTgy7tsKIRKEy2f0h0sfh3FZyyPuOoHoeNkMdGnL1ew3qqj9ewfgJU5ldUTYU9VhWGCWl3+D9IfRnAZ9pA0ZJRGCC40FUuyfD1PmULZs61dP3Pcvzy16mdOJcxslpZBXm4SgX28jh3ecbmFu5sxpXgRARbf1li2eKmRVTVcvmLjAgK8dma38b1Jvk502mYOoE6tsbaeqvozfZT5k9nfET8tiWqEbGbYQn6U60Mjl/KpNzp1NeWkJL83bMaAwlPWwVxRgwqFmzke313WrC7HGCmADhEQQOUlgIaWVUHW647h94foILfn6RSDNaWBGTw486AtOPUTF/pvADiNmGLuwGCiP0nJdd8ht10KGHUDJrshjy6rB417li588tVq3VLeTlZHPxJReFiSQ9auUHAYZho5QJInzbYU2pYth3nyany8z0wgjlCxT86+lncJJJBvp7qVgwVaR1kxRmOgBCZPbwQb/xh/z2Ynij7OjF6D56PkCfe4cT4KN3IMG0h4YWXLj2slvVj866mNUv1lI+eSey1QQm5s0kz55IcVEZZePnYQzkc90vb+Xan92tOjelFIGORw896kA8cxDPSNE52I2PYmtHO45K0bK9ma7+Towsk62dTVQsLmNaeQEyxyEe9DLo97GhaS0rN73Fquo36YhvIVZooSyfAacX100R+D6mMnlrxQqwBEo5gI9lCh1+hu2Jl1xwvYoYUX7w/W+G2dghjZjZs2cTjWZx9x2PKK3ZJsEJs74ePHDXIyoZT3D4UXsLwwqj2bDSIxW89err7PaFndnp84uZMacoHFgwQFjIQDdMi3ANnemJYYewNkxoBSPCmPfjjrtuo2JuBbMrSjOvk4bAH86uM/pP4/8ao9oD62WSvvqmx/eAYdnOIeh+A10aEoKQJWOYOreCDe82q1uuuJXelgSzxy0myxyHTRbZ2blkG+OQGAS+ItvMgcAjJ5JFsrWXWy+5h4V7Vqr9vvI5MX3aBGbMnkD1qhYcF1xHsvPihWxpbQCZwA8cOtq3saBqDoefuq+ofbde9SU6sGQBRsQmPpigI9lBX7KDt9e/wpe/cBhTJs8kFe/DFQkGkoMMJBNaNkiEnwk//LgWBHDpj/+sDCRnf/NMiivyRFq1QG8jufKPV3DhBb/msUefZMHCuWr+onJBmsjegmjUZl7FHPB1JLxmbYPatHE92xq2sLhyEXNLqkj4/bzx3os8f+Tzqr6hkVg0F99zUH6S8tll7LRkF44+5shQfFuBDBlKZKjqiKfnr5VEChvf8zBNqSlvQ3e85t21asCPU1Y1Uzd9pJtNABkEGFJ+9Fr3Qzf4dBj9qP4UwwXpxHBvm07iCN24D/pED9LsGX5ak1cbr5+AptpedectS+nt6EEGPjPLpmLGBBOmFxLJsVDCJStikx2xybWzyZG55MnxTLKmM54S1r3WxI2/ekCVVhSLPb+wB57nYBgG43LzcFMObipJfk4uU4qmEyWfC86/mL5NSTVrSan41je/g2HZKASRWBQsQVz0YxYonnplGc0d1choQG+ik5QYYGbFVA4/fv+QLscE14YgRuOGZvXj83+jkqkE3/zOOaK4PC+cand0hk4AKmDhkvni8WfuFalkH1f87o+QVvoL2zxfe/VFNr/3Ltf+4vdqzsy56uhjjuCee+4h5bn4vkvPQA+1TQ20treRW5jH8Sd+hZtvfIy33nxB3HnrMo449BjefP1tHrz/oaEdByaGtEiGKisCiQqG6tJpUXUZNkg5qQBhmbR1tfPa269ycEg3q9DPG/Kzk6j6d/gUNHIM87TpSRcYMevrqWAY1Y32267vEzUi4EJ3U4LTTz9PxfsHmFAQ5d4n7hB4sHV9XH3rzB9QPqmKnWbtxqwp5XS2tYNj4CVMTGySfgLXdmj3OtgyUM+4aRaLd6niogt+TmF2EQVWAaXTyjBNk6ycfOxIPo7nI2SAT4KiCVG+dvYJXHv9Pby3ag0Rw8TzEwwMdhKxTfAM+nuS7L7bXnTHu6jrWsuVN/6WknkTRVq+5bkHX1VPPvskdfX1HHDowXzhi59n3pJZQkbBJ4VLEpMoCoGJrS92vktNdb26+o9/4bvf/wGzF0wXiZSDHbWpfXu1uv2Sy/E9h3N+dwkzd5ovPEdgWiLDAfbQPU+oe5beR3X9Zkw5iZ0qT+F73z2GqoWI9etq1HXXXctPfnIBJXOmi/Qo3523LVMFRZOYPaeUWeWThRzWhOGnJWHSfNBhQnH16jVKSsmiJfMy7ZLp4f1UKkUkEvm4T8CPFaPfgDMGGxpyMDR4nw6x9V9NX+a5cYQQGMLGUAYdm/rUxRdcRktLL1vbmzjx9H254JIfipq6GvWLiy7jK8eeSapdcf9fl7Pn4i+z205LUCmL3lYPLynwhE+v20d7qoM+1cWW3s00t1RjS4OinAKmjZuGhYVt5ZCfN55E0iQSzSYSieCrARyvi9bOLVTtvDONrU2sW/cOyVQvhhnQ3bMdx3FQgUHlnCUkvAHm71nKBb8+T6xfuUG99PzLbF7byJbmdiZNnsx3fnQ+sxaFhm2Ah4uHl2lIMjAxsTS5uwzADXjowafVPfcu5cKfX8DiXeaJwaRLZ22dWvvgo7z6ykv89tF7hbItwMRxnXA0UBI4kupNjeqe+5ZSkFvJw3c0M3/uPG64+cvi0MOOVWd89RQWLVjApo11NDW2cNudd1E2azaD/QkKx4/j1juuFenwaYRG0Q4FXBUM1aoh7JKTQ73Xn3WM6jVwBumQefi/w0kix09iGzGUr5khI2ZWZgipY1Ovuvayv2PHC5kUySdpO8wuqaShsUZddPlFXHLFr5lbWiFu/PWtauKMfOq3VmPXKKrKFhLJyyHlJEkk4yDR3NEDLu6gj/AscrPHMS46gZgYR7adS152IamEoihWiGXGSMYHkEYWlgyYlGtQt66JjY3rmVExnZqGPpKJQYQVEHguvcluuvxtTJhWyAUXnSea67aoc889m/LyOfzqF7/n/vseIuX62nhBh8QSDGEhsPCUiyl0b7MIoHFTq+rr6WXhrlXiqKMPEU89/Yx6+bnXWbJ4Hh2t29Spp59CdjLO+EnjwbZwQ5Iq07JRuICPsqFkwXRxSs6p6vGHViEjBq++9QaPPDZNYVlcdvmvMYRgfuUSTjzxJP5x01+Yv1OF2LSqVX3jvLP0mkeGw/lKaNbOYfA8TQ0kDU3OrpRm+5Rhllym5SVG9yrwf8anw4CHU2lkEli6vB8zoqSSDhErS9dMXWh4b5tqqmmhemUjojefbF+QHbPJmhaleWM7v7vi1/xj+W3Mml0mAA477kAuffYPyGSCN9Z28vaqVRz55VMwcmMIIRjs68UNEiRTA/R0bKcgZxzjCyYycdwkoiqL8XkTSQ56FOYWolSEiB0jZtl4fhLPl3hCMZDymDm1BGHF2XWPnVn++EP4gUNKJnEth6KSXK6/5TJRs6FJHXP0ESxb9iBllWW6gmIJNWfW7CHKG+EjlAEqTaIRjhiFde377lrG1pY2rlzwS4QNPzr/R/zuV5fzr2WvqN9cfSnlVRW4vd1k5+XTVNespkwrEaaVZscx8EK+EhPJzJKpYt/9s9QDd7xB0u3i5luu59o/X8MbbzzPKSeeIISSI2ysvr6enRcv0QbsORAS0EEYGoe5C9Ma8sj6/tCKV08umXieh2l+tr3wKDfgIKw/QkaaPZOK1tSjJAIihgUD8OJD76jXnn6PrtZBbHIoiI0nPyjGiNn4MiCSlGx+vZZHb32RCWXRDKdyceVkUVwySW2p76YvHkd5Ce595m52m7c7OZEcHAboHtxGU8sGLDugsCiXKZMmkhPJxXJtotk20WiUnFgMEURIxFMoJQg8H+XqVs3JhRPx+uO0tLVz9ve/z/GnHsS6TasRIsLcJQuYPrtIKAPWrNvA1756NmWzykQ6Ns4fN47JUybor8BxtGczs4boa9K0MuEoXU9nH6+9/CY3X3u/sg2DOeVlTLQKufznv6Js5zK+97Pvkm3FuPeOe4hv6ccqFuD6EDhgRzCFhYlmLTFFwNwF48SfbzpfXfKLX5Hy23ju+ac4+xtfEelOqnQ4XLOuRb300iv88IcX6AMybIZGiQItPB4u6YQQeJ4Ol6XQVYR0YtCyjNB4R/np+3+AT8E3MMxgRRCq0km9FvYBIWld1aP+euXfGdjmYLtFFMVmkhsdh/RMYrEsTEsSBA7jc3OZVljEk3e+xFG5B6jcOegh8QC+89PzOfO0bxGJ5uMnFd2Dbby2+jlmT5tDLBajL96GtH2y83MwIyYNLQ10b+9FpBQ5dhaFuQXMLqugdEYFVbNL6NieoKOtAzfh4xGjd6BHE5EryZ/+8Eeuue2XYubiKUBIjhn+Up7ncOddd3H0sUepkllTBRJWvvMeW1u2MKmoUJUtmCYQNo/d/YBqbe1gwvgZvLd6HevXr8V1HbZua8YUJo7vsfS+OynMH8dz0kYqUMKkbWsf8yrnCd+DiIip5lUbqJy/ELICsMwRX7vOOQVIfBbtNF48+PC11NU1KCeZwPPAHC5S5sF1112PEAbFM8aFCSkr8/ulubeF0GLeQohMO2a6tKTnjV0Y5WTs/5cY3UmsdIdByBjpBSmEBImF8CS1q7vVtb/5C/2tg0zKnUy2zCcS5JEbK4RAMC43H98NiFg2RkgM7nkOKuIQFKY44qt7kVVBphNpw6sN6qffuxybHAYHehBewMT8iYAW/8opyKW9o5NxhYUkkw6zSkpZOLeKF55+lkRfnMBRTB4/HdvIYc89DsIZdIl395NIDtDr99Lrd9PcW0NtxxqeXH2vwA5wlfZARqAdoDTha6edp3Kzszn84MOZXTIHPMEPvn8hM2bMYGZJMcsfX4YTDPLVr59B6ewq+gfiuK7Ln67+PaedfjzzqmZTPHUmjfWNFOYWsfyxp/Ew6elJsG71Zvbbbz8uvOQMcdt1/1T5bds48qSjYWGJIKoD8iCQmYR/upT3vhMr7X1DA37k3ufVCy+8wPk/OJPS2TOEp8DMZKGH1+w/ak37fuL9zzJGtwFD5vd0XQ/DMPQIYADL73tN3XbjvRTlTEYkAoSrmDahmBkTS8GxEMoiNeiRG83DUAZ2YGIIk0QigSsdBkUXWcU2B57+RfIr9Gn22L3PqG1rHB5Z+gSBP8jAYA9CCCZNmkRRURFrNmxEGBHmLpxLPDXAN87+OrYJ1111DTEZJdGXxFRRcmOFpBKCgpyJ7Fy1E4Hy6BrspG2glS3dNTQPVPOn2y+hctfZIhAmSgkiykClQNi6j//Xv/it6uvqp2FzPYcddCQr3l5Na2sb8YFBZleWcv4PzqJiSblAQmNti/rnHbexvaOVFe+9SlZ2lOKpJeyyeDdcxyE7J5/+uMeWxi7WvdtAb88gx596JDuXT2HVw0s58eQjmHbQnkLFLETGgLXhGMPakYefSWKYna1esU7d9Jd7+MEFP6JkTn6GFyw97jdmwP89Rn0I7QZgGWCFBGntm+Lq2itupLlxK93t3QgC7nnsOpF2Fx1rOtR7b2yiyC6mt90lOZDC6fWI+FECV2LnGARunBwK6G3t5oHbnueos/ZWhWWIw07aX9zw8jJ1xJ5H8caKF2joTTFuQh4TJ0wmlXIpKpgIlsVgIsH0OVP44jGzBR7Me71KbXh3M8RMkvEkyush7qTYvqWVqcXjiUZz6E8O4PoOyvCYOn0i83daIHzhEeBqMW1l6IhTgbThkst/Jghg05p69chDy5HZgp7BLnKyxmFHs+hs3w6ynJb6avXgw/fhq15+ctH3mDHzj2L12o2qpakby4rQ3dvKCccdLcDEc2DN6jZ18aWXs+zpZ5g99xx+eOtfBKaLb3k4pIgRQUqldZ6kMTQ0T3r2NuSLlemui4D77r2bV199jd332JN/3PqOuvQ3PxUi3fycpgMJ8VHuRHzGDXZHjGoDVui1oeeFYusJeP6Bl0m0JOlu6qW3t5Mv7LWQzPwoAeN3Gi/2qxrPa3evV0+88BzHHXkC5btMovbtfgb6Uwym+gkQWCqG7adoa27nb9fezYXXnAwKxuUVkZc1nn33OAgzJqltqaVnsA8v0UtBrsQzfYT0mLugVGeEIzDvc1WsXrMBLyWI5EWID/ajIiBNk5dWPs9OC3dFRCx6ejpp7WrkL3++isBBz+0KScJJkGPrpmShhiZ9XEdRMb9UXLDo2xDAhhWNavnDz/LsE09xd6qft956Q+UWxajb3MhPf/Fzps6cKvzAo7JyrqisiuiVhwg082aQwrQiLNx5klj2yNV6ftgDP6Jr6C4BBhZ+oDDSNduMdCE7jAWG/c0CCAIUHt09Hdxz1x20djRx0qknq6oFJcL3wzB6DP81Rv3lTAGmATjwyE1Pqe3V7Rj9UFo4iYKsGDvvMh9s8KRLQgyA7UIUSuZOY9Dv4Zbbbqa2oZOyubkIW2DGDKyYTSrpYyibmMihtW4b/7jhQYUCKxalo6uLwBUMdnoUxWaRI4spik0lL5JPTBpIkeSL+ywJe3cVh5+wj5hZVYKRbdLv9OPJgEEvSU+ik366eaf2DXrdNjqTbex9xB7MXDxVyAgYykT5giw7Cw8vbHUUmcyuFRO6/VnpSYyqXWaKH/3sTPHkq0vFSceeSccWePXZTRyx39eYOn6GwDUxVBTbiGCHrJIKiRsIlNIdTTIA6fqYQMwEw1cYykdiARYGUUiFnSLC+ACXmabBD1P4IuCy310mHn3kPr72tZP5wuc/x9x5JQIUhjk0YDGG/w6j3oDT9fy6d9uV7eTj95tMzptBYfYEKmZWYIsoeCCwMEU299//sKqrblRTd8oTM8onYkTgmuuuYvlzr2HlBkgrIJ4YQJoGnhsQ7+uHpMu6d9dBAHE1QGt/C4POAIlEksHuFOOsIqzApjB7HFEzQumMGcxME75ZPtjwze+czbSyyfhGCoc4SrqIqKLHaWdbfz1b+muYUJbLBZd9Z4TglmXYSEwEEh8fFXhDT4Z1XRmEnF0OvPPiRvW33z+g6qqb+cLn9+bSi39L4BtcfunV6ubr71ANG7colQQ8vfQwAEuapOfvhREgbV/vOHDQJm4jsfHRIXMmbTJcnUQM5ayGqvAS3RImsQyLt954myMOOxQAz00gPjJgHsNHYVQHMELp7Cwu+P1RajZ0YRsTUVbAYMpjXETy0mNvopDqoBO+JNZvalK//OnV3H/PvWBCcXkR1e/WUTS+kOdeeQQz61AiIpeobZNKODhuAjfZi/RTbHh3FbhQPG8CK1evJNHVgRyMUFW6G27Kw5bjGfS6kNGJLJxfOSQjiolSMH12nvj2989U1//pKtasWg+mRV9PH3Gvj2jMwp7kcd1dv8m0F+K7IA18RyJtSCs3BZbAULD6rRpVv6aRlo2tLFv6CLm5+QQ+RKNR+hKDVFRV8r0LzmfGopiY8f9r77zD5Krq//8655aZ2d6TzaZsSTbZ9EAoggIh1BBKKNJEUFEBCQiIdFFEuiAgXRS+gEgTkRJAEBSlBtLrpu1mk2yS7Tv93nvO7497Z3aJqF8Ff3zXZ97PM0+yszOzM3fu+37O+ZT3e/qeNM2o0b977jnO+sZ8TjjhBP2Nc08WpPxKTtalEEhrjdKasBE4MiqZtVExEXgCjDC+mH2mv0IOtKsOUNIc8KiR8PTjCxBumNmH7SdUMo0VycNJuVihIR9DPlcM7Sx0pkkgDi/ds0x3r3eJbo1jSQtHxOjzOpBlSdZuW8F7K95j6h5TWbJsBQ//6j6m79kgdqzq1D8452a8PoFGUZhXzJjqcZSXVBPvTdAf72JH/wZau5uxRhg88uIDYtOamL54/qVUUk5XSz9fmfdtOrd0oHUMz3CIqSjt0S1ceuP5FI2VvmpGRuxRwfqPWvVzz/we0wjzxFO/Yez40Vx2zSVMmDneH8tNOtghC7QDWaVysntM14Uf/+h6/fyTC5g0cgojQqMJ6Xw8JVHSF6YzbAkG7Ojawk0/v4aS+qCeLaF5SZt+5OHHcJNJzpn/TUZO9IfkcTywDLyAjP5g0oA1ZybP9OtHn9IvP7+ALc3tzDv6GOZf+a0BsXoGmcUNCsc7NnXpJx5/maOOmsuYSUUD0j+f4Irwz5NYOQzG0CYw+N94At55eLPe/FEnVtwiHkujI4IuZztbY6u54fHzRduGqJ538pE4nkPIljixKMI1GFE6lpK8KogrnJRHIu4wefIUotFepKXY1ruRohEFfPeqi5i4W53Ag7n7na7LC6qQKZtQOh+ZlhSFw1RWDMOVks7YDhqnjOTMq+f5frdBHblja4yIziO/UoABs/c9RF/8/XM5bN4coSNm0CilfIUJBzILJN+dD1Yv2aRvu+U2mlc3c8KJJzL7C4eQ2OTw3BMvU1Y5HMvOo787hnL8SatoIkq/1820A8Zz0kWz/CEH6bsmXnrBNTqVSvGz+36SnWpCuGAFcn4KhLQyOWUsB+649gH98isvcuC+s/nwT8vpjfYzZnIN9zx284CpmcUAyxRsat6in376GY4/7iTfnynzO0OhtULIIb0I/Nwx5I+eFgphSBAOpcUFJBIOhZECkigKzGKGFdew5o0uvWrrcnabMoP7HrtVrFm2Xq9cvIKwmUdfd5IVi1exevEa8soKieo4b694E61SFJXmMXJsNXc/cYdAwMJ31+onHvkNu8+cyhlf/wbLP1rNuy9/QIEuwkqF8FKCSEExFWGTEjmMl+99X8+auyehOr8Z5LePPK9XL1nH8ccexz7HNInCSAnj6iaCNBFeEJQymlFB9Gpb26ub12xi4bsf8NYbb4Gjufz8H3LQyXsKPPjxHT/XG1ra6IhG8TzFuNpGSkoq0FFBSEUw02EW/Xk5s+bO1MMmF/rSsmE45aun8vhjj/PGq+/o/Wd/QcjsSsFFSIkprKzduQGsfb9Nr1u8npuvuZnNm7aw8I8riPUmaVm/mflf+76+84Gb/AtBsKUhBK3rt+mnn32aU047iRFjqkRg0oDnKoSns4MJOfz7GPIEVp7G8KBxci07dT+t/R14CQMvnabILMQyR/POH5ayYstCxtY3AjB+aoMYP6mBluXd+v5772XVmtVMmtbEO++8R388QVFRAZMnTaW7r5OCkkKIA/nwlz+9g2EIzvj2KdRNLBF1E/dmj8bddctHO9i2pg8vYWAYBjs6trF1bZSCzhAPbXyJmrph+vAjd6drTRorWsrDdz7N+39p0GG3kndfWctbC1ZoR2jSXpxpM8aSSiRpb+2ibVMHW1s7UY5JyLMZV7AbWnn8/qHXeOfNRXr2QfuzsXUTaeGwcUsz4bDNLd/9Hq3N3bz/h6V4riBfh1CqmAdufYgr752PkhppC6bt3SBWN0/Tv3v2RQ446AsoGbiMJAFpsG7lcr3gT29y2PHHM7Z6hNi4vI1h+cPAU9j5FuWjythr9l7UNg3ntTde5uxvXqDPm38BTdNGi43rOvU77/+VtBPlqKPnMKJ2mAAncEOTGIHyhlYfKwHn8G9gyBPYMAy/lGInUJE0ecURYkmPPCtMNKVQCYGTBpGy+PIxp4ADmzds0c+/8EfefP1NZh3wRc486wzqJlWL5379um5eu54JTY1MnDSORYs+5J777mXlio164vQ68fqrb3Lh986mbmK1yCRYU+keKqrKSLSH6E2kwXEpLxpOUqdIeP040QRrl7Sy5sON5FnFdMfjuHHJ+pVbmTJ+L5Z+uIbe/h4KC4oxLcGKd5fgpBzchMXYhknMmnkwb/3pLaSSVFUOQ2uPeDJGqiPF7x59CeHZWJZEJFO0d24m0ogId7t6SfN7lOeNpDhcQtjIZ0fnTt5+frHe59jp2cH4E08+Uvzspz/TvpkZgKZ78xb96C8fwoiEefuDD3nn/Y9orJmm96v5EiWhCkaUjSG/uIyGiWuRlmDGzGlM32MyN91wC/PP/w62HdHhvDCHHHIQh8yZTf34GqE9F2EKEBrPdTEM30PJsj7NN58D/BcQmGC/WNmYL9YtadFVY5rY1N2OTHhEDBvTLqPLSVMcLmXlR82sa0H//tVnUVLzk5t+xLjJI0XGCOzoU2cL5OzsXu6dxX/VwpaE8/N47om3dF4kwqxD9xQYoNx+pJnPmH0qxfuPrtXKKMIIGbgpB9efr+qwAAA5SElEQVTxcIRLV183Kd2N58QQaUFBQRECl2QyjtPjsXTV6zz17ENUNQmRakVf/N3rqatuJC9UyJbN/bRv6KJl9e/p6d9Bf6KTacUz2H36TNKJSrZt7MJNKvIriuno3UHcTFFRWQIWjPlipfjKecfrO659kMljdvMls5KSBc+9zj5HTveXyinY3LJZNzaORLsaDF/bJtnXg+mmWfreEvK0wW4Td0MmCtm4eD2bV27lg7dW4OY5HH3UPK76yeX0p7q58scXiHsevJ01qzbo5SsWU9fQwG57TctOIwnhZ6R1MACBAMtWgQpHjsWfBkOcwIp0KoEdzgcT9jpoonj/t9u1Z/qi5VKD66QQGkqKSrjz9rvwIh4PPXE/1eNDA169QXIHA5YubNEhy2b81GqhTYgl+qlvGiZa12/Xo0bU+FOKroO0bUgqUJK6ujr+urIZz7OQUpP2+kmKOKvXL6E/tp2KshJmjN2Dvr4+NC4hW1BRPoyqYRX84v4HOeTQA/XTv/49yWSSDxYvZHjFSMaOno4lbFJpQWEhtPUkOPYrc9jzkKli2ZtbdE/nQrRpEnHySacU2hBsTySyn6OsrgQKPfpTfRSEizCkxfIlHwXdUfDbJ5/VP772an7z5KMIW2Pgt7RVT54mjjpO6b7Eo6zf2MYxhx3B9VfcTn+zR2lhNR+8vZivX/g1qqdJcettN+rvzD+He+9+SJ917hli/LR6MX5Knb9UzroADkAEjg3SUEipfDLnhvI/FYb8kbNDNtpLggmyCpLhXoxih5jqJ+5EiTt9pL0oi5cuZGfnDkZUj+bBBx+mrbVDIzVIB2QaJRwSaZeXXnqJI488hh9cfqNevXo1SScNwNrmVUyZ2gSOn53FDfmewr3w9h8X8fY7fyaa2s6O7mbibjs7+9eRdHdiWEkMqXDTimTCIRrrora+msryYortAhIdDr956FnWb2whbSQZNW0Yd7x4hRg7YzRlw4vIt/IpCldgmXmkhIICmHJEjTjzoqOJlJm4Kc2IsloqCobhJQVta3ZqFIyeUiaqaivY2d9F3EnRHevGFR44cOxRp+iXXnyFZ555hvHTm4RWqaApwwRhUTNzdzH1S/sw67DZ/O65p2jesAJVCHEzRVp7dHd0QgqG1xWK2+68iUMOPwidMRfMDO8a4HnKFxLE17dyPTAtkFKSTKdyPVifAYY8gdEaYZloocGChhkjkKVJEmYvSStOVPUQ1b24RhxhOsSSXfRHu4gn+v0QLf1RQI0iHDaRSrP/PvuxfOkKnnzyaerqxoAJrpcklYoNlGY9YDtce+4v9Nplm0gmY7y36C3Wb13Fxh2rWL9lDSn6USKJ4yVIqhQJFad8RAlnfudrlBQWkmdHKKCIYrOUytIR9CfiVNdXQgi+MHsKjopRWlyG9EKUlw1HWrZvRmZAqAHxzpI/UVpZSiyaImxEqB81lo3Nbdn6asP4eoQt6I53Ekv3csgRB/LUb1/VoYI8LrvicuqbxgkkCNPMRmZtAYbBhMYJbF6/gcpwGCfaS0+si6gXR2mHZCoK+QRuFNWivnHkgCKO9ktQAIYhs63Shu2TV2uN67qE7AgD3qA5/LsY+kcv6BzwhG8iOGpmgdjriMms7VpGJzvYlmxjbftqdka3IfMdDjp8D268+1LROLlOKJUZaTORQf31hGPnsbF5LbdcfzO/feJpnnnuNwL8oQkhFaQBBR1rXP2bX72pyyM1pJOKgtJCUlaCfiNKl+olaXskDZeo28u27lY609vY3N/CAUftR0l1HmObGigvKqPQLCTk5VORN5yIUcjco48CCaXjELvvPZmCSAGWDpNvlbJuzUZ/CR8IWew9eze6k52E8i1M08LSIW7+0W20LuvReJAfKSCSZ5Bwetje18oRxx7MynVLOeb4o2mYNFpggIOJi4HnqAFfJRfqxk8Vu40ai9nVz+zd98SWmmism0SyBytCoAWr/FtgmJbpnsy4O2TFumWgZYSDEDpQ0si0nOXwaTC0j6AO2v2QBDM1KAmFYxHnX3MWpWMjdOutlI6JcMmPv88Jpx3L/ofs6fftBnItYOEpUMrPstTVV4u9dp/BqmVLmTyjUWTWeYuXLmJ0Xa2/X3bhthvv4qN3luM6BoZpE/eixEUvXz3vRJr2bcAJpYirBDHl0J3qY+HqhfTRw7iZ48lrQMyaN0EYEY+wZVNgFqJTBkV5pZQVl/hJNAO2d7ciTEF+QTHphGLt6g1IAxzHgxDMOXY2NfVVaMMl6SRwHYeQaXPEoXOYs/8pekt7K52xbaxs+ZAHH7mL+skjxClfOYlnn32WdavbNA5oz2edEZI4jsYNxi5jG1r00kVL2Lmjk0QySUIl6Uv30Nmzk8LC/EBNMtNAPWgx/A9bpXJ9VJ81hjaBhd8UkPkgrk4iTAUWlDYhDj/1AC67ZT7X/+pi8aXDp4mLfnSuGD9zosByETZ4nvaF36SFIYNh2xDss+9M3nzzj6xd1qJRsHLpJr1qzWq8YEO3dU2P7tjRSXdvH2nloW2BVWIy66gv8oXjm8QF139N7DZrKjGRQoYipIRJHzG2J3fwytt/8O1IK0HmR7EKLdKeR2l+CUVmPr/99TNZB4LKUUW4lksahWVFaF6xkVWLt2rLMEB7jJhcKvKLDcyQwvXiKNIkkn2EIpK4E+OVPy2gcWYNTy34JTVTKwUmjBs7UqiYy9233EPbqi5tu2Cmg5MhLBAGOJ6ix01Tu9vupMvLqJo2kdboNuIiScJJsWTJMn9AJKsGOiDl6zsGBrdsgsrE33tkIq+/2hG5XfCnxtAmMGBYJq6r/HNHg4dGB15d5Y2WGDGxVGTmcjPnmuekUJ6DNIQ/WaPBSTu+PaGEI06dK/qjPdx220959rcL9A+v+RGNTROYc+QsAbBgwQI6urbTHe0gmu4h4fbTH+umafI4kBptaq744TdFY+NYEnGPiJVPKGRh2JphNcP8ZaoNJVUFaKECx4I0KIPtWzqytqV1E+qIe0kSbhrLsCnJL+XHV9zAiqUbNYYBEiZNb8IRMVyZoKN/K/UTRvLVM0/h/O+fxx0P/IxLbpovqsaXDczBu3DrNT9j0/I2vn3KfG664AF9109+rZe+16INzyezZUhqJowXx37rm+KIU09h4ZrlPP38UzROrGPbti1saN4ABBdPPbh/We1yG4S/8ar6O4/L4V/CEC8jBXtYA6QWhKSNkxZ+hLN9jSxIY8pwIKDmZ0MNOwJB4sp1JZYFlhUmO3GA5LuXnMdlV1zNZZdfyte+/g2OOuooP4ik4cMl7xPzesgPS7qTmxleXoWR9PjS4dMFGQeTFBx/1DH8z/pHUCmPzng7KJcXnnqGI4/YFzxIOxon5WEYJsJUeFqwbNUmAJIJkOE8tCGREpJ9vbjxOOs3bOCaK27iquu+r6c01Ym+aC898Q62dG+kfEwx3/reV5iw94TMHIK/XVAOQli0Lt6ib/rJz0l1KcqpgbCkbclOUrKNNxe8x1HHHqJLi0Ikkr3E3QQfLltIPJ3ksqsvZ8Lk0eLE44/Uty+5l03rNtC+YasePmF4trfZ5+au8WCQd5H4+P2f/P8c/lUMaQL7+RYXU0iE8vuHLRNSKQcR8muNAhNPeRjCQrmBh26wjFOeh2VLPA+Em8awTT8zLWDCjCbx7ItPDkSOzAkYgrsfvk2sXbZF33HLvaz5cCl5RbujdeDpKcF1PEzLQCqHprETWL5oGcXhQrb0tbLovQ/YtGKrrh07QhQUlbI13Y7juLg6jqvjJNIpAMIRWNe8gbTnEo31gkjR27MDU1ss/WAVx889meOPnqfdndAf62NjRzNX//xeancfJTAUXjDap12FZVr8/n+e17dfdy9jyqdQFhpB5YgqdrZvB08R70szvGQEbYu30+bFaZoxltqG0ZTUVHL0CYdmRf2E9oj2J+jq7mPzxjaGN1Z/wkTR/5aQOeJ+FhjiR9FfOrte4LyXBDwIhQQSlxQpJBG0stHaRVoKLcBxFWBiGBbptIshNYbtewe5wiCNP12XtWgRg2yXBGBC4241omZcFXXT6zAKwYiI7Ils2v6kfHFJmMqKMgryikgnXPJC+TTU1nPCCSeyaW23bt2xE09IFC5xp4u000m0e7ufsE3B8JIqYj19JJ04HX1b8YwUVRXllEeKsWKCV377Ems3NZMMJfjF0/dQu/sooaWL4/mbWuWAJSTzDj5Z33TN7VTmjaSIYUR0JWGjmDGjx9LR0YWXSmPENM4Oh1CihFUfbqa7L8HRJx2aHUNEwaqV63C1STwl2Ni6k6xV4L+Cf9X+NYd/iCFNYIHEQGYF7bDxyyzKQ+ERJgLg21BKUNpBad/GMnMChWwTpdyArAbp4KwyTVBuoIoa6B8Lf1zIj9IGjJ1cT0z3Ei6zqW8aw63X3KUHi5nvf9ReYnhNGfUNo7BCEQx8gferrriKc8/+LuvXbSLqROl1u+iKbWd7RyvpRJSWpdu1b279Jl197ezob6U9toXRE6oZO3kMheUR8gtt9th3N04/+2R++cytYuyM0QITtDSQRhhPeVgWPP7wc3rd6hbKCoZTmj8MqW2EK5DKIs8qYs/pX6C8cBgFZhEqpenq7qWwrIwDDtpPeAo85W9yF3+wUi9avIZhVSMJm4UU2GWZyhDCC/JWH/tuBjTrsjzVn/CAHD4VhvQS2l/WBWS0MplPf71r6jBaGQgJrvKjrBCDzpvMmWUEhtEoPMAMTNBE2p+UcWXQGi0kjuNhWS6e8pAij+NPPkIYhqmXL1zCwiUr2bhxIxs7WvV5F5zLuKZRAgFHnTCbjz76gFG1I1i+ppOPPlhCOuFx4Znf5YlHf0fMTtHV3UFftJ2e/k60gu9feBkNdZP1tm3b6evtoDfZQU1DNXc8cbMgDCtXb9QTJtYJid9fjPSbJ3whSIGnwZDC90QWgqLCEiwr3zfgNlzCYXATDo5nUpxfxW5NVbTt2ERPuoPKsRWcfM5xlFT4h9jzBEhY39zG+jWtjClsYlL9JFSvzBI4m2DWgKHwvDSmsEFIHO17HBmeCiRkNRoNwsTVCis3jvSpMLQH+rNLMY0nUv5ssDCQGAg9cG1yPRdpKt9cVCmENjEyjbpCg/RIaw8hTETwGxGoQrqB46V0A/E8kSKViiNlEX45h2zzQ/OKDfqHP7yO/v5+Hrj/boaNLhe4cM+Pf6nfeWcR8VSSju6t9HR1U1/dRFF+KV2xPvpiPSTj/ZgWmKagoLiYkFVCNN5Hf3wrhx89m+NPOpGmmeMEBiQ9D9M0UB6+OJ3yZ6I1kEiBHfLr2pYUCA9OPfIcndypyfOKKI9UUGpXUB4ZgU77q5e8gghpmSBpxpm0byP7Hz5OyGGAgM1ruvXm1m3cetPtkLKYMnoGvR09dPTtIBSRuFpx2NEH88VD96CmqVgQzhx0//h5wSEyA4lZXxdX4CFRWvn5i8/7PBrCGNoEBjw3jWGaeIGNaDbz6QnfqiSwr0TobMHCNwSXaNdFGP6Ym1Ke38erJUJLX05GKNLCw1OSSEaB0XP8kRpPfjzBNUjn+MQjT9e1I8ZywXcvYnh9nsCAttVd+qc3/ZQPP/gI2wzhuB5NTU3UjR3DmjWrWLNqNddddx2rVq8g7TjUjx9Pyo1z3FcO9+XiTIGbdjBsy49k7sf/ruPGkKbhWzdg4jgQMv3lbcvqdn3LD+4i3S0okMXYboQIJRSEijA8N/AjEtiFETwzTUl1IZu3baC8ooSdO7cTi/eDNIlG4ySiCerG1CEcE4nEdV1cwyNGH0XDw1x123cE9sD7UqafQ/AyUkEqDYbEcSXSlNnDlsO/hyFPYK19xTUPvzAkEAg0VkYmMRBVc12drfsaBjgJF8vOGA6RbZ7IWn14KT9lLazs6yx5d63etH41i95dSGGoEpAIS5ImhYwIYoko0yZN49iT5orTjzxfN45v4vRvn8HIcWGBB5uWt+sNazeDlqRVikSyn5Bt4qYdfnztDdTX13P2mWcRyoswdlwjlY2hrAxOple5eeU6vX3bDpYuWcH4pgmMGTOasZPHCKQC4aDRpB2FbeX5Ac/xkIbBpkU79HnfuIjy/BrK80ZQaFUQxsZzkgilsa0IqZSDEi6O5+AZLp5OkUz2Ek9G6e7vI+HFaZjQQElBKSMKxuD0g6ls0q6Dazv0Op0UVFvM+OJEnnrhMd5b/A7HnvxlrvrhRQMcFf4YoZB+WU/m2PupMPQJjM9Rx1+ZZdtypRd0Cg36eA89+LgO2XlI6Qu1Ll20gohR6Gej3T7skGBsYy3zTpknsF1//i1t0tbcpW+49jbWrliLcDyGlQwj3yxjW/tW+tI7CReGSKYVkUiERLKPhoax/PDq6/jBVVdT11DHN751Bg/+4j4+WvgRKm0QjcdROoX2HERaI6WJtMNILSm2i5gyYRqxmEfVmAq+Mv84KuttgQX33PaYfuHZpzjyqMOIpaNYkRC/e+YlDj/8cC6+8jyB6Xvuajw8T2MawVXJ9ZN8m5e263tufYRop0e8V1NZWI5202jXwxUaJ+VgCollWezo7kAYLn3RHSRVDBmSxL049z98H/WTq8RvfvQn7e6Q5HslOAmXqIpBAXSlO+iT7Zx96clEdTd33HE/sw4+gGNOPFhgOCgPDNNG6KBvJrcF/lQY+gQOBhJU9kTQmIisF/DWVVv1M08/x+YtW2je6Pv+dHf3Yps2YTMP4dlE7JBPKFJI22Nk3TB+8cwDAg07Vsb0fXf8D6tXbSCddElH45jaYHLjVOywxfI1C0l6KaQRxnVdwhEDKSEWS/DwIw/xgx9fTWtrC/mRPAxM0gkwLYv2zhbskIEtDGwjD9wIpE0iXoRZXzgI5RmkzRSFtTYN08fwu5d+h5YpvnveNxjRVOnXZl3fWuXmm25j5OgafnjjJX5jhekALhqN0KFAbsN3a9y8vFM/99QrdG+PsX7VeoTSGIbv+Wtiofs16aiL60iU6VAxsoCe5E46kzuomziGex67RZCGrmXoVX9qoWdVHC8mEWGDfhUnaSbZkd7INy+fR3m9LX73m9f1Owvf5sa7rhJaZpwFZY7AnxGGPIEzEVYLUDqNUAKpLUhBtCXNbdffoZubN7KzowMvcO4JhwuQwsZNekQsG8sw0colkh+ht78Lz/aYPXcWF1x2hnjwB6/qZe+tIRSKsG3HNixDk0rGiMej7Pulfdjc2kJXTzfCsCksLKSns4NwxMJTKdI6zX6z9+WPb76B9MLYIg+bPPoTUVwrRl+yA0ckOHS/I1j2ZgtTa7/AsLyR5FmFRApMPOmQJMbmvk2Ehqc44uRZNOwZiMNlcnQurFvWpk859Ws8+utHaJw+XCDB00kM0/RnljV+UTjTYxrs1b/+5XN0x9ZevnPOuaxdtxYvDuG+QlSXhYqFKKksZX3HGtZ1rKBHbuHWB65n3NQa/yKRgEXPbdDOeotUu6SrN46MmHSlu0jldeGVd3D2lScLPDh2zqn6mT88JrCDiwoWWuXI+1lgaJeRAriewjA937NHWpCETR+26zdffIft6/sZUzoBL7qelEqTSCWwRQQhDEpK8jCVL9tq2yaJRIphxaOJe3H+8MLb1BQ06QKnkuljSkg6MVI9KeKpHvLywhB2iHp95BUXklbgpD1ifTFKC8tRbhojnEdKxfjg7Y+wdR4mYUwVIhVPEQlFUGGLhIhz4aXnMmX87vy6bwFjCsZSoMuISBthpDDtCFoWUpBvM2xKIQ3TqnwzgxD+CgNAwIZ1GyjOL+Ocb3+XhNujRzcM5/FnHhIZGRshCVQyXH8wN8gLXHL1fH5x1+PYBSbzrzpdbHyvQ/etdohtUkS3uMTTSSrzRrLeWUvdpDqfvAa+uXbEZMbR9WLnH129szlGojVNwnGRWrPHXnswbt8SgYJNi3boorz8rAuL7zaqMGSmLJfz+v00GOIE9mu/pqnxdApDhLLzumuXbWbZwk2MqmiiqKCUrp0xUl4cw+gmlooy7/h5LPj9S1QWV6CSGs9RFIWLMKSJ47iURyr544tvcup+pxFPJkk4IVo0uJbAi2hiiS72O3Jv2lt7ePfND/D6XfKNMLZtktQuhhnCdEEqhW1KnHQayzCQBRIXP/yMaxrHYSd+SaBh4r5NWuwIUYqgNC9ESWEh4OEqxY5omnXNLTRtHKULxgdDPBI2rmrRD9z1K1YsbWbixIm4eHzpgD34wY8uY+WiDXri9HohDBfXTWKaFkoYftLIBEWa8TOaxPkXXqQfuud/qK+p12XhCoaPhuUbdhLWGsuMkJZlhLA58ohZ2chtGr6ToWlCQa1BqKgYymHjhjbKjXzGTiyhYIT/Da1bv5bjjz0O0iAivjmbFh5aixx5PwMM+UWMp9KAixQGjut3VG1csVN/+P4yiiOljKyuJ2zmU1Y0HNuMEIlEmDStkbnHHMglPzg/cMI0KSgowtQWif4U+XYBBUYE1Z8m1tVLbXU1o6sqqSopJS8cwlEpxk6rY9ZxM8TJ580SE3cbj22Z2GYIL+2RH84nmfDIs0qJ6HKKRAVjKuqRnsQ0TcZNaEBrjyOPOAIdaFg1zRxNYbWmfkoVE/bMY3iTyfCJIYbVRBhRW0Fhscm6tS3ZAZ7NG9v1b554ivyifH52x08577tns3LVYiZMaGTyxCnc/tO7/SjtmphmCM/VCCFwlUYLEEKjtMPIccVi3bpmrrn8h/zltb+yamUnyZRHKBLC8zxsw6aspIQJk8eBVLhB5DeDrrct8Q0UTURERiqO+M4ksSPWxmPP/JaMBvTOnTsRQmSVTKSQGAhc5f07X3cOu2DIE1hKAw9II5BmBCRsatnMilUrqKgsp2pYOcXFheTlhXG0S9KN0Ti1jmGTCsQehzeJxknjCIUjoP3sa1lxiW/lpU0i0kA5UUZUR6gdOYy6USNAebjaZc68OdnWzaO+fDAhw8ZWYfKNAkwVpiS/ksJQJXuP359D9z6aElFBoVWKYVgsWb6IwqIwrRub/YYRBfUzCkTTnlV0x7ZCAX60S0I6BOlwkqn71DJleo1Awc51Mf2DK29gj72/xBU/uVjUTR0uGqZWiarqIp5/4Tmuv+5mbKuI006+UPuKlBaGDPtSVYZfRE4pf5wSA6697gqU49Kyvo3WzTtIIuhORyFfokyJtC1GNVUJcPCMNB4q28U2ds86QTHUfbFUUABzTz6YlRsWsWPrTg3QuqWNvKJi8PwWVyftez2YhsTTuVHCT4shvoQGT+sB2VLgg3dX6ocffoTWTS1sXrGZkFtA9fBRTN97BmbIwEAyonaYTz4N+8z6Ai3rf4eR8lsDtfJlakNGGEMaWJZFytVUDDfYY4+9WNm+jo7+nYyuHY02QNhQPT5PjGsaq1WHSZ6VR3FROQVFpeTZJeh+6O/qoapoBCVlJaQLUmyLtlLXVMWKTYu45NxL9QXfm8/wMTWiu7+dnliCNYskDTXD6e5P8GHzEg776t6CSsCA+V+9WG/evo3bf/FzxjSWBHpCGgzB9Tdcw9FHHc+x877MRReexx133sW3z7hc3/fwdQINhjDQ2pePDQWERjmMnDhMzJ8/X+9ck2D1oq0ML7EosASe5+B5DqXFJX7LpA22NFGZAX4UHikwNQZ5IKGiDjFzn6n6tTdeY7/99tNGvsmso/YSmCCkgW37HWOO6+QkZT8DDPEILDFEGI2FISwMYGvbFpYvW0Rd7UjO+vaZTJs6kcMOnc1rr76EbRukPYfDT5glMk0be81tFDUNVaRlCjtiozxN2CymLDKSgnA1O7pjLF6xhv5esK0IYxuacB1NQ9Mw4ToOXtoBCXvtN5OKmgrqRzZSZg3DioaJt8eJR2NorYmEixlfN4VRZbXMnLYbp1w0V5x57ml0dezk1ONP5Y0n3tDjdh8njLwQ69o30CfTVO4ZEQuXfUCqD92xNql/dNGturCsnFvvupUxDSVZgXYCu976ifVin32+QEdnO7XjS8R553+dza2b6Nji+IkrT4MS+N0hJp4ykbYFJph5YVavW09pcRmxnj56OjuJx3oxhMuBX/iivyT2QgglSaU9lCbofZMgDVyV9t9HPoyoreTtv77HLT/9GaEiG20ElqTaJO0k0drFNkMYuT7oT42hfwSV37SBF+iVJ2KEpMnXTvsqhpIYSvLRwkVMaGwinUrhptJkHbsM/zbriC/hkMAjjSEEhrAYPbyB6srRNLdsJuqmWLG6nbYtHZSWVHHKiaeAB5ZpYYT9KDJ9zkgRLpJs374dL6lwYg7x3n6i0X5iqSh90SgtbW0kkv2UlBX4AuwTa8UDTz4ovnfppVx7408497QL9Kadm4iHEqzcvoa3/7JCR8ojzL/oe3zrrDMpKs/nursuFfWTqnwOGlnldP9YaDhszhxef/0PIKF2fLX4xQN389NbbtSbmrdopEAIiXI1KvAHdhyf3NqGVS1rSbsJOrp30BXdSWdsBzG3j+5YN2zHtxR1IGIZgc+4X1+WSL9kJXyrmx2d2/jzn/+MUrDvgV9EWQNe4LZlI4VEqdzy+bPA0F5CB+oXQgQteY7iy6ccI15/8nXdum4LB+4xh/2mHMRf//IhH65+n20drYRLQz5xVdBIYMLMWQ3iL38Ypzcv24KBRV7YJmyHSac0PfEeWjq20dPVy4gRI0gaDrVNo7PiHS4aMyQgBZU1Razf2MH2rnYMYSKlJBaPIkyDlOuwfXsn+ZbL5IZ9/ZM94g9QHX7SYaJmfI1+5YVXufmhGyjJq0QoCFlh8sL5zD/vW4weV8aoKWOE3xbqS7QqpZCBu59WPkmmTJ7Gg/c/xPrlm3VD4ygxYmyJaG1dqRe8uIDDOVzXNtYIaYhsRtkyLb8U1b6Oft3Le0v/ytjqJlzbJUGcnmQvH731Lh9sfFOPGFfFgcfMZnRTufBwkIZvnK5cjRC+HJEwBdNmzGDu3Ll886yzGTWlWqQ0hPztNp7nN45IIfEchWEN/RjyeWJoN3IMFBYHpJU8eOnB1/WTdy9g9swjGVY4Etd1+Wj1e8SNLmSp4tpfXuhHsGAf/PwTb+g/PP1HdjR3MHbYeCbW7oZIFKAwWLNlJUo4VBRWUFySD3mCA47ek7pZYUHI74vwHI3tCZLr0Lf/4NeUGtWk40mEEKScFGnXpb8/ishLIUqj/PjRCwURSMlAmjo4ubOfJzAH/+ZpF+vy4hJuuP0Kf7DecPE8iWH5+0ilXYTwhzbQMlsbvujcK/RhhxzOwXO/KBCw8qMV+vnfv0xHVzc333HtgCPF4IFdBbOnnaT3rDsAI23RvnMTpcMK6Up0sWHrehrH15FXbLFm81r2+tLuXP2TS/1RJ218fBph0Ouhwcn4LnkutiFRnochTIIQ/t+wBvxcMbQjsAAPDyn8uV/S/n35hQVEk2ne/XARe03OJz8vTHv7VsprCqgqr2bFn7brSQcME62rduobb76B995ZSEQVUChKaO3YQmnJcIpDVcSiaeyQyfrWjaR0jPa0pmRUEVXj9hO+1hQgXGzLP4zhMQhZqfSqdYt8fa6USzqdRhjQm+rF9RJI0lnihDIFXRWIBCjlC1AbsHrZNp3UMb554XnZbLfSJtICx/VXDgqJicJTrl8DD4hUW1/NirXLOVj6e9eJu00SeZFifeF3v8v3z7lc33TndQOa6hnyabjrvtv500tvs3zRMkrH2RxyxL6kRJwUX+S4k+YKDFizqlXfeeedtDRv1WPGjcjmEj42rJ/5v+lXjzQEWkYKafytaXkO/z6GNIE1CmloXM/FkmZ2abylfQsTp01G9YTxpGJH93Y6e9qJlFfT3dnDU0/8lp//YpMmL80hcw7irgd+KnDhwZuf1AueeZ03Fr7GqMpaSovLSafT9Kd20Ld9G6FiybBp08ivAQw/iBiY6DRsWL1Z58lSTvrGMSz4/as0r1zLig1LUEqhhMLOD9PduZOxw0cNCJ5r12+TEvi9oFJmI9cTTz7GuMYGGsb7wgDK00jTr5+apoGLH33Bl8XNCjwa/kUtmkgOaKcrqB0/Utxxx236rG+dyyXnXa2/ffbZ1E8c/jEKlZYW0RnbQsnoEGed+w1qxlcIDYjQwGPGTxotDthvf337Lbdz6903gqFRwsVfBwShPRNVg/cjgh909nvLcfezwpAmMPjD+qZh+12CwVlRM2o4axZuI1yYT5JeelPdOCJBR187cStBZ2IH5aPzueiSC6mfNCpgAcw59iBee+0V7HyL7X3r6EhuwnVdupIdCO0xasRwTvrq4YELge/e1bpis77lhttYvHg5QgumT57OpZdcQvUlxw4sVTPLysycbOBikBVGR6I1eI6LZdvgQJ5t+UvNQJtLSoFKpzBt0CQwMfAwSDuKkBUeWI4mob8vQe24Or9hQyrQDtgGI5tGift/da++9+6HueWWu6lraNAjR1XS093Jzu0dbN3cxsyZu7H/7KOpmVAhsPzrS9B5SSrhEbYNpjQ1cf8dd7J++TrdMH2sEAiEEGjtBXPUwRchPm5ctmugzuHTY0jvQAR+W5+nvKxtJQbsf8Q+onnzKjZsW8PC5W8TKobuZAdbu1pYsvIDhO1x18M3i/oJowb0kg2obiwTp37zRE4/92TO/v6Z1E0diRtJcNTJh/PmigXikRd+JarHVvv9yNpg44p1+uSTvkpfX5w/v/eqePiRXxF3+/ja2V+hbdNmnSnvEAIydiTS793WSJSWeAg8BEJKn7xK+drUcw6lrbWF1jWbNQ6QBClDvuBAcAUwkNhWGM8lG7mxQQqL0tLSwDzbC2adNXhpRoytFtfccqk44OD98VCkUg6jRo6hqqqCy668lDMvOFWMmzZKOCi0BAcXjUIB4bAvTzJ+aoOY0jSRTes3AYFgAr58j1LKr6WDv6LIhdr/KIZ2EguFDvaRTgpsW2YHhJ+5/xW9c3Mvm1a30dfbjUeMYSPKOXjuHJqmj6e4Ok9YhaC051usCIGX0hgZa0wBqz7aou+6827a23cw9/C5jB49Gs/zmDRpEldeeTlt29o47+L5zJ23n6/DHBDpjDO+rsvKyrjtjltENuRk9puD9pzIQPEy2AIDfq1W+uOQmzds0aedcjqXX34lhxx5gH+x8QCpwJAff81M8suFM792rp5z3ByOOXaOEBnloAzBPRcsE+UG00AKvzyUudgoyChRunjBclcE18YgUebC3Tfco+2IxZkXnSlc6WAImV3SZ86pzM8DByCHzxpDnMDgeGmEEJjSQimF8NIIGcbtAdMFJwbLlqzRldUljBo/zM8+h2AgiaNwlZ8ZFULgpDWWJT6WSV2/eqde+N4HRKNJXn7hZVIph9pRo7n48u8xqqlQuMES2QyE3ZYvWakfeejX7L///sw58uCs+HlWGUSKrGvfwvcX6+bm9Whlc8qpR/qPVUGWyoFN6zbre+/5FQWRMmbOnMlh8/YW2U3kYCmfYA+8fnmLvu3On3HnfbcJYUFKKUzD7zLLrFJcN4Fh+VYVg3QAAwQKJ8pDGxLQeNrDFAbaVZjCf19vLXhfr1i1nLMu/bp/8dJ+b3OGtH6JKyfg/p/GkCdw5t2rIChByp/ud63A83YQMsvsYKmd9lJ4nsYOhWHQfGraSWNbdvYPZFQs3ZSfQMoSRoKjNKYdcFQFTFDw02tv19G+OFdfd5l/RlsEjRe+CVvKc2hevUmfNPck+ruTmEaIffffh0d/c58QtjvoA5p4aXjrj8v1n157i5AtmDF9MhE7RCyZIKkNwmEbWzgs+eg9XnrpBR5+7JfUTBgh0k4SwwrjKo0tfRUMX/7KJ2nCSWCaJlIrTGlk8wnJeIpwxJfkdZXGMASecjClla1/P/XQy/rBX/2CF157Wph5/lt1XTfrTKi0ixSBthj4ZS7ILak/Y/xXXBY9TweSquAo119iWvhJo4ymVKaekVm2CoVlGtihMBmPrpTroFDYlomnUvgOXv7NUQnMiAbh+PdZ4GkX0w7akT3HHywGcGDunLl4aY+/vPqun6vS+A7XgKf9KZ/HH32cY+d+mbZta8XsWYcQsUNkfHY1HhoPJdLIEOy7/2Rx9fVni6nTp9DWtpnFSz7kgfvu5f677+Kl516keeV68sOlPHjvr6ipGyNQFrblS0SaUqJUUKUS/pLYdTwiVghDZIT/PEzDQHmOT17tfxxTCjzXJ7jf/eK/v4lTpmLZYVpbt2on5Q83DI64fzcwDO148X8OQz4CA/7Jlr2yO/iODcFG7hM+nv9YNyhs+E8cfCX723s+6eeAk75gJFopP4K7+NEmAX9Y8Ib+8MMPOf6EeYyd2iAywnlK+QJ7zzz+sn7mkRepKq1AhuCsc8+gcfoYgeEEW3kPjYMkDMrC2NXNICMIJmDte1v1M08+y4YNG9jYtpHuVCffu/JCvnza0cJ/9yogosmu+/J0Ooltm354VoLsVSRzMARoHD95pgI9aOCAfY7Wl111IYfO3d/PN5sZs3Q96OXl334PwSCEzv4+h38XQ//o7UJQ37RSBhHMRQuFDuwutRgguhr0ApmD4J+rmRNul9ugP+cNukl/xYzjBQ3WmcxrGA6eM0t0dPfw01t+5j/ZAxIglYA0qLgg2pPAtEKcdfaZNE4dI/A8cBVCWwhtY2IjUWg80m5gwi2UX8YaJGX74L0PEe1Kc8yckzjnzAsYNWwczatakBo85fli64b0m108WPbeKr32ow2aBNgiDGkTPCtLXhV0uDmeCsb+/Axz1jFUwEknfRkZHJu/L48zSH73vyBW/F/DkK8D7wqZMS7LnjF+iJK7XKsGfjIGIu7gToPBGOTA5+d8VPYCoBRYUmJYlh9RRNBYZQBh+M5553PuOedy89U/18fOm0fDlBpBGt783ft65fsrUUoxbsI4GicFWlNSACFwwVASjJC/VDcN/27Xt4ZxXc9f1gogCiJpcdVVF9CyOcbohnyxcUurbtqtHgFY0kCg/b5P4CcX3aaffvIZykoqUJ6pv/zlYzn8qIOonVqV1XT2c1UuwvTbNtNKEZLmAIE9SMS62NZmDDSRWCCEEVQGcsMK/z/wX7iEhkxNRQ0OF8G1aoC4bsDL7Kbz4/9+7CgFvxKDCayyAvGZsbhU2sU2Tb/NN9hzGgJa13fpn95wCxvWNmMIAy/psufMPdhv/9nUT5rInXf9jO/MP50xE2pE5j2sWbxFv/rKa9Q3juCIYw8W2vNnj5UONK7wg/D2FV36vdc+4vUFH1CcV0X5sFIaJtby0lvPcei8/TnqpAP9UpIHpODrx52ve9qjlBWWk4w5ROwC0l4aI08xvK6M8y8/h2F1xcKRLpkSlC9EJzEw/Kw1QBpe/v0C/cYf/sKNP/+JL8wd9hcrKiCwJEhiDY6+2SW5/xjx3xdD/r9iyB+9jGOg+Ngey4/C8hN2CCK77ZWDXoC//f8nIFO18TsEA1cBjT8eZJiEzIHDKfwxWRwHRjeWiZ89cB2/eewpXZCXj5tOMu+4Y7PSsB4J/fyLL3Bu/bfBgo0rW/WpJ32N0047nTdefYu3/vQXPf+886ipLRfS9AUmhYSvn3qRFjsFBbqY8sIa3yTc8dhjxjSuv+MK5l9yun8ogoXIa79/Vye6PCoiNeSLfEryLUwzRCgSQuZ5rFu7ihOPOY0LrzpHH3XSYcLTrt/NhYFAojyNIYMSm3Bx3BRb27ZlWyYzRJXZC53OJZ3/wxjyBP5HGOiZ2IXIf68Z9xMc8/Qur5VtaAAyonpaeQjDzD5Aab8uqtCYlolCI0zBSaefILLlJqn8DJhlcO78b3Px9y7l2GOO1SPGVIpHH3mM0884lfkXf1XgwYIX/6jP+tbZ3Hv/fbqmtlRICV4SCqwiemNxjFA+sZ4kxSWFqLTDpo3r2WOPqTRNrxd4foNJ69oO/eJvX6fQqqBAFlNkFxKSYQqK8vGky+t/eY246CclXG659naaJk/Q4ybXBhU0FQjFi4FjZ0t6+nsB6du65vkHSyuCnlb5sdLy3yaxMrz/eLtlDv8a/guOXLDfGtzhlKkLBRAEpc9do61WDC4VIVw/8YWLF9wUbrCjVh9/fYW/XhRAyECJ7BQgUoJhaCxDI3Bw0ym/dKz8SSItfXE5TAMcl7pxI8VBBx7Gjdf/HATkFRSiZTJrmXr4vAPFXXffyc033Ejb+m2awKi8bsQITCK4SRMDC6kl/b1R1qxcxfRpk7PfsDDhyUefpb21i6JICcXhEmTCojBUjCkFy5ctRiIIiTzCsoiScCWtq7eACzqpEUoG5SS/UUwLUEJw2jdPF6WlZWxd360zx+RvTqi/u6rJ7ZE/C/wXEPgf4V8xoR1Ilaq/SZuqXf4deIrj+bthFQwTIcBVHkr7HQ/K87Bt0x9kF363lgcgDf/VbQMk7LHHTAzDYP5Zl+m+aC/xVL/fMRa85ujaYeLwIw7hyisvZ/OGtmDnYJBIJpGmgeukcJMJKkrL+OPrf2Du3MMG3qSCra3bKc2vxHBsDC9EcVEVtp2HpxXJdIL8/EIK84spChVjehYta1r962IQdT1X+VZRQc+nCho6ysvL2byldeCYSL/OzCcJ1u3ydfyXn3z/XzDkj6FgULfP4NbC7CxdcMucPGLQ70VwG6Sv448IDL7JgWRMVsxt4HUsw/YlZQa9tCkNpLAAC2n4aV0jUMEQ2b+UeRv+NP/uX5wgzvv+t0l6MV5+/VWapkz9+GcKw6FHHygc5XHZlT9gxeKNumHSBHrSvcR1FMdLgnKxTMH8886horFSYLlow2PFymbduqkNldAUWsWEzHyEEcKMRGhubaWorJLCghJKC8spLSihJFJEyDAHOtkkSEvikEbgopWLqQVrlrTogsJC9jpwmhg8W6zxfKPHjM6RHPS9iMHfWw6fFkOewP/84/2dj/hJJA9u4hNuf/Pcj52MnxTnd33dv316BjqQaK0ZM0w88NAd4sKLL6S+vj77IDedyhLhsaf/R2AI7rn/PjZsWk9SJ+hPdOGJNH2xXjzPIRQOB39E4gKrV6/Fc1zCti8k5yRTSCkpLCwmGUtjYFFWUk7ItskPRygvL2fUqFHBm/P/UQpMbIS2kNoEF9o3djBmTF1W8zn7MTN90YjseuYff0c5/LvIHb3PGRoPYQT15KD9+sSTjhZTZowXrus3YpshK9uwoRX8z6MPiu9970IMC5omN7Cjv52uWCeeqdnW2UlhcUWQeZaYymTqpKkYAgzpEk/0YhgekjTbWlooFPlUF1VBIk1ZUT5FZQXUTahnv6P3DmR8gtKv9MtWN//wLt2yqFOTho/eWkZV6bBsZ1bwgZBBnUv/s7R+Dp8aOQJ/zlBK4XmObzAu/L2l8vyobFrCj2ae4w/lGwphgrShtqFKnHvRaeKcC85kwpQxxFUvO/ra6ervZumKlT6pAovVcbWjRCqVIpHoR1oKLRw8NwWuR76dh5tQ5OcXYoUt8svCfPVbJwsyKhwZSVgXmpdu0V1tMX74vZt48tY/a6cfpk+d4Td/ZDC4RJfDfxy5I/05wzAMDMPAtA3SjosMuhkzzRoaD0x/9ldrF89z0ZmpIgmTZlaLC644m+70dqJeNx2xDl7/85u4/fih0wUsOPLII0g4cbr6dhBL9eJ6SXp7e8jLy8ew8zAjxeSXl7HvIXtRUBuo7Fn+gLPUCgE0L1tJ80frKTEqWPrOKsoLKiga4W/sddqfglSeh9Y6qAGLfymNmMO/jhyBP1f4mVrXSwO+Q6IeJPPseWmElHiui9YuoDEs6U8UZfadJoydWi1+9cQ9VIwpZnvfFto7t3D33Y/oLeuiOpNMr62tpau/k5RK4AmXvkQfVp6JYzhESm0Khpks2/ABs07Yw3cgFCkytSHtuLQu36RfefY1ysKVmE4IkYCVS1bSuTGl0b5ulrRAGsbATPAu5by/Re70+7T472ilHLLwK8z+hL5JKp0ibIcC7WR/6Nj10v6Yn3aRwkRpndViNkzpDzYoDdpg7aL1+unHX+ClF18jHDE56KADAfho4SI6tvaRJ/PJl/nkG0UMKx5FYWEx4TwTLxJn1tF7MHPuFIEFXiDC7rhJXxBTh/nWMefpeLugwh6FTJkMK60kHYoyfI8CDjzuSzRMHC20Ai09pBmoDqGD/Dyf0F+eKTPlSPxp8F/difV/HxKBQmk/0oVsf+NpGAOqFr7ml4shMz3bfinLMGWwTPWnkpTn0DijQVw+7XzmfflovXHDBn7z+JO0tLQgtUF+cSk4mr54D2nXxUpEqB0/iuGjK5h7wj7CGMXHuKSBsBlGuNC6eJvuaUtSHqrBiTuUFRb5djGREHbI9Ovf2l8VCGGglN+CKXPWKf9x5CLw54x/fPRVVpLVh9zlX/93GuUTGQnKGhC4A9Yu3ahfeP5VSkuqiPYleP+v79CytpWSvCpGVFZz/LwjOOgrewnCBC2SZJNpEnjliXf0vbc8QGVoNIZrU1ZYjPY8SgrLiRu9XH7XOcKoVBhhGQwpZPYA6p9E4M/7yP93IEfgzxn/7OgPEFj+k+c7ZPVx1aAJINe/S7u+9QoKbvzR3fqFp16iOL+U2uoabrnlBsIjEdiwavFWvWFDK5vWtbB5XRvbmtspDpchUhYh01cMyS8ME8kPM/+y0wg3IAYrbmqdI/D/T+QI/Dnjf0fgv/9kPeiBAhd0ZleU6d2W2cdlRSJdaF7Zoq+5/CfsbOnljNO+wVtvvcXixYsZMbyakoIqdDxEgVVMxLBIx2KUlBeR1A6eZRIpt9ke3cDdj/7Yj9yZjHlGPGyQGuXHBhr+1x8sh/8tcgT+nPHZEnjQCwqXjAu31n5Bx1es9cs7eLBxdat+/FfP0t7aQWlRFVs2bSHeHac8UkWESopDZUjloUmTElF0viZ/eBlrt6/gF09eK0SYbKTXDDgQfuL7zxH4P4IcgYcKdp1rDO772N2DrQ+EL8OjUGgFpsx0ZrhoNE7KxbZ98bpVi1br55/8A04/EDewnAgiHiIsi0jHFGZY4lgxdqTa+OFtF4m80b7oZzAs9bE3kdVF0BkBvczvd9nH5wj8mSBH4KGCTyLwrndn9r1Z7S8na96oPRmIGbiBkL3h+zZpB9MIgeN7qGxbEdVeDNYsXcfWTe00r9rE2PGNlNcUsdeBM6gYawgKIOamCFnWoDJGRk42eD+ZPvHs6ZUj8H8COQL/n8KuI3i71HVglxPfj7L+3cLf/waPy0jbOF6SkGEjMr8Tu76k9i1RvL8zMz3YuSHojUaqQTrPXvA+JNo3Y/JLSJm3myPwfxS5OvD/GfyTAXfx956TeZ7xiY8NGTae0piZUT9H+UJ1gbaWFgI32ziSCeK+Y5NSCqENZMgK2K5BeLipFKad7/9p0x+QFIAQ8mPXCJV53cF35uLFZ4pcBB7S+AcRmwxvBpWgPkHW5p+/9i7PFYOy2/+r18nhP4kcgXPIYQgj1+uWQw5DGDkC55DDEEaOwDnkMISRI3AOOQxh5AicQw5DGDkC55DDEEaOwDnkMISRI3AOOQxh5AicQw5DGDkC55DDEEaOwDnkMISRI3AOOQxh5AicQw5DGDkC55DDEEaOwDnkMISRI3AOOQxh5AicQw5DGDkC55DDEEaOwDnkMISRI3AOOQxh5AicQw5DGDkC55DDEEaOwDnkMISRI3AOOQxh5AicQw5DGDkC55DDEEaOwDnkMISRI3AOOQxh5AicQw5DGDkC55DDEMb/A6UraV2e8DG3AAAAJXRFWHRkYXRlOmNyZWF0ZQAyMDE4LTA4LTA4VDA5OjU3OjIyKzAyOjAw0iWYCQAAACV0RVh0ZGF0ZTptb2RpZnkAMjAxNy0xMC0xNFQwNzozMDo1OSswMjowMMvthtQAAAAASUVORK5CYII="
      },
      "position" : {
        "x" : -712.7844360883428,
        "y" : -429.30949526187874
      },
      "selected" : false
    }, {
      "data" : {
        "id" : "270",
        "Protein_ID" : "XP_006936591.1; XP_023116499.1; XP_006936592.1",
        "stringdb_namespace" : "stringdb",
        "query_term" : "ACVR2B",
        "V_F_fc" : -1.845224,
        "Product" : "activin A receptor type 2B",
        "stringdb_structures" : [ "" ],
        "shared_name" : "9685.ENSFCAP00000002907",
        "stringdb_species" : "Felis catus",
        "D10_F_fc" : -2.144647,
        "Node_Shape" : "D10_V",
        "stringdb_full_name" : "",
        "SUID" : 270,
        "_id" : "stringdb:9685.ENSFCAP00000002907",
        "selected" : false,
        "Entrez_Gene_ID" : 101086087,
        "stringdb_description" : "Serine/threonine-protein kinase receptor; Activin A receptor, type IIB",
        "V_F_raw_pval" : 1.36E-5,
        "display_name" : "ACVR2B",
        "stringdb_enhancedLabel_Passthrough" : "label: attribute=\"display name\" labelsize=12 labelAlignment=left outline=true outlineColor=white outlineTransparency=95 outlineWidth=10 background=false color=black dropShadow=false",
        "stringdb_canonical_name" : "M3VZT9",
        "D10_F_bh_pval" : 1.3E-5,
        "V_F_bh_pval" : 0.001103644,
        "stringdb_sequence" : "GAGACGPRGRSLTRRLRGTGSGRGEAETRECIYYNANWELERTNQSGLERCEGEQDKRLHCYASWRNSSGTIELVKKGCWLDDFNCYDRQECVATEENPQVYFCCCEGNFCNERFTHLPEAGGPEVTYEPPPTAPTLLTVLAYSLLPIGGLSLIVLLAFWMYRHRKPPYGHVDIHEDPGPPPPSPLVGLKPLQLLEIKARGRFGCVWKAQLMNDFVAVKIFPLQDKQSWQSEREIFSTPGMKHENLLQFIAAEKRGSSLEVELWLITAFHDKGSLTDYLKGNIITWNELCHVAETMSRGLSYLHEDVPWCRGEGHKPSIAHRDFKSKNVLLKSDLTAVLADFGLAVRFEPGKPPGDTHGQVGTRRYMAPEVLEGAINFQRDAFLRIDMYAMGLVLWELVSRCKAADGPVDEYMLPFEEEIGQHPSLEELQEVVVHKKMRPAIKDHWLKHPGLAQLCVTIEECWDHDAEARLSAGCVEERVSLIRRSVNGTTSDCLVSLVTSVTNVDLPPKESSI",
        "D10_F_raw_pval" : 9.12E-8,
        "stringdb_database_identifier" : "9685.ENSFCAP00000002907",
        "name" : "9685.ENSFCAP00000002907",
        "stringdb_node_type" : "protein",
        "stringdb_STRING_style" : "string:data:image/png;base64,iVBORw0KGgoAAAANSUhEUgAAAPAAAADwCAYAAAA+VemSAAAABGdBTUEAALGPC/xhBQAAACBjSFJNAAB6JgAAgIQAAPoAAACA6AAAdTAAAOpgAAA6mAAAF3CculE8AAAABmJLR0QA/wD/AP+gvaeTAAAACXBIWXMAAAsSAAALEgHS3X78AAAAB3RJTUUH4ggIDRILhWJJDwAAgABJREFUeNrsnXWcHdXZx79nZq7tvevubslujAQILgkaSCDBAhQpLdJSaCnFWijF2iIFWgqlUKB4CO7uECSedXd3uTYz5/3j3rUIhJa+hLC/fO5ns3fv3Jk5Z37nec6jQkrJNL5HGJsuMfaGGfyp/IfHT+P7jJ2c9WlMYxq7IrTv+gKm8Q0xRXKafOM1eFry7laYlsDfW5j//VdM43uPaQn8fcP4HnZ67Z3GtASexjS+15iWwN837GgP+02ty9PW6N0C0xJ4GtP4HmOawN85TCYbpMbd8nLsd8lOeeoF30yaftPPT2OXxDSBdzEIsfXv0yybxo4hpiOxpjGN7y+mjVi7CrZSnYEJFXcnhbCUclpi/8AwLYF3BUjAgJrSRllZXk1BQQGZBUkCQWCTM/ZzGtPYCtMSeFeAhLrSZnn6KWfS19dHWHg48xfMk8XFxeTkZZOdnUVmQcr2ResYscX4VzEthH84mJbAuwJM+MkJF8qC/EIuufYCsWljqayqqKa+qp4Xnn2V6LBo5s6ay157LcTlcuEzfEjdwMAgrzCHtMI4gQLjL5i2MP9AME3gXQEmnH3cz2RoaCh3PPBHgTrxPgY8+/Brsr6qgcjISJ566mmkIpG6gd/0gzAwVcmMokKWHncsmZlp5BRnimk30Q8D0wTeFWBC1YZGed6Pz+Xyqy5n8dIDAyQWBHTisRfBn0Fibly7RW7atAmr1U5VeTUtTa2Eh0Rw3s/OI6M4QUzvm3d/TBN4V0DQiHXNb66XX366nnv+eQ+pBbETJB772BQrczCVcGz6DKjYUC/vuf1+imcVcvavVm5z/DR2P0yv0bsCBKDCtX/+rUhMSOKuO+6hvqxFYjDFrSSEmCSMlYljg8fnz8kQixYdwquvvE5daZOcIrmnsVtimsC7CoKuol9f8WtGRoa4+857wSAgaL+ShMFQzCCRjz7pYKFpGjU1tdPk/QFgmsC7EgQUzE8Xv/jNzzB8gsvOv05uTeIxgTtVEgencStpvW3dLKaF8m6GaQLvSghK4dzidHHBReezdu1afvPza2V9aduEOr0j9gXfb6kYkGnJaWRmZ37XdzON/wdME3hXhAJZs+LFPx76G6bX4IG7H6G1vFeis40kBiaIbcID9z5IYmIyWQWpk1xJE9M87V3avTBN4F0RQaNUdlGKOPfn59LZ2c6vf/kbPn5tbUASb2XcgsB7l/7sGimFyfEnLZ0IwZzGbo1pAu+qCJI4d49kcfdjt4oZc/K49eZb+d0FN8mGjZ1TVWoDOioH5ED3AGf9/DTSigMuqOm97u6PaT/w9wES0KGptENeetEVzJs3j1POPoHU/HgB0FTVLq/+zQ2sOGEZR596qBiLcJ8U8zGN3RTTEvj7AAFokFoUL264/fcMeQeoK22is2RE4oN/3PEvIqJdHH3KoVOir6aQd9r8vFtiWgJ/b2CCDERelX5RJe+/80FOWn4az6x6jpAIO6edewJZs1LEDve+00XsdktME/j7hqAk3fJZuXzg7kcJEzEsOnIx+x43Q2BlJwj6DXspTWOXxvQsft8gAlFXRQsKxEGHHkBXTzfvvf0eDaUdcrvW6Wns1pgm8PcMUgZFrADNptHW2UKI3cH9f3uYyX7igFt4e2yenDQ8je87pmfye4bxbCQBUph4dTcrTzuF0i1lXHbBdeNSOBCwMb3h3d0xTeDvI4LhVF6/G6vTQvxMu7jz7r9QXVtBW03flIitaezemCbw9xjHnbREjIwO8N5Ln8ukwjChagoXXXARzZXdcixBadpIuXtjmsDfOqZ2Wvgmn/tGZAsmPixevJg333ydmrIWuerlf4ukuBTuv/sBmiragiSeVqN3Z0wTeBeCQATinP1bvXQmUgq3qht97PIlDHmHuPvuu0HCRb+6iNAwJ2++8uZ2Y6anJfLuhWk/8K4EA9rK+mV7bS92NYSOjg5SMpPI2TNYXmfstVVScOXGOnnhORdz6KGHcvLKFThdDvHmK2/IhQfsQ3px6kSRvGnsdpgm8K6CYLzzNefcJt2dOjGuRBwOB5pLpaRyI0ctO5x9D1qIqfqJzLAESDnmETKhqaRDvvXG22QXZHDAYfuIx+56TGbnZrHXUXtPE3g3xjSBv2NIKQOqs4SmTd3yqp/eSIIjg+iQeOx2O7ripbGlkfioBNLS0tBNL9FJESQXxDFvSXog+koBJDTXtMqGynqEDq4QJz0DPeTvkU9SdvLYKaZ3xLsZpjszfMcQQozXf77lxjtQDCv4wfBL/MLA7XWj+qxYvE48nRKhWmkf6qexvoXq8lo5Y68cHNEq2bOTREpmknBZQvnwnffkx+99xD4HLqSro5Ok7OTv+jan8T/CNIH/H7Hd5mPBfN5XHntP1pc1EmFJwCf9+A0vwpCMeIfQ8SE1yajfjd/jx6e7MRU/vd39VK6vZcjfz6FHHCz3WzxPRGSEYg9xcPqpP6KiqhynM3T8VNPSd/fDNIH/HzGFvEED1L/ve1y+tPp1+hqHcSnhmKqJ3/Dil15UQ6CbPgzpwyvdoEu8uhef34vf70U3fICJZrXy/ktr+ODtj+SMPbNYdPh+PLdqNXvuOx/Db05nIu3GmCbwf4sdkWOr9yfvP6sr6+RD/3yYLz9dR2VZLfFhSUTaY0AqGIYfv+HDb/hQFNCliS4NRtyD+K0+3L4RfH43Pt2LYfgRQkXxCWz+EJxmCE3reqgJb+OYQ4+lc6QF02tMb353Y0z7gf8fMWYwzMnJFGeddRahrnDCXeFYNSumaWJIHZ/04GMUtzmIR47gYQSf4mbQ18Wgr4M+Twd93i76PT24DTc+3Q2AJi1YdBt2IxSL3w6GSnh4OJvWb9xhWOW0AfP7j2kJ/N9iG8kWjK4SgbVRykC7TwETfT8FZOWnilUvPUTNphZ507U3U1NSjx8vXqnilSP4GMVmOtBNP0P+IQYMBf+wF8MwkKbApoRgUxxYrWHYNDsuaxhhIeE4HHakIjGRlJWXs3nzZg5pOlTGpsduFZRlBi9nWjR/nzFN4P8xxjg7xYA11rBbQnZRsth73/nSYbWxZMmxSMVACIEmrFRX1ZKbl40udXTdh24aCAlPP/k8LdXthISGYLc6CA2JItQRRkhICJlZiUREuRCapLyqEk2x0NrcRmx67Hc9FNP4H2CawN86tr8r2cb6LCZ+msJk9oJiDj9534k+vxIOZa9tj5FwzGmHcv6Ky+Rwi58wVwSh1lBCQkKwOzUUu0FojIXW3kZ6erqxhlq3PXfwOgOLync9XtP4bzC9B/6uIWDUM4JqsUxIZhWkFngx+aVO/P/y319CxowUpM2PEmqSmBdFamE06flx6IqHT9Z8iImB1WqlvaV9u/tgMc3e7z2mCfytY/tZRjs0GAmYWTyDF559PnDYJC1bTDp+62PSZ8WJcy//EYOWVpb8+ECWXbGnOGD5HKGE6ZRWbaGrvwuhCaxWK4qyde+kncmW+q7GbWezuaYB0yr0/wDbrolbS7rx/XBQ4vb392HBSu3Gdpm1x7aNuberfquQUhAj/r76T+PEb+6tl37FR1VdBUIFq9WGpqh0tnd814Myjf8RpiXw/xMmZwKO9fkN/AInnLpMhIdGUFtRsxPfZI4fN6Zuo8FQ2zCeYQ+1tTX0Dw2gKAo2ix2LYqGrvXMrFfrbn/aJ+/vPJKhEQY4bAKYfy53FtAT+f4IYe8LHmpOpk+IrBBiGgcPh/NrvCUhvE1DGJTEGuFwu3n//ffBLVFUFKbEoKpqqIoVGT1sv0SlR/093O5WA2w0hnca3guml7r/GTkicYKogOvRWe8AHGFM9sAcefAANTfVf/R0ShBjLI5x4e+yL0tPTycjIAEBRNFTVgtViR1UtdHV0S2TAL/2/CN+Y2LNP2m+PXTPbhpBuXZxg266JgXHduobBlGufjkOZJvD/FMGWn/ihp9IrX7//c/nAn5+S9R8NSHyMkxoJKelplFaUThz3DTEyOERachpSShRFQUGQkpSMqmrYLHa6O7uCC8D/3+031bXIuvLmbZqUT+PbwzSB/2t8xZ4tKHn7KnT56n0f0/TxEKnMoOmLQYx6wAtjRM5Kz6KkpIS68ma53T5G22nsG8glBkwYHXZL1RQMDg4ihEBRVCJCw7FpFmyahYHu/kkS8X8HOSbiJbzz2gf85Q9/Z+3rZRI/gRI/wXuRX3shgXHd+ranHDKtlU/vgf9nCJK3p9wvb/vtPWSGFBGhJGD3hTDY6OWj56qkjPQiXDoD3l723ntvklISqampIXNGyk6dYsq+0hTIIEEURcFpD0HK4H4YwUB3X0AK/o/6Bo/tc4UQ44vPggUL6Gro46ab/sTsN4vkwv33ZNGxBwS2/eokf9k0/mNMS+D/BYLk7Sh1yxsvuZM4NR2b6UTFgkWxYJMhaINOlAErne3ttLY3ccqpJ9I/3Mc777+zXWn7VadCgBqsmzM0NIQQAqfTiaZYsKhWrKoFTbHRWNYU3AcHGPZtJjNMWUyC1z9jfo749Q0XiBvuvIbaxhruuv1ubrj4Nvne02sCtav/y1Yw08kY0wT+38CA5i298soLryFCjcVqOhGmBSEFSAWrYiFEtTOvOI8TfnqEOO/SM8Tf7r2T9OxUTjntxG9+PgkDAwNIKccJPPZSFCXgUlKsaDIw3WNk+59ahscWIQ3y52SKB568W9z6l1tpamnm7rvu4eqLb5SNFR1ySsXN4L08s/pZiQnlpRVfydBpy/Y0gf9rbCPNgoaru/58H5FaHJq0IqSCEpSQAhNVMwiNsmCq5rhaWzg/S9x4++9F8byZ36iU89hHR4ZGAudR1ICfWUpM00RVVTTFgiZU+nr6vxtDUtBfnTU3Sdzz1G3ij3+9AdOAf9x2HyUf1wX2x8F982knny6tqhWAyrLKbcviMm0Lm4xpAn9LmCwNnn/8TVlf3oIq7ePEldLARMew+whLdpA+OxRLFIwOucftYPK/FChT9qGAaZrjElhTLNRV1n53AzQp6CSzKFmcdvZKmpubuf7aG/ndRTfJ6vWNsnZLg2ypbaV0fQnVW2pkR1v7d3e93xNMG7H+S2yvTI7dYkNTNBSpICQoEoQiwe5HD/Wix1pY39GEt2+QCDNMFqcUbZOZ+02r4EhpMjzsDl5P4Cjd9KMplsAHTImpWhjuHsYV7/qfGY+2d93bpFKqULAgQzz00t00bO6UF/zkZ2xZX4KqCk5ddhqpmcm888Y7xCZGb/Md00rzVEwT+NuGhJKSsgBphUAKA9PmwR8iiE6LJjonjLnLUgSWlIkMo2/pqRwc7EcIgQlExkRhmiZ+w4/dbgchkAoM941IV6xL/K+s0dvDdveqQaYrikLRjGJ8Iz6EgPjYBFatepLfXHUp+XMLREV5pcwvzBPT+93tY5rA/wOM7T9NYaCEmDSNVLHkuMUsPK5woiD7pA4L2ws1/KaPq2kGNtNCCFRFJTwmgt6uXixIVBFQoyUGDdV1JOTEfyNL9zfBjr5ySlkuA+q3dMnP3v+cTz76FFM3qK2vY8Tdz5rS9xj1DyOD9a7zC/LEdr9jGsA0gf8nkFJiColiM4jNjeCsE08gZpZFYGG7T+COpMs3iyEOBjJK8CsmKJLsvGyqNlcQGWZBmAKhKHgGPPh7/FhiLFOKCvy/wYQXV78mP3rjC+xKCLm5ufzrX/cFcqJt4Aq3IqWkbEspm0u2yISEBPY/eL9p3XkH+P4TeBcsmWqaOsJqkFqYyP5L5xIzO9gKZSeucYy0O0ve8c4OBBIaAlkTgebfuunHZ+ioqhowZgmwKBbeffFdqYarHHr8oeOq9P98GGVAfj7y4BPyxmtuwmWNIDszh1XPr0MIQXRMGOnpqUjVQEqTR//1OFanjcOXHMb+B+838R3TqvQUfP8JvCtCSAwp+ffDD3L4yQcE3hvzf4ippNvmUL6Zj3bsc4qE0BAnAgUVCShERkfh8/nwGzpOa0jwCIW48Fh63f08eMeD8sxfnDlRb2+sYdq2F/VfYXwxkjB7TjHHLV+KRbUhpEJOUToKgo6WdqIjItF1H16vF4/fh8fwIHVjfPym98Hb4vtP4G8SsbTzH//PIUERKqbfxKGF8aNjzuWqGy+XR562UIwZrcbbiG4v3lnZzns7OxTjD7iCkArxMUnC7/dLj8dDeEgYIhjIIYVJXGgcmJLH//a4PPSYRcRlBKtWbn1NY9cjAhlXUoqdI9KkAZ9sgS6eO1MUz/3DlPM898TzctXD5TgcNrxeL36/H8PQ0aWOYRg7PsV0muJuQOCdxP86gH/8QZIQYg8lMjSGZFc2oeFhrHl5E3VbGuUpZ59AZLYiAAbrkW3NnQgZSJozTR2P4WbUHGK/I+cGyL4zFy2hclO1rGtsIDslO+gHhprqOmpr6qVu6gyPDpEYkzDukwYVUxpEu6KQUvLwP/5N4axCWTS3mN7eblJS0kR5SbmMjAwnIzddOGNCA2VyxTfUYLej8komqpGMaSJCg96BXkKdLnTdwDD0gAXd9JKRnbnDCfyhkxd+QASewFju7rcXwzKZvEiIcsUQItqJtMThEmHYVBtKu+BfVz/LwYccKNd98SVW4UQTVgwpMUw/o75h+ke76Xa38+Yz78tTfn4MBfOzJ57Q7TpYoWxTlTzu6OP4yQlnk5mSgdPpZNA9jNfvwef3EBYShoEEVUGYKkJIpDARQlBVVk1GRgZz8+fw5efraKhuwBXm5PMPPpcW1UpiYiJD3cMyNSeN5IKkiVI/O8MbwXbZPjZWk9VqRVHweEbx+j3ouhkocm8Y6FInMztrl7Jv7Gr44RD4/0OHnuSaCQ+NwWlE4FRdaIYV6RUkOxJp/LKXZEshVmFFmiqGYeDDg50hFMWOATRVVlCyqZKC+dlfe8rHHnmcm66/iYWz9qKjuX2cwFHREZzw4xWiam21fO3515iRPQMFBSEC+2MUnWOXLhG1dXXSa/qYM3MWZZXlaGGRrDz5eNHS1Co/+eQTpAGd3V1UVlbJmMQYivecFOo5UXVvUvX6nRyqsawlCRUVFSiKgs/nwzAMDMPAFJCZm0FWTuaEG2laZd4Gu1Eo5ddUxhgn1/+45pICCWlxhIW5cDgcdHd34/X4CbVH4LJF4NLCcFnCcVhCcVgdWFUrFsWCRbFhUx1YFAcW1c6WjSVTb2cHfltFwoYNGzCFRMqJ/WJbWwsIiE2KFT7ppaWtGUUZq9ShogkrHq9X5s/OF44IO1aHjaT4RIb7hvj3gw/L3v4eElMT+fu9f6OlpYWB9n7Wvr+We/74D7n6/qdkR037RKI+4psHKQc/X19eK994+Q1sNhs+nw9d1zGQGFLn5xf9YspUTZN3W/xwJPD/B4JGqIOWzBe173XLxo1tRDqjcTqcWFQLmlSxCBshFgc2e0D6upGYPgOLqmNRbVg1GxZhDaSyjxmVvuK5NQyDyrIqwsLCRIfSJp1OJ3QH/jbQNkhEcjgxibH0DfSSmZJFIK1CYAqTro5uwlLCKZ5XLDZ8tlF6PB78ZmD/WVleRWx8DEVFRYSGhrJ27VqKi4tRfNDe1M7f/3IXSWnJMiU9hbSMdKSUJCYnidiUmImxCAr77UJCQ3WDvOuvd2PVAmmWpmmiy4APOzMvi8y8jGnGfg12IwIHLazB33Y889/yHngHJ2zvbsFis2O1WlGViTQ+RQFHiEp4uIauBzKH/KbE5w/ELVsUbdwPvDMq6crTV3LCkhU89ujjcq858wNqpgQhFdrb22V4SpiITYqlcXMjqAGJrQT/SWHiGR7FnhhC8Z7F4rUXX5EOZwiGxw/AcM8wswtms/+BB3DaBaeKke5R3nnrbTniGyUqPIah7mHKeyqoWF8ZrNVlSqFCQnIiKJK45HhQAiV+MnOySM9OH7d0t1Q3yX/edS8NdY1oQkNKiS5NpDDJycnmwot/PkXr2AXd/bsEdiMC7yz+h+pzsFn37dffJ9vbu0i2Z01R+6Q0UBSwO1QiY8A0Baa0MurxoXoVNKGMB13MmVscOOhrntgZc/LFSStPlq+/8Rp7zt4DIdQA+c2JYvIL9prP2vfX0j/YR2xYLIoIhFwqmo2B7kFpDwsR9hgbi485XLz81EsSVaBJBU1RMIWFzz5aQ0RVhFy4377imJOPEZ++9rn8/NPPMfVAMq/FYsEWTAEUCHpaexlxD/LZp58z6hlhxOMGTEykXLx4MeGhYZSXlNPS2ILf4w1er0AVCpkF2Vz4ywvJys+ajr7aCexGe+AAdjrE99tKLJ3SQgEwob2+C5uwoQptvFIGgBASRTVwhgtC0sGVDDYXaBaC+1MlSHgTcwf7+SkFHYPnPeGU5YRFhiEVQUJcPMIkEDoZvL/YtFgRnxxLb38PmqZhUS0BlV6xgVdguAMlMp1xIRx5wpGivrOOho4m3D4PmqahKVaGe9ys+2i9fPvxD6VNdbFwn/1JTErCa3gZHO6jf6gXIQJGJlVViQiLJj0pHRtWIuxhWAwLFr/GJ299zOcffsZw3zBOhwur1YrX7WN2wSxOPfFUTj3lNLLysqapu5P4AUrg/yEk1G/ukHWVDWQ4ZzKu1guJofjRbQJCNWQYDI5CS0s7zY39+D0Cj/AxJAYYVXrp83ay7NQjvlYCSQLu2cK5BeK3f7hK6kMG3gE3LqeT/tEBWltbyRf5AMQlJ9De3s7sgrlYhBVNUcGiIKzg9+qoUgUVQuNDOfPcM7n9xjvoaA10dCieWUxERBSDPUMILDz20ON09XRyx99vx9R84rEnHpEVJaW0d7eTnprB6KiHzs6AjzsjIxO73c7g4CB9A/2EOl14/T7c3lGGh4cZGhrC6/ViUSxYNVuwhtc0dha7P4EnbZ62yUv9Nr5+cuyyFJSVVKKYGpPLNSmaRDq8uO3D9DkHeHrVQ/T0dOP3+Ai1x+D1BPzA9a3VOKOt5M/Pgh08xxOXPXUvnz07U7RsaZXegRGcIaH0jw5NXIOAvfffi+uvvI6lhy3FrjrRhIKpSoFFogs/0iMRzoDhLC4tTiw+4nC5/rMNjAwMUlVTRVxcPFkZmViAoxYvpq9vkDtv/SvnXHym/PnlPxMt9c3y3nv+wWebPwcD0hLTyM3MxjAkfr8fVbUQ5grHp3vRdR23283AwMC468hn6Ph0L5GR4RNZWpPud9vp+vb9+d9H7P4EHoM5qcD4t6igbV1fqrykHMxANJS0mkiXj36GEVLnp+cuQ01HzDgsXba1tFNbVc8TDz+Jw+Fg1DIEsaMsPnERx55w9A4JvP2LINim1Bjf9woJnW2d1G5ukFkz00VCeoJISE6SX2z6kgP3OVCggKopYAGsAjnmxpVQWVonH378EaLDo8hITcMiLLS3tNPS1MyCOfOJjo4lPj6OYe8g773zPivzTyA5K0Vc++frqK9ukH/7y1/pbOrAPTJKfHw8Dpt9PCbbMAw8PjfD7hE8PjcGBrrpxzD8Af/vdMGcb4Tdn8CBLSWV6+vkypWn8e/H/8WMufnfmoFk6+CCsXhjFANCPMh4OO2c5YRlMp4LnDE/RmTMj2GhLOLUS5ZMvdbtCJTtepLGzjNJRLnCnKJXdEuXy4XshPbmTl584lVOOfVkGZcbIQ486BAqNpdxoOvAQFlXC2AB1RIksoRnH39J/uEP15Gbm8OvL7+EhPh48cA998uY+BhS4pPZsHY9UVFRZGXloFlgzUcfs9fee8jsuVkCBTJy08Utd93CnTf9VX74zodUN9QQGxVNXFwcTqcTn+7F6/UyMDSI3zQwpImu6yiKgsVimeik+HXjHhyoH/pmefcncBBbNlYQorm49rfX8eQLj3xrlTC2Di547LHHyI4vRNfchCZaOPeG5YE84J2NbR7DNxVEApxhTgwpcToDPZaECZ9+9ilvvvUWOTNypFQM7FYNNUQNXE+QwGOLRkVJlayuruapp1aRUzTh8jnz3DPFP++4V9Y0ejn4sENprG9gw4Z1mALiwmMo21DG0NCQLJhdKOyRVmrLauQnH35Ceno6o6Oj9Pb2Ul9fjxCCiIgIdGng9rkxpI4hdfymH0MYgRBPqYwbA8frDP3QWfoV+GEQWIIiBSEWJ7XljdSVNsvMohSx9T7r2yj5IFDQ7Arrqz/nZ7//cYAgX7FY7NC/Kbb73+2/Gfy/NcJGaLgL1VQD8cSKwdU3XoFmt/L0089gsWi0tbfw5gdvycVHLxJbS/z8mbni0pkXb3Oe6NRofnzhOdz+p9v55LNPOGDhAeRm5NLfP0htbTWb1m5i47qNNNe1yCOOOVy8vPpVUuJTcFpDsFvsuBwuDL/O4PAQw8ODDHlGcHtHAw3epMSQJg2tDazfspGyuipiomNleno2+YV5ZBelbDeXentjslOhlruZQ1n8IIpj6/DqY+/LO2+9i6OWHM6GinXc/8RdYpvl678lsB/2zT5KpsZkUttcTf6sHK6+6Upy5yZP1KDauj1K8OcOi8B9w/ts3dAmOxvbqaiupLmjieKFsznsuMXj/Uzrqhrl7Xfcxh1/v11s4wJjB78H/VYddR3ylhtuJcoZxaH7HoowRCAyBOjr60MKCIsOY2B4iIrSMoaHh9GlPl5cQJeB/e/CA/Zhv4P3Z9QzynXX/oF1X6zFYQtBUTT22GMPBvqHqCmvIzw8nEuv/DWLlhw4sdjspETe4RjuZgTe/Ux4O/Dv2mw2DN1k2bLj6WrvorasQW7TcOtbmFSH1YnpU8lPmoXRYeHhW5+hu8Qnx5qYTT7fWG8jAcE45oBlddsHbztd+ra38ApAkZhBi/vYCxivw5WZnyayc7OprKyR2xwrdvB78P/xmfHikt9eQtdwF2988AZSDcReC6kQFRFNdHg0FtNKrDOG/fc8gOKCYjShgSJIykphxenLuezayznprJNEcmaSyC3MEf9+/N8if0YBVrsNzapy8WUX8ehzD4n7HvsH+x28L3++7lZ+e/6Nsq2sb6J+dHBMpgaLm1PGZIcL4G6mku9+BN4BSkrKmD1nFqkzI0VWTg4NdU0THQG+RSXEbrUT6YwmPSaPorQFuDwx/O33D1DyZrPEQ6CZmTfwEl4BbsANwquCVwE/O9XJb0cPqDPUJUxMXC4XpgktjU3BAyZeRxx9BC+99NJXn2DrcQkem5AWL6644gqcoSG8/MardPd2jacnakILxHujYcFKWlIG++65kJ+c9RMu+NX5Yv6+C0RieuJUbUTAiSefgC51dOknb0auQIGiPQrF7268XNxz7z309/fyiwt+wf23PyLHOzqaSuC1E2OyO2M32gOPda7fak2a9BDutXBPUCA9K4XVq57l4CP2+8pmX9+4BJOEH5/xE9a+VUqoFo5TCcWq2Ii2JfLxo1uo+KBVzt23GNP00dbYjoqNpoZWGhoa8Oleekc7sCcIzrpoJTlzUyZZynd+nXWFuzAwCHE5kVLS3Nw6RWqd/qMzZE1VLTabg6OPPlLmFeRNfe7lVj9hQo02oWZdjdSkhqIo9A328fHnH7Nwr31IjEpCIFACKfpI00AREBkSSVtdCz0DPTI+M4H4zFgx/p3Bn7PnzeX4Fcu27a+kQta8JPG3x2/hxSdfl3+97S7amrrlOeeeTUJ+2Fbbkp2Nhd+98IORwIqEJ598MuDGyUqjtbHta/ty/ycLumH6CQ8PJ8TqwmkJx6mFE6ZGY/NEMljt5/V/f8T7q9dS93kPdZ93YbTZSVCyiRMZxGvp9NQP0VjWwniqXrAJmAi+MJjoK6xP/H1Mo1TDAuGY4aHhSF0idElXU5dEwqpVq2VHWyehoaFEhoXz4nMvjvt+x3sZG4AHfL1+8DCFyB+++6Hs6eulqaWR2fNns2C/+bT3t/Hex+/S0dOGKUykmKTem4EYZ0zBqy++ys03/pnPP/hCjmu/wfMWFOaLy666XPzmysvE1mq8FBI0OObkw8Xd991Fe3srv7nkcn538Y2yobz9B997eDeSwDtYi4IPRHFxMR9++DEIOO7kJeKzd9fJ91/6Qh64bEFgJd/B0v11K/qUvwvYb9E+VG1YhcNqxxgx6BvpxarZsKp2nI4wIq0xaJqGNEXAUoyBT/iQCtjUEEK1COrLW8Ybf9dtapd1NfXYbA4aGxtRVYFf9yJNQUZGBiMjIxy+fP+JB9+E1NR0upo6SE1OpbaljrbGdmJTYwlzRqEJC+eccw4Wi0ZJScnETQQbkTMoMT0mwiOpKqmUufvkjUu66IQYfCM+0vNSiU9LEACHLV0sf/WzX/HGB29x2AGLSIpOCn6lgkQiMejv72dgYABNUXj6kdWs+WiN3Ge/hczfb/7UAvPbLZsTtCyqkD0nVfztiT9TX9Ymn338BT549WOO0A6XsVmu8RJEPxTJO4bdiMBfDSkFpqmPz3BScgKvv/46By5dMC69Vj/xrFxx6nHfLMhjsp4tIGGGQ4THO6XZrTM0MExIiIsQhxO76sCu2rFgRzUtCCEwhB+/8IEQGMLApobgsIRhV1x89PIG+f5n71JVXonhN1mx4kRGR0cZHR1GYqAqFl544QVqamp48N8PSKvVSnxCHIX5BeSkZxJhC0UEewavXvUMoeERcu3H6+ls7uX45csECuTl5cmKkkqZn5Mn5LDEdEuEx8T0SGn6JbGuGBgBwgL3NqOoUGxtnY5PTxC33XWb/PO1t/Da269x+CGHkxCTgJTBInhI+gb6AQI1uUzoqGvn2YZnKN1YJlecdLwIiXFO2RNvW+zeHK/JhYCMwkRx1LIj5M033MpLr77EosMPkT/51ekTqvkPiMU/IAJPtcgeeezh/Pz8X/DiU6/JY1YcIW699i75yOOPYJqmPPH05V8ZdTleFlZsZThRAA32PmgPHrvlOdLC83DYQgLdARULqmpBU61YNSuKouE3fMHrMtAVC3bVgU2E8PZr75LeGcc+h89n2clHM3NO3tTL2Gp/unldqdy8uQSH1UFVWSWm38ceBXMJc4UiTElpSTmnLDsd04TIqPiAdNcgf0aeKN9QJn19PixuFeEG02dKv8/ANAwM06SzvktKpyQ+O05sQ47g/+PTEkRkdLgsbS7lwVUPMauwmMMOPgwhA1IYzEC+sDSJCo0kOTmFcFcoDlcIn7y6Rroinczde56wRVvHQ0gnV9icguDeOH9+urhv9Z0899hr8v5776e8rELe+o/rtymev7vviXdrAo/HBRNIcRvPdBGQOyddHHDovvKVV17D1IV8/tnnyc7IprxkoqXleAXFrTC5ntP2nowXnnsel8uFEszt1YSGJlRUoaGpAptdw2JR8ekaEiumz0AzdRSpYVWtpKamcvWtFwhsjAeB7PhBNCleMEMUz58R2L8aMNAwSs2GchkoDGfidDrRDR+KZsUwDM455UJ5+dWXkFOUIQqKCoWvXcc/pEt8oPuNQFkbw8DAxNProa2hjfjMuG2k25iUfOWll2VTezNu3U1oeCjrKzbQ3NbKYYceRkJcPH2D/SgyoNoX5RchDImUAt2vo5gmQx2DvPnCm9IV7WTBPvOFM9a1jUSeOgETr2WnHiHmzJkjf/aTC7nnlofkeZedIX5IUni3NmJNbrVZUVHBBRdcEPwDoMLSE46mr6+ba6+9hpS0JObsMQtNCw7J1xUSH39IzPHPY8A7T38uW2o6UWQgH1hBQVG04EtBs4DDCeExEBWrYXeowd5FKorQEJpg9rxZAeJOikDa8TM5NSa6tapXPnT/IxIUUlNTkdJg+SnL+LL2E/F51XvizgduZdDTz0/OuIDLz/uDbCnrkVanhtvnxeP14vX78Ol+fLofv98AvwCvoKepdxvXkhCCzZs3yydXP4Ur0sV5F51HVHw0Z/7kDC6/8QrKm0tp7Gqgf2SAiLBwivJnIIxAnR3DmEi8kAZousJQ2xCvrX5NvvXEG7J0TcnXG6iC85gxM0Es2HsPXnzxReorWuXk69zdubxbExgYf+h6e7upq6ubeF9A0byZ4onnHxG//s2veOz5B0V5ZRnFxROVMHYUpTbl/bHYXQkVG+vlC6texoIDRQaK5wlUhASpSDSbSWisjYwZIWQtsJFaYMcWBbrNg08bwauM4BceTIwJw9I3sa4q8NAjD9DS1kxYRChChbCwsMB+NNibt2iPXLHqxYfFL355EX19fVxxxRWUrK+WLmeY8Pt1/H4/fX19AYLpBqYuiXRF8Om7H8vxYvSTrqmyspKKijL23n8hhy89QvzmqsuYt3A+GTPSxElnnUzncBcfffEhWAL9okwkhuHHNM3xJnAAmALFUFD9Kj1tPXz2wef86ao/yVeeelV21G9lbd7axaXA72+5XMQlxXLLn28NaCI/EOzeoZTBya7d3CTvuPHvLD5iMUtOP2RqCGVQcmLCnsX7yUt/+ytOOPX4r1HDAp0AJ7tfVj/6vFz97+cZbZGkReaSGJJOhD2eCHs0LoeLEKedsBg78Wlh+HFT11xDZ3c3VZX1DAwMgUWgWAV9I13EpkTw57suE0QDwS593+R+0aF9Y4dsb2rl801fUtlQwS333SLGUxQnXXd9WYt84K4HEYMa5571EzB9eDyBShymGVDBfdJL/0gPIkSw99H7bBObvOrJJ+WJJ50ktns9QF1Zrbzztr8xb8YcUmLTELoEHUyTQEKDYYzXgvbpXnyGH6/fh1f34vGM4vG5iU1KYME+Cyjeq2jbsNTg/ax66Fl59533cf8D95E1Kxgwsk3e8O6VR7xb74EB0OHJx1cTlxzLkpWHiG3mLbiCP3b/01JRFE445fgdW6HH1zpl/P+rH3tWPrv6eXSfztw5e/NZ60YUVEx0sOoYIR48doPKxvW0ra2ns68Vt38U04CwiAh8Hj+KasHr9TI0MkjnUDt7hSzghQfXyMTMKBYsz9thV8PtFSmQSIQqMBQdXRooEgzD3Oa4CYtusjj5zJPlI3c9xpr1a5g3axaqVcOvjxFLxzD82BQ7TY3NlH5cIvt9A+xz6D7jY3niySdtf8SC72bOyBJ/ufc2qjdXy9WPriYxKoGk2GSkaWJKEyknWrJKKcGQSEOiSRWbYkdogt62bt544TU2b9goZy2YRdGCYjHlPBJOPP048cfrbpXVlTVkzUr8rp+8/xfs3gQ2oaNqQPpHDM4871R2SARg7ty5CHVi/zu5GuLWwQ4Vm2plZXk1Tz/9FFJIVqw4nuNOOla8/MTb8rNX1wfimq0SI2QUS4aFY086lOHBYn7843Owh7jw9PnISZ9BQnQSvV0DjA65iUuMRwqDlv56LL4QBmtMRju6mLlHHiGZTOyHx9TDbay1U393hrqEIc1AbrC+A50yuIcsnJ8tbrj/d/z81F/K5rZajlx89Lia6/f70XUfHr+PMEcYtSV1ZBSmBwTZ1katrYZ3fHEJLpI5s3LE5cWX8+4r78r6inrsqp0wRzgYJqYZ7Klsmpgy0KHQNE0MaWIQ+Ju7382mjs1YrXaK5hdPFCFg4lr8uhef4Z50FVuv2LuH5B3DbkHgKd3+JlV9a67qkqseeZoQl4O0/MSvVIsL52WJwpkF8oxTfyofeuzeKc8FEko3VcqKskoqyyp56qnVzCws4vjjj2PpSUeNn3rLli2BwnQ2gdc6jD0xlFMuP1SggUPaSMiNlv3tbsxByeDgIC4tkvysQjRhQ5MautDxqW6qyqvwpUjcoz5eeeoDueKXBwgkNFZ3yJdWv05vfxcjDHDTbX8QOx4TQ5qmHpRsY+8FXNYlJWWyq7OH1NRUsnPSx1Xrn//6Z6x64ElUC4yOejF8fnRdD3QK9HgCKYBC0NvWyydvfyz3OWzfKeffxli8dWhkUFIefPTB4hXvy/LhBx6lICOPpLgkHFYHNosdHT+61DExAnWz3KO43W48nlF8Ph+g0NvRHTAyjs138Ofj/14lUQzyCnJ2b8vVJOzCBA7uM9lBTPKk5V4IMREGaEJjaZd89MEn8Jt+qhrKePjpf4qvXHiDe6rLfnsp1/zuD+SmzpCnn346AKqqUVZWRmlpKTNnziAjO4OHn3yAwqL8qTG9RuA6VE1DV71ccuOlROZo4+R4/rHXJapCXGIMDtWNxacRGRWO3+9HERo+EwzFT1dXF9FxUQz6evCNeuktdfPATf3yky8/oLKykuTYTLDqHHvmoV85eqERYUIqQkZGRmIaKq+9tEkuXjJLKEqg8dnrb7yLw2Znr73nyQXz5+Ed8vPMM88wo6gQ1a4RYjjo6XIzMjqC1+/B7Xbj9Xqx2+3YbA66+7r/s2kNjldaXgY9oz1satjMvov3oWxTOU3VzQhdYrXa8Yy6A4sPckK9FqBpCi0tLRNb2eCiULmhVj676nnyCvLImzXRjmV3dwTvwgSewA69OZOsknWlTbK1uZ1PP/qMtuYOEuOSOfOM00gsiBQ7dZcC8ouyxZW/vUyWbC5ly5ZS7BYrXq+X5cuXc8UVVzBzXu7283rHXRYKTqeTiooyeod6iFTiGQvTfPrZ1Zx03Cnk5eRz398eoqdxGGu4gt2h0t7Ygl21IzWJX3rQDcmAuwefz8dATy9vvfMmig3CrLHEOZOxhMLJK48XO3w4BWgRGkKFqKgYDF1SXV3DYmYBcOyxR4nVT70km/pb8PtG2bh2HW3NHaz97Etm5sygq6uDvebsTXp2On6/n8rKcrp6OgPVIy0WMCWHHbpITNGZvwlRBBTNmikOPeIQuXnjJqpb67jwql+IjvoO+dgjj9NU24jdYcNqtWLqgcLwNpsNXdcZGBhASsldt90lU9NTSM/KoGxLOX+7426SU1P4w3XXfmWCyu6GXZDAO2ElnBR4//rqD+QHb39IZ2cnM2YXEhIawv6HL2TZiUHV9puUzhEwa48ZYtYeM772c9uDKjQwBZpi5bZr7+SS318ks/aIE1s2lcvS0lJyrsoid3ayOPtXK+Xf/3w/g5YOCuZlIKK89LT209zYhAjR6WrvJCIskuFBN0P9AxSmz8QZ7qC2tpaW2maOWLaYzjK3jJvpmDBwbU0gMckPLnWk0Y866bpVVSXMFc6H731MZFQodrsNq1OjpbcJn/Dy/GvPBVIC09KYUVDIiGeUmppa+vv7SctNZXhwhMgo69eOydbYvHmzrKmp4fnnn0fTNBzOEGrra3jwoYdkQW4ev/ztxaK3rYc3X3pTtrW0Y/oNdF8guEQakJmeRXl1KbP2ns3GLZt46qmnyMjOYukJS7j0yl9v30i5G2MXJLDC1onaE+8HIaGmpEnedfs/qCmv4ajDj2LvfffmmJWHjheO+49X4Ulbab7JV0hw2p2oQiM7KRe7384LD7zBj0JOllVfNqF5HeQXZgh0yJ+RIe7453W8+9Qm+fzzz7N27Xpm5c/CarfRUFWDlJKqplIWzt8Pp7UQ76iX5uYWImwx9HsHUHwW1n1QwsHh87ElQ+nmKokKM2blTknMcDjtjPZ5yMnOZHZx3pR9aEN9C+mpGTz++OPkz8wU5eUV8pFH/s3JJ5xMUXGxWPXgU7KxppHGtgaq66oJCQnB8BnoPj+qqjIyMiIjZaTYxnL1FeMDcNttt9Hc3Ex3dzdnnHEG2dnZ1NbW8u7779DW0Up9U73UhEZNcw3d7d1ompWC3ALaGlswFZPWzlYioiNZcdqKqV0SJ2lF30JlpO8NdkECw1TpO7YPnugnW7G5Vt55810IU3DzXTeRV5whphy2vYD4b8jIHX9sxxpCqDMCm+LEJSJxilB8LVb+ceVjtPe0EmWk4K9Afv5RDVYlhC8+WI9hmCQpBeQums2GTetoG2lg2QnLKKssoaqkji9K1mBTHAx3uznusJNpbewgO9WG6g9h7Xtb6Gnvkx99/h7CodM91EZNU41ccdIKVqxYRm5xpggPD2ek1z018MSERx99TtbWNXP+BReRPzNTIAIpfdffcMP4x9aVrGWgt5/lS09gzYef4nG78Xn8eEe9VNXWkJyVvPNBJkFf+4/P+Kls6WglITGBN998c8oQb9myRb7yyitUVVXR19dHiC2EgrkFJCYmc8zSJWLjmo3yk48+xe12M6OocNsF+utqiO2m2EUJvC0mWzQfe+wxvKNe7nv8b4H9rfr1x+wQWyewf0Vq29chPz+fUmcjdm8EoVoEdsWJ3WIlIS2DuPBk/vWXV3Gp0dhxk2jLDlh41RGGhgbITZpB2GgozXXNZGdkU7quHLepYdpMUrNTsTgCncn8Xp2a8jp008/6lhLmFi4kMTuKOYfOYGP1lzzz3GpWnrSS3151hZxbNAdVBBqoKcHFr2Rzo7zs0msBOyNub8AVM6aCB0NDX3jhJdk90EXxnNksWnqomDWnWD5y78NUVVTj9wa6F/Z3D5IwlAjhk8Zra7vApNdJx54mm1ubyZudwwMP3RcwIE9aYIuKikRRUVHA4l9SImcUzZxiiJq9cLaYvffsievc3WMkdxLfGwJPhiF1pDIp2HU7CDw3MtCmc0efCz5cVZtq5bNPP8fnn3+OT/dyw83XUzx3pkBMWMInsIOKHyrEJUfjcDhxKRG4LGE4LKFYNQ2pSRhpRThshEfEYMEGEnTFh5ASUzWRmkGENY6a+lLmzFxAWkwOnd0duE0vg+5+3lv7OuG2KOzSRYg1nOSoFOJi4nGFhlBUkEVCHiJ1wSKWrFzEs0+8KG+89k+ctOxEDt7ngIlayyasfuIthBmJsArmzJk3cR/B8Skrq5DrNqwnNT2Ni375C4EMdGo4/KgjZJjrUzZt2kRrayv7zNubxtJG6Ux0EZ0RJaZoP0GJW7ulTT712NOsW7eO5uZOsvLzeOCBeye8P0Hybh2MMoW8Y6mEW8/hdufd/Ab1onePiKzv39ULOOWUU9i4cSOvPPOOhB3HLH9lYm+QvNdccb287rob8Pl8nHzyKYDCYw8/+fXDEzSklW2olmUbqiVAamG0SEiNxxkeQojdhUMLwaqGEKKFkRydxlC3G6uwY1cdWBU7mmILNPTGjk04sSkOXFo49SVN7D1nfxIj07ApNoZHRxgY6mXI0094dDhZ6RlER8aAX8Hdp7Pli0o+fG6LHPO8HbfyGPHkU0/Q2t4GQFx03PhlP/H481i1cE488USKi2O2GaDb77yDtWvX8qMf/Sg4iCYoUFpVxvy95nH+z87DYlERQE9HF4898Cj33vpP+eaLb8lxV54O119+m7z4/Ev48tO1NNY0MTrk5dglS7c/T1+rKZk7zE7a3tTLH1B5jl1QAk9dGafkjwcDNmYW54uF8xfKqrJqMA9BaNtJ+fuqUwQlxLVX3ijr6uu48neXUzArVwDowpSPP/7o9o8ZvxDGY45vueYOSktL+feq+2VuYYaYs08xZR/UEeJ2YDdC0DQrQjVJS8zAaXVis2hYVQ1hUZAeE0PqWBRLINVQ2HBYQ2hv6iQyM4G9i/fli/KPMVR/oKoHdkJCQqiqrSI1NpUQSxh2iwNft44rRIFWIBWwQMasFLFkxZFSNwId73t6e9m0sUE67KGAn7lzClC2U8HCbrXR291DZuaYLzWQSH/CmSvEmnfXyNbmNmYWF9He3Ul6Shp5vXn0j/TR1dzFls9KpF1zct+9D9JS10mYI5zohAisTpWGumbKSkqAo6fM53gLxa3mWxIMzpHiKwk+Ls6DdbEC/N4Z3fr7J7u+t3cxNknCFGBAU2W7bGpq4vjlx/1n+yATqksa5AsvvMhVV10RIG9wZZ9ZXMCmTZso3Vg5UbtpchZM8P/1JS3ywjMulS217TjVCM455XwaNvXIPY5KEbYohejkMCLjQ3GE2cACI55hFIugvGYLFqfAFebAbrWgKWog2V+oWBQNi2rF4/FRX1+PLgO9dzu6O0jKTMSDm+HRAUY9w5TVleFhhL7RXoY9w3S3DPLOC5snhI8Ce++/t3jquaeJT0hA0zQ2bd6AK1QjMtJCUVHWVENQUHoeuu9hhFqieOnJ1ydK4QZDIfc+ZG9x1IlHi7DYcPpG+/AYPopnziQyLJLstEwSYhOpr21g4Z578ZNzz+bUM0/mjgduEr+//nf4/V5qa+qmZFh9NTHF135mGrskgcd8QAGMp9zq0LCpQ/76x7+Xl/zscqxOjdSZseIb34GEsi1V8sbrb+TJJ58gvzhHTFbNiucVipUrT+YPv7ueyvV1EgPefP5t+fqzb46ntDWWtcq7b72H1tpOnNYQXJqTeHsqF539a5pKBuXCRXOwxprUdJdQ31vOxprPaeit4cuKNfTrbdjDDVzhCmGhNlRVoCgqqmJBDfYHtjttDPp6qGkpRXVBWkEiP/3NacTmuuh2dyJtBobFR01rFc19dXQNtjM4PMTIiJsvPtws333vXVlTUyvtkVba+9rxGz6Ki4pQpR+rvY85C5KZPTd1ghpBjeTVp96VdZvaCTfiWftmGf+44eHxFEI5Fruowp6LFogjTj1CNPU04VdM5syZw8zCIrH2iy+JTY5mvyMWigOOmy+OXHmgQAsUT1h+wgrq6hqo2lI/JV93e/P91TaqrepB/8CNWbtuOuEkiVe1pUGuXbORDV9swGEP5cc//REpM6LFRL+h7RmbdvCdJtz0h1vklo1beHTVg9tm+gTPe/LRp8kQi5NDDjoATVGx2m109fZgERaEYaW1vhvVCDTjsllCsEgHHR1tJOfGU1RUxJo3v6StsZvY2Hi62jsD8cimZLC3hwt/eiGZcfE0143Q1NrJoHuEEd8gg55eOoaaaOlsIiE5DsUmaetrZMUZx3PUj/YXmHDlGbdKfUDFLhy0tXSgSIiIiCA8KhJXokafq4HSpvXU1tZSkF3I7Nx5+Ea9LNx3L5558Vmq62s4cskR/OJXPxdj91u2sVre9Ps/E2aJQOh2asrqcFgdWEM0/vKPP5JQGCzhOolr1eU1crhniKHuIayqhbDIcKxOG9nFWeM9lSaP+QuPvCPvuOMOUrMTeXDVPdu2S9lOZNuUcMkpRN3J+f4B4LvfA2+3twjjcc13/OGfcs2az5lRlM8Bh+3LUcsP3U5SwvYmc3t5oArVWxrlM08+w78ff3D7dx98+J54/hHx4G0PyrykHCLCIvl84xds+ayEhLAMkmLSaC3vQdcDOawAQheEhUZQv6Gd9174lCXLjqZjoJMlPzqYm274I7GOZNA1QmPCeOPDN4gKjUX3mrR2dqDYVBQVbA4Nn/SBFZq7G+kf6caw+Hn6hVVkzE6UM+bkiPOvOIO7b32AnuYBvMYIDlsIw/4BRvp7cTls7LlvEcefcTTPPPMMH7z3MTZZTk97DwftfwApsamUbq4kIyl7fNyrNtTLG67+MxvXbeLwg4+idEsFVtWOe8SD4bXx50v/TnRCpAxLdHDhH34ksMLGzRvlbbf8haMOP4owVxhHHnXE1LjwYIXL9tJROdQ7yuaNm3nj3dfp7xrApth59fH35ZEnH7htWOpk+0KwPNBLq9+VS044eNxdKINzKnbSirybh0LvAgQew+RVV0JjRYe8+857KNlUwYEHHsjRxx1OwR4Z4j/uKhisnHHdtddz3HHLKZydt+1CMKkH0EurXqQou5hYVywAw32DJMcnEaKHkpWcy4Y15Wgo6CLQ19YwTMJDo4gIjcTn06lprMISBTMWJ4pbMq6XF5x2CVGOOEJsITR2N9LQ2oihS7ymjxH3MIODg+i6j9joOGwhFlKzUvjJsrNIzozn5jtv4tmnn2HG3N+QWhQjfvKrM+TPT7sEm+HEbrPTOdiFzz3EX27+I1nzkgRaoIxu2YpKefuf76Sts4OKLbXsPWd/XnzhNdBVMKCuolk++M+HMTwGm6vWiPNPulyqqBh+0BQrdtXFaIcfY2iQ3t5erv7Fn+X5V5zNH//4Rzrbu6hvqme//fYbj/ce20cPN8CXH26Wb7/2PqYu6erpoLy+HEVqjPZ7+PCtT6isrJbrNnyBZlG58uqryC5KGpfcjdXt8otP1/Lisy8xMDDAHXfcLu/9991k5icJofADsjF/Pb57Ak9Wt0yoWt8kb7npFjrau0hOTeK2e/5Izsy0HTYHgx2Fzk0NvQwkPDTK2tparrrqiolzb/WZztou+dHrHzE7ezaxYbFgCkwM+gYHkELglSNI4Wf2jCJKS6pAUVAwEVLH6/WhRqgY0segdHPBxT8GK8TPCBXORE2Wbt5AlCuWUGc4Ds1FW1srDocDYVEwlYAkDw+JwOP3kJuRzwHHFgsssPiIw+TNN9/M8uUnyIJ5mSKzKE784tfny3/d9QgeYxSPHCEi0UHW3CQxOailcEaeyMvLkfUVTbQ1dKH6HOy/4GAs0gE6/OOO+xkeHubxF+4XF59+jWxr7MCi2TAMiHREE+GKwaWGIWwmA94u3CN+fvSjH+GWg1it1kBrUMM3Pnd44aU7P5d1Ja2oigV9QLCpaj2jxgAezyhSSEZGRqivbqZicw2jIx78upf7/vxvLv7NL6RQ4Z577qFvsId9Dtqb5acsJSsni1WrnuLsU3/MAw/9S2bMTBQBt/DOqdDbS2Lb3vvfV3z3BIYp5V3u/fs/CQuNYMkxx3DMykUB1elr3LE7BRNuuO5Gjj9+WSDdbKtyLEjoqO+QH7z6AVkJmcRHJKIYApNAGtsYhBCUlZUx0mugooIi8Ct+hDAY9PXSXdFGr7uLv9xxPSnFUQFCScidlUltbS3NnQ0UZs/CxCApLRmHxY6maegYKKZKqDWCvJxc+rsG+Nc1r8q4tHDSUnLYd+ZB1G1sp2BGJgCqYQPTpG+omwFfD2eefO72I9JUiWnqdHb38NF7n5GQFkfphnIqt1RLzbBz2KL9ueS8a6TDZWPJsUfx8tNv4NBchFojSI5IQ1PsCItJRFgYT7z6L0LSIacoB7/fT21tLaectBIMqFnTKC1DodiGw4m1CBra66ivaUSRCrFRsTh8Fjp7OrHb7TQ1NJKakI7DFYZDC6Gtspc//PpPWB0qey7ckwPP2J+kYuf43F877yp+tPRc+crzr3LBzLO/66d1l8IuYwloKumQ5555Af3Dffz4wh9xzKmLxM40xd5ZI2TZhmpZWlrGMUuPZnJtqJbqZokO3bVd8t0X3yUnMYvEqGQUAiVhxzJ6FKmgSgshtggaatvo6uoJ/E0CioHXNsjVt/+GqAwnGcVJpMyMmqLun3j6cvKLcsjMzCDEYidEC8FpC0NTbEhDQTUsCENlZGSEztZeokjA2R+PXhlK/zpJoszly+fKuf2MZ+STl38q175WgcVwITEY8vQzo6hg28EQIBUdqer0DPZw6GGLSExI5pXnX0WTgeCRj9/9FIAzzl1JTlE6VqsVK3ZSYjIJs8YQZoki1BJJuBJDjCsRm8XBkiVLePTRR8VFF15MZmaGwA8JIg2j3YpnwEtHdwcbKr5kaLSPOQV7EGmPR0iVOXPm4DXcKBZJe18LIS47ESExJDhTsfgcKD4bva1D2AnZJhTzhBNXsHHLxu3M7LZdCrfbM2c31bt3DQKbcPYZPyUpMY1/PvpXUTA3e0Lyfku6joJCd3cvjzz+2JTzvv7CmwzWD/LWc29RkJZPcnQqmlRRJvkqFVRy0gvQ3SpN1R1EuGI5/OAjEUJgaoEqGjfdcT1eMUx9VzUXXX7e1DRGAfnFWeKKay6jZ6iDroGOQF0sU2d0dDRQAN0I1K6SUtLX14/pUWDEgui34+1QsPlCcehhZEfMhD4b/n4Tw23g8bs5YeXxFM7N2W78gsXiICoqJuBKmlfEfgfvizPMSdmWcmoq6zAMya33XCsK5mcIqRrY7XbSk9KJCo3FoblwaC5C1DAcIoy9ivch0hVFbXUdSCieWSTww5Vn3yhbK3ppqmrH7/ez5suP8Xg8HHTAgSiawGO4cetuNpWtxRoiyCpKZ/GyQ/AxSlxkHEU5c+ls6Cc7sZC+1gEeffBJXn1wjXzu/rfl+vfKJAYBi78Z2Lv/N2Tc3bxOuwaBAavdwnHLj/3Ggepy61920C40f1aWuPnmm3nlxVcnDGVVDTIpMgnVrcqjDzyajPhMNKGhignpKxUFgZVQWwxD7V4Mt0akI46s5FwUBB7LENfdcRVxeXbx4Yfvk1WYRsqMGDFR924iDDBndqq476m7SSyIZkjvw6OPYLEpGNKHiYGJiYHOqG+IIU8/Pjz4ZKA6o6YFAjw6utpx+9yEhIag48cjR1mx8vgdxnqHCBc2QlBVldwZWRx52r4iKiWM2oZqnGEhHL9i2fhCaUqJkAqDg4P4fL7xMVCkhgMne8zaG++Qn7deeYd3Xno/0K+3DYYbfdz793/T3NFG22ArXX0dLJyzP5oZgl9z06e3Ep0RijVa4bDlh/LAc3eJK/58oXjw1dtFeHg4YbZIlh6ygi/e20hPxwCtte188eZG3l/9GXde+09+fOQl8rVn3qEoZ+64dXrCTaUEXuzg9zHsTqydhF2CwA8/9LiUmBx7ymLxTaXueOiRCU89ulpef/UNcgqRg5bRxqoO+eGHH5KQED92IJWl1Rx6wCHCrjqEXXVgFVY0RQuqzUrghYXO1h7WfroZ36iCaljxew06OzsJibCTMSOJmAKbaC7rlR9//DF77jd/OwuQOf577qw08avLf0F8cgyD7gEOOeIgdEUPJGhIP1KY+PHRPdiJHw9+6cUwDCLDIwHoGu5glEG8chSPdJNdmE7e7HSxjUEuGPxiM1wkRaXjG/WTOStWIGDZ8qWMeIZoamqktLSUjtpBiQlCakgpMTBp627GUHygSIQKpmrg8bk5ZtkxLFiwgPff/ZArz79OvvTEx/KYo47DGmGhtruKTXVfkDU7lYi4EIb1PspbNhOaZKdwbjb/XvUgV//xCjFetF6B9Iwk4mNicarhLDl4KX2tQ7TVdTHQMcxgzzCdLb3U1NSycfMmNm/cwh8v/bv88IX1Eh9Mbfi90w/MbqVOf+cEHl9IpwSUmDt9vDLWd8SAF1a/TKQzZmKFDvoj77rxX/KiCy4mPDycF954WqBAfUWd9I/6UDQVxaKgWlU0q4amBV5qkLxtrd28/NJbtLV2I0wFIRUsNo32/nYyijK49ObzBCq88dqbpKdksvSkI8ZL+EwkKU/NprFZ7YSFheP3+8jITcMnRzFEgMS66ceQBj3D3Qx4+tHNQHlX6Vfx+/2UNWykqb+S1v463HKQ391w5VR1fbIf1Q8hMpLu+kHmz9yb/iop0aGlvgVTMWjvaeGt19/kp2dcwBXnXSfryusxDBND+hjy91PTUgmqianpGHYvOXPT+fEvTxEjnmHy8/MRqkb/0CAffPEePlcfA7YmvM4BzIhR+u0tDLvaSZsVQ1JuFKeccRJZuWlTjIc165uk1SXJLogjxObAqYRz7MHLsZpOOro7aB9so2ukhfbBBgaNLj757CNGO3ReeuAd/vyz+2V3iXci3HOyefmrBMD433ewV/6e4Tu3QksJs2fP5mHjcepL22XGnISJCD8pdzqnt3JTnazYUsWi/Q8fJ3BTdbu856//RJpwx9/uIK0gbrxiRWV5FYsXLxaqTyA1E8UUwmJa5EQsgqS+vpVnnn6Jzo4BbMIxruJ6pRt7rMax5y4KfNyAzuZeDjhkv8DBO0pdDKp/jz30OA1NdeTPzmJU6WNQ78bid6IYVixCQ1MsCEUw7BvEaXWimzYUU5CUlkBl13o+2/IxIeEOjly6mJyiVBG84PFFq7W2R3Y09NJS0057QwcWxcLmTSX8674HOOzoxbKpro3hkUGysrLQrBoH7XUgKBLdb+LxebDZfShCY9DbR0NHHWlZKYTECeYuSRYocMAB+7P6kefYZ4/D2FLRSr/bIDkrhth4F/laHj7dpLSykmHvACcuP4ajlh0ithkLHe7724PkumZwcNE8Qu0uhjxeDGmyaL8j2VC/hv7GLob8vczcs4ATTz6Bk045Tvhq4U/X/lO6e/3ccMUt7Llotjzl50umRNR948bs32N85wRWBMyaO0Pk5ubKqqoqMuYkMCaxtk/e7UfglGwuxYqdF1a/xuEHHiNvuf1m6pqr2e+QfTj0iINJmxE3oZ5LMAwDVVWRGghzrMuCKSxYpJQSNcTKv/79AD0dw9gtYVhUE0Mx8SoeWvvqOe+YZYHR88PaN2tl6Zc1zJ29x6Rr3NYPjQlvPvGJrCqrJbc4i7PPPYO0olix37J/8s9rV8vP3lkHfoHf78UrfXQOtqBpCg6rA4HAxygJmXF0V7fQN9pB3szscTJUbW6ULz7zEl0tPYz0+0hLyMIz7KalpYE582ezZu1nvPv+O6xfvx7d9GPqkptvu5mN679AURSWnn6k6Kxwyzeefwef7kbTVIRQ6BpuZqSpg5T4KLDtCQLycvJoamrkld73aW+LITo8jqaOKuJjVHp625EWG6HxaSw6ajlHLdlPbFND2oTucrccbjMYDPXT1wyYAZ1aNS2o0kZ+6kwSc6KJm3ccJ513rBiriW3NgnmHFLL+gxKUYSsfvbSWqpI6ecavlpM+MxAMIsTXPy+7gPL5reA7JzAAArJzc6msrGSxuf9/ZCo0kQjNglWz8pNzziU9J4W/3H4baUVxE8ENwe+srKySOXnZYBEIaY5ll4MUSKQQQkhpQWQWZsim5s9AsSCEil0ROGwO7GF2HnniWV5+9WUZExZHUnQqjFgY6vIEJeGkcKEgcRvK2uQ7r33AGy+/TXHxTFb+5CTSJiVjSE2iWlUUVAQKbr+HroE2Btw9zJkzh7yZuei4SZZhHHbyPqzfso4r/3AZv7tBSBOJhsb8uXty0nGnIEwLNiWEjLR03n37VZIzk0krTKSkpILa8npKNpeSFJ/C76+6luiYUMIiQnn77bdl2ZZqzCEFLdyKpmmgSlSLTlRaCouO2peGqibZ1NJIc2MTkRERFObPorN/mL5RSImMxOMeZHTUR+6MAtZXd3P3Pav56KMP5JVXnEt2QfSUJuR/u+VeFI8NxWGnqrKP0WEfum5iGgAqApU5xXPY/8d5EwkrwXmcuTCHjo4O8gvzqCltJD83i/TcpB+IzJ2KXYDAAWmVnZPJXXfexdHLjpAZhclBH+p2gtblWN6oEZTQgXzVwpkF5M/IZnbRHhx99JFkzUvYNuwySKqKigqOOXqJCBhBFKRpBj4mJIZiYlikUBySJSccRnV9Hc21HeP+YOkzaS5tpqamikhbHMIT8F3OzplHS2U7NV+2yTWl73LqmSuFu9dHTXmNXPf5Rt55/WNGR0eJTArlytsumtAGgkY23auPbxmEEAgVPP4R2vvqOXHfo1hy+vyJ+xFwpDiQK2/+JaWby+XmzZs5aeUJE6r02L2asBdzZX19PUedfqjI3Zwj77jxb2hWlVBbJGFqFOs+3kR+QSZ5hTm01nYy5PZg4MNUFKRdJ7UggSOWHsRAVw99dT0BLWTQy/4LFnLI4uWUV71I/4AfW6iT6AgnQ6Pd6H7BnnscxoefrQE9htNPuph5czPlby79BWkFMaKtfEi21ndh94fS2zNIT38/il/DMCWG6ccUPkxpYm6nXC4qZBQniLNnLAc/3HrRQzI5NekrFvzdQ9LuCLsAgQEBS085XKx+5in51zvv5qKLL5RpefECdZLxR2x9iDpFNZ1RnCMW7LFAFubOJGtWgtjGHTVG3vJKmZeXN2H4GYvD1AXCLtAUJSB9rJAfnyMuveYiecZJPw12GwS/YUURAou0oRoWNDTcHg8y0iQuNo7nn36RJ195iE/f+Uzuv3B/tmwqxeeW7Dl3L1557WVuvvJP49dT8mWl7O7sIzEimbaWVoaHh4iwRwUv2EQqPlSnxG8dBRvbfRZnzCoQM2YVTNzn5M+YMOTrR3NYQMJfbrkVZ0QY/3rsHzzx8NPYLXYc4RbKykoonlPI3gv3ZO2nG4kIi2DvveejWiVbKjZz7/1/JScrm/7+PubtNZcjFx2JxWJhw+ZGTjz+IB555Bk0IXCFRhIXFwtI3EO9uKwWcrLT+fWvTuPF5x/j1JNXkp2dLSMdcZi6iWFIYhLi8Pl8CH2svYqBLnR0dExT3+6zMpafDHDmeady/z//RWSBJnPnpU9NqvgBYNdJJwwaeU5b/mM52D1MZnoOl1z6K9JmRk+Uip2crTI5yT5oHLpg5WUyITaBc84/h6TiUDGlx27wNp97/gW5bNmxYrwdy1jbyslhiJOJb8Bzj74mb/v9XcS5EnFYw/GP6tg1G3abDc1iwTPqpTBnBq4YG7WDGzFsOgPdA1RX1dI/0IumWnHYQvF6/KRlpJKamkpifBJCGhjorFhxIs8++SKbvizHLpwYuolXH2HQ14MI03n+w0e/NqR0uzChamOVrCtr5u+33c+cebM56+enkT4jcbwofHN1l3zumeexKRqGx8BlcRFiC8GiaigWyWtvvgYKqEIhIiICocLgyCDHLltKU3MHQ0PQVN+KMCSd7S0kpyfQ2zdI0az9WXTEYrLmMK45lK2vlqsfeY4vP9hEuBKLzRdGbkwxmQm5oCuBDgxSx694GJZ95O2bwqHnFwtp2x4nTdAV8MCtv/uH3HfxXuy9eE7wWQlobtuPkd89amGNYdchMIwbZBrLuuVfb7uL5uZmVpxyPK5wG2nZGRQWZwmA5558WYY6Q6murCEyLJJHH36czOQ8hvpHGOzvRxc6GQXJLF5yKEcdt2jc8jw0MMxrb74mC2YUUlw8czwfNjAS214KY1ZwHU458izZ3+wmMTydkX43drsdi0XFYtPo7e0lPCQCafGTu2cK+y/ahyefXM0777yDbuooioKKhb3m70VOVj4nHH8SmbOjxLgkEdBaMiQvOv8SQi1RGIaB2z9Mr7uT4049mp9defZ/loUV9AX/6fK/yIr1dZx3wU/Z89iiiYVt7EaDHpWPX/9M1pfX4bQ6sCgWhJCgKiiKQFEUFEVhaGSYsrIS+kcGAAhzhaOaKvvteSDPvfAig74B0jMzGB70ExIewtkXnkRKXuL4WFd81iB/dd5lOIwINLeDQ+cfg126wBRBV6KJV44yJPuZsX8GR/x8nsC6g5szFPDCrb/7uzxi2WJm7p37gyPwd65Cb12REA3SZsaIm++7hpeeel1uXldKQ10DI8NefD6flFKi64EUvNzCHPIL87jwVxfiG/HxztsfcMQxh7LHXnNZ/fxqnlv9HKtXPSWv+d3VxMVEi8aGRpmbkUPx5KqHY/Wjt5rqwJ44+J4KV990BTdffTvRWgQOzcHgSC8jhhfd48EW6cCjD+H3e9nn4BNZePh8sfDI+WzZUCY3b94MKJxy+gpRXdIg//C7m6j8Sym//e1vZUZR/LiBJmlWqEjNj5Ntdb34pZ+Ugnh+dMxylpy0aKfIu7XLbfyeTBgZ9FBUXEhkhIs3nnxLzls4m5is2Il9ePCnDw8dPW2o0kJSbAJOpxMVgVDUcQJHRUQxa9YcPvnsk0C1S7/kpz89h03rtvDzC89jxBihraeD6pp6DKETHRc95crXbvqSIXc/Xt0gxpbCwEg3XuEdv2bTNNGFlxFjkHUbvuQI5m3b0BuY3OK1o6uT1q4WZqq547Wxxj8qt3PcboRdSwJvjaAEqVzXKEs2laEoGmAyo6iQ3LkpYus97t23PSCLC2ex3+F7CBSo2FQjf/e7q1EQzJ09i33234f9j9xv+3nAO+rqPqZ+m1C9rlm+/PAbjPS5iYwNo3+4m+rGcqQUuAcMVKuF3//pt+QsSJqwnE6uKhH8/dnHX5fXXX8tq555nJzi9HHj0xvPvicbyls4csnRpMyImLp1+E/2dTq8vfpT+fmHn7N02dE4XXaGB/rZUlHCIUsOJTYjZupYmLDli1L5xUef09zQjFWxBrUHFU3TECJA4tbWFlAhOiKSww85HN0TKMwnFYlfM5iz12xBePDaJxneMOGRfz0lr7v8BkLVaGZnLSDKloBdOBGoqASksF94GDR6cSVbOf/KH5E2M2FqF4ZJ91f1eYu86fqbuPQPF1O4x3biwXe3/MGtsGsTGCYIMDloZgcFOF5/7h259tONXHnDL6cUfC8vq5LClOTPyNsheZs398uulh5q62p49913+WTNx+MWYVVVUYVGfGw8xx52JDarhdjYWHTdhy69GLrg4w++wDQEaRmZvPvBOwx7h1CkQnx4Cp5RLyeuXEH3YCdD3j5mFhcAJtfccA1PPPsoOUXpE2VoJi8kkw1xk+ouT5a2kztWjB8zBh2u+Ml1smhGMaf+YpnQRyRb1mySwhS8/9H7FMzOZ97COSImLW6bSK7Opi7efvMd+cHb72LqEotixW51oAWlcXR0NO5hN8sOPxZFaigIpAApDbyqj1n7zBZqlDK15NVYuaJjzpDtNT2EqpE41QgcWigWoY3fk1dxk5gdxX6H78WLrz/PPf++ffuZaTo898Bb8o033uDvj/95qyZ2u5eqvCPssgT++oVzqwmSULWxVl5x8dXcfvvtpBTFjKue290LjZFFh3/+8Um5/tMt9LT30j/Ug2pVkSJADGkEfqoIFFWSkBhJfkE2c2bNxfAHEtp1Pxg+lU0by+jpHKCxuYURzwB2q4OZWbMJDYnE8JuMeIeoaS1n0N2NT/pwGyP4xShPPP0YebMD7WHqy9plQ00jZWVlSCkwTROv7mHZ8mPIKkwW2yP01DrJk1RpHU5edI4877zzOGjF/MCxPbDx801ysH+Q0vItOKKdzFs4l6IFRTusULLm3TWyoa6Rd15/mz3n7onhN6moqCA5IZl99lhIeEhYYEaCBDYUHTXSQm5RrrBF2LblkAE1m1rkdVfeQE1FPVYlBItqQREaCJOcwiwu+d2FfLF+DX/5y1/4eP27OyTwa49/JO+++26e/+DRHySBv/M98I7w9RqPss0BuUVZIjUxVf7l5r9w6wM3TIQgb0+tMqDyk2b55auV9JT7CdPjGMaHTfMy4hnEQCcuJhbNtAWqcgg/FqtJcmISe85fgOE3QVXRTYGiCKQK7R2txEQkIZuaCXG48Hq9bChZy4F7LSIxMgvDBzHOBNaVfIZXG0UXbkb9w9RvbiNMxMr7772f3vZBaqrrUKzg8/mwWCy43W7efOoDCmbmyWOXH01WbgbpRcE97FYP9uReUKWbqqSBQfdAz8SgRoE1wkqoEcrMnCK+3LyWt557i5J1pXL2nnOITYoR0YlRE58XgXKye8u92f/A/WT5xgq6WruRwsTj92APdeCXfoQQtHa00dTejIkfPwZfbPhSzpo1i/7hfopmF4n4lLhxX2727GTx4Et/p3JjnXz80VVUlFZQsqUUUxrc+ds/kV4UJzaUanJGUeFXPgWVZeWccuJJ2/5BTo0/312xyxL4P4KAi3/zC3581jmcedI58jdXXsqMOfkT+6Kx/aQBeOHTVzZAWygRRiKoGoPaEG5lGGm34zFGCXHZyc7Ip7ayCiGsJCbFcNjixUhpgCqRUqBpVjAkwlQZ7HbjULxEhccwNNoPDskQ/Ry54jDeW/UFyZGZhDqcjCS5qe+pwquNYrc4+fydjWz+uJq+Ri/ufkl6VB5tPU24PTp4JOnJOWhCo2FjG3+v+BcWp8K8+fNkXHI0CRnRHLZi/4n98iRs2bgFCNTHGhsfBBTuWSDKP6qQhs/PnJlzKK0opa+9j4/e+JCDjjhIRsdFTS1hFFTvk3KSxJpPPpPvfPw2Ho+HfvcAf73vr0jD5JBFB+Mz/Ei7QVZONmZwP7tpy2b6+/t56snV8rdXX0VKTrKYrEHkzcsU18y9bFxgbtywWebMThGY8MwzzzB77uyvJKHdbh8vLPhDxC6rQu8spqjaQclaU1ov//D761n3xWbOOe0c9thjAfsdFfQRWgA/bH6mWTat68HTKXCP+BnW+2gbqKems5Rh0Uu/t4uHHn0AIQQP3P8gI31DHLjPAURHRiElmGagIqXf8GO4BV0NwzTVdNDR001opJNNVeswLG4OOmYffnXVeeK1uzZKvUNFDNvoH+zjw5K38WqjjHoHiY9NwBxViA1PIMwZRntvC8199bj1YTy+UWwWBwtn7UdzYxvDo0OEuByoqkC1aTS11xOZHMK9L9084Sue1DlixSFnyjPPPpslpx8wEVJqgt5nUL6xTI50DVNdWYPf8KHZLCg2lcI5hcw9cM7E57faw253Apg8EUzdU5vw0pNvyGuvvpYnnn6S7KKUr04bNaH8y3p5wQUX8I8H/05uUcb2AzR0+OWZV8nly5ez3zHzpqrQu7nxagy7nQRGheziDPHQqvt4+uFX5Huvf0h9bRPVlTUyNDyE5WcfKeo+7ZKRMp5RzUqvMoxi92GaXqxuKxmZKSw55ceMyn56+zqYc0CxWLD3PKkPGZi65I033qarvYPWjnbc3lHCI8NJjEylKGVvUuOyseCiqqGUhNgEQuJVlp54LFhgxl6ZvP/0ZxSnzCei30HncB61bVV49GF62/vZs3BfwuxReL1eQpRB7IodrAYoJn6vTlNTCy57GC5rBDGRMXR2doGUHLrHUVR3lPHJ81vkPscWjWsb7dX98tknX8Q/Cq89/zobt3wpZ8zKR7NaKJ5ZREZ+kpg5o0h89t4XMiUplc7uDiQGGhbqS2sZ7OuXe+w/X7hiXTvsCCilRCg7wRABq1atQtOsnL7yTI47fqksnl3EEUsP3k6JYIL10ZrZY8Ze5OZnCIzAvG6TZSRhy5YtHHPMMd/1k/ed4XsvgXdorJgUrVW1qVH2tPTTUtGGzRfKUNMox+y3iLotw9TWtWJaDdxaP/W9ZXhtvex90Dw6e1rYUlpKWFgUNtVBR2MnXR3dREaGEx7hJDY2Fp/uo76xjpb6HsL0ZI48cBnCVPnw8/eIyw/liJMPYMGxBYGHVIcvn62Qha58PF0mw8OjrCvbxGufvI6m2thrxoEoPgsogpbeBmq7yvAwhNd0M+IeZcXSE6naXI/dH0puej6D/UP0DnQz5OsnNi2K5OxYlizfH3s64rfn3SwHezy0t3cgpYmwSPpHe/GbXkzTRNM05s+bR/HMIvKyszB0Px7vML293VitVoQKQlOJiI9k7r5zREisY6fLG00Y0YLzEkzsePqR5+SqJ56hcks1YY5IUhPTGB4eJis7m4LCfKQJmkVFtSjYNQct1R0A7Lt4b+LSIsmam7iVP9wEU2Hx/GPlL3/5S45aebDYblG/3Ry7AYF3Ajrgha61Pln1USOy30KULZ7erkGG3G4G/N3U9G6kbbgOLcKPYjdxhTlJSkqiu6ufjrZubMJBWkoqC/fZC2EaSCmRUmV0xMv7b37Kls9qOGnpmdhMJ3XtVbzw6WPk7JnCrL3yOf83ZwkkeOphuNQtY8IcDLbC62+/z7uff0BkVBxRjniSYlJRhYUBTy8b6tcwqg4w7O+jd7gHv0dnz6J9CRmJYuGs/VA1QU9/NzVNFXgNNwnJScQlxOIxRukb6KWro5e2thb6RnqIigmnp78X1aKg6/p4wIQjxEZEhIuZRQUcuugAevs6GR4cCCZTaGCRRMSHM3vPWcIe69i2CPvkn9vA5KUXX5RLliydiHgzoam8S/76F78hPSmLlKQUnn/hBex2O1bNht/wkZObjYoFhxmGqUscETbi02M47rQlIjYzZErxgi3rS+Uvf3oFf//738ndI/mbt9nZDbDb3fJ4NZ2xhWlSqGBsolXEh8YRExKLzw2aZsNiV8mbkcYll5/NscsPZUZxHqpFYWZhIdHRUYx6h1EsfiLjney97zzACCQzmHbksJWRFhWHLw4NO95RNw7NRVJMCmf99EwyMzN598VP+O05f5IdZaPSngBt7T20N/n5sqSE0upKhN9GUe5s2jtbA75joREZFo2mWJCKQVphIuf/5mw+qHpW7HXIHEb8fTjCFHLyEth735kcdOAeKPgZ6BxgqMtDdUkDngE/7pFAHa1wVzhDA8PERiUQYnHhsoXhsoURag9HNWwMdI/y3tuf8Oebb8MwwWKzI4SKKhQsaIx2j/DZm5/L3spe2bCxOVDKRmei6skO1v8XXnhJPvLo41zy60vkG2++IT/66GNZW98g/3r/rcTnRHD+5WfxixvOEm9vflacddHJLDh0FjUdZYSn2Ljg0h9jWHxYbBpWYaOzvosbf3OLfHPVp3LcTy6htKSS3IIscmcn7+Y73R1j99oDT8LksMLBVg+DFW5ptFvRfCGYMtCG0jC9GFInIjoeKWDPvRdQ/XwleXm5NDc00d7VgaGYWB0W+ga76OlvJyYiDsVwoOlOWhu78A5Ad8sAqrDg8/nQdR0VlcSIZFLSEzD6Nb5Y+xkXX/Br8CPjrSmkxKTR39+PTw80BrPZHDhcDjq624jLSkZYVaTQ8RqjXHx5oBsDEo5evkjUft4iS8o2UzQ7h5h0yMwppre3l1VPv0LBzCLKK72Mjo5imH40RcXEgqpaGB0dJTQ0FJ/HD3qw3J4AiYkNO6NDgyQnZdFQX02gH7hEQcWKhjQk5esqaO/u4YoLr5VHLTmWjPx00vKSSSuM3kZ1LS0tlR999BHZ2dmYpslbb71FREQEpmliCVERViuZM1PGJ2jFmUsFJhx7wpES1SS7KFnkz8yWve2DOJwOOjuHcLlcXHnpVfzhT7q0OgUHHnQYoJBXkLv7lZr8BthtCTwZpl/ho1c2UhS7AJuuMjLkZ2TEi9vvxmf6eOXlN+h9sZnIdDvlTRXM32s2S49ZRmRkJJ+u+4SXX3sVlyOE/v7+AIFNC8PtOp5ugd80EEISFRGJLnV6Bjvp6+thc20XqtOkf2QYTdoZ6hnC7R7BcCl09/cwMjyKw+IkMiKWUa+HlLRUyjaVMxjbR1RSGF4xwuJjDyR1Zsy4xTYkCUIcLkY6fdx2519JSU1k0UEHExIaxoC3m7fXvIZV2LEqNlShYgoLFmFit4fgMUZwuGxYVCv6qA4o4/tVXdjQNCuff7yRffafT3nFJsDEamW8MiVSISMmg/NPuoh33vqYzR810TzUSGyBQx5wxAJCXQ4M04uu65SWltLX18dxxx3HkUcdJUpKS2RTQyOtra3U19dz7rnnbks4BYr2KBRjGtPw6CDz95vDAcfNFQg48fAzpW4MMyM1F5/ppbe5jaSMDNzu4R3qkTtdkul7jB8EgSNSrMyeNZfWDV1YdCeGB/yGjk968OChtasDS7hCdWUTlig7c/ecS99oP2HRYbz7wbvoph+pSPqHBvF7DIxhP3XVXQifDb/wI6VEs1rw+/00dzaTk5lHmCeCvpEuvIoPK3YM1Y+0S0a9o0QmRBMfl0RHSzftXe3EhMfgdntJjE+kp6+X8BQH+XOyOfvSE8TW+86DFh1Exed1rNvYQ3NLOw89/BipmUnoamDvnhATT19nH8hA3LKCAvhJz0mis7OTg/c8nC8+Xs9EtrxAxYIFC2+/+iHdTb2MjPYzd8FMRvw+bNEOFAVUxYIVO20tvcQ40nFjY3NZCyPefnrb3yY0VEWzmQiHiWJTKCws5KijjhISmDljpiiaMfOrJ2nyntqEnMJs3vv4bQ5YMRcUOO3sldx69TV0lZawcOFeFC08iGtuu4XLfn/5FAPbZNLu7uSF3YHAW/n7tpmyoGspd89w1n+2GZc/FtVnxW8aeE03Lf11eI1RYiMSaait5oyfLGf2wcWiYnOVPPey8zC9BqNDIyw+4nBSMzOoLG9GGQzB9AT6C3lND84IF929nYyOeijILkKTVgxMnBYPPuHGpjoIlE8EQxgoukJxzh6khQ5TWVtGa3src/LnYXoAFHoGOjn29KMYa8syeb8ZHR+FoVYGJPHICFLoVDfUoVg0+vv7SYtTMJEoioIpJYbqJyU3kXMuOY3UvBixpOgsefLRp7P+y/UoiooQKrrUMVFwojHSAulpxfTV+ohIDKHbHCA8OgSnZsUirHzx2VoyMvZizdoKNDKw9A0wt6AQj6eXJcsPpvjolED6347mY2egQHZeJnffexflW2pkQVG2ME0Ti9/PzMgQ0nSdvoZWFu65H8tPWia2G4n2A8H3n8A7AwFaBsKZqMnBmj4suhNd1/GKUVp7mrFHWmjrbqF/pB9d+EGF/Hm54pk3nuayCy+TC+bMx+P3cfRph4uyN1rks/9+DacRjakr+KWHfncPMUmRmPgJiwjFN6Rjs1uwK3bUERVV1bBiDYQfSg/9vQN4hvykRafjtDsor6oEBKHhoRh+k46uZnL2iBXo0FUzIpubm1m3cQPCqxGlJFNSuYWYyHgGBweRqokuTeLiEhgaGmDTlo3ERschhIKp6HjlMOdfcgkJRS6BDitXnsqG9zYBkJiYQHt7B5rQMDBQ0YgPTSBUicTnHaW+pImkGeF06n04nT5CNIMTT1/O+vVNzJs9i4a6djJjwkgQTgxbPFWftZJSkCgj89WpgRpyq5/bK5Uz9pFgGmTu3FSRkZ0hG+uaKJiZPf73vOwCEuPSebuimuzimT/Yve8Yvv8E3pkJDMYMuxJCaCppxKH78Ek/g55eBtw9SJeDlq4WvHIYXRpTvvtHZ55OTVUto4MeejsGicuOprG/FpfsQxoaXnOU7sEuQqKyaWttITM5F6clFBM//f29dPV0oaoKptQQMpAYn5AYh9/vJioyEqfVhbMgijXrPmTW7NmEhUQRQSwNb5vyudeeor+zn/7hPho76jBMP6G2SGJc8XS0dmC3OkBKDCROixPVpdA3OMCIdwCrZkPXvBy4ZB8SZrjGCVWYXcxoE7z3yVt09nWQEJeCMEGRClJAdEwY0WFhDAxZ8Pa3sPbTMlLyYnmn4mMSk+NYeeJKYrtNYiNCKI4vQvEKpF9H1130drfT2zhAZHYU42VeJ3kBtiHw1kkZTJKgCqSmJ/Hy869y2JEH4Td8eDSVtW2jrG+tpENIfnLt8mkCf9cX8P+CIIGjU0Lp93bjMQItS9r6mtBtHloHehgy+hjRB1m/6UuOOPGAwHESZs4pEjPnFE1+GAWRXllSug5hquiGj5HBEcJjnDS2tbD6jUc5eN9FdLZ2MDQyTERUBAO+Xkxp4PW7OWLZYt56+R2irFFkZiUx0D6CMyQET/Es6hsayMlwEOoM4+XH30JTQgnxKwyNerEbLoaNQboGO9DdBnMK9sRwg9/vx+/34zXcqJoNj6JjsdjwG16kqnPo4kMC9xLMvBK6Qnh4JIUzC1i/8Uu8fjdWzY5iWFCQmNJLbmEadZXtWFUrnn6dDetLiMuO5ccXnk24M0Rs3rJRNlZVsuLwUzGGYHTAx8iAH+H2Urqmhux9oibGXcJHb38hW5vb+PSTz/jss88wTD/5+fnM3WMWy45fRmZByrZFCxQ4ZukxXHzer2ku65UnnHqscEibfPLux0lJSqEgJYyUgpgfOH1/KAQGUGDA2033aCsWI4RRfZjmgQZ8jAR67OpuBnw9DHkCpWIwoGpLvXz2iefIy8tj2elHibGKIfc8eYvAhKcfeVlqQmPdJxupL2lFt3iJzw/n9S+fJSYkgWOPPJ7B7mEG3L30jbTy8yt/wkHH7yHS8uJkz+ZBYlIVwpyhdLeD1T6DtuZOauqrmDVrFna3E0P34xMmFi1gJbaqdlACNalMr0F8RCqGT2IYBrrhQzd1oh3xpOTE8/x7T5FemMJfb/s7KelJ0hkawpJDjsMwDHr7u/B4PAyMDDJQs5nDDjqKrNhCupo7SEiNJa4ApIxjS42EAYkuDc675MckFIQLdOgbGWBQdrGx8WMO339f3J1WBtutKN3RlLf1QBWSLMRIBzzzzAtyxDsMDp1Fhx/MfvvvgzQFNlWjvKyKc1f+nAcffUAmFUZOqboJgX5WKSlp8s3X3uas/BNobGijb9jDrJRk9jps7tQ6aT9QKv8wIrEgMMl+OGLuSdKCjWHvMMuWL8FrevAYo8wozmdmcSGF83IEJtRsaZZ/uvYWqkqrMQyDjPw0lp5wDMtPWxJQR4ORglVb6uWf/nALI206h+y/iGHvMGs++RQLNoTfwqnLz+S9T95CRrr50wNXirFi8MPrTWnpU7BpMNIMXV0mtQ0tfLbhUzx+HzmZeUhpMOIbpmOghabeWkbox2e68Y3quPQojlt0EnhsCF0EDFGmgd/w0evtQEZ7+PWdK8U7qzbKhsY6hkaHqC1vIFKLIzw0ioqqUjSbQkVtJTZpZ4+8/SjILCAlI4L99s8DNzz+zBusKf+c6Pwwrr73F4H71mHja1Wyr36Ah+99mHCniz9fcwPuTuju8lDZ2EBoYii1PeXUdlSydMUSZi9OGa/D9dqzH8jhwUGSk5Npqmli47oyyipLuPWeP5JZlLRNhZD69R3ysl9dyfnnXsBfbv0LGSk5RCeGc/Vffzk1eUH8MNxGW+OHQ2AYr8E8cffBn5P9iBJqNjfLO667h/qKJlTU8aT6UX2ItNxkrr3+GrKLksWZK8+TaCZXX/l7Lj3/Kn7581+zpWwTdY01/OSCc7jppps4/pjlxCXHEpsaRsbMYCqdD5rf6Zdar0ZCrAu9G3raobvbS2NHM+tK1jPs6Wdm8Ux8Xj/1rbW0DdbhUQYZNPpIT09n0+dlHHvACeSEz0b12DAwME0DQ+q45SD2BJVlK+dTUdNLe2cLw+4hHnzwQezYiQyPJioyhqaWZkZGhvB7TfxDcMBe+5ORmMqBC/clIkzw9Juv0aLUcvqvTiFpRmTg2v3wwSMbpLUjDId08vSrq7BarSze/3BCbBF0dQwy6ndj2EaZdWAhmYfYReXmVvnKi6/Q3d1JSXkJS48/hozsNAxDUrOljkcffRzNpvDLyy6aWgMsWFLppyf9Sg60juIZ9YDF5O6H7iCpMFL8gPTHHeKHNQSTy7tsD0Fjy203/pX2mj5cWiRSmkjVQFMs2DQLnfVdrDz+dPZauKeMDI3iZ5ecS1ZhkvD53dIUOhVV5Sw5/ihy5ieII088RD7+1AM8svqBbfJ1m1qaEV0W1NFs/IOSkT6B120QYgsnP7uAjSVf0tPVQ3x0PFbNhmrR0KWPjNwUfv2bi0nNjxQbnu2Qfet9yGBXQdM0MaSJBZWB7h7uvfVVDOGjd6iTpq56hAmmxcCPn6GhIaLCYkhPzcKqWVFRUfwKba1d1NQ2ExbuxGt6Ofvis4gtdIxX9gTo6enH0aZhD4th3sz9ee/Dt3n40VWEOyNJS85Bs6r4NS+Db33MO2sHZHVbCaYJhx22iLPOPYPs2cnjrp9Dj9yX6Oho2dzWyvXXXs89990lX3r72SliVEXFO+pHVWwkpkeSlBf5g4x73h5+WATeASZXcPzr7x+Q7ZV9OBQXmtBAGFhCHETFhNHV3cbAAGiaxoeffMwf/nRNoJ6VCW6vh02bNlFeUcbR4jAQsGLlUvHcU8/J1Y+9IFf86NgplTCT01PYUF6B6OtG9TrxeQ38honf0HFawsjNKEIoJjbVRZgzDGPIS3peCuddcRapMyIFBsRluJBNw9id4Xi9Xvw+id9v4vFaUBULit/KoKcXq+HCIm0oisbA6ADdfb3ML9wXh+pkpH+YIX0YVdOwqFas0kZDZwNhXhfR6bHEFjjE1kXwZ8+dy7qKGvq8o7hEHEcdeAI9Pd0MDPUHFhBNo7qinMGybnxhQ5zxi1NIyo0lf07G1IL7wbrttU01zN97D4487iGWLl3KM4++JI9fuUQg4cXH35TNDa3kZBbSO9DD0uOO/cHud7eHaQJDgLwS6jZ3yDef+4BIWwyq0EAxMDWJKTxEJ6SQnBGDe8hD3/AA8f0xZGdljEslv9fHo489jCPUTlpW6riBZfkJy1m1ahUrTjt2igROmx8hPnzOKzXfKBYfIJVAj2AMDEMnxOIE1cCm2UCF1Nxkfnz5ySTPjByX5qrLxBoqKcyxMzpsZ2QYhvthaNDDkNuD7jPxer04LB7sagg2ix2/cGOaJjV1lRy41yLC7RF4vV6GfYP09PZi+E0cUTZm5xRy+PJ9xDb1oyFgefeNYjVHECIgmkOsoVhj7Bj48ejDnHP2TyhpXI8ePcTByxYEugdurQEFx2jDxvWsOC1gjT7ppJPkddf+gRnFhbJsSxl33vp3Lr/kKu66/V6SkhJYs/ZTZizIlSm5sRNJ/tupCfZD2Q9PExjGq1f87U/3EOtMQng1fIzSM9KOhyHCohx0DziJUMJxhNpJiogiJTOWt19+g462ZhkRHo3u86NaNGbOzidvTtr4k5NbkIuiKBx+4BL5+rsvjXfZe/OR9dLj9uE1vRi+wCqgy4Cz1DRNdNOPJdi72C89HLJ0vwnyBv2n8TNCxedPr5MzZycQYkJIN9itIA07Pt3EbrFj0xzYsGOx2FBVCxZseDUfMSkRDPr6SHClo2sGPqnT1lmCUCS+1kF+tuIUYc1iosLHWAcLGXBdDY30oSg2FJRxopiYgQblPoOB3kEioiLY84SFAfLuoLZ12Zf10ma1j7uSfv/nK8SXGz+Xxx69hD3n780Dj95P2ZZKZu6Rw013/k68+PTb8ozTz2TurLnyF7/8OWmFU3tgbRNGuZtX5pgmMAS6B27qkj1N/eQlziXE5uSzjR+iaQqhLhfh0SEMuwex2AVCSFRTxTPkQ7OqbPhiHZ+vXYff8BEW6iAtO2WKVCialy9+9/ur5LVXX8fJx58ui4uLqdxUS82adk45/GxGjSEspj3QZA0jsA03TQzTj6LY8SkjJOXGst/S4qmVGYPn8Cs+ulr8hNkt+IZhaMjE69cxDAlSQRMaFostUIRdkfgMN5kzUvntFZfzypNv4xx0YRoqHpuXnJRcwqPCaR2uw+31yFDsovzLRtnb3U3p5nKsqpXs7FxayjvpHe3Er0osigVFqIixpnNSoloUWnqa2PeYuYSmw1cVpt+wfj1Wi2XinhR46c1nxZa1ZVKRGhkFieLFF1+UuTOzQYVjTj5U5OSnyxefeYXTTvsRRx9zhLzs97/6zzpX7AaYJnAQNeX1hFoiUAwN4Q+0QplVNJuW/mp03YPfALfbjVWzERISgt1upX+4n9KqRioqK9FNKMqZyaW/v2iinG1QjSuYnSsef+7fPP3k83LDhg0cf+JxWI+IZNN7lVhxYTEC2UFgBgsFSHRDIk0/XvycdOZBbLesqoDI+P9r78zD7KqqvP3uM925bo2pOTWnMicEUJBWFFBGGQQEUREV+FpEBPlapbG7HRuk1RZsodFuW/kUhwYEgWaSYAPdiMocMic1pFKpebjTmc/+/rg1pDIQpLVDJed9Hp4ndau4dc+p/Tt777XXWr8qHn/qaepSC4u2LKaKYwY4nj/j4KipGqZjYgY5rrz+ct5z7nECHxp+VyO9LXGkGyWailGdqsPxbEpTZfz+kVdIPheRTz35DL293QyPD1Io5DEMg2SkhFK9ihFGiccTRLU4qjBQpEAJNBKGQbSulOq3KQcU1nTvbWDOee5MZZJfjDl0dLbPNIpfclS7WHLkVZx90Vny4x+6lAsvvEg2Tc/Ee/2CQ7u9bChgKHr2rN+Comh4noev+CQTCTStOPClZqH5UUy7QCRSjAgbhkEsFmMsO8G5F57LD39wBwvb6uYkFxTdpmd/zbkXnCXOvfAscOHZX26UWXsSVRpESM42ap8ab0EQYHk+jQ0VGG3M+gjv3shdwpNP/Dd2v8qOyCi1lU2IQKGivIogCBjPj2O7FiLlMWmP0tBZxXvOO25moHcsa2Eka+P4Kpap4wVxHGw0FNY/s52ega3YrkM0mUJ1JzGQmNkC2dFBrLgPnoqmRBCBSkksTXm6HEVRcaM6yYa2oqPia7W5EXDhpWeLBx96UHZt7JMtSxv23tcKEEISiUT26su1aFmTOP2098r/eOAhPrH0o/v5JYemcKcJBQwgwJMOBTuPKXMoCpRXlrFzVx+5wiRaEgxpoPk+tmuh2RqqKnB8h8amOq7/2udES+dCuWLVyrkOiru9/56D0sVhZHIAT/UxRBxVFh0PQCEIgmLvqojHR9//3mJ1z5QQdhcvHsREGTU1VYwPj7N5+3p84RN0FxfjnudRni4jpivUdJZw4x3XzdlDD4z1snjJCsZVm+E+E9squhAKAsoj1Yyr44y7o0g3wFCNmYvyhE9V2QKWd6wiM2QSNYrFIaZdYCIzjpUZZ9WxS/daiewTBZYs78TM28V99vSI3O3+5Qp5erp6ecs7VoEEOf1cFLBocQf9/f2zP3yAPe+htiUOBTxFa2cTTz36LHGRQmiQtbO0d7bR8/xGPNcj4kXQdQ3TsRCaijQDtnRv44OXfRAUuOiSD8ws+Xo27pSFnMOSNS37dhRQ4NkXn6JneAtZPUNUSaIpxc4Z03tJfEFbcyOpejHbyxpAwoYXtsuerl42PtNDWbSOElFJWaqCvJ0lb+bxcZECHM8mVRZHr/S59sbr9tpDT0yOULlYJ2HquHmd7JhTjOB6ASm1nKhIoZPDNDNoSoRABHg4+L5PNBmjULBorulAOgpe4OL4FuXpKoacbtL16szn3a/1y9SD5Mij1/DYw2tZurqN6Q6Uu9+rxYs7Wf/85uKx0x4zugwCNm7YcLCHz0Hj0F5fvB5k8S50LGtjND/AuDVC30gPppfnxFNO5NPXXInj2diejeMVW/A4nsVEdpKJ7ARLly+dfa8Adrw8Kj99yefZ9NtucJjr6TSNAtd+5ZPitp98m4rmUnpHu+ke3krv0Bb6RrroH+xhYKCftxxxNDtfzEhcwIWB9QX50288LL985bf45xvu4KG712KaFpZlYdsuGlHSsTLSsQrSkXJSqSSpOoPzLztzdg+9W4lfKpWmkC9GrlOJCLF4BF2PoKtRokqCltp2UpE0OhEMRUcIgRu4LGxr5JZ7rhMnnXwiqVgZpdEFlBqVlEarqYzVUFvSxLpHdxU/93T/rN2i2HNWKCqcfPYJwi5YfOqjn5V7VS0JOOPck0XX5m4GN09KgrnPgGgkzpLFuzUL2PNYiX0vhg4Vwhl4ikWrF4rT3vdu+fg9/0VCLyGlxhnNDvP8hhewfJuoZzNZ8Pg/V15Oa2srV155FYuXL6Z9UVtxPPiw49Vh+YmLr6Y0VsFo3+RsIf5+aF5WI1o7WuXLf1iH7ZgsXrQELYgTJUHUi0PeYLLHJaUjH3l0LY8/thbNj5BWq1BEBsWwyOQn8VWBrmgoqCCKy2+hKOQYY2F9E+l25gaTpkRSW1XPYPcYVaIcGTBjIaoIDUONYKhxWuo7cPtthq0sjsxz9vvPYNu2Lm74zPflsoYjKU/X4U0quIpGJPBxgyhCkTx45xOYhbfKDT3ryPsZHM9k2aqlTGTGOe+D791rr3veBefzDzfexCcuuUZ+/gufpWlR7WzSh4S3H/cOnnzyac5fdvrsPQ3g4Ycf5r1nnn6wh89B4/DKhd4nwUzv4q0v9ciPnfdJSmJllJQlufPh28SHPvQRualrA8uWLOW6666jc3mnAHj80bXyxPecMHOu2/fKmLziI58mJkqIaTGMuM7HrvwQx7xvWfEcdJpp94gXdsi1//FfPPrLtQSuIFuYoJC1OWrJ23j76hNJUYmGhh8xeWn9CwyODyDUAJ8A17fI+zl27NhBZ9NikpGSYjAJFRWV6Wk/r4xz3qdO5S2nL5m7fJ7KMe77r6zc+USGSqUeuxBgmR6m7WC7Nq7vMFEYQcQCNu58gU3jL3LZX32Yd55zpCCAb3zqx3Lni4NcccEV2OMBmUkb2/JxfQ9Lmky4wwxbfYwU+tg2sImMNYbj2UgfamtrOeOMM2hqX8hx04bjCmx6pUt+9+bb0IXBMW85luPe/jbqOsoEEvrX5+QN//A1PvOFT9KypGi98sBdj8m1a9fyrVtv2PdW5TAgnIFh5g/fvqJJnH7ue+Sj96+lVEsB8OOf/0hs3rRZSgGdSxbNDJETTzpBTM+w/Rsm5FUf/ysSajlqIPB9n1zW5Rc/v4vy1pRctGbhnLYv9/78Qfmbh56if8swmohjWjbJSCkxKXFzAQ/f/zhnvOtsNDzSWowTjz6RXcODvLLxFSbMUaQi0SnuV3cO7yAVK0FXjeIeeuZYJsDUMuS9yddo+iaYGDNBmsWSRM/D930C6eELH08GGEKgx3QaK2t45/uKvss/u/0BGViQjJZQWhYjWQl9XRFyWZdcwUK4Cr7vk/fzFEa3owdxYsJDBll3qXmWAAAfrElEQVRsx6a+opnNv+vhhSc38qNb75THn/YXnHDacXQubRG33H4T3a8OyscfW8tdv7gb0y7IhQubeeexJ9DZ3klP1w5aOhvoWT8sb/nH7/IvP/rnw3ojGAp4xsKw+M+zLjidDRs2kBnMc9P1t8mmpXVc8NGzZv17p5afW1/pk31b+nn617+na0MvZdqCKa8kG9MqoGgavV39fPcbt3PzHUWnxC2vdsuvfOlraIrOeee8j97WXay957eUx6sIPEFLRxuVyVrG4uM8/dxaSpMJLrnwAkpTBjHFwLM8Xul5Gdd0MDBorm/Cch1GRoYABU1TUDRRDPQoAbaWo3Xxwhkz+72shYKAnJ1HcTPFzh6y2PTdkx5e4OEGJkIT1LVV8pFLTp/p0ZVOVhAVDmrKIOdMUtWRptrS0FRRvD0muNIgqht4noeu6xgigo+Dr7hs3rqJd606hUothh1pouvJQX7V+wRrjl8uj35vu2heWS0+vuoDAPzq3x+Wax/6Dff+7H4WdXRQP1gDPnz3m9/l3LPOYWFHzWv7LB3ihALeHQGLj2gT13/pc/Ifv3orv33mWe782Vb+9vNflMuPWM6RRx3B+lfWs3nDVhJGCQk1TUovJx0vRyqSwLNwXLs4Q0YVGlsX4ioWHz3/CtnW2cw9995NR0cnX/jKF1i0oknc8rfflxWJKupT7Qhfo622A+lAvDpJJp1CBhYIl0SlQX2QZKyQhp5iwzo1MMhNjpJKJ6mtrUdVVfSIhm2bbNi8HnSPjtUtNHXWFU9c9jHAfd8nZ2URXgwFgS8DpPTxpIePS96bxAk8Pvzx04ktmdpHe1BdtYB1dg+5TI4t27bS0nQkqKCqKprQUISGrhSLI4RQEaLYSghd0r6kmb/97JdY+9M/IMd1fFPieZWYO7M8cudT/PrXv5bX3fKXM+mXZ77/FHHmuafQvy4jL/nQRzn27cfw0E//UyaTSU4+9eSph9NUMcphSCjg3ZkaAx2rm8W1X/iU/N7NP2RBspYtG7fTv2mUoa7HMbQYlZE6ImocQ4kiPUk2nyGRSGDaBXwpQQ9whMmZ7z+Nifwo13/xekw/y89+cSeLVraJ6VrX973vPH7w/H2saXkbqq/juwGe6mEYxcymTHaIVzdspH7xkaSawe/Jk7cmZj5neWkFUhT/iJ7v4+YltVULqTxqAY5u8aFPnDfnuuYQwIYNG8iaE0hZTIUsZoH5BPjYgYWpTlLamCbWwZzyPV96TORGse2Ajet76Fx4BM4EWDmfgu1M2bcIVFUnEUlRcDP4wqGps56r/+YK6joT4si+5fKltVuIyDjCVYnLFElRwuT4CL+6+Rl55jXHzpZgBlC3tES0LmqRvh3w++d+z6nnnETzippirsxhULSwP0IB78nUWGhb2Sg+8enL5AM/fpxkrIznXv4duqISETEiSqzYPF3VkYrE910mJ8cJ1ABh+LQubqKhrZ6WJQ3c/i8PYtk5PM9j0Yq2OUKIGnFWLV5FTbQC35OYpo1juTiegiIEMuHgBJLJCUg3w67MTlzNJJDFfbaiaFPJH6CKYgrmxHAGO7DJBiNkJif3fY1T9p3333cfjdElWNJFkbNFCS4OjrSoWVTG6Re9e7YYYepMZmDHII5jIUQUx5b0bh9CuDqBJ/BciRd4+BT9o5LpJIOjDg0ddVx53WW0rqgRBJBYoDNhD9GY6ESYBoEfwyVBTCbpfrGHia2BLO1UZpbHm17aIcvKytjRu4uenh6qGyo5HM3M9iQU8L6Y6iXdvLJGnPyBd8o7br+T2rFqChMWSlA8YtGUYs1tMctI4uOhRHwqmiv56NUfZOmRxeOliy6+QK7b+BLPP/c8P/nBz+QHL7twxn3AHLMoTUZob03jBjA+nmdyyCabsRC2oOBG+cPLL7Jh5zpaFzXTN9SPqRZoampCcyP0bu8v9nYOJKpSzOBCqNQ11RGraOP4M9fMTk27HzZIePC+h/B9n/HcMHmRL5ZPTiWR+KqDRY6T33EspW3K7BnyVPT61w8+QUyU40lBeWoBhaw1ZfhWLOPzZVHAvnRwhUV92wL+z3UfYeHKqpk0zoVHl4jKtUlZLUqwhxVcBzwvwAiiSOFz/48f48NfOBk02PbqTvmdr9/K5HCWmopGlq1aTuuyRnHIHeq+AUIB7weJRKiCjjX14iu3/hUDm3LyO/9wKzu296H4RW8lRZEEgYcifDL5cd76tqP465uumnPm2rm6VdieKX3pIrSpF6eEMNo/QVk6TUkDEIOKQoLMzgS7+goMDEww6SpMOBMMDuXoHeumeVEzH//LD3PEu1vFt67+iRQqKEKZ2f8JVIRQUDSF9iWts2mdHqz7w1a5o7cXyylwzvvPECtXruSx+39DNpLDUOMYIjKTyukrDrbIUb+oaia3WwJCwuM/+4OsKW3EzQosLSAeT+J4ASKwKdq1FKPXUgb4FA3QP3Pt1VQt1WZXH1MPyMa2ahanasn1wPiwRy5rY5o24NHXP0j/s478+UN38MsH7qGmvI6rrvw0vgwYmNh56GVkvEFCAe/hLzydt7t7f2IUqFmaFF/718/St3lE9mzrpXvLDhRFwfddRjMjnPzed7P4iJbZiOhug+uBx+4Tn/3M5+XyNcuLL0yJanjHBNV+LUEWlBKgAUoSoCbjWIHD1pFJst44zUvqOeWMd1O1oIL+nQPc/rVfyKf/+z+pLqsnEStFEcXPLhQFH0lP/3be/5bTmG5Cd+sNP5YP3fsouq6Tscb4+b/dKxcvXsRt/+/bbNi4kY3rt3DPz3+JpmioqEhF0rG8lbolJWL3ID0B1C9opCTaB0KlZ1c/lusgMFGmU0AJ8Ck+2JzARVd1vnfrv3DxNefJxuWVsxVDApas6CA+AUkVoprGqCIYQ8G1HZJKJTde/490j26iorSautZq/uLsFeI39z8vDSMcttOEd2IP9gqITJWjSRWEqtCwpFI0dFZynFyz28+w/5rXqddu+taNYuYsR4LdgxzsGSWeKGP75gLpfITSChU9ArEY6IZKXV0d76h5F0uP7qBn83a+/tV/IJkoKe6VHQ/TKuBZUJ6uQEiQIkCIABlIahekxdAmS37/n35A16ZeFsQasdwCngjo2tDLts3b2Lh5A1++4cucdsG7xGe+eDl3/fgBuf6VdUhF4gT2PksYB0cGqaopo3fbAFlzkrybAREgpFKMdIkp50N8PM9hdGiUni1bsbQMX7nts3PObG3bJrvLpnbqzF0IFU0oKIpKVMY598zzefyFB5gUg3z7B18TAJ60Mc38wR4mbxpCAR8wC2Bqdpv+clqs00yLck8bkX3Zh+z2MwM9JtKOkPN9ME0mJxwm0jGS8Qi6DtkJh2UdnXQoi3jk3ofwfZejG97FqDXEkDWIb0DMSFASKyefLRCNGqi6gpQenW3t2OPIH37vTnZtGScuS/EVH6kEeFocNdApTZXTv3WED559CWedf5r8wtevFeddfIZAnDHXLGz6iGYqZ/z4968Uj9zxrMxtGSXjjjJWGMDyUuiKjqCYijld02y6BaJ6gpUdq3nh6Wf59d2/lSedf8zMrP67Z16mJt+Cr6aw82CaDrbnF1NBheCBh+7n1MvfxgkXHj3Tytc082zYsAHkOYd1P+hpQgH/sezRf+n1H2PstlSX0Le9HxwFxw/I2w6upWNnTXIRF0VXKGTzbHwlg67rtFR2YpoWWWeCsckJIkoUDEFJsozqkjoKeoHR8WFUVYCiIH3J9dd+FU3ViZIAKfGET6B6+NLBCOKUqlXEjTSmluPRXz3Bpk2b5Be+eh2dq1v2rj1m9qOjw3GnHC1uu+2fZSxawq5M71QqZzGopwkFIVSkLzAMA98JSGhltNQuYtNLWznpvGNm2vvWlDcw0WMTBMVMMN+XuK5LoPj4wuXT136Shvdoc2IK7Yvb+N73b2f7hh7ZuqxpNqf6MOUwTkJ7bV7DfH6GOXvlmRfZz4Ca2kwHxXd94vEn8V2wXAfLNzEdm7xpMZExmchkURTJ4o4mmhtrKYnEiGgRpCfxbAdN0dFVA+kI0tFyFiRqaappJyISSEfQtbWPKAkMGUVFQVE0NKFiKFGiSpKadCOdNatYUruaMqOGimgdQ9syfOPvbmHTi9vl9IXPubbp69Ig2aDwsSs/zK5MD72jW+ke3cLOTDc7s9vpz3YzmNnJ2MQQ8XicZZ0ryI4WWFBST3W6dvYoan1ePvyrX1PIO2RyWfJmAcsxsT0b0ysUe4Wp/pzVAAKWrGkRjc319HTtmNvj+zAlFPD/NkKwa8u4NE0Ty85huTkKbgHTz2N6FpZnUbDypMuiLFym0NCskq6IousKmUxmynBbQRM66VgZca2EZLSM0mgFNWX1lCcXoNgaQuoQKAipoCBQFA1dMdBFnOYFizhy0TE0pFtJaWlKImWUR6sZ6B7lvrsf2O/TSyJnBLX6yNXU1dWRTqexCiYDAwMMDg4yNDzI0MguhOJTXV1JdW0lju/g+y6aNrvg+497H2F8OIvl2OSdHAUrS87OkndzmG4ByyvWNe/1MFThlDNO5sH7H359T9lDnHAJvR/e+Kpsaqkslf2+0foNG5gojJCUZbiGR1xP4WkxNEXHUKMIxSFWUgox0NNQVogymhWYbh5UBS3QUDFoa+wkGiRBKhhKFEOLoqlRFFQm82OgBbMtVgEFgTNpsvytqygzKsgaOaJqHEUNimmPMiBplBQvQd3jeqa7T06J5qYvf5OkKKWirJaSunJc08e2TbLmJCMjQ3zwogsZHB5kU/erjDq7MCc1Nm2XwPFsW9cv//1nd/H2ZaeStSZwpFfMBMMvOuAIk4LI4Po2kJy6nzMfg5b2Jr799e/Qs2FYNq2oOowX0KGADwqmW2AosxNdxnA8CztiEVMTRPU4ruqgqj7ZbBacciiFyro4mzdZZK1x0FwkEsuyiUWjxAIDVBXf09F9A0VoqCmB7VqYXh6hAoosHu4EkuqqWkoTJZSXpKmrW8OL258BJYoqPaSWIKLFipqdXptJBQK44wc/lRd/7AMC4K47HpBdm3toKlmEGkTQgigl6USx+0eJZHBkB/evvZvtvduZtLPk7SzjvaOsOOESELBu3TpM08S084y5QxjkirXMTEWvFYecHMMtOp7vVZG/4sil4uyzz5b333cfV6649GD/OQ8qh72AD9wj6Y/tajh35t0rECRg0dI2qlpL2dXVjR0pkPYLJPQ0UTdJXI8T06LoMkl+CBJJiMZgaHwXgWrjChMncDj++BMpSceoTVVgZR3ykz6WraOrKqomSORGMO08qBAIH1dYtLS3cNzKdzG0fYiSEo3KBQbNDfV0D+0gkBqB6qKq6hxf3x3rRuQ3b/wWL730Cn9/3TflhRedT0xLokodKcWMu4IeU6hpK6NpTTWPPbWd9qWNPP3Dx9GiOq4osHxlByeddTyo4LgF0GEoswtLczCIoQlt5j75qkNBZGhsrp9dJu8RW2jvbKerq+tgD5+DzmEv4APzPwsT7CtCvWhVi/i/f/dp+Y0v3Uz/lm5M3ySt50joZdheEjVWxcR4gZGdafSEhpKAnaO9mNoE1e1VfPLyv+T5RzZTFStn8bIUXh7Gh2B4wGR8LAeFgPLScobGd6GqKgGS5vYmLrvsfNY9MwQiwPcDhIS6mkb6hgYIlABN0VGENtN0YOfGMXn7N/6NgS3jlKhViJTBI798gpiWoDJWTyFnU1Et0JKSumUVHHHiMqpWK6LzpGKHyIv/73lzb+PU/nnpqqW0rVzIjq3bKDHGiWkJNEVHQ0UIlUDzaFpUx8ev+Bh1rVXyis9czuJVbXOi0UEQHOjWHxYc9gL+U2+gXlfXQwGtq+rENX/7CXnD332LnZu3YxoLKNELlOjlxPUEedNhaCCLMMqYkENsG97GxZ/+AMecvlTgwuAdg7Jp8UKoBK0GqhZASUWMgS4N0e+xazJA+uA5AVpUZ1nnch6472k0N4riaQwP5/A8nXSiElUYoBT3y4oQ4MPQRkv+23d+Sv/WUWKiFEWzQVeJK2kW1rZQFqtiYnSCbTs2Udm5hjOuPnLWPkXd42bsfkMELFuzSPzrPTez9ZUd8r6fP8C9/34/cS2JrkYwVINA9Vjd1Mo3P3Uj//r9H/Lg3Y+RipbL+kWzjoRe4BKEYehQwAeF3coWf3DPLdz41zfL/7j7UexIAcsq0FC/kKw3iShIJvpG8FNZvvTtv6FqmSFQINcDqjCwsh65XkiWF98zkoDKcp3RkQhOwaO6vJZ4PI6WUHn+mZfo6S/W8FYlaziq4xiq7DyDk0NThb4BqtTobFnGyEZX/uiffsrg1nFSSimu8BGKihE1yI6bNFd0kNTKWJBw6B7eTHf3dno2DsqmVdVze29NL8V3u+aZf6vQvrpRXLviE1z75U9w308eketf2YimaQT4nHTOO2laukBc9JEL5U03fJ3v3jLMaWeeKv/iPUcVfei84pnx4U7YE+tgMn3rfdjycrf82l/fxNC2SY7oPJaFZW3EkzFImZx76aki3sxMbnP3k1n5/F1dNCabKS2NkioxiEWLT2MzD9u6xnhh/UvUNjbgui45b5Kxwi4279zARG4Y27ZpqelA8XSam5vpH9hJoATYFHj7u9/Ctu4udm0dQhUGQSBxXQdfenhOQCxIcvTKY9CCGAE+w4V+nlm3lnFlF+86+1g+9/dXCam+Rh/o3QQ9lQezd6dKmNMgnwB6N+2S3/vu95mcKHDttdfy0gsvsrV3M9d+8ZOHtdVoOAMfTKbHuFqcjX94/630vDQqf/v476lK1XHcO1YSaaW4NNWYac/63H+/jOKlyU06BKYkP+YSMRRUTeD5glzBpG1hOygC01MxsIkaCUQgUCMKge+R93JUl9YwNDJYLMDXA5CCxx96CkPTMUQUEWgoIkCoAk8qqAosbV5FUpShqgYBPpG0xuKG5WweCRjYPgYBCFW8rjRHIfa4D7D3jD0VvFrYWSs+cunF8ls33sKll16K49ucfMaJB/sveNAJBfxmYHqwatC0ukI0rTplzrnn7v682e3InduGqFNKsII8vm9g2iq6qiI0gS9dYokoVWUV9PXvQldUDC1C4ATFljdEiOqymA+drMQqWLiuz/D4AEpEIRKJoKAXW+EgistrFfBBCI3yRCUJNYkqDKQI8BSd6nQDfWM97NiysxiV3j1fXOznWg90L/Z8beohd9tPvzX72mF9AlwkFPCbhd1E/Frs2DaIa/kU1BwCDc330BW9aImigodNa00jC6pgbFzHcT1EIMjlipYxBhqB0IkqSUpjFVjYGFoMLaIxnhmZOjUrJn+w+xHYVHsbXTFIxlPEowaqoRCoNmpyIev7nsOTZXzx0u/I1mXNnHnOaZS2qLNtcdSpwog30P5m5iguFOxehAJ+k3EgY+pNmzeQL2SI6iVIBXQ1gq7oaCKC8H18TMqq2khXQDKlky3YqFLFckyEpiBcgaZEqK9YSEqrIBJxiKoJImqUiBKjf6wHT/FQVFAUbSbAFSgugfAIhI8RUamsjFJSDnqpwaLYYuo7P8Zdd9/H+CYTGSnhFzc8TkV9iSxrinLEO5dQ1hERMw0N/kgO555XByIU8JuMAw3WnJ1jMj+KZhh4mkNEi6ErxRY/mqISSItUqhggisUi6LqJmc+TszO4ooBJnkLBoqWplbifxsEhqsYw1CiGFsFxLCbNcerqGxkY6CdQXFzFwlSyfPPmr/DgbS/iBT6+X0zXiiSAUli8oJrzC+ezad0ASB0Ph2zvGN29r1LTVEVZe/3BvrWHJKGA32TIqcyvfYZWBUzaIwybOwk8ganZRNU4hhojoupE1AjZiSw7+1xq0jpC6AhNMjixC1vkqGmv5IvXfJ7udX04G3Ui+RT5vIXt6MU8akXHL/WJKFEWLmhiYGc/rmZR11nFhz51BfGFCEsUZC5fYCgA04pQUoiQLodYCaTUUuJKBsejWBZIgOPb1C/cI6OK1+8SeKi5Cf6pCQU8n1Dg1Pe9my2btjK4rQ9bLxA30kSVBFE1iiFiVFfWMjGaRVopbN8iywQDdhcLOkq4/DOXsKAzIqRZLyeyJpWUMrTLZHKiQL5gAxJPOiRTcSYyEziKRUN7DRdf8QGqOnWBA5aTx5QW0oeCbTOZ1RkZ0kiVJPDcAE2JYPoFLK9Axp4giAX8vx//iII+Jj/75WtEWIT/pyUU8JuOqd5cU1/NGesC2lbXiyuvu1z+45e/y66t3aS9SpJamqiaJCHSkG4gm3NxnRwT3hBW2RjXfvMyqpYWk0BwYWxklKqGCipiECmJEemTjA6okBfYMkpG5uka2cSHP3U+a05vLmY/TZ3HWo5FgTz4Es/TsR2PQl5jcsLGiEQYn5gk0DwcJc+O4e28uut5lC0O0aq5VzlzXQeYYkOtvzZhIsebjD3/GnOOSKcDXFNdLS8550rZv2WQEqOClFFKSinj2GUnENcT2MIm2aDxjvevEMl2Zo6CMOHma34kL7vwYuLVAkbB7IPB3oDhwQwDk4PklQyLj2kh3RBjc9erPPX7/yRv51i1aA1d/z1Ka8VSoiSIKDH0qfxpXTVQjYBxZ5SsO0bv0Bbi1TrPd/+Wm277MvVLymcj0vu64FCpb4hwBn6T8VrjeCbANdUZ44f3/ZPY/kq/vPHvbmLHph5yYpJJuYt0YxPvOe8IEWuBmSQQAAlON7KlchFeRkJCQBxiFVBpKXh2lLGsSkVlGy+t3YynFBjJD+HkdYYmMjzw8iPUJBZSEklTFqvBlx5GUAygBdIh0D2UMosXnnuaidw4S5rb+Ob3vkZNZ3r//kVvWLh/bJXYoUko4PnIbkkMravqxLVfvEre85P7GOwZo/3Yet52/CoRawMM9spyGu0HrBgjO/Jodoposth4MxKBWCyKisHkcJ4Ko5qMNU7ct5l0Miimhu9Y5JUcfcM7yOh56ioXElVj6KqOpmkMDe7k4xefyvqxP5DydS6/9iOUtUdE6KDw5yMU8HxGASR0HtEqrlt5zdxI777a3Ero7x5A5jX6u/LkBxXiCZ1o1EALwDJBBhqlqTSTmXEM1ShmcbkemqoS0Q186bCgrpK4TLFl20aaGpvRNI1IVCdRHkUzoLWjkebV9bPi3TNVUkrk/9jT6PCeeacJBTzfeZ0ZXNNBqJ6uHQR2jIxrY2fA0FU0TUVR1KItiuuhawqaoqKrBhFNR/qgKjqqapF3sqzb+AIrFq2mqbMea7KAdCSmVFnYXMtvnn2RnpEuLjzl1P2bbgtBmJvxpyEU8JuNPYI6e8Z4DpSptd/39GFsuyu3b9lOjd6KECqe6mG7KpqioigaQeBRUVlKxFBRFAVFaGQLeRzPLRqpiaK/6Lg5yLObnqY62cCajmPBFfSP7qBnsEB9bYrPfeMKcaBG9yF/GkIBzzPe8LJTwuOPPoHjOOT9LL4aoCtTaZiKXvRFCgKa0rXgM5VbrVBeUUpfVmfStjG9HI1Lajnjvafzyosb+K9Hf0fOG6UwaZMPJjli2VGcdcVx+442h/xZCAX8ZkO85pdvgKDYmE7CvXffS3NsGYYWx9UcDBHB0GIoQkVTdIQfEIlo2PnpbpY+nvAoq01SUdXCBy7/DI3LKgXASee/lWOPfat85BeP8+yG54iVREhsCDhLHDfzm3fP2dhrJfEnu77Dm1DAhwNTKqmqL2N4xy4CQ5LQS4lqCSKBhaZE0DCIGVEcF+zAwlZzZNRhEgsEV150MclFzPUJDqBvsIsLLj2HS6++hJ/edSdbdmzk+7f9UF521SVTdfpyxjkx5M9DmMhxiLGvmW7aWXDby73yO1/5V0a6MpRHFpAySolqSSJqHIM41WW1NCxowJJ5djldtBxZw9s/tFhgMKcpHR7gwk/+6V6ZLEtw1offLWa+v7/z3v18vpD/GeFO5RBnRshC0rZyofjU9ZeTqFfpmdzEzlwXw4U+xs0hMuYEIuIzaPZBhcVFV72Tt394sSACMzPvbqp7+OdPyq1bt7LqrcuL39eLDo6hMv93CQV8iLG/RhVCCFCKudS33/MNccxpq9k2/ird45vpz/bgqgUmgkGU+jzHXdAptHaKM+9UEsbMSm3K22lwcJAjjz6K5sW1M6vkvfpbydf/+ULeGKGAD3XkHv9UAA2uu/Fq8YN/v52KliS945vpL2wlVi848cJjRbyd2RTMaXHOpHEKXn1+o/zNb35DLBkLFXmQCQV8qDO3GmL2NRU6jmgQn/vq1Zxw/rHEWiSnffR40u1KUbj7GhlTs+rmzVuxfJMTz3rr3jEqscd/IX9Wwij0vOfASf3TyR972YUCi9e0ib854q+KbyM4YBCKALZt205dY/2Bfzbkz04o4HnPfoS7W7h3n8kfe7omzOkiGez1vkWHw+L7xKMJOjrTr2/9Foad/6yEAj7c2UtY+/Yc2t1aVIii+2G4TD74hHvgQ5UDiWt/35fKrLfxfnj++T+wdNnifVQZvYHPEfI/IhRwyB+HgGd//yy2Z4XCfBMQCvhwYX8z5J7sNWMGQFA8B54KcrUubuIPz//+AP9fyP8GYSrl4cIbDibNRrl3D2S99OI6uWr18jDV+SATCvhw588eJQ57V/05Ce9qSMg8JpyBQ0LmMeEMHBIyjwkFHBIyjwkFHBIyjwkFHBIyjwkFHBIyjwkFHBIyjwkFHBIyjwkFHBIyjwkFHBIyjwkFHBIyjwkFHBIyjwkFHBIyjwkFHBIyjwkFHBIyjwkFHBIyjwkFHBIyjwkFHBIyjwkFHBIyjwkFHBIyjwkFHBIyjwkFHBIyjwkFHBIyjwkFHBIyjwkFHBIyjwkFHBIyjwkFHBIyjwkFHBIyjwkFHBIyjwkFHBIyjwkFHBIyjwkFHBIyj/n/bllxH+K43qwAAAAldEVYdGRhdGU6Y3JlYXRlADIwMTgtMDgtMDhUMDk6MzM6NTQrMDI6MDBabs4TAAAAJXRFWHRkYXRlOm1vZGlmeQAyMDA5LTEwLTIzVDAwOjE0OjQ2KzAyOjAwI1nc5QAAAABJRU5ErkJggg=="
      },
      "position" : {
        "x" : -163.64710684358434,
        "y" : 694.9581144452608
      },
      "selected" : false
    }, {
      "data" : {
        "id" : "269",
        "Protein_ID" : "XP_023104698.1",
        "stringdb_namespace" : "stringdb",
        "query_term" : "CXHXorf36",
        "Product" : "chromosome X CXorf36 homolog",
        "stringdb_structures" : [ "" ],
        "shared_name" : "9685.ENSFCAP00000008763",
        "stringdb_species" : "Felis catus",
        "D10_F_fc" : -2.299033,
        "Node_Shape" : "D10_only",
        "stringdb_full_name" : "",
        "SUID" : 269,
        "_id" : "stringdb:9685.ENSFCAP00000008763",
        "selected" : false,
        "Entrez_Gene_ID" : 101092998,
        "stringdb_description" : "Chromosome X open reading frame 36",
        "display_name" : "CXorf36",
        "stringdb_enhancedLabel_Passthrough" : "label: attribute=\"display name\" labelsize=12 labelAlignment=left outline=true outlineColor=white outlineTransparency=95 outlineWidth=10 background=false color=black dropShadow=false",
        "stringdb_canonical_name" : "M3WBG4",
        "D10_F_bh_pval" : 0.040668598,
        "stringdb_sequence" : "MEPQLGPTAASLCPGRPHLLLWVSALSCCISSLASPSPSLVPRIRTSYNFGRTFLGLDKCNACIGTSICKKFFKEEIRFDSRLASRLGLPPDPLPSYPANYSDDSKTWRPVEISRLVGKQESDISDRRICASAAAPKTCSIERVLRKTGRFQKWLQAKRLTPDLVQGLPSPFLRCPSQRLLDRVVRRYAEVADAGSIFMDHFTDRDKLRLLYTLAVNAHPILLQIFPGAEGWPLPKYLGSCGRFLVSTSTSPLREFYGAAPDQAADLAYQLLGVLESLRSNDLNYFFYFTHVDAGTFGIFNNGHLFIRDASALGVIDKQEGSQAATGAEESPDIFSCLVSGCRAPLPSCDTVPEKQSLVLVCRRVLPQLLQGKFPSPVQDEIDAALARCGEDASPDPEVLGAASRLKDLLRPLRTCDPRFAYRYPDCKYNEKF",
        "D10_F_raw_pval" : 0.005029514,
        "stringdb_database_identifier" : "9685.ENSFCAP00000008763",
        "name" : "9685.ENSFCAP00000008763",
        "stringdb_node_type" : "protein",
        "stringdb_STRING_style" : "string:"
      },
      "position" : {
        "x" : 616.3528931564158,
        "y" : 694.9581144452608
      },
      "selected" : false
    }, {
      "data" : {
        "id" : "268",
        "Protein_ID" : "XP_011279916.2; XP_023108524.1; XP_023108523.1",
        "stringdb_namespace" : "stringdb",
        "query_term" : "MND1",
        "V_F_fc" : 1.708103,
        "Product" : "meiotic nuclear divisions 1",
        "stringdb_structures" : [ "" ],
        "shared_name" : "9685.ENSFCAP00000021497",
        "stringdb_species" : "Felis catus",
        "D10_F_fc" : 2.081102,
        "Node_Shape" : "D10_V",
        "stringdb_full_name" : "",
        "SUID" : 268,
        "_id" : "stringdb:9685.ENSFCAP00000021497",
        "__mclCluster" : 3,
        "selected" : false,
        "Entrez_Gene_ID" : 101100885,
        "stringdb_description" : "Meiotic nuclear divisions 1 homolog (S. cerevisiae); Required for proper homologous chromosome pairing and efficient cross-over and intragenic recombination during meiosis.",
        "V_F_raw_pval" : 7.83034E-4,
        "display_name" : "MND1",
        "stringdb_enhancedLabel_Passthrough" : "label: attribute=\"display name\" labelsize=12 labelAlignment=left outline=true outlineColor=white outlineTransparency=95 outlineWidth=10 background=false color=black dropShadow=false",
        "stringdb_canonical_name" : "M3X4E7",
        "D10_F_bh_pval" : 5.24403E-4,
        "V_F_bh_pval" : 0.010871346,
        "stringdb_sequence" : "XEEKRARMMEIFFETKDVFQLKDMEKIAPKEKGITAMSVKEVLQSLVDDGMVDCERIGTSNYYWAFPSKALHARKRKLEVLESQLSEGNQKHANLQKSIEKAKVGRHETEERTMLAKELSSLRDQREQLKAEVEKYRECDPQVVEEIRQANQVAKEAANRWTDNIFAIKSWAKRKFGLEENKIDKNFGIPEDFDYID",
        "D10_F_raw_pval" : 4.01E-6,
        "stringdb_database_identifier" : "9685.ENSFCAP00000021497",
        "name" : "9685.ENSFCAP00000021497",
        "stringdb_node_type" : "protein",
        "stringdb_STRING_style" : "string:"
      },
      "position" : {
        "x" : 202.4859590135249,
        "y" : -939.4114231819059
      },
      "selected" : false
    }, {
      "data" : {
        "id" : "267",
        "Protein_ID" : "XP_019671056.1; NP_001009233.1",
        "stringdb_namespace" : "stringdb",
        "query_term" : "LOC493739",
        "V_F_fc" : 2.042556,
        "Product" : "Fel d 4 allergen",
        "stringdb_structures" : [ "" ],
        "shared_name" : "9685.ENSFCAP00000024901",
        "stringdb_species" : "Felis catus",
        "D10_F_fc" : 1.677543,
        "Node_Shape" : "D10_V",
        "stringdb_full_name" : "",
        "SUID" : 267,
        "_id" : "stringdb:9685.ENSFCAP00000024901",
        "compartment_extracellular" : 5.0,
        "selected" : false,
        "Entrez_Gene_ID" : 493739,
        "stringdb_description" : "Felis catus Fel d 4 allergen (LOC493739), mRNA; May be a pheromone carrier. Acts as a kairomone, detected by the prey vomeronasal organ and inducing fear reactions in mice.; Belongs to the calycin superfamily. Lipocalin family.",
        "V_F_raw_pval" : 1.25599E-4,
        "display_name" : "LOC493739",
        "stringdb_enhancedLabel_Passthrough" : "label: attribute=\"display name\" labelsize=12 labelAlignment=left outline=true outlineColor=white outlineTransparency=95 outlineWidth=10 background=false color=black dropShadow=false",
        "stringdb_canonical_name" : "Q5VFH6",
        "D10_F_bh_pval" : 0.043438422,
        "V_F_bh_pval" : 0.004272927,
        "stringdb_sequence" : "MKLLLLCLGLILVCAHEEENVVRSNIDISKISGEWYSILLASDVKEKIEENGSMRVFVKHIKALDNSSLSFVFHTKENGKCTEIFLVADKTKDGVYTVVYDGYNVFSIVETVYDEYILLHLLNFDKTRPFQLVEFYAREPDVSQKLKEKFVKYCQEHGIVNILDLTEVDRCLQARGSEVAQDSSVE",
        "D10_F_raw_pval" : 0.005532962,
        "stringdb_database_identifier" : "9685.ENSFCAP00000024901",
        "name" : "9685.ENSFCAP00000024901",
        "stringdb_node_type" : "protein",
        "stringdb_STRING_style" : "string:data:image/png;base64,iVBORw0KGgoAAAANSUhEUgAAAPAAAADwCAYAAAA+VemSAAAABGdBTUEAALGPC/xhBQAAAAFzUkdCAK7OHOkAAAAgY0hSTQAAeiYAAICEAAD6AAAAgOgAAHUwAADqYAAAOpgAABdwnLpRPAAAAAZiS0dEAP8A/wD/oL2nkwAAAAlwSFlzAAAOxAAADsQBlSsOGwAAfwNJREFUeNrtnXd8FNe5979nZqvKqoPqInqXwA1XsLCNfWMbJ44lmzj1xjfFhrzJDY5FekeOSTVxSXPi3JgEOXGCncSBBNm44i6ZXsWCaAL1tmXmvH+c2aYCksDU/X0+o52dHc2cMzO/eZ7znKcIKSUJJJDA2QntdDcggQQSGD4SBE4ggbMYCQInkMBZjASBE0jgLEaCwAkkcBYjQeAEEjiLkSBwAgmcxUgQOIEEzmIkCJxAAmcxEgROIIGzGAkCJ5DAWYwEgRNI4CxGgsAJJHAWI0HgBBI4i5EgcAIJnMVIEDiBBM5iJAicQAJnMRIETiCBsxgJAieQwFmMBIETSOAsRoLACSRwFiNB4AQSOIuRIHACCZzFSBA4gQTOYiQInEACZzESBE4ggbMYCQInkMBZjASBE0jgLEaCwAkkcBYjQeAEEjiLkSBwAgmcxUgQOIEEzmIkCJxAAmcxEgROIIGzGLbT3YAzHb69LXLV33eDcKDedzqgM3VyEmWz88Tpbl8C5zcSBO4Hvr1tcv1r+/nM17bTaUKKrQOX5icQ8tPp7ybFmUxAeGiXSTLZ4UHH5NO3JLPgtmLrCBIQFI/KwOOxJ0iewHsGIaU83W04o7D84Tfky+u7efLFA6TKBpo7fUijCWQ3EAKzB4QTNAdoSaS6RmBLnkJS8miag3a6jG4wAyAElR/MZt41oyibnZ0gcQLvCRIEtlBXd0D+8c8NPPinA3R178LsWA/SAAxAgpTqEwlCUn7daGbPngEI5t98HaueeY0XX+1mdV0eSc4UGro71e7qD5UfzGPJ/47F47ElyJzASUOCwEDNc1vkvE/78GhdNLVvhFCjkqIyCNIPMqTWLQKv/MUnmXVJKV5vQRwZfXsPyNde28eSB46QllbAmwc7QJrqR6FReesIln5j3BlJ4IZWn1yzfxWaEzQdMMHogo9NXSgAamoOybKykWdk289nnPcErv7z63LBl5uRZiemf7dSkcOElUGQisjlZdnMvmo8C+/50HEf4prn3pC3L9yG4RxHU0gCZuS3JbdmU/mF4jNqbLy3wSfvXD2KpHwQhjLT2dygOwXIuWz+7UK2/HokAHXbR6HnHMGjpVOQ4j1j+nC+4rwmcM1zr8l5nzqCEDpB/x6LrCEgZJE4SuQ96z+Htyh30A9s9ZNr5YIlu3GmlNJlhuJ+q/xABku/OfGMefgffny5fPDVRSQVgHMEfOnilchu+PqKbfQcncqOFSMj+85YvIapd/6Okoz5FDsm47WNZ1Z22RnTl/MN5y2B29ra5dIH3uKnT0q6A/stolpjXmlECFx+1QiWVd2ItyhtyA9pzXNvyJvu9mE6i+gxjbjf9jxTgrco6Yx58B/+/XL50sZ1vNZaTWYpdB9ezrvfvJDwGB4CSLmZD32unZQLXme78STJGXYKR12EYW/jgpTb+HDRF0ixec6YPp0POG8JXFe3W867cwuHAzrSaO1FXgMlhQ32vHAb3qLhW5Gr/7xefuibHYT01Oh4GHjw7hEs/PSYM+ph39vgk6/Vrud/f7ONfU9dE9kupUTKWqCZBx+cyS23TqGlvQXhgP95fCaphTpF06ZwRcHtTHVfyqyshEQ+VThvPbG2bm8nKDKQMmhNCzlBuECzFuGm8sMjT4i8ALMu8fKBkp1g+lFjYbUseugwde+2nFFvz6ICrzA7L40jr5K8dUALAIsWvUXzEYPpE0vEtNEl4pVvGOIrU/9F8fb/4s/rHuDxrd9jbeMqub1jo+wMtZ9R/TsXcd46ciz66rvY7bkgbEQ9rEzUtJFB5YeyWHLvpSd8Hm9Rnph9eaqsfvso2EdY01Fg1zQQZ9b7s6bmkLzjzgZ1KSzbm5SbgeZj/t+cS8vEzGkXytDvoSH4HKuO/hiAaUnXcZf3y6e7W+c0zqwn6BTCHwrhNx0g7MopI/LpAM3JvGvy8HhcJ0UVXHjPAkHnhjgpnG2XiDNI0ayu3iuvvX535LukHpN1SNkSt195eRbp6Sl9/n9Nzb/49+4nSBnpRiAAwZzMW053t855nMcE7sBvaiCUbzPCZi12MDopu/rkWolX/vAKCB61xtcmB/w9SDN4ui8DECN5LUh5ACl9MXtEL8WyZbfi9eb0uTZf+GkFY+eMRAgBAqYlXUu+y3u6u3bO47wlsDS6kMKOIq9FYBSJa/967Uk/36xZkyi/8Ihl3VaGshVPbjvdl6Gv5JV7kHJHn/3KyzPZs+eufsn70G+Wy4zCEThT7SivNZiZOptkW+oZpGOcmzhvCfz4j8uYmmtDSRdNLUJDDf6MEzo2wPJH18nlv9oll/9ql/Tt65Leojwx+4pckD3KGi1NFtw2/rReg76S92AvyRvFsmUf6Je8YYyclE7KCCdS8ZcLM65MkPcU4Lw1Yk0cn8bGPW8yMnUCh/w9IAUgefDzhZRMHzHsh6+trVMufeBJqp7YAimTIXkyi35zBEByZAeIPLDbQUq27minZHr2Ke/78uVvy5EjU7njzsOE3+FK8vYlb3l5JsuWvX9A8tZtrJNV/7eIWx8qs2aMJdOSrjvlfTpfcd4SuLg4j8/f4eQPz1obRPjPiQmO+vqDirwAXbuiB0+eCJ4p0LQNbOkAVPxgHw82KbP01IkplF05/BfHYOHztcp1647wl7/6ENgBF6ZsQ8q9ffa95Ae7uOHqK44peQFmVEyFCH1lwnh1CnHeEtjjSRHzri2QP3ziAHbbSIKanxM1C/v2HpKlH/iV9U1TVm3/IUBA4LDaHGxS00l6MoQ6WPTr7WBLthIG1MvKeakseH8eJVPT3xMyt7T08Je/dVnfgphyf8yvSgsBuPIXG8m55D/Y0kuOebwbF5Vyzf9ehI7EQDLH81HGp0xNqM+nCOctgQHKrr5EBDu/Lt2e6wiGUGPgY7ge1Dz3jty4cTeQzNSpYym7emzcg7rqmTfAkQOBRouUvS+vsKKbgmoc3HMAetrBnqYcSYCq1WOpWt3Ggx/NlgALPzn2pJJhxYqdkXVJK1K29tnnkvt3kXPJfwZ1vOILi0jNdYKU6Jyo/pLAUHFeExhgz+ufZfF9/+Jfb02kzQjRsL+btraA9Hgccc9idfU/ZMV//5pIZJE2BuzjZO3a91NcnMm/1rzKou+thLSLwZmvXgZGFyAsya6mVzA6LSt0QDl1aECozTqLgMAREIJFv54AehKLHm+UK/+3gFkXZuItTD4hfvh8rXLZj45YcjaElB199rn8FxvIuXhg8nZ3t8nO9nocdvjVH1ZQMDMde7KGVF4ffCD/kwkOn0Kct1boMLzePLHs/hto66wDJFVPHKW+vj1un5rnXpEVn3wchE7lokupXHQphHZB4C1K5z7J0vtfpeJLz4I9E9reAaMd7BngKoiq5QLQBJhdEDqq9pHdfRsUJnvnTuiqhy4fFQ/sYPF3t7H8NztOyDVx1ardMd/8SNkT9/sF9+8i4+J/EwJCMjYIMoojh+t589V5bHi7lJ07q8ifmQbSREqTm7PvPb038zzEeRvM0Bs+30G5+L5nqX4lDYQNuftmAZbkvesJACrvKWXp9++NSJiamlfk3JuXg300uMeBoxXsTdDtA1sauAqVNDZ6AD+IHjj8DrjGQ0oh6K1Elc6wlO71GX7H2lIgKRscqaz8XAGzLsgakkSuqzskL7rkNSswQSJlE6ZsJjxmmPXou2RfsqbXfwnK07/Mx4rujpzn0QeFDAahvQc2T59B1tgkJJIUI8jlrQe4fMo/SEouxuFMRCWdCpz3EjgMrzdXLLv/Bmj/JwQP8MvfNMjlD4XJa6PynpksqfxM3P+UlV0mVv72Y6A3qPFstxeMseAepZxDOt6FlnegpxEMDYKKkA5XDgVpo4gnL70s4TEWcWFJ7u690L2fih/vZPHSrSz/zfZhv33NGBfJmffvJOuS1chwyqAI+h4+ORnS0+G1zSCliSkNpDRwt3WjH21i+4Yr8W2tOt2387zBaR8D123bInHZKfGeXGPNcOD15oo9b39DLr73YT5173fAbAPNRuVnZ7D0+5/vt32zZpVSfsMGqv+1Dbq7IXQBpEyCpAZw5UPXbuhuhE6LDCJAoHs7De22GMISI3FF/+thVTzYCsE2qt9KonpDBg2H/HLB/HxKpmYe8/pdfMlrhM9mysOR7bnX+EmfvoPoNJCI/AXBoWAD7aE2mRoT5ysltE8aRdEYJ1IaSCTjkxfSsjfEtq2LGFv8Q9qafy7zi3+FJ3MWSamJzB3vFU6bBPY1NMjl//dbWfrdL1H60FJqDu08I3R5r7dAzJ49DsxWkCaVn53BkspPDrx/0UixbOmdkFEEzkMQ3AztNujJBQSkjgXPaLWkjVGGLTsgOmOOEkvY2G0WLEexuGkuoxu691P1zDZK73mH5b/ZLn37Ovu9hjU1e2TkiL2olHlhE+68upgtSgqH/67rfIy9XfVx/7NlNxRd6kGixr5SmlTM+Iy4/Y6F4vpbajna8b9s2tLN9o0fw7e1ku0blp8R9/ZcxCkfA9dt2ihX/PNpqt5+RT2QwQBkpcGHb2Zl/jTKR5Wc1W/rJUt+KquWHwTbZNCyIesQ2LtACxIl6ADj3oHWdaEMYPT6XyGiW3Q30pVL7YPTKfam4ElVObfa2vxyadVb/OhnR8AUSLODYOggYaLOerSOrIufjTl078sveGDUs0zxlIhXX1wut29dxPrmEXB9fmSPz416nAme6XH/eOCAT/7x8cXkZv+Z4qJ8RuR9lBGFt5OacXbf3zMNp1QC17z8kiz96heoevOlqDSx2cDpAKCi4V1qDpyYpfV0Y8mS/6b2pY9D8C0IbYWj6dDqpfL9F1D7xAfof9xrrQxE3j5SOcqBCIWNbkTPQUo/t5mly6NBEvX1rfz4Z0fVPhqYtEV+m1m1k8yL/0lkrBtJgzvwOPhIMwSnpFuSV1KSdAv5SaP6XIe8PK+4/cPLyB31R55/aR87tj3Cttr/omHnw7K7w3dW3+MzCadcAoub5kqSnIq4ugYIuLKUiZfOYGsgAKbJytzplI+adla/qX2+/XLV08+z6L71YBsNehEID7VrZwKSda+8C8CihzapayCsa9F73liPJTbRz4j0DW+PyV3tyOK+G8eyYH4+Wzc18pFPbFO0lH6CoQYwTKbc28CoBb+NnrPX39iXxgOj/sUUT4l45YXlcn3j99k2Livy23h/Dx8b/SSZ2ceWrH9euVy2N61jROZ/GDkihYzsj5CdX4EnMyGRTwSnnMDVT/9NVvzyZ5DkAl2HJCfOm+agF+fj1zWMkAE9IZYXTlPvftMEw4RAEAJBFk6/7Ky64XV1W+SKFaupWn4A9HzQisBM4cHveQE/s2enA1D6kb8TR2AhYsgLsUSLU50j7o8yXoLaPUhHFs43OiM/GWYjhtEOhsmcZ/6BO+8tFb/b6/i9ifzAqNVM8ZSIl15YLlfpP6Ut2RH5/abWw1w25d/HJTAotXrX9vW8vf52pk4aSVbmCNJzPkVW7s0ke84MQ1dzo09ufWsVgRCMSIf03Knkjj1zc3ydtnlg3/4GuWrtGhocBn8dm0aH20mzNOk2JaZhQFcAOg2yHA7SHE6mpHqw2Wx0mCGag0HaTJMuqdGJIAjomkaqELhDBt8fOZqJngwIBsE8Vv8EpW+/bK3G3KOY9T2zyvCmDj0jZX+oqXlNrl7zLlU/PQRaHkLLQYhUTBmi9oULWPHku6B1UPW3/WCLJesA494Y3+W4yhHWd3tjOuKo0yKwgWEcxpXfjPeONXjL37DIq5ZjEfmBYkXgf7/1c/mk9jPVBgn5RpBrOnaBAVfMlUO6Rr96ZInsanmAGSXjyUgXjJ1WjcNdhM1+6ueP9zf45Mba9fzx1xWkpUB+DlwwBUIhFThmt8GMm/aQknFmvGRicdodOb7y8ir5qOigIDOdw0aIJlMSlBIZCEBTO7VTrmXFc2uo2roB7DY0uw3NZkNzOsDhArsDYbfhTEoi1eXEneSmwW7Db7djdnZBIECcYSa8akowDCIzadZD2XvM96A9lYXX33jSblxbW4esr29g69YGbv/YvxFaLrqeh03PxG/a+dI9GVT930EY4Ru66hzzXQvYse1Phx7l323KLoLGIbwffJpRC14mqdBmHS5+3ln0c85lxWvIDaXz2K4lbLW9Rlikz+tpJS90BEy4Ys7QCNze3ib3N9Tz+19dwOSJbqZMmkRm9vtISr2anMJTJ/H2N/jk8gcWc2BPNaYJIQMKR8KVF0Bqshrl2XSB23Mb6XmzKb5o4RlF4tNKYF/TYXnh5jVMzMzA4bDTFArSEArRLiUBaSIDIfZMuhZvcsagLlrNiy/KjXt2gdNBQ3cnVcF2yMo4xn/oRO14Moa71rquIecfvxLDCV0D3365atWLNDR08YOfHSQ9pZCuQDo2PY2QacdIaSGU1oO0dYFDpeA5HnlBone70PekRzb7Q7tJn9JM1qxvkH9jEkkFetwLQkQS7EWJfGBND54JDr447VEmZk5g2a75keO5mgNc6z9ATqo6+4gRDzJ+4vAe7tfX10jf7tXQ9XsmjB2LabYz4eK/4n4PKz+0t7fJhr31/OgbpeSlq9HcTQtWMmr0RHQNqh8pZXQRuN0Cu8OGprnQNDfpeXfhveg+bGeIp9lpJfDyd56TPzSPkO90kepy0SNN9gcDHDEN2qUkZErKpZ1l464YNInDaGtvl0v/9H9U5SQN1HWIxM/0Im/4Q9d4cNxk5heNOWlq9IDtbWuX9fX7AZ0VK15m+SOHCMlcPMl5BA033UISTAphOFsQqW30rzpHx8H2/VmINnukL/60eoqufoH06X9hxGwHulsRdiAJfHXKp+l8TmK2w4IPLeD5lpW81fG7yClH7Wzl2vz2SDNyToDAAB0dbfIPv11KsP0Rpk2ewogRo/FkXUHhxM++J9f9lz9ZIlu2V5HkgrxsZZKx6WC3C5x2gSSXkMxE17vJzPLi73oXfzBIcuZY0nJvw5V1KdmjT//Y+LQRuPrVGvm15m0c9aQwIiWJkS43DpuNDtPgcCjIQdOgW0pChgn+AHumXI83ZWgkBljyq4dlVYoGblevX8LSN3YKxVqJCDSpjGguJzidrBw3hVk5eXhTTs3bt6Zmvdy4cT/r1h1k3UsuJDlIMjBMB35HF0ZaK35pgKMD9EB0CBAIYd85GrAjRBdG2hEyZu4grfh7eCbZyb7MSiUUJ4HjiXxH5nf5uPceAXCga6/86uZLIpfF32qw0NHY57JNnlpLxglalffv98mX1q3iiK+KonxBVkY7heN/SXLaRFLST8zH+sB+n9xcu56aP1YwaiQ47co11OFU63abWnRNYNMd6Lobmy0LuyMToaXQ4+/A5UylvfV1PCOmk+L9PPnTy08riU+bK+VdW14mubgAoWu0BYO4dRvpmkaSppNpk3QHJSYmpq5hOuws3vEiyyZcJb1JQwt0X3DZbKqefwYKcnv9EjMF3h95I+oo0NUNPT1U1L5BeX4+s9Oz5FRPFmW5Be/pzSsrmyXKymD+/P2ypaWTFSvW8cgvNyC0kSQF8knuzKalVcfmCdIhQ4QkGJgk9RjkF2RysBH8gWbMzACIcBpbaflZgVB1yFVvZbwfR+xr/flDq5AymieseVc3TFY7RcxoJ+lK5Od7RfkdC9m2dbZ8Zd0K9uz9OQ0H7iDNY5KVW4nDXSCLxs4nLXPw6vVbr9XILZs3sm/LOnoOVZPtUWNbhw1sdrBp6ruugSYEmqahaXY0zYVuS8JmS8bpyiAlNYee7nYcrrF0NR/k6IGPYXYdkRnjbyR5CO05mTgtEnj5c0/Ln4Qa0ew2euw63ZpGit1OltNJpssFQtBkBDkUCnFUmvilxDRMakdfToln8AXGwqh56UU5d9ubkJlubRmM9DWVoSsshaW0vpuQmgpOF7iTqZ1+IQAlGVmn7AbW1LwsN25sYN3LTTz1VBsZaVkIkQ7YME0bXT3Q5TgKKX7ECFUWNW/8W7hyfo33ww40BBpCzVbFzT1DWI1+dkabANjWUieX7SjDsC7N0R0Byro6KB0FLjdxTJfA5VcOzZh1PBzY75MvPr+K115YRE42ZGcqv5/CUZWMn74gsl++Nyr5Dx/0yeaWFqQJVV8txTDBZkJ2EuRlQYobUpNU+11OZWl22JQKbdMVeW02DzZbGk5XLg5nOjZ7EtI0CPibCfiPEgwcwjQ7CIa6CYYMJr+vlpSsYmyuUzs2PuUE9jUelItffIrNaW7sNhuduqBDCEI2jVS7nVyXm2S7naCgl1FL8s6oyyjxDK9GbfWaZ2XFvq2QmcFxx77EkDWWxHHbAGcSeFIhM4MHc3KZn1uINznllN1A374mWXzDrwAbSDsRp2kNsHWDI4mwxB17xT0AFH7IDkIgENiIqs4izs1T8K+Z7QLgoS1flm+3P0RYxHatbWG6BuO8UFjY9/JddpIJHMbmTXVS1+FH3y8lNRmcNki2CKhpMK70QYIh6O6B7ZvXsXtHNUZItaurA0YmQ24WZHkg2QXJSeod7HREVWebLtB1G7rmwmbLwG7PxOkegd2RiiY0QqFu/D2NhAJHCIaOYprdGEaAnoDSblILKim5cekpJfApV6FH/66K5PwRjHILhHCRJOygSdoMkzaC2C1raIrDQabNTlBKhGGoh04b/rWZNWUa5bu2UC1s/U4XEbtJWqSVsesyfrspoKsLOjpgXwOLittZdLCByqwcuSC3kHSHA2/Se0tmb2GmqH/2LrnqHxv53C+3WBk+rCwfMkrejMwm0CB7jlUzxepCUKjdbUikECCVPP7RWDU3fqDTJ99ue5AweRs3BRipQXYa0VktYlRoCTu2LZfjJpz8qZbJU5SEfeR36ib94fHl0qbB359ahM0GdZsXRWYGTRMKisspmTmbw/sbeHddFVlpltR1WKS1nAFturJA65pAExqacKBpbmy2VGx2DzZ7EpqmYxp+QsEOjGArhtGBNHswzRCmKdE0CIagfmMVPQHkjBuW4HCfGkl8Sglcs+FN6RyZhdOm0x0MIDQdh6bjEhpBU9KJSVswiE0IHLqOQ9fJ0G2EpKTR70eGhp+v2VtQKJbddJusXvEYjB+rNg5kuBqQuOFF67tt525ISaKquYWq9lbKnW5mp3rkwtET3nMSL/zUVYwckSxv//4b1tA+3jKdUlgXLcMksQa/at0UEMLivYh/ra07+LSVKgcCHZLulhDj+zHqRya1TqHsufOj6iUxfeZsqcVOXVu3z+NJp6DQK5Z9d4lMcSu12WW3jFWOsLpsjX0FaJpA03Q0zYGuJ6Hbki3y2pFSYoR6MEKdGEYnptmNKUOY0sS0lDPDAIcddm2ooisIV1csPSXX4ZQRuG7rZnndPx5HjMykOxDEpulWlhkNu8NBsq6BKekwDJoCAWyaRobTSbKu00OI/5czlpL0vBN6RLwFhaL2v26Vpc//Ewry+t/pmMSV6imNENyM2W5Cazs0t8LOXVRPnkR1RzuLmhrlytxCJqakUpyUisduf08e8/L3XyCys5LlNffWRKaWJJKUpG50VwvJYwTOkRD3srKkpokispBwrf4dirQpbG2uk2uOLI5ckq4jBqFug/RYAseQJvy1sXERWdmz5YlaoweLKVMHPk/DPp/c+XoVuZlKbXY5lcXZ7rBc8S3pq4Wlr2ZH15LR9VTsdg82WxICgWH0EAy2EQq1YJodmNKPaRqYpiRkKOePYAgCIfVu3/BmFclpBfLi6997p49TFo204sXVGIDZEyAYDNETDNIdDOIP9mCGgjhMiVuC0zQJGAatwQDtgQBSSlwIzM7uE24DQLHXS6U9eWDpy/EITHTd7P2bGR0jb9gEW7bC/gNUHNxH6Y7NLN29lZrGg++Z0aHsqoninV/dyH03FipLswR35lHsKWsssklkn35H55Mlkr/uPMrSR/bw7wMrIrG+YNLqCzLDPcCJYx7TF16A1jZOO/bt9cmffG8x6SlqrOx0KEOV3W5J34jVOSx9bQjhRNOV1Vm3udE0G1KGMELdGKEOS/r2IM0QppQRN/2QAUEDgiZ0By11uvHU9POUENh3cL+salDJzk1/kFAgSE8gSKc/QFcgQI/fDyEDlylJluAyTTqCIY4G/DR2drKjpYWFE05OEIMnNVUs/Z/PisqOQK9fehMU+lWdzV7bw8atOEu19SJoboGt26HmeTjaRFX9bub6diLeelXWtbbItmDwpJO5ZFqRWPr1m0XljUWAJGNyFUKDtBlECCtlDHnD/bT6/8ajN/CPQzt4q/WHkT42bQ8B8N/vr1VXKkbixkU6CphTtpbi4tMfYVT31nq6D1UrAruUkcppWZw1DYSwoWt2dM2OJnSE0NH1JDXudXjQbU5AEgp1Ewy2Egq2YBodmDKIIU0MS/KGQoqw/iB0+ZUSllFcSfmHT43L5XuuQvsa9snFv/wxGCErwkZHaoKQruMXgm49iCYENl3HIVy4NB0TCJomnaEQhmny84LpJ71dCy69kqp1/4KMdABqL7uGFds2UnWooZckJuYT+qrOMd/Nvh5RhD9q69RnXi4UFVK6czuVKakUOJxy/oiReJOSTuoNX/KF69Czf031AUiZQHTsK5W1WUlogYiMhy0d+vALjLlgY0SCBzsl/nbJ3NGVeEcU83KsA5iFmJAKiked9Fs1ZLywrkaufKSCwhzI9Cgp29WjJCRdinCmqcbFyW5wOewkJ6WS4jZI8eQQDDQSDAZISsrACHZiBNsxzS5MGcA0TUyzl/QNgT8EnX4YOb6SWz685JT19T0n8PoN71B9ZJ+yHpim8i8GDE0J/27LsqxrGghwaG6SNA0DSacZ4prkDC5Oyz+BFvSPknHjxdqDh+Tcbe9Qe+OtlIzMFyW5+Xy2pUmu2raJho52qg7s7d9w1Z/ENWOJDX2lm7Vt/wFoOAiZWVSNGgUjcljUfJTaMeNkcVLyyRsj60G0tAZs7eAcGeOoETsAFmGVWhG54amPcOkN28koro68h7qbJYZfkptWQGqSR0gZHXzEMjfc6I72jYzMLTvp92uwaG9rk2+9tJpcywXe7yqncNJs/EG46tr55Bf273DxxGPLZZITAgKOHnwBW2AdWR6TlORMpNmiCGwGMc2o9A1L3u4QtHfD4SaY8b55JJ8iTz04BQSuWPkr5Wgajum12UAIpE3HFIKAriE0DXtQSWJds2Oz27CHTAJGiAs0G96098ZJouzKK0Vt7ghZnJ4Z2eZNzxQLL7mStp5uuaDpKFsbD1Hxzuv9j4d7zxWHBXB/EpjY3wUcPaqWggIYNYrSXTuoTEllXkamLMvOOeH+7jlYT/WOKlz5KiOtGuMq543e0lip1QKkSdGsLUR8AyR0HFTZoefNVIEMMrZLVleOVc3iVGP/vnr21VaBgMwkKMyCa66fT2r2sT2lPvSJqMp7oGG+7O5o4bWaFYS2/ISikZDsCiGlidFL8gZC0B2A5na48paVXHrFqfWPfu+t0E6HklYC1eMevxVHoGECIWsOQBdhSdyNW7jRdZ270/NZeNH17+kFKRnX/zSPx+UWJfmFlOQXIksvZPmLz0ukZNGmd+NV51jJ21t97iOBAbR4Kb13r1qysqiaUUpVRzvs9ck9EyefkFpd8UQp6CpBZqz0lVjOGxESAwg6d87BfdhBcs7rkW607lWN7un6JEYgBwDDapEpwNRBM+hjjT5d2L/PJ3+8pBRdQH42jM4DV7Aaf+dXSc0efLHxvAKvAC9jJpYAS3n95Rr5UvVcJher8XTIUMT1B6EzCM1tcP2H1zLzklMf3PCeGrFqXnlRYhjqlWVaEiusd1gZNmQwhBEK4bcs0z3BAE1NzTQG/FQUTj3V12NALLxyjlh41dWi9n23UFngjfYnTGaOJ4GJquHE7oPa1ngE3n4HfHsByeLdO1m+Z/ewKPH8uzVSaJDkJfpOiX2/xGkLqi2HnxvD6Kt2RroT7JYEO62poQPvY9V/jkaaKmOabmqqW0Avq9apRcM+n3zkgcXYdTXuLc5TozabfuJNuvjyMnHD/9TSaKvkcHP08e0JQXsnzHrfytNCXniPJfDGXdvV60qL8bU1AH/AyocFUtMwEQRjAtWlJnhy7KWU5J55GRBKiryipMjLUqBm0wa5eutmqnbvPIbKHGaN3tdZJNZQhoTGRrXU1lI9ezbVfj8NgYBcMGIkJWmDC+Jo62qTazevRnerSi/SjAYdyXDqLQnSimQQQM/hi8hP6yZjdE2kjf42MEMQ8o+lp0vnC39tZWSWXRLTJeuGqW5qyhnkdGHjO+vpOlRNWrIib7LlJunQYfuqGWQtMk/o+BOnlIiJU0q465YqeeFEyEqHti7osZdTPGnWaev3eyqB55fNg26/miQzY6SwFSJIIAjBIDIYxAyGCIVCdHf10OUPUDZ2+hlH3t4omzJNLLn+Rmo/eAcrr5wTQ1hiCB3j/NGbsL3XIxDw5ltQV0dVezulO3dQc+TwoOjxw38s5cn6Kmwe0JPoK33N6DpWmZWjL0+gcNbWyL49zdCtBC7dLfns2e9EAB/+zZH4ZsZCWNL4NN21P/+igmQXEacNhw3sejRs5cDGmpPyevnQZ1eyeQ8caoa2Trjzs8vILzh9guY9lcDe/AJByFAXLuzHHO5q0JpW0lQ2RlPTwDRxpKeyfvYdp+t6DBmepCRRMqqYklHFyFmXsXzNsxIJi955IyqaIoETgyBvWFPp7oJ9XdDTA6NHMxfJykBQzkrPGHBsvPeIT/6pvgp7Kri8gGlJXRFVc2NtTgLo3Hk17sNOkrPfUHa5EAQ6iKjDnUczMX2r0MfcwZz8QPT9JM8c+9WBBp9MS1bTQhmpkORUbo12XT3gmgatO1eTNfpC6Ug6MQvxxGmzkJ5yandU85X7a63x8unDe+7IsfIjd6sQkZBheZrHWHCDochYmM5uzPYuFqXkU5w58nRekxPCwutuEAvn3SBqK+6kcsx4lI4Za8TqPVbuh7yxn0ePwptvwr59VBzcz+Idu/B1dfXhzd4jPvmVVYsRGtiyLbODGXMK5VDVaywMui+L6R98IdK0kB9CPdEmvLOuQP3UvIELCmsiY+CRVnh1n2HvaXicX/j3KlKTICMF3DHk1VHk1YSG/8Bv6Wnac8LnKij0ivu+sYwvfreWnLziU9/ZXnjPrdDlN79frM3MknN/+m21QfR6Z/RYHlHJbtAES2/5xAk/Astf+Kts6GhmwfSrSPek4fWc+LTMUFFSPFqUFI/ms42NctWbb9LQ2kLVju3Hl7wDfW7YBBu2UH3pZVT7A+yZOkmGJfHeIz457/ej1Dz6SKU6SxNCwpJAsRI4Rio/PK2W/flbeWLPn5UhHehqJELCnpaZkXaGmuqQ/g2RJicnW+3uNQ98OqAJlQI2xa2ijRw2ldRTF6BrOprmRNds7P3XB5j6yR0nfL7CQq+gcPBW7fe076fiJGVXXCVWfmyRkrShUNQJIuyK2O0Hu42VV84/4XP5mg7JdQd2ULVvE6XPPsrit/+Gr63xtGl63pwcsfCGG8SSm+dT+6EPW1v7GfNCL9KKXt+tW1VbC+1tLN4elcR/r1uF0MCeDrZU4sa9hqlq/faWwNenVTIqtZg/1VegS9AlGB3xpz+0ZXyc1Tx2Cjyu6afZWiGEkrouZziuV0lfXQiEsKEJF7otBZe7kKatJ2csfKbglAUzzCq9gPLcYqU2B0NRHc9ya3lwxhzKL7/mhB+F9Xs2U916SD1UWWlUdzcz6uXHqGusl23+rtN28zxJSaJk9Gghv/p1sfaWD0R/EJYzRe+6wCLm98g4WkBPN6xfT/XRI4zauJm/vFEtf7ZxEcIOuhtFUhMwYjw8TeVGGFalpQlzRszj7zsej05nh1S9tHBoXsg/Fn+bw2qEjEw/9SFwpB+n68qqUye5VLigwwY2aQUqaJpKi6OnYnNkYnem0f7ujznw1p/PGRKfMgJ7CwvFsnu/ZlmlQ9HIa1OCw8a6FD++ruYTvrAVb/xdrTisu2k9fKVvrGRp7T9OVXePibKSElH74Y9SOX6C2hBH2tjPWPIS3Q5QV0fhjtV87bUKhFDSV9gs8vYia5jIIWtMPO9tGJc6lk1N6yK/+VvBCEZtjd1NeezYnEKMyTpmGmwAwXuaSCyx5nxtEApAVxv4O6CnA7rbQgS7Bf7WI7Qe3kNrcwttm352ehr6HuCUBvR7CwpF7Xd+Kku//nnL+gw4NCjKpdolqX7nKWqn3aAeExF9aDUh2NFymG/Vv4bDpSF1jaAQdCFpM1WQf0hKmv0ByElTjqm6poI9Y+ykVUd3UfXP78mV48ooH3/5aVX8SsaMESVjxvDZxsNy8ZNPUt1kFSCLJfEA5M3SW0gx3yX56B8QOuhpIHSQhjIxSGtPGaOBhz04J+yCiffCu+9fz96u6ojlORxrEl6ef2JatLExM2MR6Rs+dqx97jSgq6NNBpob4IjAtEvsuhoHG4DQDDS9G6PnICGRiYmO096M3ZbP6/e7ZdE1K0jKGYM7pxj7CVqnTxdOeUqd4iIvlRdfTVXtS5aLpYCiXMu5w0bpltVgBEnVdUCV0k1BkIzAabepMXTAUsNDQau6AtF5jUyP+t1lqX9xT5eazK/YXsOD3W1yfvGFp8XAFQtvzgix7LbbZPUvfhGXk0qxr3/yZrv+jsa7SBNsHou8Jn0lYMx7QJjqM/05dRWe2FERuWxhq7OU1syegJXf+yAVX3myj9k6NpQw/FKISfBB6851tNvmy1Tvez+9smF9jdz5xmr826pwOwSasNLCimicr9B0hLBht+nYHU5c7hx0u4uUtIvoeOcn7Dr8MjmTv0j6xHkyZ8rpz/M8VJy2vNBLln1fVtW9TPn0UmaXXgDtPWoQA4rYsfmvQqZFWCPeGcQ0IwRtaDtKle9tpUuNzgPvSOJ9kCXqvRy/rfaiOylOG4nHeXLD+YaDmnfflXOffpr+Cpmlih6StGYyHT9Vqa+coCeDFn4Fh1uvWYZ+LWr7EhqUppTz7YuX8dO0UQSXQ/NotbsRVASOqNwSvlVWy+T8ElHz/Oty7qd/GblW/3vLRvJHvsLUaZCZ1etSWpdYbofQ3TCjbg8p7xGJ9+/zyV/fOwqnDdKS1LxvkpXb2WW5TzpsKsLNpjvRtWTsjhwcriwcrnSE0AgF2gn6mwkah2jqaMXt8KNpMOb9b5E8opgTnS8+VThteaEXvO8Wql7+N8vuvFs5fJwg6vbtkFXPNqkvWWn97NE7qECh9I0/UJk1jnl5U2SZ9/QGopdNny5WtnfIiueeVxtiiqyNsD2HXXsOaSji6qn9dE+AlcIqokKHJeW3L1pGoccr2sqRxoioYDVDRKSo7OWZUTbnYrHy+y2y4ssrKRvbQUbawT4W6Fjpa5UgxgFsuXcxrtmz5bR7Tm5g+/59Pvnw9xYjg4q0dlt8fistNr+z0NCEXU0j2dzougshdJVRI9SDaXQh8eNJMjBMk5AheemxUkZPr2Tqbacmp9WJ4rQXNztpHfnVvaojSS6lRvchq6or1CcPauyqlNRefCfF6bmnXSIvWVktq3buIlscIFmrxcVzaA6wZ8d2up/VWElsSeDHr6pleq56OX30+0JKKz+CGQIzrJRYBq6bRj/Ih2fFk67m+dflTx9ayhWXPIWUUFICWVn9SF+ga+c16PeBu+U/hADH3ZVMr1yCw3NyJFrF5UKOSIOCTEhPhlQrWZ3bmv8N53e26zq6bseme7DZ03G6c7E7PAghMIJd+HsOEZLNGGYzphnAMEMRRa+9W43MJt+wknFXnN7KC8fDKbNCv5eo2fr2cd5Cx3Bkjw0wAEpf+z+WvvlXauprT+ubbclNN/LlMS7S5E+xmc+hZ4AtfYC2994WY4G+JaeSUenFAKzfUyPlNOIIGztbNdCcbtmci8WiT38sGjUJcTNdsd/322fy26mfQ0fZL/wPVbGx6uRIs/Uv1kibDikuZeKw21RuK1skOV14EQhNU3PAmgtdT0a3uRCakr6G0Y1pdiNlD1KqON9IdklTHa+lE974W8UpvutDxzlBYARU5kyAwy0DSN9eYX3HQdWRHcyt+yvib1+XdYd2yrrDu04pmfce9skZy5JZse3zCJcldZ0qoCk+DJC4kUHvLr9/ZCXfvHqp8Lg8osPfJtfvWx2dVgq/00Q8eT98Sf8q79gxozEk2F1gc8YYsOgt/SWPu0dyKP8j6EKp04GHqqj98hIZaGsb9nXsaG+T69auJtujCByWuBHHjd7lUcLktaVgs6eg6yrHlRHqxgh2YMoOTNmDKQ2VHjYmUD8QUi+Cg82w6fUz2/HjnCBw2YSZYsncO6jUi2Crr9evvR5tRwtkvgYp9X2kb1/SS0pfeYzSV37D8refkb62wUUEnQj2HvLJyhWL0ezgyFYhgcJuCVUZMcMN+DIKbw64P86tpZ+LbN/XUs/6w1URx43efiN9JGo/xw2Z4EmHpNSYdvTzv1JKfjzuIxzMUyS2Ad0PVbHlBCSxb089b/6rihRn1F3SHktc0d/YV9U20m0uEFpE+hpGF6bwx0nf2EwbgaByV5h120qmXHxmW6ZPmxHrZMOTmiqW3vd1Ch77pVz3zKtUX5ZnSeOwR7+1Y9s+yH4FQhItXzCxJ48OZxd72wrAsBIISNT/9aRAyAmmZFH9Kyza/TKVeVPkgrGXk+5KwesZcVJv7t5DPnnlD0ehp4KrqNePMUYmQ1jFYcLWqkib1feA/2o2j/gYpVsPsKc0TXqTk8R3XiqNvKc0q7JMJLuO9a9fn13bb7tafD757HdLMcdEyS+lSggvsB6iiDSWSEzW2JK4Lvsi8g78Xk3vSOh5qIp3QU4cxph4946tZFgZJpMcirzhJS5FrNDQtLDqrKSvZnOCNC3p244pOpFSEbh3ethwihyRUc6Y6acvznewOGcIHMbCT/yPmD/vv2T1vR+DGy+DzF7JjLf+HfKdjNVysOs2NVA7KsG2AdI2xV8R/yQ4cJVat57+qv0bqTq4mXLPSGaPHCcXTnvfSSHxQ39eLl/csQ5noeUSGTElWzuEIxKPRWIg6J/D/kNzoKkWppeyav9hLrLtluHxq7CmlWSv/5uVU0lhRnGfdjX7fLLu3sUcLCHq4UXUQB4msjVzhfKZVjt+KWsGv5jwDS7e9i2V00FC+0NVvASUfX9o0vjxByoYlRNVncPjXpuu1OiwX5AQAiFMgoaO052EpjsRQpVGMULdmLILkx6LvJbqLKME9gcVgXNKZzMy/8xLKNEb5xyBQXl8ySf+Q81L6+Tc/3sArpupRIDeQuYVHorcufgO7ad5UzdsDMJUO+Rp0GVAkoAM62lwbgF5VfTAYTIZJtXNB6huPsCiPeslQlB7ycco9ozE4xia9bqto03e//ulPLG/SkUSuekbaBsrKq1PaanTukUMw5jO4cb30diTrv4n2A2HD/ODJI0ZRx8nyfJ3sbtjYnnDnwJykgtI6VV7t93nk+/OuQpH4wHMqerU00vj2y9i2mIAPl8nBDvBGnO+kjaRyZ7ZpLStoxNIvr6cKZ/57JDu529/sVxmp0aNVw67QEpo6ZQ0dxWg6W56ejoYc+En6BZweNNvSEsS+AFnx9ukesYhCGIE2zFEF9L0W2NfGamnFLSkb5cfMiZWcstHTk1e5xPFOUngMMqumC1q0zPkildXc3/+38lM2YVEo37rPlo3dEGLNWlaF4Q665/SBOTp0YPkEReR02fs2a3CIUtf+jWVeVOYlz9VlhWWDvrm3/+7paxorMI1mjhf47CkFf2QN0JilPQQgih5Y6fJdu8kJ88kqee3KvbXck6L5LQLH0rC1WPjI8E6fD654957SRUaQU2LBjH0E8UfK42X/PQQeJ6F4psByWOuHJjwKe5+40XcmJizZ5M+BAePhr0+ueH1dXiSlPTtDqhpnvyZ93H1+xYQNKL2gUJvMUJAg+8O7JpSr3/3jRmMzbdRlNlEqjsN7B1IGVSBGWb82NcfhI4emH3NgsE277TjnCYwwFZ9Kz8f/WM8To2OwwH8G3rgUCh+p1g1tUVCi/V76YJ4A9eAJiwJgRBVe+qoangH6lbKysyJLBh7JSU5Y/p9WNva2+T9v1jKH3vux+kNs5X4c8W4Nw5E4p6u+bS2TeZoWPLGNHKKq4Xxhxcozy1HVPrS61BjGiFlTwuttMgjW7ey7xMfIsPuQtjsmKZJ+wxdJQcg6tXZn/tAxCDWugN6GsGZAVLymCuLOYUVXHbLGCYM0bHjnTfXYzuicl0JYPb/rOXi46RunTi1JLJ+17J6uea3i3luSzUOew/j8wS5GUr1NmQkGE6pzn4YO/tBRk86/ZUlBotzwgrdH3zNPrm87iH5icOfR9M0Wt/twv98FxwMxQXYHHPpnaSuX8RuN5WpttNPVcO7lL70KMs3PCN97X2t1z/4w1L+FPoBzkiNtX68MsKnl71OZX12tX2IXY2XWeTt9YaRklHpm9FM0ExwuKxDx57GItxFbzjZdVkp9ZeV0vWJO8i0ki5o0kTTNHZPUT7QEyfH/6841mNe/zR0H7GsXiZPeD+AvuDTQ76PK35UgWFCRxeMyYIR7qH9f26BV1z38WWkpkJOJviOSv71luRQiyV5TaU++4PQ1g0zZ594TPqpxDlH4LaeNll3qE5OevsyvtH6A97XcyXf7byPlYUPQ+txypPGkjfvSsgcEf/bsf4v7D0RhikhaLBocw2jan5E3aEdsi3QKdva2+RXHlki/+J4AEeOYpCIulNE//84JL4148fsaZoeE2wQbrvSdS9MOUia+2nlVm4V9dJ75QsAsHXBviYXweLJBDQHWnYByBAiFIBQCGFVZJQSMjL6dj32WAC3B9q4UIagpwnadqnE0cJgtc3FW/VdQ7qXK369XGZaCQouLIZkJ3Tv3zjkZyK3wCsqvrKHQ7KcDA9MGQPrNkle26akbk8AOrrh5i/UMvI057gaKs45FXrp2/fzh54nISBp39jBsgU/wJvtFeJWlyRH75+I/d6yQUrfyE/mwMfwByl94REqi0rR6jbxpHwAvdeewpqAiRtkhld7qdPfnbGSayfciNH5DFXbd/bbzvzU2ojnlCNJHUoX0fFieBx80YhKrvvqApq2bmX9x+5kMpCmu0iZNBWb00nPtq0ge6xMQKJv34hXq2e31FDqHMebKRPgwAvgdEH6OEBS8cgm1mYmybLLjk+SA/t8ctc767BrMDE36u/cUb+OzsPzZfKIoREtr8ArPvqFZXJzbTlrfl9B4QhoaYPnN8D4fBg5tZKcguKhHPKMwDlBYN9Bn1x/5DX+36778LtDBA8G+fsFT1B2w9UCwNfgkypNQ2+SWQpI5FmMeSYmX0jkx375G7vRoO9O8b7WrkAPf3jjQVzut0EXFifjJ3LjSWz9YwyJywsq+fYNSyONnDd1sqzatpPeqvMkVytu+zqkAa50sLmju9is1oaNX/eUWccrKeGS8nIO+Hzy1VWrSAfcQLO/gW1NVaQkg8sV27/eE9DQeVB5nKf4d/AdafJk8mhqm7ZBcl7EKj33+2+w8jM9svzGYxc+3/DWetrqq3HpkOZW+Z1tOoSaqjm6rZzkEUPPSZVf6BX5hV6cqWvl3h0b2f/aOjZurmbPYfjmx+aRdAprGp0snPUE9h31ycU1X+L5tPU4pY2Pdd/JgsvuoGRc1BCxas0q6Pfe9CZ0r32O53cVkXryOPtAstGGw/Z2ZLMB6BZlo+eOJXF0GwLK8ytZPCe+6l1ZyXTBU0/L+LaAN2VzxFXSGc6RFSPYYyVxb+R5veIDCxdGvu/YWSfX/rqK7BxBenp/sSDRAzesU/m3dAHSv4s7kNQiIHuKIjGANKn45XbkjROOeWmferCCjGQYnxsz72vF+R56rgLvlcN3irtydplgdhmz582XrS1fBWDKtLPHcBWLs3YM3NbVJuv21cmJay7hedurzOmYxZcCn2fp/O+LWPK2tbfJhkMN4BjM/VFkrP38q+y55v/xYPGlVOZM6n+//qKa6H9bhtFGRnCFSnkT85OaOxUxqqmw/sa2VVCerySvx933LVT7kbClXB14hvsAHuczmAYkZ0cPK4h3m7QJ+PLF/Xte9elNxIFDRH2fe0cyIDBQEjgowQnkfvp25N41Yu03L1IHMQ0wgyAES370pmxrDwzIwlQ3jPBEk7THhgvadI2d1UtksGv4vtWgUsROmVYizlbywllM4KX/qeLitdeBIWnZ2MayOT9gYfk9fW5E/d56qt750ZCP700bKRZeOF8smXUbtVfeNcBeVgKqgSAt8navI1ZSy3jt2jpCXxILoLzgPhZfPXC92eLckVSOHxsxXuUlW5k6nGBzxViK4/MDMDOrkgJP8XGvw7oXVyCBaA24sOEtshrXl/AEXeHnKilfotpddvWVYuXd06JRFIE2ql5uY+kv3h3wvC47eJKiqrMuwjmeBQKNzl0P0324fsj39VzDGaNCtwXbZH37HvUl5gFPd6TjTS2KPCZ1u+rkii1/4ofNv4Jmk3/MeZKyO68e8A26dedWcA7+Bfvg3AcomRB9I3ucyaIkdyzytqXU7H5bbjy6l3WNO6juOMwxpa+EDKOdrI7fxIssy/cx7BQRVkANQIuo1GrrbQX38e3rlx6z8Z6kJDFv2hRZtXU712Sux62vwzQgrTDanLC3VEQjF5Dt7ut51R82bq5S9yG9r3uYsE4Qzr0VBAwNvIsquf378e2eOCaTiC9mqAc0japX2/ns/nbpzU+N2/f/frlcOmzgtscHLagSWyrSSNdTaHjqNhwf+Y90ZRedtRL0RHFGELjm4PNy9ZG1VLU8FRPPqtTUcteFzE67TE71TIYmk7n/uR2cUJl/Fwsujx/r9oeK33wYckS8s8YxMP8YuanLRs8UZaNnMr/lkCxv2EzFpmd67RF9wNONdtI7nycyAA07LYddn6z12KwZJmpcDJLygi/xxTmDq/ReVloiJqz6nXTr9RHVuT/SxrbwqlHDme/sa7gK28/bDkDTW0pSXnhHX0+m4qIsKq/Opapmv2qYvw2caSz+8UaWfWGa9OanRO6MlJBueV7Fqs6KwBpC2NF0N3bnCA6t/i4j5331vCXxKc/IIb6cL7nGw55L1wAwqvZ66xepAl6lFiVwWDs1gT3d0NKuHsyQHXnvvuPeMF+DT476/HjIHuRIQYB8qHtID4Kv5ZBcteMVFu1+kVjpm9+9Dbf/7zHCV/SSxPHr4ZOaFNGSdi1rr66kOHUkHkfyoNrz99er5S9frUC3QbpXeV1FLivRdYB27RM8Mfc3xz3uU39bLl94eRFXlenk5cUa3HodEDi8TbLhk5IbV62l5Or+PaWWP/aSXLRiq/o/hweScq0Gmuz56UXEkviHHxZyUr6a+w1LYZsm0HUXmubB4crH4cpBtyfh7zpMwW0rcA9xaulcwCkdA9e8+pyk3g9HQyze8hUWb/lKzK8ChKHSJ8Y+8M1B2NwKjW3QaSJbbDA2g+XvPCp94QrUA2DV6oGsz/1j5a2PD7lP3vSRYuFF7xe1V36GyhHK439kz17c3c+AlBHfiiiTZK914kjWZF7K0SZJ6Ys/Z+nmpwbdjl++UoE0wZ4UQ97wZew1DvbZr6fm4JHjvrklyqpsIAgBoT4pO6LrbjQydW1A8gLMnzc5vrORoGSNVWv3xe3bHbDmriNhgtDcCq1NBv6OHjqbm2ht3EfrwV30tBxl2xOL2fCX5adWGp0BOGUqtG+/Tz7810ci36v9r8f8GvOECctbStPgaAheOKzGsMkOmJIFSTYVn+t7iEV7fk5l1q1ywbgPUpIbX460rb1NNjQN1vqsMNE7cdj9K8kbJ0ryxrFg/xZ5898/2kvsWSNbEaMz91KtTVlEs5xFs0xWjD/YSlXoDRDIJZM+cExJ/Ph/lkvTAGeKkr7Enjp8ZS2VOiCupVOmsrGtg7Lc7IEOSWdnmzxytIHRY3Vy80TkcCEkGiISOhi+d8YejVuef+OY18hbkCmQUhndgy1gpIKeAggWrTrM7AtzZMnkLAHKM6qjE/CD2aNifiUOArZ0gqaLVPtBdM2N5sghZNoQoa2ILfVse2CF7GrfQSjUSN4NK0kpmEBSbjH25LNvjncwOHWVGfK9Yvb0qwb4NXYu1SJxSxBeOqoI2GHClAxItff5t6pDf6b0hQ+z/LVH5fInH4o8svW+eqpqfzzo9lWWfp7i/OIT7mf1G7/DFng9Lp1yuKBZvCSOXZe07cmjWaZE9gUJje1U7X77mJK44YhPvu1TFRaSc3r92OuRFQI6xAW8I3OPaTwHaDhQT+2Gqsj0ERGTlZouChHvmeVq+iLpxYO4fjqqEriGlUYjLIUFK55tAGDb+hqZ74KuVuhoV5dD08Bl95PqOkSSvheBjiYc6LqT1NQRZGaNJjUtF13TEFoqmpZC45pP8NqDpWyrXsquVctlxyHfOSehT6kKPXWsFVT61+YB9rCub1MI/nFQJXEPaTB3JKTblLTq7z0qBYt2Pswi/6OIn02R4hfT5NbdW9XDEhecMDAKsgrwnKAnzt4jPvnEnqpoEpDwLFOMj3KUxIqopl/Sum0aR4qmRMkb+7m/martb7Ck9v9kW6CzTy/e3rmeHUerScoEd1o/eel6bXjynWIAFh1qou5o64BXxefbimFCdo7eSwdXi4xRqyWCsUVFuAaRZaP2RzdEg5EhSmKh8ewL23npmWq5aulckmxqCsmhR3fRNRCaiGTdELoTTXerhHVCqJQ5oS7sWhCbZgI9ZCZD59YqNq9ZxEvfH0X7wXOLxKeUwGWXXi0i5taBLuPRIPynWUneThNmZ0Om3VI1e/1Tf1FDaaq2ZMWvP9x3+qjfiCOF+VedWBTK3iM+ueTvi3tJXvp8j61uAJKOhum0FpXGk5bYT+BwG1W73+pXEj+yrgLThJQRxOeD772jgP17boRDB6FloBdoFE/+TY2px4y3yruIfgbTFnkNYEjG0Lj6LAJ0mCUPcWnrz3nukQrluKHFj381AUK35oHDlmjNiW5zIjSbSuRjBDANP1L6CVd3C5eiTnWqsMFXfrmYpgPnDolPuSNH5aWfBiS80KIMVr1J+cfDKs7LqcP8HGVBDrcyNn4t9iGQWtSnwkQZvkb2E3neHyxieXNPzIL52s71vNxUHVdYLJbEvVVqMwjdOyQBTwEBhz26U2z5v1hVu6GZqq2v4+uIhib+dvVyKa2xryM5pjH9kNgMwuH9adDaAt3dx+2PaUJegZ1YqdsnC551BtefNIzhzmZYx5uw+4MkyZqoxTkm11VkGkmzHFyETZHXkr6abrOkr0rWbpp+ZEzGjXDSOiFg7/ZqmptbTuRWn1E45QRecP0d0QdUmJFwM4QJ23tUOpuQhDnpkGmDowH4T4tqqeg1cIsbY8YsB9ti/P9imT0ALhrD8t2PyeW7Hxv2m/mLL1YcR/LGbzO7JT1pc2nJzOsrfcN9i7NYA41tLH7xN/g6DsuGRp98Z/c63KmQM76fBoX5Zq22t1yI70BqtBHH6Onrb9RI04Qp0230IXCcNFaLn+NOrx8TM5vfwqEr76twkjpbL+mrWeqzEBqasCE0J5ruRNPsaibaCGIaPUgzmm1SIiMSOJx5w5TRsMpzAaecwOlp6ZQXz4O3u2GvSkeDkPBOB6xvgRQdbsyGDMtA7tHhIjesboYeo++T0pso3YYaO4d/jCO3oZZY8ZjmgVEeFh39PYuankC8eZ0Ub14nl2ytknWtG2Vd60bZFmw/JrEfWr1chh+QXrXA+lWpTT8EmkcTSMmJOKz0zfwhiVPzrX2qD9Qzav1P+fQvRrGjsZqULFUTKKaOYTysjUcPF3EgYI+rJ7W1rbPf/uzavZFUjw13UjhVneh/EeBy3MIB9y3Ufn0R/84WsrGuTvqHkP/5go4djG1YSIoTkuxqzBtL4nAAg4jJ9yyEw5K+bjTdjpQmhtGDaXRb6nMIiRlH3pAJ/hCMuqCSjBC07z031OhTTmBljZ6tHqK3LFVuc48itEDdrZYQbPfDlh7Y1AN1XVDfA/9q7qtGhx0/wktHENpajt2IcHJkaSrnkbp22NIW9fgXgqrOtZTu+AKlO77A0t0/Z3n9Y3J5/WOypvGluBu/t9EnX9yzTknVmMMOJHllAELN8M9PruKesfEZL/tap2PaG97Q0cPMHZsisQEeK8hHt5Z+IWBNbUG8hEdSsedgn10PHPDJDZvXkZdvJzNzAAkcPigCT/JsrvjYMt4MQr0BL5SV8nbVUmofWi7b+iWJjPtMP7RGlQS1yBshbozarAnQdGGpzzqa5lDSV3eC0JS6bPiRRo+V78pAxqjPpkXgniBo1VW8e2cpG762mI5zgMSnxZVy4YfvEYtWfUWyMwCvdyki262xbJ4TGg3lHByUKnC1S0KbhBY/PNcMV6T1kUyRuyVk1PoMx9ftDofA16KE8t8OwYRUuDgTknXIcgJQ1bE2un8TsFeXoLEy97OI+m5eOFIdeRWGc37YzPjhorS0ThmAj06opGT0NFEyeho883NZtffNeKkbRm8DHZBr+kk7sgMzBPnh1E8xbtZ2VFdic49seO126xjx5OlPj25ta6HeV83cSR4QGkIKwLRCHGMvanQ91+sVn96wR7749Cpq7ltE7sNVpOnw5jcWkaIhHUDOXZVMuH0BzbuaYt5wkNT6OClplvS1xed5jpQJtYd9oNXUkUrY7ka3ORBh41WoC9MME1gla5e9pG/WjEqMiwtY/8I6tHXV7J1bTcX2s5vDp80XeuXHf0XFLz8J67sgSVPLGEf8uFZA7Yf+AQEo/eJcta2+ByYnQ6reV302gUOt8SfqfX96E7rbodgV3m9rO2xphxwnjE6GfBdMTev3IBUHH6ag5h9Km+x1HhXv29eQdKe3ki/Nj/o4L7nmY/BvqNr7Rj9St3cfTDKCbTj9G3Cng6t3hUKLV1pkb2hvuYD9B1P7Hk8y4MvNMGDiZBcSlc8KKRDWsEP2siXk59ysPr1eUXHPQkqumi014DuXl5KuK0c4p4CMR6vY9csqjoysgPw5IGHK4Vdw26PkjS2REmd9FjHWZ01ZnzXdsj5LM8b6HFDSN0Z9NmWUwLPmLaBwUomYduN8+cWZ1Yxxwplf/ejYOG0EnlV6CeXjb6D60BpwCB4s/xbzJ9+MN7N/p3T5zBFqXnpOzv3mrfDbA3DnSPA4o8QN36221mNL3ViSGG4wY7z8Y6Xg4R61ADzVoLbNGwm5bkCDYg8jauujAtIqsB2WulJTzg5hJTTczmunzsMTU3vW404RS2++B55eLqt8b/YjdWPeTlJS1PIPTBOKLhzADmUdOewrcWhfIbva7H3UZ5CWdI3Ht75fSvHYVBA6QmqAgYwEX0grBilMZEGKO956P6lEBZf8viN6vldqauSeTRuxAS//fJ1qizuLjOBuUq1KC86YeV+nNY2E0Ogy0vHYktWcswnBQAChh3DrTjTNRqD7qKq2YKrxryRefQ5ZOZ/tueW4POm0t7XJlY88jJRQ8PHK9+rxPmU4bQT2FnjF7GvnyK96vwIuKCk+flB12RVXi9qfPCcBbn3uLnYGu5TRKxz4YMY++BaOddQed4w2OYBlNnbb6kORA6bMyUIPNUXrDMVk5xGA9XxjaNbQ3uLh1dP79xVecu3HYQ1U+d7odV4jQr6SrkOYBuSMi3ZtQAXQ+nHN2wXH6FPf/zYMmHlhCgIbUqhOCGkqr6vwLIDlDVk44leDuteXlZWJy8rKAPjyn5olSEZ17iW1423c7ihhdQ1MacMf0mntCdDph/Yg6Edj7HwSUhwHyc1ykOJ24jB8JDkETrualQ6TN1Z9DoQgZ/JssvO94sdfXiJrf1GFLmDuHWdP/ueBcFrDCRfOu3vIBv2SqYroO6a+BsDyVx6V6xpeofrIG7CnHweFgVRom7X09EPcAUVbVFo7d+xDZB0Fy4ZmPevR8W6Y0KaSxoYrj59c+/CA/fK4U8TS+Qth1XJZtecNosRVjRlhBEntPIDNCakj4ls1UJPr1pcTL81j+yjpnRf2/55YLmdcmIO3OAmJibBcyaQwlQotzahajSA1aei+49udGSAhp30L6eZ/SHZAVjLYNWhsh23i86QfeIuv/OrHmEB2Sf8v9v37fPLVNavY+c9F+IPgzVR99DghK0V1zbBSxnYF4KKbP8rPvrxEbvxlFULAoifXMrnk7M3EEcZZm5EjjIWXfVosm/sdam9cQeWYjx//H8KcCLkg2CtLZaydBoiSVouOky1SOTKOxqjv/U8XhcWx0CHkyaK86Vcs3/Y76etoGFBwLphxLWEvoljypfs7cHZvIikDXJ6+/9fbhbK9eSYNB1P76ZM6YEStj90qAVRdXYGOELpSpVFL3PrANu/j3wBNktPxG9LcKkblSCc8rf2Bvzn+j9+kl5Nlv4BXbizl7RtL2fLQcrnpoeVy93PxZT7zC73i1k8sFD171S0ISugMQX0LPL8dNjRAh19J9f0H4PGqpWx6tAppwu0Pr+Syq8vOevLCGRLQf6LwZhaJdEeaJDR4i+KD//V9Fn6gb5WA5Y8/1O9BFv0lWowr29uhSBuNhot8FzEWJClURQSAQxNGg4RFjU+y6PCTVHqukgsKbgIJxalFeJwqK0WJd5JYe+1COXfNz+JU3fzD/yQpBwpnHLtf4Q4d2lfIjlY7A0rgXhs3b66Tf1m1iPu+qaqYqXgjU82bCzMqka31EWlfIdMzNAm2/LEaiS4ZFWimMA3y01RC9QvyYIuWyt8dKj7Y/r4LOdhZyb5fVjHi24tI1iBZQJ1AalarZ/2jFoAGHzTtAsdY8HsgOQ38Jmw+DG/vhen50NEC9Y9WUfLpSmbMm8fl5wh54RwhMEB9Qz1Vbz1gfRMcu2wAkNz/5oUf7V+tn32RSoO4bd82Fq75aBwhpBmvModJrblA2KDHl9nneFWt66hqXgeGSWXaHApsIyVCsLDkY6Js8iyxsv0jsuKV3wOSKW1q7Js9dvDX4xMTPsc/33yy/x8HmJ01JZjCBphWeh/TyrcRS14DIcVxL++AJ5YmxZ11JCfBkQ64bBRkuOF6+QJ/6ikHBNffdgOj897H/jsWoAE1f1zB5kercAlwaeAWcHBeKS0CWiVcngkzg9B0BHxNsM+hrn9jG/g7wd0CX6ippaC4mJQhljU903HOEFghZn5TQpw/4Qk5+0HJFCVttjVulULv7qt+xs77hqWwDa5IK+eKi+ewr2Y/VWseg7smQo4LXHrEcaWq9XkImhAULNr7J4muU5kzm8qxF/OrLS+R0naQTC94Rg6urdPSK5no8hL/lomuKvU5fgx839dL+fBdpQhhR2JioqFZklhY4wRFXg2EybjCodkv2tq7ZMOhVqb37GO8/hdcdpg0ArJcyoA1UXuAz4Vm8LOQ8gtN9XjExBI10T2+pASscqT7fT753NOr0IH6F9bhfKGa0Umq1GiWCaIb0q+rxF5QQI8G//2Zs6PK4HBxjhG4N8ID0rC9dhCS+ThY9PeKaGqrfs4WtkALpxr7Xlk0m7vn3iPa2tvkgvnKoWLF63+hqnsNTM2I/rOuKVN10ARDUNW4DkwbY3p6sHdsInvc4NvYZI6MNmigawIR6/bLr9TISVO9jMhNVvV1UVZn0zKlC0z0sFkds89c8GBQ72ukau0ubgm8jccNRemQ7oxan+06XOtezc/axx/zOPler/jQPSpvdRfIEXXVpOjRaKVMN4x2QOnd5zZxwzjrjVhxkMf6ITyXakCRycJ5Q7/Bew/5ZG9DVe94CWmCsIPugY94K7l7rjqPJ9UjSqaWiJKpJWLpx78p5GdfEmu1xVQ6r1L+2+HW6KgADyMEtiC5vmdJHQHu9AHsUb3QGJhN5ZFweppeDR1gqmz7jo2kZ7hJSXGr4ABhVw4TQq1LYSck7JjCDsJOWvIdw7w/kgLbWrKSISMp6joZ9rgqcvwf3xndQrrHcdxDtbe1yc4DDbg02N4FPaaVI0CH9n9WUfutJTIwBJ/ssxXnFoFhcE/5MPH0y6uOG2WEBE1liaFi5rHnGcuuvFosmXY3tTN+xMriu3v9qjF+9xFSc2H05X27OBC2bXBAh58Vu9f1cy36XpyG/T75Vu06LpyVp6zP1qLIa1NktrZJYccQNnKzbhvytVuxaj0gSXIoxw2XrpLLR72tVL7n8uRfkaMdOe7xGvfUE/pzVeS9tL3T8thCHa/9n1Vs+enS4x7nbMe5R+AwYkl1ElC3vU5++4VF8YSNybgR3qYlKePVlyY/SEnR8a20nlSPKCmYKsrH3iTWTv4qlZllIHUye0Ik+Y6Q4VVJ2gfqXiza28fy5mEntHZT1byJPhLYBFLSEE43woT70lNpbW3BmVLLiNxUK87WHpHCmuZQ34UjIpFdjgtw2DKO160IxNzvSTH3e7JqfTc36EdIdSqjlVPvHbSvgvRDR15mx4/KjnvcMdNLxA2PrCXvtkp2d0OHEY2FCWfraf9HFdt+eW4nujt3CRyLWDKnMKAF+lj40/Mrens19iuJ9RSO6Wd8LJQVXiGWlNxN7UUPkNLSjW3fzojX1UAvo9jNu3bnKu+FjQ3qSVa1W6yYOuVbKEYWQGomhGCBN4+n/76Cy2YXqSifGAkshN5LIqvPtKRLSXYVDtcGTYpTzf3aiAkVFChjmbCj6S7cySNp3/DycYk3aU6ZmPLBBbSErDgWa3s4XFkD2l9bR+e+sz/qaCCcHwSOhUPA8YdYffBoXZWqUh/2r+iHxJoThAMQcPec4RlRPM5UUTJiihjx7xeY9r5+3gMDELnx8CSe352sXI9CJjR39z/u7RWRtHX3H0hNdVlB8nqErEoKK1VarSspnOrur1bUwKi81noDhboJ+jswpPK6sscF7YezbLjQ9WR0m5umfy6l6ZWnB0W8oBnxXI1bNAHBDdXUlY86Z0l8/hE4dppnkHjuzRoZjvc1ZTxxY9d1jzr+Dy9eeUJNXPdqjcz0KkE5oM9TLyJv254TbaAp4ZWOXsYrGfFhDr8U/rr2WcZPHGGpz5oldaNLLKnD30ekXTmkF9OCWy5RK11H8aVfiGEqY3tsxJEQGj0BweGmHpqONtPeuJ+OQ/U0rFxM/crl0le9XB5+vaZfAkqUASuS5KX3Yknjbd9afE6S+ByfRhoAQ3gE2zrb5Oo3V6svMvqmj82AIQE9FbRkNe97SfGsYTetrb1N1ry8mqk3qKOrRJwSTcQNuaOQ0N42ijcPOYimDZIQtEfXB3hsn617g0fvnkRsDRaBRApNBTAI5cgtMJFCY+yIqhO67DuSCzCOKunrD6hAD18TpLkM7LpA6B7w78MftGHTU7DZ0wm8uYLuQBDt5SDtf8uSPa07ae/aw5T73iFo3Y+gCdgs7SdkTXHL+JFMYGM16z9YTemTe2RW0blTweH8k8AwJALX76/nF+/GPLhhe1A/1meAK/NnU5Q1/AfEt6+eDdwfezrluWyFB/YnkXfvHEE0w4h5zGkjbcIUBOBtOsSdMw9aWS5U6hyBpoL46SWNNcsv+gSdYQAOtsKeRjh0FBqbVCyweiF2Ypd7VXvQEcLKumFzkJ4+Ak9aHjLUjQScthS2P3ABm6tK6X5+BcWFMSMDm/J+Q+8rjY8E4F9fXczRcyATRxjnGIGPla/WwhBV6G2+rf1GK4XD1cLZeey56qfPDnPsG8ZnfjSDTK+IOlpHTimQUiBULAB2FJGPHhrP87uS+1WX+13SMxBApm8DRdlthHUJpUL3XnQ0y5iVlfJB0pImD7tv0/Hzvw3fZ3QKEFKqc+wccHQsrJLWaboL3Zak0sYKzcq60Y2QfnTNRNckbhscfKOKm2ZATh5Ie9TpTuiWRNaiBC52wwX//VkSEviMRq/5nd7oHbZzHHzmqYroYXufxiKxlhU1+J4I1r1SIzMKBcmZMUkG6IfIMRJ5+7asPtbwSNRUvwtIKZnbs4Lc/JQYN1O1RCSyiJfIJyp9L+5+nlS5DptlwIpLFxtHYr1X1g1duXaG/FbWyYCVdVIiNUh3KZtdfiG0ZPW9xUK3JLK1bdKccyeQAc4hAm9t29rP1jCZe8UMisG5Av78yV5ziP0JdwnCpX76+421w25/W3ubXPvSasZd2SsLZCSMsS+R21qKeP2gc/DSN+AHoKDpIKUX5pOUbCeSrCts8QlLZOKlsTfrzmE9+GOKsnhwdgcZrMOp98o6KWIlcFgLsHI+29zodhdC6EgjhBHqjmSdlNJQDp1CDWU0oYzvvkD8aya2S8IRJfK5hHOiSzWHamRFRwUUAXv72yMmODfyfZgI/2s4dU0yCDd8vLCS4uziYR92z756NshlFKFFqhyISNCu5cstIxsByc4dI2IMUL3gsbyZrhkL7/QwdtQcSE6hPP8QKbu2MuPq3GiHwpI+XLomJtWO6C/h1xCwd089b/y5iqKMKHnDpVJipa96PVmxyJoDzeZE0+0qFsoMqoyThpXzGRMpoklYwoH7Hf5oN3rfKivU+ZzDWd8lX6dPPrzhYehCOWkcExaRByFL6rbVyW/ULBqY69Z23aPUtPyUAjzu4YeqLfnjRRRdEM6gpYxKUgqk7F8ij3TdxtikGdG8qbFzXFKCvUMtyQZcm4Qv4Mcxagy/afodB+2rVOLz2HS1YSJHgpyJhFeNyvrKkPsT6dcHS0lxgdumvK9i54Djx7+ayjoZqbjgRtNsSNPACPYoCSx7IupzmLwhEwIGdAZhmpVmvHdS+5hN5xzOegJ7k71i9pHZ8B9g/3t0kmOQWM9QnzdPH35tpXUv18j8qTZUjuu+idQVkeMfxwnps/naB74ZP+btL3Bhq8r9bDTsJTnoJ61hNrPHewhJibRySMXXNYqN4IJk50W4HYXD6tdLz9fIJHt8wvb+sk5GfKEjOZ9daDY7CA3TDKqMk+GUsVaKWymiDmZBE9xBSAr1akA/RD7XcNYTGGDh7QsFrUDryTvm3J+U9hk694aWrLZ/vLBy2FNHbe1t8pVtq0nOtBGWvFEih8ncVyJ/YPJC4c0rFHGEjVR5IIbUCubUVjZu28yHjjxO8TgPhjQISoOgNDExB5TIdj0bm5YyrL7t2LSR9Nisk70NWL3JKxyq2qBdVVwAiRnswQx1RQlsGa8MS3UOGSplbKAbnAP5v8eGhZ9jOCcIPBzUHKoZcGD33BvK8wo4Jon1LMWRihnDz264Z289m+XPe5G2N5HjJfLNxU9E/n9l+eL4A/ZjdVbTRx10d9Ry0WW5SDNMWBNTSkLSJCSlRWQZR+SslKuH1a+GvT757svrSHZGVedwsvZY1Vm9nkTU+mxVXBBCA1NVXDCtigtIg3BC24j0NaAnBAXBXg3o7+6egww+Zwhc+6Xawd+gIpi7ay7iFSF9nX0n9Tfu3qju/0AklqCnKQk8O6WcjKT0Ybe78onLySh0EHHROCaRNXJdtzA5J+rpNdE79tiRV5GgZZ2Zh18le4TTKj1iYJpm5NOQBkHTVBLZIraUErc9b1iP/TuvraeprpokO7isnM92612kxr92/GYG3TKfoPQQNDV6gt20te/h6OH1mKEgoUAnQX8LptGJlEFMTGV5RpE3ZFrlsrpVAvk+l6DXdUm57uzPA90b54QVGqC4oJjKCyqpesvymhpIvqYC7oGP4zvgky9sXhc5RDineW/rMwAmXFU4m6Ls4anPz79UIwumuRU5I6VWwxZn67uIeQqlZELGHHJTe58vpnEDtLOwqYM7ZmpW5QJrmghJ7+JlprVoCPI8Hxn2/fj1lysoSFPS12UDt11J3I6Ahj9kEjCV4ak9BIFgvGXaqYO3Zxtp9gBu7SAumx1dWOozlvU5pt5RfrgMhpXxThp9LwESRt5y9ueB7o1zhsCeFI+Yd9E8GSHwQDNGO63lv6D2ylq8yfFkaGlvYc3+6sh3KWJIHD6eAFsuYMDd1wzP86qtvU2+snUNyYUOokajMGHDHtd9ifyBKffEna9k4jTx4LUfl4vW/JY4C3t4KmhHI+SkMsUeYnyxhilDqiKD0JBCIKSmqttbaezChLbpxaS5SwbTlT547OHl0uNUKXMAAoZgZ9tU9hvF7Auls2nMAi4YP4plnxyNNzcprj8H9/nk0w8sxtFRjbDDc7thRJKBW0BuisDhUt0Ml0sJ+kGEiPew04n4RIfvv3NyOfa09GH150zGOaNCA5Rd0o+XzQAmyMqDlRSnFPfZ/sf/rIgUeAgjTp0G9GyikUjDxIHWevZl/t7ycgp7OYfV5bA4ifF+lhrzRz828AFj1X0ZtwJSMsO/n+wRDqRpYEq1SNNSpXuvS4MU5zSSHPlDfjnt2+uT77y0Do9LSd2mbpj2mT/xp9B/8bB+KU+PuJadybn9khcgt9Arbrp3GZkfWMmWRpicB1lpqkz083sl7xyAdr9VZsUARwDSRN8uYyPOcTzlotkkFZ47LpRhnFMEBqi8YIBxTi8iz7t4Hp6UvvO2D71dFUmxCkS1V2td2K2gfROevXX4nlff/vMNONw2kDpCxiZLDxPWWqzvI903MHnEJf0fTEoiyeD7qTOcf7iV910h1JSMDCLNEKYZwpTWp2lY60aE4CmOIeSwjUF7SwuttdWYJnQH4BMLKpl97fX84cFPgT0JQn4qJ/r7JW8YeYVecdlN5WLm/1vL0fGV7GpS2zOTYW8rVG+A7UeVCp7TrfJA9+pydDSiAw5Injh12PfqTMY5R+AF1yyIZHnoFwJW3r6Ssll9pfVz4ZhTi7BxkjjsCJWkMk5+fFQlxTnFw2rj8y/WyMJJSdjQ0GIMVarqQV/Ji9SYkH5VP2Pf2PaF1W0zXjWQ8KmcfZgypMa/FlmlDEXIGl6PlcYjPJcNS1o99+cVpDrAqcGleeB/+wd0NdSD0NAzx/Dl981mySdKB3WsS2eXidsXLeHG79fyegPsaVESvbkbXtgDu5vg7RbY2AoN3XFdjipM1pecK88tH+gwzpkxcBglE0vET697UP6/NYtUPV7in+fy/HJmTe8/Xnfjro3xdiQRTdUirG32fMCA6ybEVxkcLNra2+Q2c61FWIkuJDoSA4lpuUUKa8wbrgA4LfPj3Drtnn7P1RbslA3dR2JcKi1pbA0K8zHIz1MV7OMD9i0/Z2mNha11ITQm5S8b1rU/sNcntzxThSbgqiLIdIE7eQrdDbvZ6h/LzLxR5KVreFKTBn3dUjweMXFaCY+/rW7ibx9R/unP/2QRRqN6vx0JQKMfmgMQMMGbBNnOKIlTrzn3rM9hnHMEBph/1Xz+35pFQAz5UM/4ss8uw5t3nLFQLxLH2mrDAu7qqcN7ox9oqWfjkT/iSNKsBOvqRLqQaJafkWkNsIUQgMnsUbcPeLylz/6CqqProyZzaU2uShW0cXVxkBGZ3Zimo0/GjQiR0UBKpDBJd19LqqtoWNf9xX+uItkOo9IgxQ4OXUManRxcsYjP+B8kI6uY+VflDuvYYXzcStQ+54rZEmDFnUqaGxImpsLrzfBOC+RbMw1TPDDy5nPP+hzGOadCA3jzvOJLM/u+de+bWTkgeeu21smvrI7xfe71aUqwFanPT4wa/hv929U34nBplhHMCg20CgoLqaGjYQ+r1lLjqvwvMz5n4OyWVSufgLr98U4bkbZLpo/z43AGMM2eXovfWgJxY+M3GkP8dXfnkPu17d06+cIvFpHuUpI32S6w6W7srhzSciZxkyNIxQQNb97JKW0yenqJGD29RHy5Toov10kRznLZablT7u9Wy9HbHiR96tlfhXAgnJMEBjUW7rPt2kG+ifshsZYM0qUIfPuFw3ujv+V7XuZPTOrjJBJPZEVmHQ0bGpd7bxpce2PHChEyw/TxTZgyiCkDMYQN9CJwmMQh/vOmjTu3Ngy5b0KoMinpTkhxgEPX0fVUdGcK0jS5yXyOO+aemPQ9FgJWPEfJBysZc2tl5PJe8L7h+6ifDThnCWyNhSPf//0/aymZOPCbeNuerX2D4ol+ah4VT/r1kgcpGTX0N3qnv02+0/Bv5cJoyqjNKc5PQ83HhiXylMwPMdJTdHx1HxlPYgno6fz0/TqmDCAjZPVjmj0Y4cXowTC6raWHNNc8ntgShO4ulr+za0iTZLu3byXJDhkuRWC77sbuGonQ7JhGgMmuGrzywHt2vwOGIvDowgIqvrlU3PX3Pcy850FyzqHsG/3hnCUwqLEwgOvKpP7niGNw14p+Mm/EkFgPFxgc5uNwoKWeDY1PKD/jGH/jiMbbSyKD4MriisEdvDeJc67gg5ddQ06GH2mGVBCAGVTuiDKoslqYASWVZVQiF2V/ACbNxCk0hG1o5pEVX6/ApinyunSBrqdic6UhzSCmEUITsG/Nn07shh4DKsGdwGHdn5wir7j+0+d+faRzmsDePK9AQMDew/Idx87Q3zsQp7f6DICAe+YO76FY/sp8FURgKl/jqCRWUUQRl2VruTz/C4zLmX78c8XO+yJxeG/CM2UeMwvacTs2WaQNWZ8xxDVViF54TOx03cWPXuiAEQV0dHQijzYOqX9XlFdSnAapDrDrDmyuHDTdiWkEMY0AUhrw7mN0HnhvEspNLK8kiMR2zlM2Huc0gQH+WL4S2WCy7ug6+gtciEUciYmu6znx34eKN+ufk8hoBFDfRcZIZnWaS4tvHPwJpAQzFUbMw5kzkZ6An0me+62gBdP6DMV8xkpjRey/vXmEKjNJOSNn5zF/2hDKIQJX37qAjgA4dQ1dS8Lm9KjIISOktAAziBQuml545qTe3zCuq1hAyMqxdT7hnO9u+XXl4iejH+QpXzXj3x3bL4l/vmK5jI5DiRuXCofyvgJY84Ghe15tP1gnf/vmAuXlJA0lfWMlcT8SeUrm7ccf+4YhgZAbxr4fRk6gXUq+411FSBoETJOgNDCsc0fV6VAcedtbevhJ2h3R+bb2VrxZaUOSZYaEZj8IxxhszhFodndE+ioJbCI0nbaan9C+re6kS2EDFdh/ngngc5/AAPOvmI/cAjTB4p2L+5fEsc5LMZI4nPNquKjZ+qe4+Ns4SWz2lcJSmlw1pnwIZ5CQMhmcTjBCzE85TLZ7U+R4pjQJyWiYYFQih6VxiDe7vhrX+ZVT8ofcz4JRxaTNrgRnNs6UfHUew5K8ZpBw6lrN5ubo2uohH/94MK3MHOcbzgsCe/O8Ytdde7hlxwf42/6nmLl1Br7uGBL3Y32O+D5b49+vT3uQEu/QrM8HW3yy9uDDMfG3RrwkjiWy5dY4K/N/GTdiEGPfMJJKIc0LgQCYJhm2dlz6+pgXgrQC9xWJ/aZBSEbbcfRwgLc6iiOHKze7mZWfMeRrnOLxiI99ban46x4vRzr9GMGeGOkbiivREti6hl2PfF0GOk5e/V4TNZV0vuG8IDAoEi8rX4bxmoHcB/fuvpef74watvqtNgjYsod/zhe2Pd1L4pnRT9Podzx8xdhBzPtaqFn/piSlGAwDTBXMMHPEq5EpKillzJSVjEh6I0Yq72j5CPuSCtQ/9HSz7KopeLMzhqWJ1ry6Tf4596M8vW88+xv3EQx0Ik3lWSGEDuF807odfK8TOLRvOKfpF+Eg//MN5w2BISyJ6/m2/9s89fqTPHLkEb6y4SuyobGh31Ipemr0f6fmDS2a5d/vVsv/7PhSJIBAETYUkcSxUjlM3tHmnRTkDm7esq29Q65+5XVoOgJGCAyTm1KPkOV+JjKWjpBXykiGjahqLensMNnCZezS3ZQHO9hTNmnIY98w6jbVy/96ZAP77MmU338/R674IltcM2gLmEhht0q02NB0O7rNia4JDiz/GN0nySqtozJ+nG8cPid9oY8Fb75XLCxfyMiakfKjL36IX2Y9SterR1VAEDFGEAl6bvSBuHry0Hyfq2s/EhMSFfMZSfNhpY+wPns6JPPm3DHo49c37Kfq5TfA4YxI4Evz3u4nRjkcRhVzbqujjQclq1JKcNprmT06fdjkBVixege25BwWTrFTnO+h5FMLxcG98+W+d15jw28+x4SR2SRrWCRW6WKF5mDPo/dR9On7ZfLx/NOPA5sA13lI4PNKAseivKxcdH8xKD7Z9T+xGWtUCKFUIYNh6/Nd3qH5Ple/slzq0kSYsapyNGg+EtYX833umK8zuXjwY+zS+76jJK9pgmHw4VwfhRl/xrSCLXp/RqSyNVXV3iLRcv6MseO3TMx6HVzdgz11H/gaGuUfd7nIsessvedS4Ul1C4DcIq+46ObbxIee2i8OXvQptrum0mU6kEK3ah11EWiooblu/Qnfz0M7tpJqVw4d5xPOWwKHsaDM8mvuRWLNA1qS+un2mYP3fT7Q5JObD6xDSolmLfSxOCtCY322HfZz1YSbh9Zw3R5lqBGitKg2moiyd4HC2MUaG2e57+MzV1+DlttAt00yf+RVw76Gq57bgXQk8cD8ggH3uemuheKSz32fUNlnqKv30dXZoqSw7KHxjwtofK3mhKj37g8qcOnQdKIFqs4ynHcqdL8wiXuVSUCkqLnFoT5V3/zraKugQTSZli4FUqhkcTIcoyg05egQFHxl/osUjByiCtnZDm43mCb/ldNMZsoLKnY5fPjwp7AiC2M+Gw/CxPwCHluzkomT8pE9Bt7UoafP8TUclsVfW49DShaUjOOSyZnH3D+3yCtyi7wEPdly60ur0d74MaPS1Ful/ufX40h7Q6ZNHLqf+d8eXS7HZ0BXCOZ88tx3n4xFgsBh9GKqsMoOfco7+Mwbr2+rkVIOTHkNqQIWhCAcuj/Z9TnyMwd3/DhYVmeQXDJ+a9QAJ4gfzPfaFvCDvwey8kr5rfgnniQ3X3TPG9YlW1WznWS7m1DHYS4sBG9e6qDIc+mcMtEx80L5x59A6K0qRqUpC7I5DBncss8nMzeuw65D1mdWDqsfZzMSBMaSTOEvvVLIFqQOruZRR3ebfH3HasslMqZQmACESuSKFGhWwTIDVU1g1kXzSE0eRoysocJvFkxspCD35T7Gq7j4/pjPxoPQbJvGHfv/wMT8kXh3Bpl1wdDzRbW1d8mGzhRsqakUZBfx4k4/8w+0Sm/e4AxhKR6PuOvrS3nikQK5Y+M6sg9V8+ZXSsm5slIW3bCApl1b2flIBXarCsNF98d4wcX09d0vlap6S+9/kPE3l59X0hcSBFbo7f/cu0blINBwpJ639lbFEVYdSlqxvvEMM/0GrftNLp8xzFxNhpLAJRN2x0vfmGbHnVFCd7dSoXcUTiMtO5WtO/fx/Kxv480sGHIb6htaeKCuDc2VxsGgwVWTsxgseWPxoc8oa/Xut8p56YcV5K+uwvdcFTqqdEpbUPXl1XtLceiqPIsw1SJR3lebWuCD887tuN+BkCAwRGdarHXHdKJkSD3+vx846pP3P1PaK5FezPRNrDS2xsD+Dsl3P/z2sJtc+V9zeXvPWtLT3lWGqQHGveGOmaZSnRuzruYlVzpf657B/IuuHhZ5AUq//BR4L8UQGu2hIMcaOhwP4bHxZbdI/vDIctmJSvLeZcbU/xWQovxAsFl9NYHMCVP5zOxzM2HdYJAgcAwiU7QQIfAmzyZ8LT7pTR/YyPT8u6siKmxfWRsVjcIaAwe6TGaMuI/CkcXDbutdH7qOv730w/5zU/czFu5sh1AQ3tpusHzkjZRffNOJPfQjJis2WWVYIuUQThB3fub8MkKdKM77aaR0Tzo3FpfHTSMBEYn5VOuTtOgtA/7/Vl+dfPbdRVhxCvFLxLvL8ooywTQk/m7J/35oqRjW2NdCc8cWnM796pix5+v9KRVxDQMqrq2l5ovrRPms4ZO3rb1DLnnwOYnbY01jGZE6wgmcepz3BPYWeMWc0tnqi1QVB4WHCIHdHW6ePDxw9Mzqt1b0X5o3dluETJLuNslHrjhxa+mrmyr6nC/ivBEzn22EoKcbRudWkjMca3cv1De0ULXVUBnkRPjkBus2H8V3sOM8c6M4/TjvCRxBWAV2qRhg9QUa9+9nefsD/f7L/iM++Xp9Vf/OEv1IYiMEhanllI6fNbg2DYB/v75cBqziXoZ1DtPsdW5r3bA024nF80hynXhGyIu+9x/sSRmghy1KqnPVjZKW9vPMi+IMQILAYfROZmc96ubhEMLs/zI9986qeIlrRhPV9SeNgz0wfdRs8nOG7/d7pMUn9xxap14IUpE4FPPiMGPXrSCly6etZOrYk2PoEZmj0W1W/V5h1Qy1KavZiucPnrLblYBCwohFr6RyoKq5hwncDDIo+fnm5fKeyVEDy5b6Ovn3dxZFh3/9DQPDHlBCSd+Liiq58/oTM9Js37ueo23VkfOGLc6GtW6zzhm2QKenlDOm8MQkfhjLf/t3mZ+US26ynQa/QWPIpEcI0EwQBlWbOrjgRZ+seLVBSWjNBDPEyssKKL90dGKQ/B4gQWCIn0aKhQBCAGafK/WvN1b0a3mONf7GvhMMA66/6MQrBDxfWxE3PRROJR0ugRoUSq2yaernGy9fRlb6SUqt6kgnSdMYmeQg3QV7Ovzs9ofwg1VQ0aTinwfB1QEdzRDsBBmiYv9O5KWjT0oTEohHQoUGFn5soYhNoxORqhJEKoq8/uj++xt9cv2Oqv4tz/2Mfc0QvK/kQSYNIdqoN7p62uSfVi+R4fGuKeljgTYt9V3TFamb5UdY9nYnbT0nHqPT1t4hD7RCo9/P1iPNSDPEpHQXM1Kc5Nls2ISuVOqQg9oFlyDvrxDyR58QvPBneOmp03l7z2kkJHAYlmNAb2gFIPUQNxdFPX2ee3NVxDcj/D9953+jJYqkhKtnnJin0KGj9WxvqIqqx2HJa7VdxmzXNGgyPspfAx+htqEJ1m1h3piRsmzciGG/QOr3HubX7xwlNSWDNr9kZ7MkPyWJvGQ3qQ4dvbWHw4bALwUrXmykZFwaNS+8LHEnQzDwXt+98xYJAluIeC5BHBu1fMA08aYpNXTL7jr59BuLIkTSNIuk8fH5EfVWaHBxcSX52cNXYw83+eTv/1kaGU+LmCVMYiFAs4HTpdqzx5zFBlJAhqja18L9+1rhpV3yvhFuFpQUUVKQOcT2aBzqbme0w0Gy3UmP32RbMEieP0heahIzs5I40BlgR1eQZZvaqbrju5KjW8CmU/vwD0737T1nkVChw7BUaBMVRhheRBqYTdHdnn1lRZyVGdMaf8ZM3UQcQgRcNKqS/75+yQk17fUNq6LzvDFLrPqs6eCy4pfrtR9RbV5sETumNKNh8INDXVy4Zis/f22P9DV3DVq1XrHqBZyaRqe/B7+/G5fpx20GONjVxc7mNnoCAQpTHExJdTLCbseecwHoNmqXf4viUYWn++6es0gQ2MJrP4gJiIdIgW+7Bi9coCJh9h/2yVe2VcUTySKtkKCHXwJSSV5Nh1kT55EyjDrCYbzwZrVcv2mRmhIy+180HZJTlTbgFzfg02fiEFpEoxARPUtGQq++sq2RK1dvo+iPb8unNh2UdQ3Nsq3bPyChf/DSPgzToCPQRbu/i86eTkSwi2Sjh86eLjYdbWFvSzvZLp2Z2akU2l3U/vgblEydLDypgwszTGDoSKjQFoqLivnCVZX89J0qzDbQrCCGT7kqKU4uBmDta1Gf5whUDe7IZ1it1W2KK7OmnNj86+r1FX3M4zJmqsjuhBRPNOVVDfdyVC/ArrUjjOjcVlyIsETVIZaSbKeTH+3uoNl/lA/mJJFjl3L++Gy8WfEvHROQIT8BoVkJ8sAwTdxS4rY58YegocMkaJrkpSSxDzfYM4/XvQROEAkCW/CkesS8K+fJH79QhfSDTEFZdHfC4cx6DoM83NyAadJ37lcQp8skJSsJfO/8oVdyCKOzu03+Zc3Svi+MmDkqKVROu3A5kXWBFbxmy2UM4LI2qhdKrIlNHcCUkpAEQ0oM0yTF4eT3R/wcMAy+4PPx5mW5EiMIQmPFH/8GgU5kVxMhexKmGcI0DYKmg5Bp4LIFcTvc2G12DneaNPcESAp20tesl8DJRoLAMSi7vEyF78Y8d8/sqGLPlipGjoGdm2PI23vwYUlgm0MZk2YWVlIwyEwe/eHPq5ey1afiiweaW05JBXeKWm9uuZDtTQGChSEMacepaWhxQQbxaTpMwJQSv2FgmCbYHASlKm6ab9O55UUfbcEAzQjY06VycPW0q65Kg5BV9SFc/UECTtMg2Q5+aeLS9NN9O88LJAjcC6/9oJYrnyqNMEVKaGuE9iPES1uLsLHTNwiwOdX3i8bPI2UQmTz6w6EjPrl5T1VciltEvKU8LVONewGKsiq5+8al4vJX35Dza97B8I6mQ3eQbZr4jSCdwSDdwSBawCA/0ENSyE9JegpXjfeC4QcjRENrF1Xb95PiSUdPTWf3nu1gd6hBdkuz+uxpV76ZjiRMh6q15JcmhhkiZJoEjBBJpoHT7kDTHSQk8HuPBIF7obiomIVTK3noUBW/ungl9h547K8VkbQ7EqLj3l6S2JUCziT44IUruWSIeaTDOHTEJ//wzOJ+43zD5/ekxZA3u5JrZigrd9mlF4mX0tMkdieX/+AXpKekQk83v614HxO8BYp8oSCYIdI9qXgLoons2trb5QLfPrDZ1VvInwNCsHX7Lir++R+wJStHjUBnJPZXShMTCJqmFf1kVX4wDewOYZnkE3gvkSBwL3hSPeL771/K91kKwKYddVKGCRtGWCJa6V0QoNnB4YZ8TznTiofve/zDx0f1nY8OzwQBmdmQkhbd/6ZZS+NeFCWTxguAjke/O8R+p4qSqZP7/hAyJYYJBJRlDgmBLutl4Fa5rm1OqwqiA8M0aG/ayy2TR5OelJDA7zUSBB4EIgni6DUODRNbU2Nf3Q6T82eTlzU8p423NtYcMzNNWiakpkXPf8m4U5GFUYLRo6xyEV9THUL+aBYO07Cm3UyCSIQzBWxOVr26H+ytEs0GQkcIgRBC5cg2AmD0sPADUxJTTCeABIEHgT4SOAZ3/ddKfv1sBalZ6nv57OFFG9W8Wi2ffqFCZa3sJyVO9khITVfrQsLV09Yyyfve54IqmT5FPPipm+SiXzwDulM1SrMksZQg28EIgBlC2t0YRgibO53N/iT2bLPR7m8jNyUJm83OUX8IX0+INikJmAYEe2hoqZNLKibhSXYkiDwMJBw5jofYVDv9fP7yHxVIE7IK1TIcvLmhRv71+QoMGc2PHBtLnJ4FnvTo/hePW3lKyBvG/Pddy8qvfhxCPWAGwFDjaMyQipMMdoO/Hfwd0N1KKOTHnpKBJiA3JRm7rmPXINtlI8+hkyYEbqHj0nSq6g5T39B8qrpyziEhgQeBWAPWQJ+bnoeRY+F//yTk3bNrGZc3uMijjq42+eam1ZGqCoYA0woP1ATk5ivVOay9Xj1tLZOKTm0WRm9RgfAWFbA2K0PO/X/LwO4iXhLr0ZQjdjf42xFAT0ip2KZUU0q6ppGfZEcTgr3NjXyqoI15pR5KJoxMSN9hIkHgQWAwGVONEOx8A+bOqGRkavGgj/2HVUt5d2dV1KoNESeNjJEo1dw6/8XjVp5y8saibPblYuXX/ltWfOfXYI+5MHEGPpNp3vG4bDr+kEGPoSzRQggc1mewp5Oa/x5NcV4qHk/CzfJEkCDwYCCPLX2lAd3tcM0FlSy5e+mgH8jqfyyXtdstZ43YnM4C8r2QlmW5MALXTFvLxNNI3jDKb71JrM3KkHM/94MYSWwCdqVSuzx4PJm4bDqaEHSHQvSEDOsdpFPs7OEXnxmHNzdB3JOBxBj4eDjG+DccrN/Tqci78KODjzo6cNgnN+9aF58S1lpy8iA9O7rvJWNXnhHkDaNszhVi5TfuUmNfMwBmUI2LjQAEutCFxK5rOHQNp66jawLTlLR0dvCt8jEJ8p5EJCTwICAsfwSpEV/F0AB/N1wzc2iS98Ahn/zag2q+V2jx8b0FYyFzZNQHYu6UtUw+g8gbRvmtNytJvLBKTYDrEnQXafkTaXZlkyQ0HLpqtk0TjE0K8s0PTkiQ9yQjIYGHABEOFrbymQf9an3+NUPPdRVJjWNljjRNGFEAWSOJjHlnjV15RpI3jLI5V4qV3/oU+DuVS6YM0CFN9gUMGntCSCGwaRqdXZ1884PFCfK+B0gQeKiwqoiE/IqE3/r0WqYOsaZt3kiv+NY9e3AFyklKseFOhplXQe6oaCzy3ClruWjcmV9tr/zW+UJu+IeovOkiCPkxpElrKMiu7iC+jgBZtPOXTyck73uFBIGHiPC4V0j4XMVKrrh4eBKysMAryq6ZTX6xi1Ao/rdLRq9kUuGZK3n7w5Iv3k3lzZdA51Gkv5OOkJ/djXupWpAY876XECdSVe58wI33RMqdRcgL8LX/WTts8gJs2V4nf/PPWUwYfzPurtnYHGBkruOCUZ8968gbRs3zL8iN2/ZBciEYPcwvm463MPes7MvZgoQRawgIG5buKR++5A1j9Ysr8GQKirJnc/3Fyv3yaPt8mZV6knI4nwaUzblKlM053a04v5BQoQcJU9XT5vZrH+Tm6058bPrGxiqk2U1e+tTItrOZvAmcHiQIPAiEE9gBzLvq5FSCd7hU9FLJ+LNTXU7gzEBChT4OymZW0pH3O7LcV3Lr5GUU5J0cKelKiuaySiCB4SLxCB0HN1+7gEBPiEne2SeNvGGIhOxN4ASRIPBxYATB3+k8qcfc1+CTiWwzCZwMJAh8PEjwd3dht5+80caza1aRSNqYwMlAgsDHgTTB393GO4e/R31z3UmZNJeAPwShhAqdwAkiQeDjwFtQzIyixSDFSTM6JdTnBE4WEgQ+DlJTPcJjKwAzhcOdu07KMT/13/H1iBNIYLhIEHgQCHZDT6fGKwe+elKO98JLKvukYZzuniVwtiNB4EHgv+9YKBobdqLbWk/K8bbt3KiyeSRU6QROEAkCDxKtB/wkaePYdKjmhBVfTSdhhU7gpCBB4EFictZ97N/3JkeDm074WLpDlR368OzhVy9MIAFIEHjQeN+cBTQd6uRg13qOdvmGLYX37ffJ2s3rsDsZMFl8AgkMFgkCDxIp7nT0pg9yoOkZdje/NuzjvPPuepoC1YxMLyfZmX66u5XAWY4EgQeJokKvmJQ3m9ZGyWsHPzXs4/z6qQrcyTAubza5OYnwwQRODAkCDwGfWLBQbH29BX9nKs/v+fmQ1ejf/Wm5zM4HBNw2b3g1lBJIIBYJAg8Rd8xeyd5te9nXvo6m7sGPhfcf9Mmt+9Zhd8D7rzgVVQUTOB+QyIk1DLz8Ro18Zsd15I6GO0t2keU+tiq8/6BPLn5gFM4kuLtiLRdPTwTxJ3BykJDAw8DlF5WJTS8ZNGw3eWbzYtbuXD7gW3D/IZ988InFOJKgs5UEeRM4qUhI4BPAy2/WyCdemUveaEGSW3KZdyUjUydGKm/+47kVvLm9CiEgXSvn3k8to7AgYbhK4OQhQeATxDP/rpYr1laQPxqSPGpqt6sd2o5CVwd0d8An5q+kZMKsBHkTOOlIEPgk4bEVy6XNAX+pWYSUMCa3nNJJsxlbNJUrL02ozQm8N0gQ+CRj4+Y6iYA0TzqF+QmJm8B7iwSBE0jgLEbCCp1AAmcxEgROIIGzGAkCJ5DAWYwEgRNI4CxGgsAJJHAWI0HgBBI4i5EgcAIJnMVIEDiBBM5iJAicQAJnMf4/OI3PUt535ygAAAAldEVYdGRhdGU6Y3JlYXRlADIwMTgtMDktMDRUMTk6NTg6MTkrMDI6MDBCaSJ7AAAAJXRFWHRkYXRlOm1vZGlmeQAyMDE4LTA5LTA0VDE5OjU4OjE5KzAyOjAwMzSaxwAAAABJRU5ErkJggg=="
      },
      "position" : {
        "x" : -163.64710684358434,
        "y" : 790.9581144452608
      },
      "selected" : false
    }, {
      "data" : {
        "id" : "266",
        "Protein_ID" : "XP_019688199.2; XP_019688198.2; XP_011281359.2; XP_019688197.2; XP_019688202.2; XP_019688201.2; XP_019688196.2; XP_019688200.2; XP_019688203.2",
        "stringdb_namespace" : "stringdb",
        "query_term" : "MGA",
        "Product" : "MGA, MAX dimerization protein",
        "stringdb_structures" : [ "" ],
        "shared_name" : "9685.ENSFCAP00000006815",
        "stringdb_species" : "Felis catus",
        "D10_F_fc" : -2.312352,
        "Node_Shape" : "D10_only",
        "stringdb_full_name" : "",
        "SUID" : 266,
        "_id" : "stringdb:9685.ENSFCAP00000006815",
        "__mclCluster" : 23,
        "selected" : false,
        "Entrez_Gene_ID" : 101084202,
        "stringdb_description" : "MGA, MAX dimerization protein",
        "display_name" : "MGA",
        "stringdb_enhancedLabel_Passthrough" : "label: attribute=\"display name\" labelsize=12 labelAlignment=left outline=true outlineColor=white outlineTransparency=95 outlineWidth=10 background=false color=black dropShadow=false",
        "stringdb_canonical_name" : "M3W7K3",
        "D10_F_bh_pval" : 0.01258272,
        "stringdb_sequence" : "MEEKQQILLANQDGGTVAGAAPTFFVILKQPGNGKTDQGILVTNRDACALASSVSSPGKSKGKICLPADCTVGGITVTLDNNSMWNEFYHRSTEMILTKQGRRMFPYCRYWITGLDSNMKYILVMDISPVDNHRYKWNGRWWEPSGKAEPHVLGRVFIHPESPSTGHYWMHQPVSFYKLKLTNNTLDQEGHIILHSMHRYLPRLHLVPAEKATEVIQLNGPGVHTFTFPQTEFFAVTAYQNIQITQLKIDYNPFAKGFRDDGLNSKPQRDGKQKNSSDQEGNSVPSSPGQRVRLIEGEGSEVQLTDSDPLSRGHETSGKGLEKASLNIKRDFLGFMDIDSALGEVPQLKQEVTESLVANNFEDGSHVTSPLDPDGNFNVVIKEEPVDDYEYELAECPEGVTVKQEETDEETDVYSNSDDDPILEKQLKRHNKVDNLEADHPSSKWLPNSPSGVAQAKMFKLDAGKMPVVYLEPCAVTKSTVKISELPDNILSTSRKDKSSILTELDYLPTYVENSNETDFCLGKESENDLRKHSPELGVVQKYPLLKEPQWKYPEISDSTTTERIPDSSKNSAGDSFFGKEDLGRRRTTMLKISTVTKVVSANQNTPSNVSGKRGRPRKLKLSKAGRPPKNAGKSLPSTKTTPVGPGITFPDVKPDLEDVDGVLFVSFESKEALDIHAVDGTTEEPGSLQASTTNDPGCRARISQLEKELIEDLKALRHKQVIHPGLQEVGLKLNSVDPTMSIDLKYLGVQLPLAPATSFPFWNLTGTNPASPDAGFPFVSRTGKTNDFTKIKGWRGKFHGASASRNEGGNSEGPLKNRSAFCSDKLDEYLENEGKLMETSMGFSSNAPTSPVVYQLPTKSTSYVRTLDSVLKKQSTVSPSTSYSLKPHSLPPASRKTKSQNKQATFSGRTKSSYKSILPYPVSPKQKHAHMIPGDKAAKNSSSTISENQVNNFVVPTLDENTFPKQISLRQAHQQQQQQQQGTRPAGLSKSQVKLMDLEDCALWEGKPRTYITEERADVSLTTLLTAQASLKTKPIHTIIRKRAPPCNNDFCRLGCVCSSLALEKRQPAHCRRPDCMFGCTCLKRKVVLVKGGSKSKHFQRKAAHRDPVFYDALGEEQREEREEGVREEEEQLKEKKRRKKLEYTICETEPEQPVRHYPLWVKVEGEVDPEPVYIPTPSVIEPMKPLLLPQPEVLPTTVKGKLLTGIKPARAYTPKPNPVIREEDKDPVYLYFESMMTCARVRVYERKEEQRQPSPSPSPSLQQQGSCQSSPENCSVKEPDSEQQPLKPVTCDLEDDSDKSQERSWKSSCNEGESSTSYVHQRSPGGPTKLIEIISDCNWEEDRNKILSILSQHINSNMPQSLKVGSFIIELASQRKSRGEKNPPVYSSRVKISMPSCQDQDDVAEKSGSETPDGPLSPGKMDDISPVQTDALDSVRERLHGGKGLPFYAGLSPAGKLVAYKRKPSSSTSGLIQVASNAKVAASRKPRTLLPSTSNCKTASSSGATTNRPGKNLKAFVPAKRPIAARPSPGGVFTQFVMSKVGALQQKIPGVSTPQPLTGPQKFSIRPSPVMVVTPVVSSEPVQVCSPVTAAVTTTTPQVFLENVTAVTPMTAISDVGTKETTYSSGATTAGVVEVSETNASTPVTPTQSTATVNLIKTTGITTPVASVAFPKSLVASPPTITLPVASTASTSIVVVTTAASSSMVTTPTSSLGSVPIILSGIDGSPPVSQRPENAPQIPVATPQVSPNTVKRTGPRLLLIPVQQGSPTLRPAPNTQLQGHRMVLQPVRSPSGMNLFRHPNGQIVQLLPLHQLRGSNTQPNLQPVMFRNPGSVMGIRLPTPSKPSETPPSSASSSAFSVMNPVIQAVGSSPAVNVITQAPSLLSSGPSFVSQSGTLTLRISPPEPQSFASKTGSETKITYSSGGQPVGTASLIPLQSGSFALLQLPGQKPVPSSILQHVASLQMKKESQSADQKDETSFLKREQETKKTLQSEGETIDSEANIIKQNSGAAASVEILSDSLGDGGDNLDEESLTEEGPITVKPSEHSYITGSHIGEDYKDGDEELGIRNHKSSKEKRTVLEVKTISKKASNVTVQSASNVQLKKLGDVKVEQQKGLENPEENSNEVPVVSKEESKLELSGSKVGEQQSFPQPEAKEKGCGDSLEKDSIRERWRKHLKGPLTQKCVGTKQECKKEADEQLIKEIKTCQENSDVFQQEQSISDLLGKSGTTENVRVLKTECDSWSRISSPTAFSIVPRRATKGSRGEGRFQGHLLLSGEQIEPKQEKNGGRSSADLTVLDLEEEDEEEENEKTDDSIDEIVDVVSDYQSEEVDDVEKNNCVEYIEDDEEQVDIETVEELSEDINVAHMKTTAAQTQTFKQPCRTHISADEKAAERSRKAPPVPLKLKPDYWSEKLQKEAEAFAYYRRTHTANERRRRGEMRDLFEKLKITLGLLHSSKVSKSLILTRAFSEIQGLTDQADKLIGQKNLLTRKRNILIRKVSSLSGKTEEVVLKKLEYIYAKQQALEAQKRKKKMGSDEFDVSARTSKQQEGSSASSVDVGQMFINNRKGKPLILSRKRDQATENTSPSNTPHTSANIVMTPQGQLLTLKGPLFSGPVVTVSPALLETDLKPQAATSAVAQSENDDLFMMPRIVNVTSLATEGGLVDMGGSKYPHEVPDGKPPDHLKSTVRNEDNSFEDSGRISSRGSHRDGRVALGPTPVFLANKDSGFPQIVDVSSMQEAQEFLPKKIAGEMRGIQYKWKECESRREKLKPKESTFHKLKMKDLKDSSIEMELRKVASAIEEAALDPGELLTNMEDEDDTDETLTSLLNEIAFLNQQLNDDSVSLAELPSSMDTEFPGEARRAFISKLPPGNRATFQVGHLGTGLKELPDVQGESDSVSPLLLHLEDDDFSENEKQLAEPASEPDVLKIVIDSEIKDSLLSHRKASDGGKSTSGVPAELENVSSPPILHMKAGLENNSTDTLWRPTKVGHKMNLTGNDQECRESKVMPTLAPVVAKLGNSGASPSSAGK",
        "D10_F_raw_pval" : 9.66633E-4,
        "stringdb_database_identifier" : "9685.ENSFCAP00000006815",
        "name" : "9685.ENSFCAP00000006815",
        "stringdb_node_type" : "protein",
        "stringdb_STRING_style" : "string:"
      },
      "position" : {
        "x" : 71.1896108633195,
        "y" : 329.7575095012479
      },
      "selected" : false
    }, {
      "data" : {
        "id" : "265",
        "Protein_ID" : "XP_003986348.1",
        "stringdb_namespace" : "stringdb",
        "query_term" : "B3GAT2",
        "V_F_fc" : 2.018072,
        "Product" : "beta-1,3-glucuronyltransferase 2",
        "stringdb_structures" : [ "" ],
        "shared_name" : "9685.ENSFCAP00000025440",
        "stringdb_species" : "Felis catus",
        "Node_Shape" : "V_only",
        "stringdb_full_name" : "",
        "SUID" : 265,
        "_id" : "stringdb:9685.ENSFCAP00000025440",
        "__mclCluster" : 24,
        "selected" : false,
        "Entrez_Gene_ID" : 101087404,
        "stringdb_description" : "Galactosylgalactosylxylosylprotein 3-beta-glucuronosyltransferase; Beta-1,3-glucuronyltransferase 2; Belongs to the glycosyltransferase 43 family.",
        "V_F_raw_pval" : 0.006348738,
        "display_name" : "B3GAT2",
        "stringdb_enhancedLabel_Passthrough" : "label: attribute=\"display name\" labelsize=12 labelAlignment=left outline=true outlineColor=white outlineTransparency=95 outlineWidth=10 background=false color=black dropShadow=false",
        "stringdb_canonical_name" : "M3XFM9",
        "V_F_bh_pval" : 0.047187024,
        "stringdb_sequence" : "RTMKSVLFSRFFILLPWILIVIIMLDVDTRRPAPPLTPRPYFSPYVMGRGGARLPLRRVGPDSGPGRRWVKRNESRPQPQTRPEPPLPTIYAITPTYSRPVQKAELTRLANTFRQVAQLHWILVEDAAARSELVSRFLARAGLPSTHLHVPTPRRYKRPGLPRATEQRNAGLAWLRQRHQHQRAQPGVLFFADDDNTYSLELFQEMRTTRKVSVWPVGLVGGRRYERPLVENGKVVGWYTGWRADRPFAIDMAGFAVSLQVILSNPKAVFKRRGSQPGMQESDFLKQITTVEELEPKANNCTKVLVWHTRTEKVNLANEPKYHLDTVKIEV",
        "stringdb_database_identifier" : "9685.ENSFCAP00000025440",
        "name" : "9685.ENSFCAP00000025440",
        "stringdb_node_type" : "protein",
        "stringdb_STRING_style" : "string:data:image/png;base64,iVBORw0KGgoAAAANSUhEUgAAAPAAAADwCAYAAAA+VemSAAAABGdBTUEAALGPC/xhBQAAACBjSFJNAAB6JgAAgIQAAPoAAACA6AAAdTAAAOpgAAA6mAAAF3CculE8AAAABmJLR0QA/wD/AP+gvaeTAAAACXBIWXMAAAsSAAALEgHS3X78AAAAB3RJTUUH4ggIDwYVUkd3VwAAXpxJREFUeNrtnWWcHFXWh59breOScXeNB/cAgRAISQjuLO682OIuizuLLbK4Q3CCy+Lxmcm4Zdylvaru+6F7NEJYwpIJ9fAbOtNTXV3VXf869557REgpMTAwmJgof/YBGBgY/PcYAjYwmMAYAjYwmMAYAjYwmMAYAjYwmMAYAjYwmMAYAjYwmMAYAjYwmMAYAjYwmMAYAjYwmMAYAjYwmMAYAjYwmMAYAjYwmMAYAjYwmMAYAjYwmMAYAjYwmMAYAjYwmMAYAjYwmMAYAjYwmMAYAjYwmMAYAjYwmMAYAjYwmMAYAjYwmMAYAjYwmMAYAjYwmMAYAjYwmMAYAjYwmMAYAjYwmMAYAjYwmMAYAjYwmMAYAjYwmMAYAjYwmMAYAjYwmMAYAjYwmMAYAjYwmMAYAjYwmMAYAjYwmMAYAjYwmMAYAjYwmMAYAjYwmMAYAjYwmMAYAjYwmMAYAjYwmMAYAjYwmMAYAjYwmMAYAjYwmMAYAjYwmMAYAjb4bcjAj8FWgfnPPgCDP4jxIhN/9gEZ/BEYAt4GkFIixCiFSsZaSjHu8fdg3Ai2KoSUxnhom2FItDrUlTfJuro6fLqG1+vmwIX7CQRbVswGfzqGgLcVhsTrg5+/KJH3PXg/u+2xK32D3axZs4ZgewhFRUWcd+npAgW/92MDIl7Pmhts1RgC3hYYsrprm+TjDz+N2+3hrLNPJ3tyshgSacWqennLTbcSHRPFOeedTVZhihgjYkOzExJDwNsCOtSvaZOPP/Yv9thnF/Y7eC+xnjADIj/0wGNkbnYe55x9Hsm5UWOtsSHiCYch4ImOBDS4/Kwb5P7zDmCv+dsLTBvZVvdv21jZLs887RwOO3wx6dmpDDj7mX/IXLGegI1Fxq0eQ8ATmYB4f/lmjXzu2Re455+3CMyMEd4YR/Qo7/Sa5WWyvqaeysoa1paWs2bNGqZNmc7ixYvJzM4gszhJbGye7EcPPBoq/zMxBDyR0QEVDjvoOHnbXbeSVZSynujGrySNWR8ODKuHRP36c+/JpoYmWjtaOeu800nJjvdbc7GxNwdDwH8uhoAnMjp88to3Ulc19jt8z2GxSTZzOis38G8dGipb5Htvf8iZF54kMINUNnADMObLWwXG7XMio0NZSRm6HlCV+I1RjgIQuv9nyJllgrTcRNFY18hXH/5s3N23cgwBT2QEmMxmIqOihi3ib3cmDyl3ZJ8ocNoZZ/D2228PPzXm74b13WowBDyREeD0uFhVsnpkPrsJNnu6JCGjME78suynP/sMDX4FQ8ATGQHzF87l+ReepbGiVQ47pDa2uRDDDqtNillA6Ypq6fIMDj9lJCFtnRgCnuDkT88SF156AXfddQ8N5S3yV5UWGAKPDpccI+bAP8vKSznk0EOM4fJWjiHgP5g/1HIJwAQLjjhA7L33Xtxxx13UlTX9uogB/3jbP+YeFnPgdWtXVcrX33qDRYcuCjjGdETgB3Sk1DZ8rsaKxv8cQ8ATlXHpggcfdoCIi4nl9n/cvsm5sI7ctLZ1uPO2u8nJySKvOFMgQUgFdAVUBXwKQjWBF/DB6GG7kQTxv8fIB94CbCqD5w+5pOWGf4488mjOPPP09azv6ONTho9IGfX3kUitO264X5qwccOtV/uDQjSGI77QoHmNQ3a2dBMVNgnN5CEs3SYmpQePnOwm14l1DJuxZTEEvAUQQvyhaXjD+x6V71u7tknW1dSjYAKpYBKCJUuWMH/BwcPikVIiAv8Nj5iHBDbqUQAIaChvlc2NbVx00UXDol1X2SHff+Mj2ht6cPS6yE7N49uvvyM6Ipq41EmcecXf/OI2rqQ/BSMS6/eyAYuzWWIe/7qNWC4pQQxZNg0+ffs7+dWnXyFVQWFBMZrPPx91e1ykZMUz94i9/PHQQ68JvK5udausLqvHpgRTV9mAzRSEVbFjNdnABHvtPYvr77yV/Rbtyd4LdhEA68q75anHnIGrz0d0yCSio2KQaDS3NnHFtZdRVllCZ3cnV9xxrsAKG02iMPjDMO6bvwcJa1aUysrKShYdtmA4m2dLWuLR4r37xodlX6uDM049h4rKchobG1m9ZjVr166lsLgAJUinsbpNpubG+48lYHVPP+p82VDeRnxYElFBcYRaIwm2hBJkCsVmsWE2m3nih3cQvcFsl78zeGFdSZ98+rHnCdGiCQ4S6B6dtnVteHGTnpfC7ounivTyRPn+mx/S36wTnqaw6eQHgz8CwwL/HiSgwr57zJOffPu++K+ilDY2Zxz9vA4Nq1rljVffygnHnsxnn32Gw9fHPgfMZsDRi1f1YbMG0Vi/jq8+/Yr09HTOOv8scoqSxddvrZT33f4gJp+N+PAUUiOzCbNGEmQKwWoOwmKyYFIsKIqCW/QRkqRw0KEzeffdn/j2m//Q1tKOpklU3Yew6JhCJadccDy7L5ouENBS0SNfe/V15i8+gIzC5JHkB6Oo3v8EQ8C/h0A20J477C8fffpBCqblijHzz82xxBu70EcLWIV3nloqV/xcAkKw8547su/incYm4wfmxlXL1sl777qf2Nh49t5tXx645VEiQ2LQ3WAXIRSnzSDSHotdCcYkLFgUCxazDbPJhGJXGRDtBEdY+fGH5VgsNnyaijBJPLqbhvZKrHGCh964YWTIrMJDdzwu6+sbuf2BG0bSGQ0B/08wXIJbgOOOO4bqiupxSztig8s16wVNSChdtVaOTuvzv54xF/3qlWtJS05j0Ns/Il4TIwIO/J6zXYp48NnbRXdbDy89+SoJUamEWaIJC4rEhJWOjg6EECiKGYuwYVYsmE0m7DYTaSnxzCguJkjaKUyZRm7sZLInFZMamUNSZAboFuYeuO/Y9zXD7Dl7YDfZaavuGzk5Me7H4A/BEPAWQEqJ1Wpfb/11Qyuu463ympWl8tCDD+PUY86RlavqNxyEIaGyvBKbzca8+fsNixUxLlBkSMgCzj/n/5AuBYu0YZZmrCYrwTY7tqAgVN03fCwCU0DQCmEhkJStMHNqOvFhcYSaI4i0RhBhjSDMHkZYSBgJyQljrxoBRbPyxa677cZjjz4+Oj7E4H+AIeDfQ8C6aFJFGfdR+rU0KlyRDQdHrVq+GpfDh+Ky8NAdj4+su45e7tFhcHCQl19+kZTMxM3y9ibGTRLB9jCEVDAJMwomhDDhdA3i8rrQdR0pJVJKdA18Xklriwec4PNAkN1OkN1KfNwkwkODCLbZCQ8JJS0tbYPvt/+he4heRy/11a1yzPr0OIwp25bFEPDvRYGMrAwqK2qHa05tKMhiKO12zHqshKOPO0LMmrEdy5evpKKkknNPuFSiBvajQl15o1zzc4WMiYpil112JrswTYy2cONHqFJKkNDV7JSaAxRpCqwH+y2tqvsYdPbh9jnxSQ+q9KBqXtxeDx0dPZQtd/D50hV09/TR1dPBpEQ7CZkxONQeGlsb+fiDT/jh85VjVRiw/LvtuRP33nXPJuNHh9bMDbYMhhPr9yKhdHmlfOz+pzj4wPnsvWDn9b3RQ6l+GyrhKqF8Rb28+vJraGpsJTEmicHBQXLzs+gd7MISbCUzJYOE8ETSUpLJKEwjf0aOIHjc/qQEJRCw4YF/XfSe7K510tPXha7ofuHoAkWC3RxCUlQGEcHRWBQbQgosigUhBDarCbPVQn9/Px7dwQ57TyY+XWHOgiNIyU0hKTOWQ088mB3nF4kxi5CBG9PRi06QM2ZM55Lr/k9stDaXwRbDEPCWQIPq1evkvXc9gMUqOHD+PLyqF0VRsFvt1NXVIaSZDz74gOysXIoLC2ltbaWqqgrFolBcNIUDDjiA9NxY8cFz/5FvvPYacw/cn2kzJpMzK1kAXH/ebXKf2XsTmxyFrngpnF4kPF4vg339MjQqTNgibcPe6LY1Drn0n7+g9Zgpr1+DblaHD1UKHd0niAtNJD4qEYsShFlaMAkzQiiYhRmzzcygq5cBvZugeI2fV/9AR1cnETGRhE4K4tanLxbYYDhgZHjnsHZ5pbzqiqt57b2XxPhytZtd6sdgszEEvCUYFeL41msfyObGJtasKmHWrFlomo+srEwGnQ7cbjdBllDuuPkubIoVKeDiyy6kvqGBjz/8lIXzF7L/nLkEBweLN998VZ5w7uEC4G+Hniu9Az4OP/xQDj5lX/HFO1/IUEsYFsWCyWQiNCqU9MI0ISL8Xq1vXimR7f/xEsYkvly2FNXkQ6KBItGFhtfrRfdAdmo+YZZozLoVs2JBCBOKBLNdoaqxHFuUwndrPkexCsLt0SSmx7Os+j9kTk4hryCbgw+ZT1pB3NjCdxLmzZ4vUxLSueDC8ynaPlcYE7U/DkPAW5rxMccw4h3WoWZ1s7ztpts4YM4BfPrF55jMgnuf+IeoXtUs77zzTjo6OsjPzycuOpo99tiDLz77iq7OPpITU4mICCcjO5F1dXVMzZ2OVfgDMKRZR7P6yJmSKwiGz55ZJr3VQQTLCL4v+Q89g11INDRFxSMczN5nL55+/Ckm588gNjgZmwxGCBNmERgTm3Q0i5dPv/0Qn9VFaGgwceHJ7Lbvjiy6eBdRXdEk33/nfd5asoSjjzuCOfvvQ1pOohgt4uMWnirT01O54O/ni5jkiLGTdaMbxBbDEPAWYszwUG58o9uuuVcWF07moMP3FaUrKuXD9z/KpZde6rdkAkpWVsiG2gaqy6sItYdgQrDLznsgTFYefvhhjlh8KJ988BH77jab+Og4FMWMooAwQXBECBGpEaJ9rUsuW1pBe30v/c4BmlqbkGioJg+Dootb7ryBefMOZMH+h+JqUQlWIhDChJCg6zooErPVTFNbPc1djYSGh5CWks7hJx1C4bwYgcV/OhWrq+UH731EX88gJmnmkEMOJTw8lOS8aIGAhopW+dD9/8RutzNnzhzSMtNIy48zukFsQQwBbyE2y0mjw/Tc7eXLr75C/vRMAfDOSx/L2tpazrs80HRs1HC8uapFfvP51yxcuFhYo0ycfOQ50tHXT05GFtEhYRy26DCswuYfSpsFJosFVYHVK8tQ+y18sfRb8gryWbFiBVIXeBUXOx8wk6POmSf2mj5fvvbcm1x85hVEB8cipAWhSzR0NE3DhILFYmbAOUB+fj79PQNEJgez6Jx9SZ0WK4ajvwJe9w9e+UK2tLTx7rtLyC3I44CD9iMrI5u07DjxwWtfy+raCsoqS9GkStHkAg5aMI+sgvT/LvzUYBhDwH8woy3z80+/KD997wuefOHR4fYna3+plieeeCLfr/565GIeVaP5u4++l7ER8YSFxnDKKadw1Q2XkZ2VxtOPP8WeO+1JTkIONrMNi9WEYjWhBJlFU0ub/OrTb0hNScccZCE0NJyP3/8Uj/Bx/NlHkJIbLS455Vp50fmXInXB3447xW+FdROq9KBpOvhMmDQTChb23GU2oeYomnvrmH3SDHY7ZNrY9i3j1n3ffuV9WV/byDtvvMthhxzBgQcfQHLBJIECpSsr5auvvs6H73zIiy8/T0ZRsjAE/N9juBf+h0ybNo3Kyuox5rpgeraYOn0q1WV1GwxDDAkJYunHH/PAvfeRm5NFT28HMZmTxDF/O5bX330dc4gZa4gFU7BVmELNQoRASn68mL7DZL76aSmvf/gcYSkWjjv3SE4450hSCqIFJkjJSuKu+25HlW68qpvg4CBMJkFXTzcDAwOE26OZs/tBbD95Z1rrugixRBAZPIm2+q6ROf7QcQ5FhgVCLBccPk+cd8np4qFHHiApI4Ejjj2c6oo6iYCiqbni2hsuE8898yK33ng7lWXVhgX5HRgC3kJsLHZhtHGZPK1IWBQ7daXtY8SamZnOqlVr1k+4l+Dz+ejsbGfK1ALufuJWgS7RHDqJeQkia2oOXy//GiVcEUqUgHDAAvigKD9fhIQEs2z1MjKmpoi4/FCRXBglhkR2/lWnC2GRnHfGhcQEJ7Fd8c5MCkkiP6WYKanbMW/7Q8iJmMqs7N0IlhH43D6Cg0P45pMfRkrp6COnMTyS0xguvJE3K0McdMS+Yr+5e7PkzSVjQiytwsrakrX+tg8G/zXGp/c/5tijjqFlXfOIUBUonlpMS0PL+jHEAkwmE3FxMaQkJrH6yzVy9m57iZIVayQ6nHbuKaKmsQYl2ARWQAPpAHXQh3vQI/fefS+sVutw8bsxjiMT3P7PG0RKSgp2exAlJSX4PD7sIohIeyzRtnjCTOFEhUQwe889qKmvoqu3k4iIcJrL+/3hkkNVQjQQqgAXuKrgu7fXjCRn6DCtaAdshIIG9Wub5SP3PiXve/AeDlpwELmFmcYA+ndgCHgLsVm+GAlpaWk0NTWNeVFufh6d7T1jLbDwq1lKia5KFA0c3YNUrqmUfS29PHPPM7JtbavcY489qKmulgyC7JVofZrUBnUpXTopCWlML5xGd1P3+stagaFv/tQ8+p09DHr7QdFRhJXQoAiQEsUkSUwOJysvjl1mz6K9v4mvfv6M1eXLR+KxNcALjjLkz/9ulO/e94P0lVugC/BA9xpNdpY7iLOn8+973pSPPfgkbrebM84/lUtuONeY//5OjIoc/0sEpGen8dxNzzNlp0KZPzVLIKBwSq7wuX3y3Zc/kQcdu6//kpYKSFi9cg0mTAipIKTCQPcATY1NrPxlFSZhZvfZu5KenyG0Vh/SJaTm1dB8GpqmIaXOYQcfRk1ZjYxOjhbjjwUBKl6cqoMQeygAIdZQYqImoQov5giNxHz4+OvvefOTd6lpryI2J5zMvLThm017hVP+8skaKn5YR4I1laSQVNJC4nFXI81RiO8//5FvPv+WjIJUPNLBaeedQsaUhJHgD0PAvwtDwP9LBOROSxVJqfGypaGN/OKsYUsWFxdHQ0OD/5fAsLS2pEEueeM99t9zDkKCIgFhIjM1k7CQcL798Vu8upfjEo7l+2+/lzOLZ6L7dHTVvxSkS524iHg8Fs/IJF2MPZ7s3AwURaDrEGwPJTkmjSBbMJrNQ6OrhhfvfQif3cmRFy4kqziDjOIE/x40eOaOt2TJN3XE29OJsSVg10LRfSY0t0RvhyVL3pOHnHqg+L70W+m1DHLL/VeM5DGDId4tgCHgLcGotdsNJuaPftThnJPO5cH7HyU/ZbJMLAoTAHkZBTQ2N/qHpALqK5rlnf+4C5vF7g+uCMx2FAlSMRE7KYa99prNzyt/5tOln8kQGUR/fz82sw2pSTRNQ5MaEklnZyeRDZHEZExa75iEArquYjFZiYiIwGQHzebEGexgjwN3ZNEN2/sDN0blIKPCgzc+KVd+WU16cCFBajhmUxCKyYLq0XH2edD7zCzc50C++mS5tNhN3HDvFWMDOAy2CIaAtwQS8MJTd74uY+3JRNijCbIEYzKZsFjNWIKgx9XKTrOnCFSIE9G0rRzg4aue4ZJrz5FlFWv5+v3vWVOxilMuOJp331oq77nrbi664CJUl4fB7n6k0BlyIetSQwjwuT3YLXb6u/oIjgqms7OT+Jh4dF0f/pFAZFgktWXVMiZtUmD9duSGoEmJrutYrXakWcMZ0s3UPTPZ9dCCkfI446OmJJSvqcEqbShSQUoNTffh0zRUk8bggJf+zhDcEuorm9hrj9n+1xni3eIYAv69BIa7FxxzrdT7LCSEDTIpNI5QeziD/YM4nU7CIm3Epofz/UCZ9Lg8tDV1s3CfxQw4Xbzw6Dt0D7bT3NhBQnwSZxx1oVRC4F9PPUlGXqJ446k3pZTacF1oIQRmzOhCp6ysHJfXhRAKQUFBOFxOHG4XFsWfA+zT/XNhn1RpWNdAXkseEcmRY0Sk6j48mgu314FPuJiUEc+uhxf4a15twsVZunotuXFT/EN1s4omNTSp4tO8OL2C1m6JzzVIZ083e2XsYsx3/yAMAf8eAkPlxpJO2dvkIjUyGeegi/amNQhpRvXphAeF0dOnUF5Vjk/zEREZRn/fIEG2MBITE/Hhpa2tg+bORvqaOph9wB4cf/LRZBQmCiTU19cSH54QqKihoCCQgeZksZNiWFtRhs3sz0pSLAqDg/2EhISg6zqqqqKqKl7dS5g9nN62HhmRFClAGS66t/jYeeL26+6QHt1FcnYcJ/59kVgvTXD8OQOq6kVVvfh034h4pQezUBjQXPQMNBERYaeurYrUKdFiI7sxNP07MQT8e1HhntvvJzwoHK/XS3dnNxbFRGhQCJGhIdhMdsxmK2EyEp/mwel04XboeN19OFz9KDaFisYyYnOiWLzfXPaavRu507JFS32zFFKhtraWnQ7ZBakGhtBCBJZxBXEx8dQ31hEUFITJ5Le6Ho/Hn6Ek/fNgVddQpUqoLZTaqnrSp2cOW/Ihp1ZeUQ6eZp3+vkE6KtwyNt8uhubiYwjM7zsrPVL16nh8bty6A68Mx6d78GgCr+5AET6OPXVvlHTE3S/eIsfkBP+BHSz+ihgC/j1I+ODlz2X12jrMniAGeypJj88hLDiScNskwoPCCbaEoCgKmubDo7mxmrxYLFb6nT10O9pQdTdpxfE8+tbtAgU+fOMjWVpaIt99911CQ0PZd84+dPa001Lbwqxp2yPkSG+j+JhYoiMnEREWidVkRtN1pEnH7XaDIgNLSYG6V1Iy6HAw2D5AaELYyDkoUFRczOqWWgaavTx85XPsve+eMiUjGU3xkZwRQVAqwluP/PGbGr774ke8qhfcFpw+J17dhVtzEmQOpsft4MLLF0AWAjtgAo9wjpn7DonXkPCWwRDwf0vA6/zGK2/hGvTgdQyQGJ1GaHAIkaGTiAmNwyxtxE1KoKuzA1XTyM8uYF1bE2anQFEkLtlLY38DN15/97CzaOnSj+jvGsBuseFzevjqm2+QXo2c1Dyk0ANjTwURWFKaFBVDVEQ0UvWL1YSCzWylv78fYNiZpUodi8lMdUW1nBY/fUwWUOHkIko/b8QuQoixJFH7UzsNKzuQJhWnHMTr9cowcxRmGUyKpYBBpZfIkEl4vW5aOppxB3lxmB3kF+by+ReriawKkkWzcoQtCabkzmRdSb9MmRJuZB79ARiRWJuJf7qrj/6F155fIuvrG3G5XJiFjbCQSCZFxmDCitUcRFhoBB6Ph9CwcKKiY1i5ZjXSpJOQkEBMdByRYZMomjKZjOI4AfD1F99Iu92OyWLG7fPicLvo7u5GMZvoG+gfPhYhRx7TktMwmUxgETR1tnDvP+8lKMKONciOV1Px6Rqq1AOxyoKBnv71lrkWHrWf0HUNm8lGiBJGqBJFhDkO4bLT1+wixpbMJEsKUeZ4QszhBFtCiY9KRPXqoGi41UEGvd3YgiAzIZVIbzSr3qyTyx5rkjPjdqOlpMffjlRl47nSBv8VhoD/W3SoqahjsM+Jx+kjOJB83983CEKnp6+T5vYG6luqaXc00+KoRYZ7WNddxRsfvcSy8u+JTAijtbWV+tIuCbD7XruJs847i6TUBFyqC7fXyYCjn+q6Gn5Z8YvfAgcQQiCEICQkCMUs6Hb04MY9FMBFeHQoqu7z/6gqPp8P3afS3zO4fsy1AnMX7os1wozVasZuDkbRFLpb+nC0e6laXYfu1gizhxJqDyLIbCfIHESQORiTsCIAr89BZ1cruk8lMz2anOgM6AommgR6axx8+VyJXL60WuJjpHKnwe/GEPBm4h/9BT4uCaW/VMt1Na3ERMcTGRZJWFg4bp8Xn/TQ2ddOW18Trf31NDmqOemifTj3sYPE/NP2pMNUz56HzuLxb64XTmsncZPiaKho8e9XgeScFHHN7deKk844kT3324NBzwBuzYPD46CptRmpyJE4aaGjC52nn3+aQX0Aa5iFlLRUANJz0oVbuvBpXlTdhyZV/7qwBi1VrXKMiAXsNGcWGVMSsYSb8Ek3zW3NREVFMTl/GklxyZRXlRIebSV6UighwVbyMvOJDk1AOE1YNDvpySk0NtRy2bWX8dSTS2huH2Sg14XutNCytoefPyzlpfvf4YoT75DNpT3SKP6+ZTAE/BsZSpurrWogJDiMyVOLwSrp6euif7AHafKiWbzoZg+qxYu0ernwyuvprtfk+1+8iWYb5OyrjxFY4aQzj0bXdRprGkEGjFIgyWCfA/YRZ/zfWeKDLz4S5190LoVTC2ls9YdajvbiSgE6Gp98+Sn7H7q/SEtLQ0NiCbeSlpuGV1OHl5NUVUXoApMwjZ2LmiB3u0Sx5/wdScidRHljCW7VgQQUqZAQG8eAswu33ktSbhgeUz9r60rR8TBz++2YO2cuRyw6ijtvu5pr/n4LtdXNLP30E1weN5pbIgfN6F0WzAMhuNpVakobDQu8hTAEPI5N1CQHRsRjtVrJyc3gnItPpWBWFk69j8b2OqpbK+kYWMeAtxcdH+gCk27l1OPOQnPC6WefRkdPF64BD9YgG8WFBbS0NPv3PeaNAiZKgf0XzBV3PXaniJgUgVT04RxaIQToksT4JH787kfKfl4rdV0iBRAG4ZMi8apefJqKV/Xg8/lQFAWzGPe1B3ocxRTahBLtptVdj0d40KSGLnQ0VITFR2SKnehc+HzNezS5ykkojCIxOxpN0dBcJgYawO6IYnruTtQ11dHlaEUISXhQBOnxOeQk+6tgVpXVGgLeQhgC/g2MLj+Uk5tFRVU5SflR4twLzwaLJDYhFqfT6Z/XNtTR29eN16vS19VLdFgc0RGxTN0lX/QP9shVq1bIl156geAwOxWVazdSzVIfU53DEmwb82cphd9CJiSADg8//DAZGel8/9MPoIAPFY/qwev14vF4cPu8CInfQz1eQIoOCrz6zgv4TG680olHc+CVDtZ11xGWZCOpIIav1vxESKqFu568lVuevEQcfdm+YtqOkxkcdLPs+3U0VXcSYY8iPikGafGSl59JXEwsEcERWAnBKuxYsBgC3kIYAh7HplY6hoeuAjKLEoUPH41V7TJ3SrI4+uijiY6IpjhjClkJBUSGTKK7q5+2tjYiI6MJCwnn4w+WgoD3Pnyf2/5xCz989y0fLv0Qt9vNv+79t+yo75DriXgICeHhEf41XTR0ZGCNV5CckMSCBQcTFGSjuW0dldVr/ZlGxZnCp6l4Na//dXpgjZgNnGTAqpeWrMXnVVFVHx7polfroNldhzbJy3eV33L3E3dy5sWnk7tdqj/JwQKp+RHUtTTS3duP16sSHx/LtFlFBIWZiE+wY7VIBBKTyYTV7O+IOOq0NkvLm7vdXw1DwP8tCuyz357cc889AMw9cF9mbD+V0MgQEhISmFo8g1lTtyclPgUFE6qqkpiSCAIKiwvIys3BJ3WqairRpEp1RTUP3/dP3nvtPb+IdWU4JxgJFatr5dtvvEtDQwPasHhHLulZs2bx3Xff0dXV5fdWD+X76j70UUtJUoIQG++Opus6Xs2NS+unX21nTcvPXHLzGfz9/tPF5z98xn6L9iG5aNKwP6+rRpWvv/QJgwNuLFY7Nqvd36lR01GQWM2gKMpwB0Sz2Qg92JIYAh6+tf9aX8xRfw+UpDnwkP1Ed2cXtSVNMm1ajLjw9r+JBUftT0JqFDaLndiwBBKjUvE5/Q3Fpm8/FQTMOWA/ccYFZzFn3hwUiwlV9VJWVkZ9fT2/fL+MJ+77l+xsaB95Sw0eefBx3IM+wiKjhr3PIygUFxRRUFCEzWYjMT5p+LyKphThw59s4E9LBLGhOlQBi+xS3bg1JwN6D/V9lVz30MWEFyMaSjtlT28X+86dPVykvq3UIe+45CEGa3WCZTgm3YSuK7gG3PicKvhAU/1DfQIRZLqUFBQWjnnbDY54DJO7WRgC3gxGLJ3iF5Q68rN90S588f5/aFs7IL98e5ksyMtnr732oqWlhcbGRlRVJSU9FWGVxKdED1+tOdnZ4ozzTxHb7TALh3sQTfho7WilpKSEqvIqHn3wMbn6+zUSDd58/j1pt9j591uPiaLJhf4mZuPo6+vjqiuuxGa2ER4agaPDOSyA0ZZakQoDAwMbrcCXV5CDw9tPv6uXY086nLi8YIEC1dW17LnrbIqm5wokVK1aJ8875UJCRSRmNQhF86c6apqGy+XBOeDF65I4HaBqGqqiogoPutmLqnh/c0SWEcC1YYzxzPCVsfF7mX/uGwj+V+HBm5+UHXX9rKtqw6YEYVYsLP/kQUwIfohfjebTGfT0YzW5sFst9Do6mZQWztyj9xgp3q5Cd52XKVOmcNk1l+DUe7n73juoWFvJitUrmDllBu+/8T7ff7pMCkXh9LNOBjOERoUi6zUUYUEg/JU68Ad1pBeli+TvU2RMTAyKFkg/DFSOlFKiBCpJOnoHN3queUVZfFH7HSI4hhlTp/srUCr426+o1uGCA0te/AC7CEHz6WgWDWnR0DQf0mTF5fEx6PBgs9no7vXg9vpwSxdO+uj1tdOvdYHI2rzvZVQVEUPE62MI+Legw0evfSW/fP97oi2JhIkYbFhAV1AwIaVG57o+fJoHTXrpcfbR29iDDPYxbbtc/xUYiELqb4SvPv1aHnHU4SI4ETCHc/8jD/DR20vlO2+/y8/LfiEiKIogJZxddt+F0NBQASCEEIqiSEUqCF1AILunpqqe1tZ26fF4GRx00NXeLVNikoWUAik1/I/+05BS2/D5KVBQnMf3n/5CVHgUd93wT3KKsmR6VjprVpahC43KLzukjkb5ymoU3RTIePLh031YTTpe6UagM+AbpMfTTU1HJQ6Pk7AEOznJSRyy115E55t/W8Mzo63hRjEEvJlI/LHH9ZXN2AnBIi2YAxkIyqg2BVKAHrjYdEVjwN2N09PPNYsuAg2a1vbJpx5/huTEVA47bJH4/KvP5erylShmv9CKCorZf7+55OTm8cbLrxMdIildW8JTj3TJ+fPnkzwsSolAgCIQUqG+ooHYxDjyJxfS29uLx+GBAUAfcXipUkeTKiGR4eufX2B/i447QDxy11NSeMxEhyQhm0Jp6hzE3WnCJ3388HYpzV2NlK+sJjUpzR/lpXvRNBWf1Y0qnHg1Fy3OWtz6IKG6QlxOLAedt4Pfa22GMd0Mf431thua+xuzPzA+hc1GAEgwY8MkLCj4G2KPdghJARqa3wusSDTpxSud7H/QvlitVi4793p52SWXkZGWQVtHC+dfcr584bXn8OpuCgvzKSwuoqy8lJv+cQsREeEsOGQRHb0dNLU00tfXx7tL3uGll16SQ0tCQz+aJomLjKehtgGH20F0XCQmTGgOHXR/wTpd93uh7SHBhIeHjhxzwCwLIYY9SgsXH4xJUQg2hRIqowgjmhBTOCbNQsnycuoqmzBhRkPi0314pQs3gzjpw2HpZa8FO3DulafR4qzn4JP245e6b/niy+/kmpJyOTyFCDjnNrj+bbDZGBY4wMYrROjDyzn1pR2yqrwaE5b1t5JyTNK6T/ozgbJzc0lKSOaO2+5k5nbTOOPM03n2+eeprK/g6huuIHdK+si8WMDBci4Lj5wvf/r6Fz7++EN22GkWc+fO5aZ/3EhGciozi7f35/nqctRQWGFSVAwffvYB+y3el+zJmaKlpF3WVNXI1qZmv3h1GchikijKSEz3esn1Jpi/eC7XvXcPliQzZrMZm92CPdxKTU0zDtXJgK8HXWjouopXd9E52EKvs5vEjDiO/dtCIooQmEJJyo2VpbWrOPWsk7njztuoqqzhmGOOkU6ni2mTp+B2u0lNSyFvZpoYvhJHz31hJCJt2NYYNmc0hoB/lcAFo/u7Kuw57QAApFDRFDMIn/93xT+31IQHn3DjlS6cvj7W1nQQlRLMpZdeTHJBlKheu05W1pVy6VWXkjt1VHe+UZUi84pyRF5eDg0NjbK1tYWiaUXceuvNXHX5VfR3DLDjtFlj5rQgkUi8Xi/ZmZkCATabhR/XltLS0gboSF2AENTW1tI12EWRs0jO3H3m+rWigZSiGJGcFyedpl6iQ2LoHOinrKaEQd8gJisM9vQPl/Xp7Gwn1B6JEIKusmb+79IvmXPgPjInK5fEiCSef/oFFh2xgH8+dY+oXN0oq6tqqaqqprS0lKqqKtaWl1E8tVCedd6ZpOTGG9n+vxFDwAE2p6uC5tNRTCAVFa/JjVT8FlAIEbC6PlTceHQnsWnxNK6pZMqsAk4881iSC6NExZp6efOtN3HVtdeQN/lXWmsKWLFqBYsPX8zayhJW/rKSmIhoUmLTxm4m/KV0EDrTJk9BdWiYzSai46JESHiIFEIipGn4PmSxWAkODiU3P0ds7H1R4JTLjuHJe15gUlA0P/z0E06fA1uQBSEkJuEvsTEw4CDcEgmaJMgSjEAnJzUFc68VTxXsnXcwX37wAw/c8QiTZxTK3JnpIndGKog9htd5S1ZWyHW16zjjpLN58ZUXCUuyjFsc3ojFNYpqAYaANx8JxVOK+Oq7Lzj1b6eTm5uNVMZGQ0k0snKycLoHuO7GG0jLT+C0804ms9hfoO7RRx9lr732JK94w+Jdv16UjqLAnAP3FV1tXXL7nXYgMz5j+G9Dxen8TjOd/t4+pEujprpeZu2QJRKS4qkqrwBdDB+n2WohOiaKsEnhw+e1HgJSi2LE3845Tp6y4BySJ2VhNdsQQmASFiJCIrFa7YTaw4gOjifCGkFafDJFU/OZsWMCmKF6uYsflv1EcdY01KhBcoZuWApjjr94Zp4onpZHUc5U+dTjT8v9Fu1NwbRso+XKZmIIeIjxF7JY//dB9wBJOTFst3cx+bPSN3yRSVh4wAlSCnj7w1fFUNTSA7c8Lq3CxklnHCs2Vh95/Hx05syZw6GH++w/W7QUtUnFLRho70Nqo5oIB7BZ7DTXtsr4xESa1zTJ1NTUgHUWCARmqwV7mJ3sguwxc82X/v2qfPPNtykvLcdstqBgQsFECOFERiRhs1mIiY7D63KjqiqRobEEu7xkp+YTH5xMZFAUcZFRpIZFQz909muUlpextnYtfc4+Tjnr2JHPdNhyKiPPKf4bhuNFp2xrbqNgSvav15A2BA4YAt4wG7g4SpZXyOraKjIzsvn7NZfw1kevrB8HGKgRvapsFUuWvDUccthQ2SLLy8u5+O8Xb35xcwEe1Udp6VoWMp/YlDhik+MEPvj6za+kWbGMifzs7e8jJCSE8rIKoqKi+P4/P7L0i6XEx8QSH5+IEApWq43EhGRS81LE0BC2bGWVvObK61iyZAkFU7MFwNoV1XLVqjUcfuQCsWiHU2RQRBCapuJyuVAsJswCNMWH2S4wm82YFQuKouBxweqVbaxra6azs4fkpFSCpJns7NxNhEbqw2IOjwwjLSVtw21gDDaI4dIbfbGME+To6614Zp6YOnUqxx59HGHBkVSsqZdDr5VSjtnYZrNhsVhAg4ayVnncUcdzwd/P9Tf1Eht5//EImDZtCiaTZfj3oRhsHyq6VEcNn8HhGMAWZKe2vorGxnoyUzKwKTZiJ8UhAhFZwfYQCnOm+MNANUCFN196ixOPP5GC6dl+T7AZCmZli8NPWiCwgEtz0NbRTFtXE17pRhUuXOZ+bn7scpJnhjNgbsdp6mNFzXI++OYT/vXC83z7/S+YtWDCbVG4Bz38+O0PdFY75XBNrNGfsRz5xWozMzg4OHK+m/O9/cUxLPBGWO/aUGD+ggN55aWXKC6awq3X38ZTLz0c6C809mo76fi/UVPWiE0Llbf/43ae//fzpBTF/WpVxuE5cGAbt9fDs08/w9+vvGCMlzo0PARnu9M/t1UCwRwmBbPVxIJDFtHS0oKqauy+025IodPd3Y3VHESQCOXxe/9NY0ujbOioJTImnPDwcA5ePH84RHLMPFWBQU8fQSIUxaYgFQ1pMbH42IOJKlTEory9KP2gQz5y1xMomEhOSKFwu2KiQ2LRXIJeZwd507Kpb6vhs1s/pM/TLZ948SExJjxSiOGRRHZmDh1dHSAK/uyvf8JgWOCNiGpsKyD/Gu+CI+aJzNx03nrrLXrbBnj7mU9l3co2f6G2IasGaB7J52//h5suvQOfQyclP06gBPaziTcaPwceyh4a43EVEBIe5u+4oPmL1fl8PnQBu+6+J06PF6GY6e8fxOFwUVNTh1TNRAfH4+qAYG0SsZZ0UkNzaShpo35NM/+46k7uvepxWf1LkxxfcG7BYfNx48CredBNKpFpQex3zI4CBeqr2+STbz3EwjP35canLhWLzz6AuJwIut2tDGhd2GLgmCv2E2dde5w45ZwTcDoHWfLaB3KD1lPCk48/SVpm2phphhy3za99b381DAFvBsNWUYEbbrtKPPPck6SkpPDxBx9z+mmncczik+XF514p77jxfvnq0+/IydnTKf2hGr3Hiu40U7+6S6LzmzsSTJ5SNBJ0MQpd18bUuvL5fChS4bPPvqCrs5c7br+Xvl4nRflTcfWr2E2h2IhAuk0MtDtw9viIsMWQm1zMpJAE4kLSqPy5kRcfeZ1X//W2HI6QUiCnKAOHrw8VL9k5mZxz1jnDUVTHH3kie++9N3sfsr0IS4Gs7aPEPnvvhNlsprOni/aeNgL92CicniN23333jeYDV65olMHBweQUpG/6QxrdCdIYRhtD6BE2I8Y2MAfNn54hUjKTZFBQEA+9dJtYs7JMVlfXUlVSy/uvLqWn3sn83Q/hu29/JCslk4f+8RinXnGMzJ2RFpgD6+u9z3pLSAKmTC8WU4ony9eee0seesLCQONv6OnsRgbimoUQSF3gc6usXraa5d+XkpmWT211M84+jf42L6EZMYRZo2jobMXtduNwDRJstWM3B4EGHqdOtEjC2ejml8GVtLe3yrMvP12gwKJjDhBvvvqW7K51srakirXf1rH2Oym//O5zwtU4imJn8ssr62RVVRWtDZ20VncRExmPjWBaW9v54s1lcq/FMwUafPDex9z90G0btJ4lJSWkpqZuwDHo96IPo0FNWaOsLK/Gp3k56LD9/sslp20jptoQ8GYwRlwBES887CCOO+Z45i7cR06eXigmTyuEg6GvBPnJ698QSRK9mU6a2+rpo4u3XnqHSyaf7f/EhbLeBbwx61xYlE95efmY57q6urBiG3VsIMyQmpXOqtWlVJRU43N6CLaGkpuSj80cis+rUV1Xiy04mJSYJOqaa+jt7yI6chIzsqcRJEJx+PpwSxetDc28/eISueDogwXCP4x+6OZ/oQ8IVv6nnDBbOK4WQYhvEt988JM/1lqVeHskhZlTsJjsqB4vwqqy7MvV7HXwTL589xd5xqlnkFOYKdYTJaBKFWEy+XU1yqEohtI4A1a3es06edwxJ6B6VLzSg1Ptl4cfc+hfdjA9sW8/W5ShRrjrsyFx5U/NFIcfeRj33/HAcFB+Z6VLXnnRdVSsqsXrUJGqpKxyNWariaVvf0ZzWa/fEztuajs6GGR814Qjjz6Cr775koqyyuGNcvLzRkrqBLKNhBVm7TaNpz68X9z/3O3E50fjEgN4pIeunk46+zrRFB/CphGbGsmcBbtjCteQFhcOrYcuXxN9shXd6kEIyY/f/kBHXadEwOJjDhLZeekEBQVhk8EEM4kd8/YkISSTFT+WYreEYVWsNDU24fWqBFtCCLVFEWOLx9UML9/5qaxYW8m0mVMCU5Hxdy849LiDxJdffU5rTe+It3poqBwonvDxq1/Lf1x3F8HmUDLzMtj/oDnkF23c4TXmc/0N3/dEYuKfwZ+FAvPnz0P1wYmHnCU7KlzyyYefxUYwvZ2DNDU1MXP77QgJCqWyvIqw4EjOPOUcLjrzatlQ0SrRAnH6chNzYwk5k7PFbnvtQmtr67Cwy0vLRhp4S4kmVaQQdPS2gxnyZqaKq275O/vM34u27nVU1pcREmXGqzhQzS4iYm0ccf5+4oobLmL6LsVodidKhJeQSRbMdn9xAItu5oUnn0Mf8C+RXX3tFcQmT8JstmIXQQSLMHaatgtCEyxb9jOlFaVIISmrXEP/YA92q5WQoHCC9FC+WvotXq+X5JxYsanP8/GnHuH444/nn3c/Jd984V1ZsqxCvvPqh/LxB/4tLzj9Mvnee++xYMF8pNC55ZZbuO2um8S06ZOH9zm+TthfoQui2PRdymCjBKxD1Yp18pG7n8TR5sbiC8ImwxE+C0I1seOOO9Ln7ubJVx7BYe7g+juvwhZq49NPP8XnVvm/iy8gdahAXGBuPDJcH8kYaqpvlq+/9CoL5i8kPSddvPL4y9Kq2TDpJv+2isSp+bCEW1h00vyR7CYffP/WMtlU1UT/YD+JiYnU1NWiCh9RCeEcd+7RoqO+Sz77zHN0t3VhEmZAx4QgLyefnp4edtxtJ2buMkMQDFefeqfMMk0jkiQigsOZFB/F9yVfs6zsJ4TZf7xxUQmkxmYQokQghKSuq5pVjT9w3s0ns/NBUzbeezhgcStX1clvvvoPr7/6BibFwuQpRWTlpLPn7N3JKc4U6HDqsWfL6dNncvbFJ/v39xc2Q8Yc+L8lEBaYU5giJgXHyabWcvLSMtB8EqkI+l0D/LLqJzBpHHzwwSRPjWD+0fsIBGRkp8r773yYV158lcOPOVSm5sUIJJSsqJDFMwvGhloKSE5LEs5Bl/zx258Is4ZLzaej6hoCf4yzbpL09PTQ29o7dg5pgriUSBx93bT0NPDxF8tAmOjq7cJkh7rmGnnsCceSmBZLUkocn3/+JSFBIaQmpBARFU50TBQVFRXYQ+2ycEahuPGRi8VNxz0qwxJDkaEWln77LR39bYRGhOBWnfT29oIiqa2vITYknslTJ9PlbiW9IBlN8W5QaOPXvnOnZojcyRmcdMbRI1MJhZEiAAr8/cpLufS8K1hw8CKZUhi97ZvZTWBY4HFsdpJLwML99GaV/PdDL2ElGMeAC7PZjJQSi8VCS0szthAL8RnRXHLzucQVBomhZRV0aCrvke+99hFTCqfzxqtvUFFZSnJGIomZcRx6zCIKZ+aIoRvFD5/+KJ9/+nnM0kRRwRRCrEEoUkEI/w3DGhzETXfdwktvvkju1Az/63RoK2+Xq39YSU9XH6tWraKltZ3Wjnbi42Ox2CyYrDqZeZlcfP0lAgHNDS1yXf061tWtQ9d1ysrKaG5uZqeddmLm1O3x9Uuaqlr45fs11Fc1Eh0eh9lkITImip6+btpb25CqZJftd6elp5k95u/A3kfN8FfjMPnXwjc5tB0d4j3qJjb8GAhXfeiWJ2VtbS13Pn6j2LAZ2kAHt20QQ8Dj2CwBB4Z77eUD8sErnkHrVfB6VRhasxU6Uur4NDe9zm72mbcXNS1lxGVM4qzLT/SLS4XOco+868YHaGvqxKJYcLkc9Dq7car9pBQkceUNl5E7LUU01bTKa6+6FqFKrMJGfm4BEcFhmDAhhMQeFsK0WTN4+a1Xqayr4KLLLmLKdgUCCc52F1+8/7n0DHqpq6ljVWkJQUEh9HX3ERkZjjlYQVglR/3tSHbccycxKnplzGNrfYv8/j8/BEJEzUiXIDIknpIfKyhZU8ZRxx7OitUreOetdzBhpSC7iGtvuYTQAgRWfr2MzqgSusBYqyvW37bilwb5zNPPcsEl54jYtIgNbPfXEPC2eVa/gw1dLxu8yWnw+ftfE0wkiRGpKKoJIf0VYxQJaDoZmWlcdNH/4Rx0kZM4me8/XsmTt78qf3mnQn724Ar51n0f4+uAIBmMs8+FTQkmL7GY1IgCOtYOcN4Jl/LgdU9LsxaEVHVUVcXlcuD1ukdFYmlIqSMtKlfeconQfHDrDbcOCy84JoiU7FQURSEqKgqTGcxWhYiICAYH3eg+sChWvvv6h/UivobDKhVIyEwUC49eKA487EBx4BH7i4OO308kZkdT17OWa+6+mJ2PKBBn3nikOOfvZ+DFiTlIITRr45Jdz/OuAm5o+twn37vnJ+loYETMQ9uMOr68GWlit9k78c8HHpXj+w779x04cKkMd53YFtl2z2wLst6QL3AxrV5egtflQQgLYSHhSFUJeIc1NNXNrjvsRMmKUspXVvLjl79g04J5+4V3uOLCq/H0qSycN5+UmBRsij3QdsSK7rQwM2dn0iLyCPXGUPZdLVeffxP77L4/mqahSR2Hw4EmR2pi2e12FLMCClxx1d+x2m288tzr/ktagYjoCHRdJyYqGiEkbo8TKSUejwe7JRgTNloaWmira5MbFPE4MQ/N0W/8xw10DLYQkxcsMEFNZaOsqikfquHOf94qlz8vrZA9dW6Gl8/kuM9UB3wwWAtv3v2t/OLVH3E0SMp/aJB4/X8bUzdr1Lw4IyOV5T+toGpVs9zk97UNYwj4NyKHal8JGPQM0O3oYMDVS2RkFDazDanp6JqPQxcdxIyiLEJkKHZfCCZpwySsmEUQPs3Lzf+8nk61jX323wOrReD0DNLe0UWYLYqksHRm5e5GRlg+iZZsrIPhfP/FL0ifGC7jqqo+VNWLqnpRFIZDLgtn5ojLr/k7N153MyU/r5UA0TFRwufzAJCdkUtMdCyq9BIbOwmLyY4FO2ZpoaqsctSJsvEwRQk1q5vluvo2LrriYoaLcuoKS9//grjwRBzdbt54/l0+fuFb+qs1iRvwMra5d8Dy9lbq8v0nv5Ld5V4snnDM3iAG6r0Mv8bLmGL6Q/sonJYnBgcHqaup2fgXto3HTBte6N+IEGI4JS4tJ4mfK9diVUIACLLZcXr7SYqLY9cdpuIbhChrDBYtGFUBs25G9WooihlziOSOh27nn7fchRQSm92Cy6sSFxNPVHgUURFhSJ9Kd3cnO0zelXpnCdHxkVTWlAQqUfrQpYIi/eu2JpNpJNSzOFtMnTxVVlXUULxdAWGxYXg1lWALWM1W5uy9DwMDAyz7ZSU9nQ6CQ4KwmC18+P5HZE/JkQlpCb8aj/ze2+9zxKFHUjg5azjE8+brbqFoSgG/fLsSn0clzBZNmBLBT5+sobMhUdonmfCZnEyfkzvseOoq98o3n/qAwRpJuJiEatIwKRY66ge4/4JX5Z6LtyMyJZTmlnVEx0TT7+hnXXM9Lo+D4OBQNKGSU5j9Z18WfxqGBf5vCAwnDz78QNoHm+hwNNPn6sZsNWFCkJuRj7MFXO0Qao4izB6Bovs/6kmRMXjdPkLsoTQ0rOORfz2Hiobdbic4yE5+QQZZOfHM2CGTaTNy0FU3cRExhBDOvH0WIDWBOpTMEHjUBYE6VSMUFxezatUqANbVNEphAltwEFaTGavZSnR0NAsXLiRqUjSqpmEy+deUmxubNsuTl5+fT0FeIUhYu6xWnnvc32XcpATOvPgUHn31fsLTbTT31tPf309HTQ99pR7sDVHEdmXS/xWSZsAFLz74Bo2lraheH07vIC51EI/XCy6F9IQsfKpKv6OX7q5eOpu7+fnrZTz3xMs89chz3HHbXew7dzYZRYnrxUP/VfIcDAv83yIgZ0qq2P+QveWX73yPWVjRhY5H97K6pIypqdMQqhWvWxISHEG7twUhBWZpITYsAY/uJshu5av/fEd8fCypOSm4+t0EhVsIDrcSlQqrXl1GYV4+eVnZdPpa2WG/ApH1cZZ0eQdQVX9SP7pACBMmk3nkqg1cudOnT/cfqtnEilXL2X2H3RkYGMAsFKQC2dnZ7Ln3Xjzz7NNExKfgcHtoXdc+di15A+eNDq2NbeTnTqKxtFM+88S/CQkJ4eQzTiaj2F+04JLrz5P/uOxetEGdcGs4yeEZaB1QU96K2zJIzavl0qEO0lLbjlXYcQonPpOGputo+AhWgmlvaWfBfrMEdpiyo7+qx67zZnDm5SeMzMmHluX+ohgC/g2sl9SgwIIj5vLGq29gNdnx+jwIDRRN8OOq1WQl5eNye1Dxoik+VJ+PaHss9qgg6jqrsAfbCbdFMmfeHBaeu6u44Lhr5fLSlfgGJG++WobQTey83Q4oIZCYHgcmOPvcc7jqusuJDI9C0aRfwLqkbHU5CTnxw6KrrKxm6tSpACRnJImouChZWVMJJjEcOCEUKdIykqXT5+CqOy8Xn77/hezr7qV+TaN85bU3EEKgI5kypZiCgiIyC5KG15dT4jP56J2l1DRXYg1VeOzF+8XopaK8GenioEX7y48e/46oqCgQFto6Ohh0qwyqbrrbHPR5epA6eIUPiQOf5sWneXFpA7iVYNRQNz9/WSG3m5s3NoJr9ONGRgnb8LR3DH/he9dvZz3vpoC8GZnisusvptfTTqejGS9O3IqLdb3raHG30OZrpEdvYef9ZjF7/93ZbvoM9tp5T5yDLrxeFV2H77//ntbqQTlv4Vy++OYzPvnsc9LTctlj5zn43JLWlk4SYhJAh0j7JKH3W/A4fTidbpxuF1JKaipqOXHhqfKNZ9+Vi+cdKb1eNwcduv/w0PKEU45n0OcgLCIURVEwmUx+K7xdksguyObzD76VmRk5fPfdd/T3DdLV3oUJC8V5k3EP+Hjsocc56dCz5L8ffFX+570V8j/ffUNNfQ2nnXIqjz17//p6EXDISXOFputERkbS1tnBgNOBy+PB7VEJC44i1BqBSZjRNB9uzYXD10+/t5MO9zpcwT3svWBn0guSxbClNYE0BVaFAp7w0UPlv2JMg2GBfw+By3bB0fuLN19+W66rasNnsuI0mWlwrSUjLo5ZOxYxN2UHItKEGCj3z/2aG1qx2sx0d3cTZo0kMiyKhuomzMKKikZMQiyaqtDc1IXVbMFjGkTBy+snvy29/RrbZ+1FQ28ZqsmLrmuYFTPh1ggaK1q45fI78Qo3L7/97Ih3WEBybqo4+ayT5L033c/OO+8amDProMDsfffgP5/+yEsNr3DJdf+HOcjEgQsP4Ikn/sWMGdMIDQ3lbyf+DZspiEsuuIJp09pp7WxiddXP3HzrOtJeypCLFi8kryiXjKKEMaGgu+yyCx7Vh2NwwN+lUHPh8g7g9rnRpA6KQNelf4lMePBqTpKy4jnukkUkFYaL8cEcw3EmgdHQ6DuHEOLXp+/bWD1pQ8C/l8BQ+sobL+X9tz7GpgRTXDiZvLw84vP966NI6Kh0yecefZEjdj8M6dNJjk2hrbeDxoZ1pKQlYjZbaVnXQn5hDitKf0LzCkJt4XhcbqyhCmu++QWLzUywjMDR4SU0LIL2wV506QMFFh68QEyfOlOef9HFODUHN15/My+8/fSYCKiU3DRRNKNQrly7khlTZqCYhb+ka2oyjy97iuuuu46cogyBAhlZqaQmp8vmxlZKVpdw3dU3EBYcQUxoPNtttx37HX22QIGX/vWGXLeumWuvvRZbsJ2s3HSZm59NbkE2hx66SGRNSaNuRSW6F1RNx615cGtOnOogDm0AVXrwKh580o1Hc5KUmcCZ/3cyiYXhI8PmzSjBO/rr+CvZYSOU8ncz0jtp7HiO4auppWxAPv/gG7SVd7LPtL1RMPHxT0vpdffQ2tmGJVQhc3IKHo+LcBFDXWUD7R1dWC0WUhJS8bo92IIt2Kx2QpQINMWHKcpNn7cFn3BxxBGHMXvn2cJsslBT3Swv/PvF9Lq6eeLFx8mZljrSyjOQQXXRWRfJ/Xabw2677SZCUkJ566X35IdvfUrCpERy83NITktG9ajDQSLl5eXUNTbg8XgIDQrGbrezwy7bsfeCXYaHt6UrKuXVV1zDmlUlFBcW0dTSzA/LvxLrSntlf7uD+vJGPnr3U6RuRtM0fKoLTVNRpQe35iIlM4k1pavZb84cFh66AN3mJWdqysazl8bzFy1Dawj4d7OJ0iwa4INbzntItlcOEuyJYErGZIRJYXnlL7hx4tW9zNp5BrmTs3jppRfoae3H6/X6++yaFBJjE6mtqkNRFJLjUogIjsZkBY95AKfeg1f0scfsXTj5xFOFIk1oXqitbZQPPPIgBxyyP3OP2FuM6n46LOJXH39NHnbYoYJQuO+Oh+Xk/GlkZWbz8YdLqa2tZfny5ai6RnFRAQWFhSSnpbDgyDkCAfVrW+Ttt9+JFDoPP33PcMIFOhwy7yi5ZlUJdruV1998g9zJaWL4s5DQXDYo164tB6kHGsLpqNLL3MP2EAh458VP5IqVy7EF2zj+xGNIyJq00UL4Y9jGhsabiyHg381GBBzIVrrxzAdla2UPNhmMTQ0mN7EAqUDFujWowovb7eH4408kKCiI119/FbPNQk1DFYodVNWNECZ/6KSmoXo1QCErKwMUjX5vJy5zB3vtvzunn32GuO+O+6XmlJx/znmiurZW2kLNpM9MEwg5UgUjILSfP1kuw4IiyN8+S/z7iVdkTFwU8xbP2XDd6o0kFCw+6HB53HEnoCgm6qoaqK9rpHByHvHxsXi9Xq677jqOPvpYFi9eTN7U9I3XrhpbAhQkNJS3yccff5zTzjiV1Jz44bnw+u1nfuP3so1hCHgLM9x4W8Lnb34nn7njdUJFDBZhxazbyErIRQhBbctaVFXFZg5hxtQd8Drd9Dn7aO9voryuFClULEFmNKni9XpJiEumt7eX3v4OJsXFEBISglvrZ5A2PGKQtz9dIj5f8rV86LZ/kpaSyd133yx6nANSD/GKSamTxhzjklfekdUldawtrSQpMZX6dbVcet1Fwz2JNms0KmHVsjXy1ZfeIMQeSnHBVAqL8smZnDos1LLVVfKNV9/k5ZdfZtGhC7n+1qtGug+OKxsrxu0bDRor2uUzTz7HkcccNmYqsHki/msI2HBibWGEkEOdvnn7jffQNImKdzhWubWnmejIKHRVEhMWS2HGTBSvFV0VWKTbXyJWUejtHWRKZjF1TdV0d/aw64zZVDjW4rD3Ud9WTUJsAmlZyXTWrcMndFDBJkJIDM9D7RY8fM9zsnC7XEJjLfKnn34iPj4eh8NBS3MHzz77LLvtthsHHDyXD97+lOamNgomZ48oQkoQ0j+335jQBEydOVlMnTl5Ixv4S8leOe0SDj1ikbzp+ls4/rBT5DXXXE1OcfqwRR2fvSiG/meC1Lw40dPTK7/49GtyphwdWDbaXAu8aeFuKyPubfv29Cejql7cXgcezY1Hc+HVPPQ7exgY6CcmPI59dp1LfEQKVt2OSdowCzMmkwmLxYbdGkpcVDJJMWmE2ELpG+glIj4c3eTm2puupqm9EVXTiAqJR3dYqFpWLzNTszHrViwyiLDgGGYv2FEUFhQLXYeGhnW0tXWQEB/Pko/eEJdec6FYeNQ8kZSURHdnFxWr64YLro8XyEYHaRvKVBqfwQTkT8kRz778pDhk4SLOO+cCnD3qmMykje5bgbPOOpOWlhYq19QE6utPdMltWQwLvMUJ3BNNsN/8OTyy+mkU3YJuUrEFqti5HC722HVvwk2T6FYHgMAapiL8ccnCRH5aMRHmWGS4CTUVfFYHV990AU89/wzLVv+EW3MhNchPnIrWK6gurWH/g2aL1LQk2VTfjmvQCRJCk2zMO3SuGBZMwOFUtrxKvvPWh7S0NTNl2lR++noZecUZjHh9R6zv78nOkyIwpTDDwiMPFDNnbidPOPZv8oEH7yEhc5LA5B+wbPAtBGRPTRSOJ/tlT1ef3xG2ha7YbeU2YFjgP4KA9Tn4yDkiJSeeQbUHp28Qj+rC4/GQk5mHXQnF0etG9WpoqPhMTgbVLroczah4iImMIUyJJNIaS3JsOtExUYSkIxyufl585Xnyp2Qzc7sZ4DWTlVRAzZoGvN0QExuJLt3UVtRw1yX/kmhQW7pOfvzO5/Kdtz6UN1xzs7zu6hvloYcfitkmuPTyS5gyZQqlK8tpLu+RW3oRdbjelQDMkJYfL0448Tjee+fDTVvhUXm/O+68/a9v/xfFEPAfRWAIePH155FcEIdD6/NHH/nAZg7B7dJwunx4VRce4WSATuoGytn1oFmccPYRJCYmEmwNI8waQZQtmsF2Fx89+4MsKipClV6uveUasosz6Hf343Z5cXfp9Le7ZVJKHLri4YB95rDL5J255qTb5B1X3UN/h4Oaylo0TSO/KI8XX3+OC686W2RNThAmkyDIEsRd/7jb321x1Gn83qyeMU7SwNz2oMPmiJqKWn74dOVQ26lxLxr1o8CiIw8SP/znO2pKmw35jsMYQv+RCMibliEuveZ8efziUxEmE1HhsVjCFAb1HlSpMqh1E5poZe+dduDwzDlEZCFWvF8jqx1tJMakIlUNrxKKqd/Ke0vexxs8wOtLXiF7coqorqyV67rrsXiCsNkVWhvbUCwKaenJ9HcMMG/ubuy8d5EgDghjOJ54eK4asGiD/Q4ysjL57OmPqSitlXlTM7fYCHND8eMImD17Hzo7ejb6uo/e+1R63R7mHzJPAGRmZlO5tpKsaUl/9re6VWFY4N+LvgmTFbhYc6ami3+//jhtrgYGlQ7KO1fQrFegp/Sy/dE5HHz1LJF9QISIyEfU/NIsbQRRU1OBW3dgDbJhs9loaWmhsbmRBYfNJ3tKmkCBuYfuLkISzPRqrfQ4uvnhl2V89sWnBNlD6WpxUFvigl5k3Q/tsrW6R44Rb4DK5etkZUUtu++7MwcePo/S0jVjzmf9JeCh+ja/j4yMNF5++UX/R7YBL1leTi6vvfwGZ534f7K+pEMW5BUgFTnWOhv22LDAv5tf8/AEhtI509LFC28/JRvXtmI3hZGZmU3S5CB/udWhb8ELUeY4fFYTO8zYEafTiUWBkjVlDA46KZ5WzAELZ4vR+370pTvE3dc9Jpe+8Tnd37RhDTVzyPzDaVnRT2VNFc0uhaW/vMPp1508VryBgI4PP/yY9PR00ovjhPN1p/Tp3v/Jx5YzNVn09/dL/0e4/meYmZ8mnnnxCd566QN5yz9uBinJyE8dezfZVjxRvwNDwL8X8Su/j3oub3qmyJuWOdZCD42BNHDXwyv/fI/9tz+YrPgCvvzya9xejeTkZDyhfcyft7/fEzt6ycYMF954mlh4+EHyqIVHEemO4bW3Xufso89j6dJPCfHYOPfKc4jNDR1bMlaDmpJGKYTgtDNPBmD16pUsPPygXxHG7xu0SSkRgap3Nptt/b8z6p5ohoXHHCByJqfL8tIKFhw171ebpP/VMAS8BdlkhFDAgbNBAsXaVn5XIZOjs2hf14vdYmf3HWfj9Ljp8/ZQ313Fyp9L+PzbT2RiVhxufYD9588hozBRoEDWlCTx7BtPyxuuvJnvVn3L7rvtSuaMJMLiQojNC/Uf1KjKjhUra+WTTzyDpkoSc8NFZUmDBJgytegPlcfQ5/POS0vlrJkzNzgMHiNiAZNnFInJ04tGPke2nUCM34sh4C2I/+Lc3BC+QI/ggKC6yrzy+SdeJs6cwcz8IIKVCKzCjqYp6D6BjWBKfygnOjGCT5d9i0Pt55V/v8nLS56VMZmhApO/uMBz7z7B68+9LddWLWfnjF2whSm4WzXsCSbQoL60XdbX1fHxxx/j8/g47dyTwQRXXXMlRx151Ljj25zz2NT5bfz16xqbycsd6SwoA9uL9bYPfE4b8IUZGAL+cwmIt62qT778xHtYRQj9zj7W1pSQlzQNK5q/rI1PUpw1hS9/7qC1thsLdiyaF6svhLOO/T/ue+JumVgYNtzoa/EJCwQ6VK2ukst/XMktd94k+/oHURQzAoWFCxey1957se/C3QQKrC2rkCarmUVHHvQ/00VPTw8FhXmbufX6DdEN/BjJDP8rNjTmC9RFvuLUW6XaYifKGktPVy/SI5iVtys2EYSQJlTVhzXEQtW6chq7qtCsHvq9PfT2d5GcmIISJLn8tvNJmhI50ntpXG7y6mWlUlEUiqcVjMwjA9vceuOdMq8gl8VHLNgCc8xfsdwS1vxSJm++/HZuvvkmsmYli41OLTZnf39xDAu8FeBwDeIecGMJDkKxgdPtYl1HHQlRKeBVmBQVg6r7SIhNwB4tqGkrQ1O9hEWG4na4SYhO5OO3vmRfsbtMmRItxsQkB5iyXdFIJtAQEsqX18jnnnmOkpoV/zMHUVVVFXkFOWRNSzZCm38nxm3tj2L8OuXGxGGCCy4/h8beatqc6xjw9uHR3Th8ffQMdoIJhElBlSpe6cKp9tHlbqdf7aDV0UC/7KR+XQ3LvlzFkn9/tF644fBhbLDpE5SVlHHi8Sf+9ooWG12HHXKRb/w1NTV1zNppJpuVqL+p/RkYFvhPJXDxZk5OFGddcop8+I7HibTHYtODcGkOnOogk0Kj6ZOtDMhe7PEmcpPS2D65kD0XTxcIqF3eIR9/4Enc3Tomk4n2xj7isiLGv8Uw4z3ldTX1zJw+63/qFTry6CPQfCqbHjobbA6GgH83G3GwbKBTwAaeHokPPnYv8fyL/5attfVEWxKJJYGQSVZ6TS1M2bGAabttR3gW61VpzJwVK6IzQmSXrYfTrz9cNLd1bNKWjl/migyLxiysI8e5uRUvfqvgR30ASelx4r/ah8F6GGOTrQAJYIYX339SxGVE0ulswmHpJTLdygkXLmD34/JFeB4CO2CF4eitgMPKp3iIy4wCKyRlxIr1di438qY6vPji86SkjMQX/2Gd/UTAGRW4+UhhREJuCQwL/LvZvHvgpmQxrBkTvPTBU+LaS2+RB86Zzw6zp4jhKeCGGmRLqFhZL9945Q1eeP3ZDTfE3tAbByKx3n/9Y5mTn0X2tNQNH94WrfQ4di3XML5bBmMZaWtDjnscvj+MW07RYeVPpfKfdz1GbkEuF1179uZVbxzalQoXnH6pvPDiC0gbapky+l5khDpNCIwh9J+NxJ/RNMT4MjWBTaQc94QKD9/9OFUVVRx22GG/uQ/uurWdMsgSSlpeQLwbjGk0bu5bO4aAtwY2NO8cH/M7ehsd3nvpM9la186cffcnLT9u86UbmPved+/9HDBv7qh6Vhtsf/BnfzIGv4IxB/6z2YhGNjmClfDlJ9+QlZ5DfmHeJq3vsA0dKnerQWNVm8wpyGaPeTuIjd7CDe1OCAwLPAEpL6mTigIzZk4nKSngQd7EaNevb7/bt7Z0nXzhuReZd/DczQykMNiaMQS81TC20oV/WrqBkCodSkpWE5MSw97778mSt97ZZIEMMeq1Zcuq5CMP/YuZ02eNdDsYve8NRXAZbNUYAt4KGVoZEEKADs899YK86MJL5ei/h0WEklIQLQYHB/n03e/kRis2DilRgwfvfYhBRz9zFuwu1qvOYTAhMQS8lSBRkIGvY9hhJf1VM6685FrCbBHD67LFU4oY7HeAhIsuuZB331tCTVmjXM9sjhLvSYeeKUPsYTz01F3rd7vfQPKDUfhiYmAIeGtGwsvPv0ZKQhpHHXXUsKoKinPEj9/9QHNlv0wtjBGJyXHcc9c9/nI7Qz+q/7F8RZW877aHZUxMDKededqGgz0MJixGIMfWSmBIfO+Nj0kpJf93zekjc1YNnn3gDZmXk8uO+08RCDjtuHOlTbFTWFiI1WIjNSUFj9fLY/96nAPnz2PvOXuQPz3LqCm1jWFY4K2RwD21em2DrGuo5cCD564XHrnX7N15570lw78/9swDYv95+6OqKi6Xi6CgIIKCgrjjjjs488IThSHebRNjHXhrRYNbrr+FQ486nLzp6/fWTS2MFR7NKZuq22Rytt+jfNBR+/q3Gpr7jmsyZoh328OwwFsjEqpL1snQ0HAOOHjv9WOcA46n8//vXJ584mnW/Fwux3QINDEmW8mwvNsuhoC3EiT6cGVGgMrKSnJzczcsvkAOcUpugnAP+njh6Vf8jqtNLSMZbJMYAt5KEUKQn58/ppbzeo3CFLj5vquErus8cMdjEg2jg99fDEPAWwkCxZ/lHsDlcvDm629RuapODlnX9SbCgc4Mp5xzIs31LbRX9a8v4o0Mnw3DvG1gLCNtjQSCLw476GgZExNDbn4uBy2cS15xrl+K42+7GtSsWicfeegxVOFj9z139dd4HtpuAyI20n23DQwBb60ETGT56ir5xhtvUVtVy+WX/53M4rT1S7GOipO+46Z7ZVNjC6Wry8nNzSW/KIf5Cw4kszjFKOG6DWIIeKtlVOsVzd/LaMmSJVx87fkbTwEMbIsOlcvWybVr11KytpRVZct44c2nhTFh2vYw1oG3WgJqG1WIo6SkZLNfpptVvLj5z09f4dO9xlh5G8UQ8NbMUCfBNdXy5ptv4eprr/pVIZatrJDXXHMdJgSFk4s55vijKZycZwh4G8UYQm+tBOa0VWsa5LVXX8O1N11N3uTsjYdDSihZtlbed+cDJCQkcMNdV4vxEVhbtMikwVaBYYG3EsYUVA/MZf9x/d2yrqae62+8npzJ6ZsULxq8+/b76LrODbdfvd62ckPvYzDhMQS8lTBevMcvPk1Oio7l3AvPJmdq+gY7GQyLMWCtW5rauPLqy8e1LBnXd9cQ7zaFIeCticCct3Ztg4ybFMcpp59CwYwMIZEIsV6haIQQfhEjKFtWK6vX1pBZkOZXtCHUvwSGgLc2NHh3yfvse+BsCmZlCMSQdR4vyIBlFf6lppJVJSiKX9xSDG1tNMbe1jG+3T+Z9XyIEioqKsjITttwO5WN7khgt9sZEby+mS80mMgYFvhPZkMj3dWrV1MwNVds2ns89t6r6zpBQUEb/bvBtonxLW9NSChdXi31UckIm7vId/hJ84XFYjEyFP5iGALeavAPeYumZwuLyTpscjeViz8+vbCnp4fykhppiPivgyHgrYmA8IbqQa+XAzx60/HruQJmbj+Tuuo6I1fwL4Qh4K0GZdjcTp06laq19XKDOcABxosXBYLD7TTUNYxU59iIiKWUwzcGQ+sTG0PAWxMBARdNzqe7o3vzHckSUCA1I8Wf8BAI7Bj+2/i3EcKIxtpGMAS8tWGCuOQ4Otq6NuLICvRQGm06A4XrFh91sPjhhx9455WlcsnLH/irc/wKRr27iY0h4K2JgJrSMlJ58P4Hftv4NvDa5154jpKyNbz44svcefN967VbMZJXti0MAf/JrCcoAdO3myzS0tKoLW0KzINHE6gdu5FqldlT0sRl1/+fuOqaK1nXsI6G8paROllgDJ23MQwB/8mMF9SQoBOT43nplRcpX1Mjh/sdDXUg3ZRlDpScLZ6ZK/abuz+PPvSYEZS1DWMIeCtDCH8g82HHHIJXdXPXP+7hrOMulh+98qXEh79pmcqmy8cGRDxv0b5C90FbdZ8xbt5GMRL6t1aGPMkavPfap/L9d96nqraKWbNmsf2O22ELsjBv0ZyRKpUbyXd47/lP5XfffcdN918lMIE/s8kYRm8rGALeWthQndfxQ2UdXn/5XbmuvpGBHgc2s4358+dTsF3GSM/f0Z5pHVDh4rOvkOf+3zmkFyRtNNFfYCT7T0QMAW8tbE6h5lHlY9GhpqRZPvHoE+hC5+TTTyS3OEOUr66VV1x9Ja+/+4J/TyrcedN9Mjw8ktPOO2FY6KPFapTambgYc+Cthc1YkB12SQeal2VNTRK3PHiN8KoeHr3vX9T+3Cbvu+khKlaUj9wQTLDwsIVUV9SNcYCNjvAyxDtxMQQ8gRhycCFADnUhNMHdD98q4qIS+XzpV+y4/U7MnLndSDilDjl56aK+qpHR3uyS5aWyZEWZNGIpJzZGPvAEY2joO2bOKiAsLIyPly7l7odv46tlX1BX2io1VVJfU0f12hrshHDV2bfLtTVr8OImOzsbj8/JRZddJLML0zZYc8tg68eYA28LqPDZKz/KTz/5nJv/+XdRVdko77z1ToLMwcyaviOrl63Cagli1912IbsondwZKQKguqxB3vKPW/jXc4+I31T9w2CrwbDAE42NObtM4HI7wAQ5xanikWfvG16Gevj2Hmkyw9xjdxXDTcDxR2253R756otL5GHHHiwML/TEw5gDbwsIKC1dQ/262jHPIaC6bJ189c2X2G/+Pv7btYmRdWNAURQOO/JgAUaY5UTEEPBEYyMx0AOePmrqqofXflGhenWDvPfu+7j0skvILEobWQMO1J4+cJ9FUox+LsBIEfg/+2QNfg1jDrwtoEPF8lp5zFHHo2kak6cWI4SkpKSEG264gXmL54jhYu8Bz/Sxi0+SdrudSy+7mLyp2WK0VTbWhScOhoC3BSSgwktPvykn50/BbDOzfPWPHPW3w8d6l3WoWFEvH7jvQVyeQZ54/p9idPdDQ7UTD0PA2wJDHR1K18lnn3qBAw44gO33nLJe2OQHb34il37wGfHx8fz9hvPFRmOoDSYMhoC3FQIiritrkt99+wMfLPmQeQcciNfrZdnK5axes5Lc/Bwuu+JiMgpTN9gobehaMJxZEwdDwNsSozKYypbVyvqaeqwWG4MuBwcfsa/f4g6t946a74JhhCcqhoC3FcakFY36fbRHavzjJhmqAmAsVGzNGIEc2xJDVlWMtGwxgjO2bQwLvM1gWMy/Isa3bWAwgTGG0NsMxr34r4jxrRsYTGAMAU9w/vt8/KEatQYTGUPABgYTGMMLva0w/msU4543VpK2SQwLbGAwgTG80NsK4jc+b7BNYFhgA4MJjCFgA4MJjCFgA4MJjCFgA4MJjCFgA4MJjCFgA4MJjCFgA4MJjCFgA4MJjCFgA4MJjCFgA4MJjCFgA4MJjCFgA4MJjCFgA4MJjCFgA4MJjCFgA4MJzP8D3fwNgYncid4AAAAldEVYdGRhdGU6Y3JlYXRlADIwMTgtMDgtMDhUMTA6MDc6MjQrMDI6MDDaOOrvAAAAJXRFWHRkYXRlOm1vZGlmeQAyMDA5LTA0LTIzVDAwOjU1OjUzKzAyOjAwbt/dxAAAAABJRU5ErkJggg=="
      },
      "position" : {
        "x" : 212.97352107730165,
        "y" : 348.9555450449427
      },
      "selected" : false
    }, {
      "data" : {
        "id" : "264",
        "Protein_ID" : "XP_006943410.1; XP_004000103.1; XP_019678596.1",
        "stringdb_namespace" : "stringdb",
        "query_term" : "ANGPT1",
        "Product" : "angiopoietin 1",
        "stringdb_structures" : [ "" ],
        "shared_name" : "9685.ENSFCAP00000022234",
        "stringdb_species" : "Felis catus",
        "D10_F_fc" : -2.038652,
        "Node_Shape" : "D10_only",
        "stringdb_full_name" : "",
        "SUID" : 264,
        "_id" : "stringdb:9685.ENSFCAP00000022234",
        "__mclCluster" : 1,
        "selected" : false,
        "Entrez_Gene_ID" : 101087130,
        "stringdb_description" : "Angiopoietin 1",
        "display_name" : "ANGPT1",
        "stringdb_enhancedLabel_Passthrough" : "label: attribute=\"display name\" labelsize=12 labelAlignment=left outline=true outlineColor=white outlineTransparency=95 outlineWidth=10 background=false color=black dropShadow=false",
        "stringdb_canonical_name" : "M3X6I2",
        "D10_F_bh_pval" : 0.007603119,
        "stringdb_sequence" : "VVCFVLYLLQIENYIVENMKSEMAQIQQNAVQNHTATMLEIGTSLLSQTAEQTRKLTDVETQVLNQTSRLEIQLLENSLSTYKLEKQLLQQTNEILKIHEKNSLLEHKILEMEGKHKEELDTLKEERENLQVLVTRQTYIIQELEKQLNRATNNNSVLQKQQLELMDTVHNLVSLCTKEGAVLLKGGKKEEEKPFRDCADVYQAGFNKSGIYTIYINNMPEPKKVFCNMDLNGGGWTVIQHREDGSLDFQRGWKDYKMGFGNPSGEYWLGNEFIFAITSQRQYTLRIELMDWEGNRAYSQYDRFHIGNEKQNYRLYLKGHTGTAGKQSSLILHGADFSTKDADNDNCMCKCALMLTGGWWFDACGPSNLNGMFYTAGQNHGKLNGIKWHYFKGPSYSLRSTTMMIRPLDF",
        "D10_F_raw_pval" : 4.74684E-4,
        "stringdb_database_identifier" : "9685.ENSFCAP00000022234",
        "name" : "9685.ENSFCAP00000022234",
        "stringdb_node_type" : "protein",
        "stringdb_STRING_style" : "string:data:image/png;base64,iVBORw0KGgoAAAANSUhEUgAAAPAAAADwCAYAAAA+VemSAAAABGdBTUEAALGPC/xhBQAAACBjSFJNAAB6JgAAgIQAAPoAAACA6AAAdTAAAOpgAAA6mAAAF3CculE8AAAABmJLR0QA/wD/AP+gvaeTAAAACXBIWXMAAAsSAAALEgHS3X78AAAAB3RJTUUH4ggIECw6gYdiawAAgABJREFUeNrsvXd4XNXV9v3b+5SZUXOVbdlqlmVbttzo/SH03pNA6KQSSmghCaGXJCRAQgshhBIIhNBCaKGF3gkY965qq9iyujTllL2/P/aZkQw85X3yvp9j0LouWfLUM2f2Omvtte5130JrzYiN2Ihtmya39gGM2IiN2P/eRhx4xEZsG7YRBx6xEduGbcSBR2zEtmEbceARG7Ft2EYceMRGbBu2EQcesRHbhm3EgUdsxLZhG3HgERuxbdhGHHjERmwbthEHHrER24ZtxIFHbMS2YRtx4BEbsW3YRhx4xEZsG7YRBx6xEduGzd7aBzBiW9k+PQ4u1KdukJ//+NzjRmLA1rSRsz9i/zsb4YH4t7CRCDxixsSW/9X/9d2fc8OIbQ0bicAjNmLbsI1E4C+7CQD1OXfI/+Lx/8X9I/b/q418C196U//6S4zYVrORCDxiGCfOXsvN72yg1bnfn191HtkKb10bicBfalNsGYFHlsO2ZiPf2IgBEAQBAEqB1oAG3w8RMOzn0w4/YlvbRhz4S25KG4e0bZcgUEhhnDUIwLGt7KM+/aytfdgjFtmIA3/JTQxtcrEtiQ4BBbaF+XsEsPFvbSMO/KU2iZA2vhelzyEIiQnBOvobQA8tExE9b8T+PWzkmxgxHCcOGqQEgugH8FP6cyPwSOX538dGHHjEQGt0gHFWC371y9v0z665STvxEVf9d7cRB/6Sm47KzsIGFFx/zc36zdff4M3X3/hU9B0pXP072giQ4wtl/80o4OeYENESCGHJR6v0qy+/SWlFKedfdJZ5eg7RYUcjhOZHYI/Ut/4NTIzoA2/jpoiatAoIARM4BQKQQwUoDVoNK0xJUEohtDQ+6sPJR39LpzyLG37zC6bOHSeQCqUkVlTUAtAyHf0RN7WuYVjqLRLu7PuK3Nt/zoGDGEkC/yUbOXtfKBOfGxV15NtiyJcBU7QSUat39ScNuq9rkClTSqiaPk4gQRGawlb2SaFGIBBohDC9Yv4rcIf43D9H7P+ijaTQ27rlUlwZeajaAtkchgG2bUfpsCIMAizb3KuBdOBRt3K9vv7ntyHieRx46J7gQLYUrUKNpSJ0h2XeLNDm/5bzeY4pTQYw/I7oijH8Nj0SO/6v2IgDb+s2jNpGAyrnGFmElU0YhkihEUJj2ZpQeSgEUjgk7DjLP15B24YOYrbD4cceILDN6ygUjiWM8yuDr9RKIIRlrgfDw/2nUmW95c3/xY0j9q/YyGVwmzYF/wN8smVZCCkJI7yzJS1sGcPCBg+Wvr0U1e8zu3qGcS4FIAmxSfkeWvggQ5OLaxdL29GWWxmn1Nm9ttziqLawkVLL/xMbicBfMDNJtDGBKVShNEJqLNshDHy0ELS0tOoNdRvZsLyVhCzioL33o31zC+uXtOuy2ZOElhB3AdsFfBAhWI6JupotJxD/OxP/o5tG7H9hIw68TZv8T25V0eRQhK5Cg7DQSnHfvQ/qwaSHZSdIiCKS7QEt6zfT1ljHpAnj+ccTb1K6sEwXTSyitLKYKdMnCFxThg60j3BiIEATYku9ReRFm33u8KPKBV6xxa8R+79kI22kbd0+l+Y1+3cIKmW8OFTU1a3X5//gx0wpq2LsuEn0dmZoXrmRDWsbmFUxBSvUjC6czJTSUrSTwRN9zJhdxr6H7sXEmkqBlHhagjA7bgtt2kD/CQNeNlAP3/rmWssj++H/KzayB/6CmAqjHnAIgaejv5Mgk6A3gzXIzTdfh+sIDj7gQH7+s5+KKeUldPqbmbbDdAbFIOMmFVOQX8TyRSuonFzK0o8W8/QTT1O/thk8jUahRRCxcwi0NoUznR0Yzpre8s8QjU9ICARaobIPUGpkb/wv2kgKva1bbi+qAAshwRYW2g9oaFyrW9s+IZEPD//5cZqbWymdsh1HH3e4AFiy7GNKZ01iY0sbDz3wO+jTXPCdSykeW0zN7Fk8fvETBg8SA1wICFDGDYkRR2tQIgehNm2iYWVoIUCpECEtLEzDWSmFY9noIEDYI8vvX7WRCLytmzIeI6U0VBo5B5JYlqCuYRkffPAyA4PrKS0fxUU/PAu0z69v/I1u6Whi9Yal3PHQzUyYOUGUbjdRXH/XNXTqDu780z1srh/QOOReMww0Fhau6TMhwv9qAZlatCMFkhALhYXCtSS+nzHOO7J9+5dtxIG3dbOGVYeEMJ0eBcKWlJWVid1335WFn/yT0tLJbOpoI56IsWr1cv3am69QXjGFo792FCUTSkSaNKEN03aYLNwxgp5kP9/5/pn8/le/NZgLDTHbASRKSwPDsobeOrfXzcE6zQ0GphmgPM9Eaa2xrewTxcge+F+0kSLWF8C01mh8pLBNVTiLj5YDQAsXXnSGtqTDx/9cxfTqPfEyMaQdp3lzJ864Io4/+QSO3f8gIfBwfMm6RfX6pmvuoMDNw89s5jtnfZPt99lTEIMguuTbKFToI61YLuibbF4N+aRWUSCO8ukwMG0pCX7gYzvOCBb6X7QRB97GTZvJBSDAIJWtYQipJIjNbNzUqKWyOP+CS2nZkCSZ0hSNGsfS1WuoXbAjk8vL+MMdN4lsmis9G6Hh+8f/QFdOKmbXPXdh768dKFQIKmHezyIwyGttARItDIgzezgWkfN6IUgLMh7EXAP3lBptCUJMSj4ShP/3NnL528YtVEPIp5AAX4VDVWHhAuOYOGGBKJ44Xzzwx7+Lvfc+gtranUC47Dx/F5o/Xs+G95t5+dHXtKslKBthMmV+fPnF1De1E3guKJC2qXoKIAx9cwDRm4vIeU0qPZRCo2H5P17Tbz35jDb1Lx+EZmh2asT+FRtx4H8rGwZC1MN++Lx2i3lcdjsJEoHEksaNAuWjtUCrGAQJoADLzePKKy8X99xzh/jNb36DSmsmxEdz5D6HMG9GLQSmZayjhm3lnDKx4/Y7cf8f/zScW5YwSGFbDgRqi2PJ9nmHlpU56BuuvoZFb79N74rlGsuKbpa5yvSI/e9txIG3suV8FNgC27yF85r/Bxm2vJ2AUPkYLJREKAeJJNQeUprhBSFttHCi1w8RVoC0YNaMaeK2X99Evis54WuHU1k7QRAVhsOQHLHdtMpS4g48//TLGhs02WkmG2QMpDI4aUztykZiI/ECc1vXJwt1dfFYBlvWM2raVIGlCSzTPrLI1rD+Z5juEfusjTjwVjahs1M92Trup0KtDnNr24780A98NAqlQ2xpbvT9MAJc+VjCQiAJohaTQhvvEgqlM2jtYTtQNWOKmFQ2kXvuv5v65XU627vVAsKouTtn7lw0AteNoRSESiCJDiQ3ypiFbUrwNYQK13ZA+yxvWAcFcQ44+nDDVSshQJFJBZ/VEh+x/2MbceCtaZ9Ok3PlYwUyiH4ESENfo3S2emtyWRMyjY+7jkIwiBSKTCYD2AicCCk1FN0sy0VF87y4cMUNV/OPt1/jjRffAB/8jEZI8C3AgveXLGXAE0gdRyqwsQhDidYhQZACJUHECJRBaiEM0ANClCXIjB9FW0GMtTKEhIvvh8SQ5MXsLXGWI/a/shEH3pomPvUbOewHsqtbC8OcISywHQulFelMBiEsU0BSETkdIIVNPFaADsmxaVgyW1+O3sUSKAV+ANXzysQPf/oj3nztfdYvbdeuLbBQxPHBA8dysWQcf9BUy1QqW8iysJ2YqSprQEozQBEEJnwHivbGZv33V18jnYhRXD2TUFo4bhwdhCgvbdLvkTD8L9kIlm1rm8zud6Ov4jMcUgpfZxBKIKVECokULgnXZeWyBv3U43+neloFXz3pcBFmQjQOtjPkvIosDY7AVza2zKCxkJbp7iigfNpUSktreOC+R7l0zg8Qwqdr4WL93qsf8vdnFxP0hRx41K5i49p+/fIrT7H7V3ZhyvQqEUtYBL5h5tDRQadW1emWlet45Z03WdvRTo8jmFBZwboV66ipqtFTyiYJKSXEbPA9cF1G4sj/3kYceKuawszaDiOfIzvFY/4f6hBLOMhswVZr0/sN4fG/PMnrL7/BLSuWsHjRh/raX10jsi/geSFu3IrI7SKktBRobMwwoHFsBczfsVqsX7qbfvv1N9jY3Kknlo4VLatbaVndSn5sFPscsx+3XPGAXtW4GC172f0rOxOLmwOyHaLpJMGyjxfq9x/4K13NG/CFYOLE8UycVMyqDc3Yyuall17igIP21yUlE4WlFTgjy+9ftZFL31a1T1VfP6eGZQlTWRZaIpREBBIZFb5Gx8dRO2s2O2y/PY8+/DfWLGnU0fgPbszKva5S5seYSYCV9ggJCFH4wOEn7SZsR3PrL34PgUCLySxb182o4nLue/ARNrZ2oBT88IpLqZo3QzBscCEMAkToM2e77UV950Yy+TF2O/QALv7Nr8XFl18m7rn7LrG+pZmVq1fwxwfuo6unm0yQZdkbWYL/io0gsbaqZeEMIpdCazF0T9YkIALQPgZkoWHpO4368suu5MCD9+Csi74rdlqws77qmqs57LhDoqCrIqyy3OKaoLQy7aUo+mokhGAreO6BV/R9t/2JIw86nFdeeQbXTZDKxNhux52wCkKOOekQKhZMEFpCkPFw3KjvJISppAlhPo4XgONG23mZ+0ynnHqKHjduHNXV1Rx33HFi0qQJyJFe8L9kI5e/rWoStDNEmi4CDCBxmPsqWLdqoz7h6Ct00+oI5KShs30zxaPHc+SRB4PMMGPWBFatfX+oICYlWhmhIxX6ORyGFGHUupKIUGJrsEIFEsqrpjBu1Dief+oZBEnmz5tGvu2ybPEivnbKkVTMmRBBlwOcmAbhRz0whUajBQS2IsizSDk+ngVB5NNhqHng/j+Jrp4+6hsbee2117SInDcMhzBZWuucVvGI/fc24sBb27YYfo/y38gkYElY+NFiLJ3Pnx94kg2r2jUe1K9rYJ99dqd0VrHo6VyiT//mAZRVxEFkorFChZAh0ItldaHCjcAAgsDsixXI6O3SvSlef+4t/forb5D0ksTzJRsbl9K47EMGujYBiik1YwROxLGVrY7nHE2iBGR0QIjAyCzJaIQfdKCwpWDxwiV6ySdLaGluo7OjK3etsSwr57hCCEODS/a9Ruy/shEH/je04TvD0Ifjjz9QqMBjfVMzjz3yV7AhDBSW7YGznpffvJPC8R1UVifQXneU0oLye2lpf1Ova35Gh3q1ho2gPAglpDUoeO7hp/Qj9zyik60+A5sznHrO6eQVh+xZM4X5EwqYVjGRRKHLi0++ovEN4su0lGIImQ+BhVYShI0Q4KJw8YlheABsDU4gwYNNa1spGV1CwsljeuV00BD6EQxzmONqrQ0VrhxZnv+djZQBt7bl2kbDuayiu7KSnxqu/dmPuOmGXzNqTAU3/+w2vfyTRk4+4wB+dd35enKlzTPPLWHRR+t57oVvRzmrQsZcVq9cQW9fEyrlMW50Wgf9ST75sIH2ti56u/pIODGKEmNJdQaUjCvD89PsuvsuDHzyHivXNiInj0dpSMSLTOANwHVi4BFdaQSZjE8sz8HGRikPS1rR3tiGDDmarheff5nuTd2MKhjN7Oq54IPlRCTzUS1GCIEQAssa2Rv/T2zEgbe2bcHWGEkEDiOKE5EDT6uNiYsu/ba++vLLmT6tms7kZkIrzdjiAja2dVAx8UCWBR9BWBDVxWzwXfbd55vitzdfrUk3kexupGFVQMIqZ2JxJSWjiynKi+PacUSYz6QSB+QgReW1qPEVTNq+n48+rqdrfSvPPvUWWEXaHxwkOdBLzdxZTN9ukkBDPOaYmpmwCdCEWFhEfDsOEMDqVU36iWefpXJyOZuaOqgonywIASsSlYhkG4IgyEXidDpNPB7/1An7Pxdw+yLbiAP/29mnFqQwbRorblNdWyzsfFs/+9IL7Lf/Przw2ov0Dq7mjNO/w7i8fXjhbxt46alX9YFH7itQGmQB+DGKC+ew/KMPkcQYmz+d4jHl5LujibsJ4rbAdeMIK4ZSATE3YQAfhSXoeIr9xlUzo7WNtxd/zC2/vJVC28JxLP70x0cI3FD/+rZrqayZJPABC2zbGdrF59pMcPd9d6OlwLXj7LLDbnQ1BXrsNFsAhKEyIBVJznmBz3HeEfu0jTjw1rYtaGEVua8kagVpLbAcidIZlBYEIiClUixdu5BRBYIxRTPYdfczBH4+6UxGx+PxaGAX3nz5Df3e2x+QGkwybnQtJcUTGJ1XTEFiDEFGkRezsXyIx23SVppY3EH6ggJRgFYubmEM30mhJ45h5/mzePedN8lXHo1rWkjJfGp2qEUobSJ+lCkQmsJbdiZZ+GDFwJWa+bWzGFUwgSXLVnHpT67h5NNO0HscOVvYbgRaCTWWJVBK4fs+tm2PpNL/jY048Gc6rv/vXydHovG5z9/yt1IaaVkIIVmzbo1evHQRKS+NsgKKp1Ry7nfOhHQ+SDjmiMNprm9gc/N0fe+99xIoTUVlNSoT0tfVyca2fvrskPHjPWoXzEZoScx3TNtGaGxbYAkXEUi0kEjlY1uCwoI8ZhVUMSrPpnnNStyES3tfSP9AD2vXruXDj9/V44smMJBK44fgJuKkwzQZbwDXCgk9j3vv/QOnn/pNfnHjL8RJx5yjfd/jnbfe5e2P3tTHfeNQqueWC6EVWkuklLhubJgY2nAZiC93yvxp+5IDObJRL+tSwxeH/C+ew+c8zidL7Uo0JQQGOCHlECYZJIEGKwJTCA1BJoMddwCF53u4jkuoAixpo7WFEIIVy9fob5x0EloJzj3/PMYWF1FTU01N9XRhKaNx9PqTb+nHnvgL1bOm0z3QS3vXJmbNn8lRhx9BVeVU0bS4XseCBJ193Tzzz2cpn1pBed5kdl2wixhMJvVAfz/Ss0j3Z4jZcVKDaTzPI+2lGAwyJP0+pKspGFtEa3cX9U311K1bx6ZNm3CJ09zciiVjKKEYM66I5pZ1hMKjP9lNbe0srrv2WrbfbkeBgG99/Rw9r2ZnmlZtompGKUeetCflc0tzPPHiM5nJp1BbI8TwwEgE/pT9DwR/tNxygia3kLIXgC2fL4UEAjPJE10njLqnQS9pwI47qDAkCAJcNw+UNsJjAaxcvkpfevmVrF67BsuR7LjLTuy6x45Uz6wW5ssTOaaMxrp1zJxewzvvvMPa5nouve5Sjv3GEQZKEUJPXydFYhxW3KZo4hh6/F7U5oD1z6zXO223E9U100WmI0OP7NXpfg9hSYQQxONxkv1pLMuivXsjLX3tnHbOqSKXOoewekmT/ueHH1OYV0QqlcILM+SNckkFg8zbfi7zF8wReti05HkXn83dtz3E3Jm78ebrr3HciQfkpinTXpJ4LM9Im45k0P+lfckdeLgU5/8wRRPDHrMFdtkeui03JmjYNHzPw3HjkYofkfSu0SrQkVavLS1cJwFJwDZ93KcffUU/+tfHWLWygX0P2IdX3/oHRx51IDNnVgrD/mhkPpWv+dPtf9TJTJJFyxaxoW0Ds+fUUl1dTahCRDRMuGbtKlpWtTG+dCJWkWLVytXMmVLL3GlzWLFqJUuWLNPHHnuMGCvHiPZUhw7DEKQg7Xm4rktffw+JWJzmjRtpXtOsy2eWC1QIDszcoULM3L5iaD+c5Zp1IFSaUGksKVBmVJh5O88SP/jh2fq+2x9kx73mIa0803LKg0TMwQuTOJYbDV9Eo4oEQ+dejKTS8KV3YPiX9lb/bfqmzKSO3HLayCAIBZaw8LQyc71YuQy8cWm7vu6qn7Ny3RrGTx7P4488iidSrFy3lGXLlrFgwXw9tbQimjyS/PmBB3XG91nf0ozr2iTy85g7dw7zt6vNQR/JBMycPYOWda20tW3g4w8WEkpF0JEhLuJUlJbT0tTC26+9rceNHs+4gnEEnm8OSymCwENKyUDvAMoP2dC8nvIZ5dHFJszlvCrjIWMxkAKlQqRwkFZuSAqkGWNEQ/WcEvG9C8/QP7rgJ3Slurj6pvMhNLQ9UoaRCoSd+3aG5qqGZ9Bfbkf+cn/6nP0vTkMkghAIRSAizG9ERzOkFWSjlMSyTTvE96MgLMAsT4UlYgYAkQY8eO7R1/UZp5xBvMDhwou+z1MvPihq51WK7RbMErU1c+ne1MdrL71hXigUNK5s0AM9SVKDg7jxGHmFBUgpaG5eT4RpNJ/PtikcVUBdwxoWfvIh40YV4Q+m2NzRkeu9lkyZTNrLYMdsmjY04QUZgsAnUAGZwEcpRRiGpFIp6tfWA6ACaSYstI1WEpkXB0uDCJGuRaBCwgjCHckOk/Ez5pS7UD5zvLjxt9ezeOkyLjv/Jk0IQiSwZRwvCIYlOREPV7RNySLGv8wVHBhx4P9z+8zIn9xi+ECJLR+mo1EcrcFxTKDyAx/DyhhDBmaGoXHtJn32936s7/zDnUyeNpmzzv8ux512lAkwlhkH/P73zqRuTQOvv/wma5es1WjBik9WMHnsJIKMIua4xONxJk+ewoply3nx2Vc0CvykwSznFRbQ1d/FjJoZDPYOMn7UOEpKSmhpaaG+vh7bttFSs2LFchYvX4x0JH7o4cQd0l6Krt4uurq66OnvpbRssmGxtAy1LQK0kNFvM6EUaoWQVkQmkIVMghtzzIcWPtrVTJk6Xowam09/fz9ta3u0ufA4uJazZZKTFRMfOtt82YnwvvQOrD/1M2TqUz/R44dHWUw27CCx8bHwI8JzlZv+sSyzGQx8L/eGrnKwtA0p0yd99a8f69/e9lsWL/2Y0888kYeevkfM3nWmwFVgKdKZJFLC9KmVYuftdyAmXT7+YBFkoLu1l3R3htH5Y5A4jB8znnFjxlNaUspjjzwGCpyYC76ms6uLKZWltG1uZ3ThaMYUjSdu57FpUwdLly7l+eefJ5PJEM9L0NHVwdKVSwllQEf3RgYy/Qwk+/DDNBs72skEGXBMYS5LResHARppBhk0ICQajdIKR0o831xIQhUShEEkraIRLtz/6C2iZ2ATDz/0KC1rOjUhWLhbKD0MZTYqehf9ZS9Cf9nbSP+ZtO3nXdXlZx4vhnu99MkWWXS2lQQoHWAJiQrNfpDsAE8a3nj5Xf3qS++wfOVKRk8o4JKrf8i02eVCCR8/AiQqrXCEg1Bm9a5btlY/+/RzHH3YUXS0dhL0eAz0DLC5qxNtazr7eujo6uBb3/0ORx97FJdedRlfPfkoketwafjROT/QRUVF6EAwOOCjA/A8D6EhnfYoyMtnyqQppNNpdtphJ/oH++ns7GRjVzvNbc3YCYvb7rk9J8ygGKLwCZVhx9QIdNQ6k5isw7Ed0BqlFJZloXQAwjIzwQGsXlinH7rvCZRSnPzNr1OzQ5XAUpGg+FCsERFpnjGHL3Mc+tI7cKhV1Ooxi8+WhskiDLL8x1mTZkLGsqKKaiRhknVI4YFtiGp8LZAiltMKghAZyNxCfeuZf+oP3vuQxYsWMn7COPY5cB+OPPkQYbZ4AV60sENCLFxCPyDhuOQKsREbxgfPv6fz/Tz6OvvpHRwgFSTpz6To7utm7/2+wvMvPc/K1Su48porqZ5bKbI6oMs/XqoXfvhP6tY2EqRD0kmfMAxRSuF5adLpNCrQOI7DEUccQWt7C/39/axvX09d8zruuOsOKqsrBI405Dxa5yaHAhUihEAKc5/SIbawIseWCARhEGLZ7tCpzVJuKov6RW363LPPZ/qMSm6+55dmZNgKQNhkQoVtSSwCwI/Y/r7cnFpfegfOAiz8wEdKiS0FWusIXK9AG2ifEAIRLVLzHAvCYUJ8OgVSIewYIfaWOAOtsLSkYUWL/tO9j7K5tRNHSC68+FymVBcLEkQtF40iRETcyQJhCl1RrmoTqRr45oWXv7VYix6LTF+GvnSSUCqSXpLWzjY293Syau0q6hsbKCmdwmNP/0nkSrkC2ura9S+vu57CvCLSyQzJVAo/yOB5HsnkAJlMBt/3Oeyww+jq6qKjazNr69Zw2523U11bLbBAa4WwtkSgaWSO9SPLBZJJp4jFjaOFGR/LjX+OKji5C9R1P75Zv/vGW1TPrOTWP90UOfFQzJWAziSRrmOoOr/EDvylbyMJNKEKcO2IHcKPnNWSkQi1m2uDADlnRqhokiZSQIi4poJAsgVfmwKEpG5li775ptuZWjmDufMWcMw39hHZwqoXJHHdPJSnkI5BcTkiQOkQLRShymDLhNlvanJDS1pDYUEeYVpRYBfQnx7Atm0mFhcTOgHhmoCuri7SaY+503fVJ576DarnVIPysEJBT08PQSbEdV20pcmkM6T8FD4hSmhSXpqOrs20trcxatQofnfX76mcXSGQkE5niCdiOY1fFUKotWHEzFLNRplCLJZvgCyeh+XmoTMaYRt8ifZBxDDjiZFUw2XXnS9+cYmj//HKy5x54vm6uHQss3aoYe5285g9p0agQdp5I2gsRhwYMLzJYRgSBIqYGzM3ahCWi58yVVgzJL9lqmhJgU+AhW2iZGgG2AEYhA1N3XrlsuVYlsPzf38ZS+Vx6EFHULPdeDOFo8H3Uziug9YmPTcRVoEjkVIjkWQwVDtCDAOQBBCL5yF9BxkTuNrB1TFi+TG6kiHJ9AAPPX2/qFu6Xl937fV4XsjChYu4+8/3oLRHbeUMFtTOZ7/99uODDz6gvqmRdJjG08aJk4ODjC+ewIq1K2ltbeeUU04xJPMAPsTjschJzZZDWhKthrI5kT1ORUT+DtKKm6xFGuf9+1Ov6rjjgrBYW1ePJW3CMCTuxMkfXcTs2nksXbGEtQ31vPbu6/zgonOZU1sDQOiB5fKldl4YSaEJwxDLsnK/URB6CsuRW5DI5aDSuSkhnYNPCg2rFrfpl597jfXrNrChvhkHSVHBaGxcMkFoKsGOZkrlRHbZayf2PmSeSUMt8LXGRpvIFWa1dENwDBhCRBmAQBo2DQUbVnfpZx57iiMPOYj0wCB9vYOkvAxSSgrG5TNqSj7aFpRXlovnHntZX3P1L3nw4QepmjtJaBFduaOvfvnC5bptYzuvv/U6S5YsJplM4qc9FixYQGX5NJoamqmvr6egoICSyZPZfc89OO74IwUO0eB+1E8iOnykSWqzDpwhV0B77sm39MuvvMqaNWtIJGKMKshj8uTJeD6sb9lAZ+dGBODIPFQo8DNp2jtbOOmMr3HUsYdRM2e6OQ2+EXYTQwiPL6V96R0Yhg2OZympBKZYZEW/s5qawkwHaaGwrGivHCGoFtTspyeMKuGwAw9m3uxZOELiZxT1q9v4ZPESjvv6MXyy9EOaWlfR0bOJGbNmc9IZp1BePUHE8qIDUepTEEFDFCeEMAU0LNMzXtOi7/v9n2hsaODn112JDgNWrajDdWJUTq2gfMEUga0M1WRoowfhO6edp3uTfTz6wn0iO+aHAB1ohCsIQ7M1WL16pV69ei21NbOYPnOGyBbNVi+q0ytXruSVV16jrqGeMeNGc8UVlzJzfrVAglK+qREIjdJmuD9HuqnhmUde1y+9+A/qGxuorKykesY0qqoqyaQGSKVSnPa9482shwe4uY+/5RyDhHQ6IJZv50AcQwJpX0770jtwjsoFA+uVApYtXqOfevJpYrEYYRjyox+dL4TNlqtFRJVq6fLEQ3/Vf7z7Mb7z7e9x5Ne/kg2X4MN1l9yuiwrH8IOfniQi5Wualq3St9xyHxkv5KTTT2L3/bYTQQbsOMMGmQzTI9rgnbOOgIZ7b31A169r4FvfPo2p8ypzna/3XvhQT5s2jQlV40TgJrEcgcpYWNLlhUff0JdccRl//Ou9zJk/XVi+BssMQoQq3GKfDxD4IY50hi5q2WOQ8ORfntevvvoqgfL5wUU/YNacqqgEoNDRcUssVCBZ9OFSfctNt9Pe0s6M6TXsd+BXOPrrh5g3i6IyPltcJAH8QOO4n+bY1WCF+NpHS4cATQznS01M+wUt322Jl9W529RnHmeiqED7xnlXLl6v7/79A7z0/Ivc/fu7uOWW35g02opkN8Es+jDEso23uXaMdDKDZYsoUgRgBxCD7mQnNfOqzQJ1ANVPxfxqcfYPziSTyXDLDTdxxQXXaTtK1QMffJWFHkqyxfDsB1m1aL3++4svccDB+zB1bqXIUWlJ2NjdzqaudprqG7Vtmw2i5bpoDw4+bm8xe/ZMnn36mejxIjf9Iy2N0oYMx7yNaSEN0UZGv42oA8eceIg4+9yzUFrzh9/dS93qNo0C5UsENkb7WyIt+NnPfsG6ujXsvucu3Hb3L8XRJxxiqsq2Hlp9kbpD46p1+tE/PqLvvv1u3dnarnNts+xFRAlQEkfaUac9Iqb9DArny4PO2vYd+DMwqmwUMGhZpbOuaxC5YXasL3psljROCGha2aMvOOsyFr+/ms6NnaSSPbzyj2dRygcRYjkBvvLQKGREhYowFVjHzkcHdrRXVqAlq5as1j1dvegwjDhiFTrmEqCYtt1Ucfcjt4lddtyFxtUNXHLO9ZrQjBrawuwidaBNrzmb0gPLV69i/ORJ7H34f0R9Y21STgFHn3Sk+PCj9+nt6qV+aaMWQRy8qMqr4asnHstfH32CdcubcvzS2QxEConMwi4COeQDAiMfmoUh2+Zn2vyp4qJLLmDposU0rWxk7aI2/dcHX9SrF7dqB8ORteTjFbq+bj2lUyq58tqf5tpBWKCFH4mbmffw+wKa1rbQsraVd55/l9uvu4PfXnaHvvPq3+vbrrhDv/b4m7q7rlsvfHWR7mke4P0XP9CuH5HmhRBmgpzKY/byp3X4Gece+u8XA4b5BatCqxzwPastpEX2KiUIlTazuNm9FWYQfs2yOv3UX1/h1VfeIpX0mDhpLN875wTmzJ/OrAVzBdJ82Zkgg2vH8AMfy3KwsuqAQiJCcJwYOqMQeUbtYM3qeqSW2JYbRZEQHAukNP4YwIVXnyu+fdz3tRAWbY0ZXVIVE1JAJhUSi1tcdcm1+tSTT6aqZqpAw4svvsiEScUmiFoKrRRC2MbJpOTAww7i2aefY8a0GfRuHtCzZs0W8SIXHJgxtZp5NfN48ZkXmTn9u2CRIxnQhASBxrbJpdMq1Egr0i+Nqu+hIe/AdmH69Epx1OFH6GeffIbGlvUsWbGcr+y7Hz+9/Me6qma8WLZsGUEQcNJJ34iibISRDj0sW6KU4cL68I2PdUtzC66ySdh52IHNngv2ZP78+Wgt6OntRVma+tWNdPf1sqnlA+0FGd545g3thSnm7zifCRUlAq0NdBMFOsTKbgHgUzQow1lPtu0Ytm0f/XCLVA2yH2uo7qFQKgPawhYO6CASCwKS0LGqXz90+xMsfGsFhfEiHvrLb3n0+d+Lr556nJiz0zyhAF9JNDaunUBpI15tIQk985YSCyU106ZXIWIStI3vKWbPriWZTOPaMUgD2jF952AQQYAdAwTc/dffid5kD6++/gr1a03qGHMs/vbQc/q919/n7O/+AAJ46uHndGpwkNNPOy3KHCRC2EZa1BYgNaXVpeLMC78nRo0azTuvvcc9t92vb73mLv3yQ+/o2jkzxPTSmTzxyJOsXdOikaYPSyAR2sGk3QEhHhmdRtuaQEg8aecmrSxHIbVvhCQkBF7IslXL+GTRh/zi+mtIpQb5+c9/bqJqkEbpFP2pPpQHIAgzCssyVSppqEp47dVXKZkwES+dQQhBcXExsViMzRs309HeQSqZZFNrG5taNtLf1cumlg66O3r55MOP+fijT1ixfCWb2zZDlpJW2Khh253hVa7PgY9s0/bFcODP05iNBMBUqLGkE+1zFWHah1CyamGT/s4pP9QXnvMj/EHF2MIxHHXEYZROGy90mMGOmdpKIKKFqkBriYVl+poZMzVHGl56/h/Mrq2mes5Yk4EqhRO3qawqF77ycV0TAU3kF8RsmzD0zLxrVBz7/nnfYfPmdu7+3b0mXfbgjZfeIt2ToWl1I2hob99M7awaqmcYOtdsVAlFiJba7GstE4x3+I/txEGHH4rtOjQ1NfHAAw9w7UU3addyIdQ0rGtCpQ377PAVraL9hJSSMDtnJUVUUA4he8xhAD4sWLCAZDLJHnvuwtdOOlxcfc1lLFr8EX956HGdn5/P4GA/+fkJZFRZttwsplzi+z4IKCoopG7tOjNN5cYoK52M4zg4jkMmkyGTyeClM4S+YqB3gNRgis1tHXR2dNHY2MwDDzzIW6+/ofHN1iUMQxzHIZlM/ycL5ovDr7WNf4KsQPRQ5BXILa6ylrQIUmEEzJBYdoINde3697+7i+6uzdj5FqXTJzOpfCy77bUjSBB2RGasPKSAIMogJYCyzL5LQcviTn3Bty7RrU0bcOPSVJAlBkMtwM6DnXbbidfffI31yzdqskmCF+JacQQWOuoFz9m+UqQz/bS3dOcKN42rG5g1vQZLODAI9WsaGDO2YIgBUkDK90BaUb0nJNChgQfbMH1BhfjeT04XNz3wM3Hi906gK9XJmro1TJpQwktPvUQE+ybQQ+qISsnoLJoUdzhRkFJZ+RcFjoYYfLJ4IUEQMHv2LLCgesZkUVY+gSuvvJK33nwXYdn0D/aZLOFT9QrHMcCVKZNKaG9txZYSFZiprVGjRtHd3YlSAclkEq01fX19BEFAejCJ8kPCUDM4OMjmzZv5xz9eobGh2UwxSTPgkJeXN/R2X6SwO8y2cQeGoR5HtsoSWW4GDWzXyXHONa5o1bffeicrli3hNzffwH1/vV0k04PYMUXVvAnmWb6E0MaRLrZZp1gBkIblH67Srzzzqr7n1w/qs88+m7V1q7Digl/ccoXQUWE3lU6Z91Zw1JEH8dbbr/GHu+4xx5SxIYwBMhvPCIWpyM6dN5t0X5qXHl2sn73/NT2mYDT//OADXNdlfVOvXrxsKQcftt9QVViB67jRx9SEoUZICw1kggAdA+WYU3PIsfuI39zzc1E9q5qioiJKJ05hU92ABrCtofNmSYtQGbd1pJ1NEMz8vbQiyGhWeQGQNgODgyzYYXvz/xhcfe1lVE2r5LHHHqOmpobtd1iAcGSuDaeUodnJEtiXl1aQ7E/S09NDQUEBBQX5DAz0ERLSn+wnUD5JL0k6zOCFHslMmsF0ko6ODoSQKAUrlq1k4T8/prmhWRNo9JDE1BfavgAOHNmnKtG5YdssmABoWNWmb7n5TgQ2d/7+NspmFYt//PWfetnyNey+1+6sXNygn3/yLb0uEhAjZX42rcjoO699RF9+7o36+itu4Y7b7+ORp59gbOUYbv3jr3jkxYeEtg1ISgJ5sUQkyKuZMa9M/PaOm1m9uo4LvnmlmYqzHdKBzuUNFoLQ80gnU0htU5BXSF5eAbbrcNKpJ9Pb38uPLv0x4yaOp2JaqUAEKD8SGAuN4LeFhWvZ6NDcbruSjPJQVkAgFZ70QcKPLjtH/PTSH9PU0Mh9d91La12naQEFhjEEQEgLGdURBAEi9BChGoJFKptQGejoq6+9ievG0drPvcC87ReIZ599Vvz8F9fx/EtPidlzZ0XISk3G95E2pgGkJQTgSJszzjiDVCpF2vcoKCokFSRJekkG/AEG/AE6+zoZ9Abp6u8ig0cqSBKKkP7+frxMgJ8JaGlqId2fBC2MZrr+79bJtm9fsCo0UWqZTasDGFaJvOXmO1m+fCV3/+EOKmYVC0J49pkXqCybRmVZOZdffRmrVzaSl1fAnNk1esG87djY2sn6xia6+jZTVjGFedvNY+a8mUyrmUrt9lOFmQPO4OOAllhZ4essT5SwqJhTIm647Ub9owsu5YLvXqN/c/cVwrFFrjAa+CGO7VKQV4CU0NfXw9o1Sxk9bjRHfe0Y3vz4HfpSndxw/S9NsQqNjJlwb1tmwxD6CsuW2JYglUoRT8SwpTADEVrh2lEl3IGptZPF/ofvo39z46+pX9/AJVdcoitrJ+SYXMPowEQ01Wt4cWXUiwVkRFQgYOXK1biOxWFHHi5wo/vRWK7g9G+eKpBRMiRMxTsWs1AqQEqbrLSK53msXVvHQDJJUVERMiZIhhkGkgMk0yl6+3tIeRkGBvpIplOk0ymSA4N4gY8TixEODBCkfKrKp7Loo0+YMbcmt8UY2lx9MbPobd6BtVII6Ri2Q0DaYNoJEVQ5aq9c89Pf6abGNn5wwVlUTC8WaNiwtl23t7czo2om115+LSrl8Y1Dj+GF51/G6wh49+UP6U/2M3pCPjfcehnlWdRTFpGVu1BorGh4LucF0WSDwkfoOOW1Y8TPf32tPud7F3DJeTfqX9z6Q5EFUljCzAmvWLwGywk4+ITtxcPH3avnbj+baduViyf//igiHu0/hYm4uf5whNCyzBQ9WikScRe0xEaawQhL5kYQwQS+w07eXzzz0jM63RrwwG0PccXtF2C50cuJkAALCwupLbTn5zSa0FC/fKNeXbeOVCqNUgEzamoikEr00bNDDyJ3JUBnq9ZhBtuKVAhDePPFt/WkcZP461//ipSSWH6Mjt4MXb3djJ9QzKiSMRRMKmDCxIlggZ/JIIRm1YqVhKFgxdJVtG1oY0HtAopHFdPT2cPCNz/W239lBxGGEZY9Z1uyj34+wf62Zdu8A2e/ApndF2rzH5EF1ArJqiUN+t1332Vq+VSOOHYfkYXwrVi+Fu3D3x57ir7eNvY/YG/WrF1BRfkUuru7mVo1g5SXoqqqylSSI+UTFQKOjqhzJCqM2CezyD+lkZaLVn5UsM4Qt/KomjNO/O7OW/V3v/VdLvzOpfrCH11AafV4oVOwoaFDv//2+xx88ME0LG/T69av4+iTjzIfIQ5aBHg6g0vCEMoOFzMUQ79FdopAhwYIIm2yukXmRA1VnssqprCmsYmGFQ28/rf39FeO3U0orRC2MCAYJdBKIKQDHnSs79K//s0trFqzjo7ebjw/zZjx+Wxobeac71yizz7nLGYtKMv5hCZEaMu0d6QBjdiW8SgdKoQticfjCAuuveU6cc+t92ikYO6CuVRVTxXjS8cPEyw3bfQsT/T+hx9gPhfwxB+f1sWjxuAImzwrRndHl6l92MPVlrd90Mbn2Ta/BxZSmgpn1kIdUT9aEDqoNLz+j7cozHe48MIzh4QYQli3egMy46LSNnvseSAbe3pZUreMj9Z9RJffSWNHAzJm07C2mT/c/ijrF2/SJI2jSi0i2KCDlDGsCDDiZQwjBUqCjJEOHWyRR4gHFlTUjhZ//OMdrFy8lDtu/C1ty7u0cOCOW+9CKTjo4ANYtmYZns4wffZ0074SEBIgBCjM0IEWBlmodRChm1TUCzfNHy0UwgElg0io14xAYkEQBqTSHieeeAL9A11samvj7Vc/hNDwe1lKEkPiCqMcsW5hiz792B/os759MclBnzPP/g533nMjHy5+Vdz34O+44spLCAOHB/74OE1rOjQKgrRnhhtkNu+OFAi1gVpm1QgXLfnE3CvgyOOO4qivHil2/spOYnzpeDPzb0GAJhDafAZt+LSU0jlopzeYobykDD/pkeckWL1itSHsiLKhoS3vFwN9tcX637aHGSLMc4gBNWSjkgUEJkGqW75JX33ldey4wzx+cPG3DXY4Dc8//a5+65UP0EnBxIkT2djdwp777cJhJ+6Vk70kgL/96SW9vqmVhf9cxoIFc9hxr7nscfAO0QSO2WJnB9eVr5ERKXtOJVRmx2EjhgrPFG42rGrRt/z6d8SdfFKpDJu7OjjqmCPZcdftuOpnV1I5rZrLf3aRyPZwNJmoD2uqwFlS9+yiNNl0mB3kM06cvT4r01oR2ePK7tMD2G/GYVoql3FTJvHdc7/Nvl/dYQhfDXQ0DOg7f3sfPZ29HHDw/hx87K6CuDk/oU6bqSPPZvniTfr3d9xF0SiHU08/nhlzKyOgshftZRx8T+M4IudRb738pg4DQWHhKHbYbV40jaTNPj86r0HEmKIJc585N2ucMb9blm7U6Z4+eru7GRjoY11LHTsdsCezd6gV2jUnwOx6VMRqGbFnsu2n0F8IBwaZmyTKIThCsye8/tK7dXvLJn5w3ulUzZ0sWld16Bt/eTN161qZPn06m7tbqZ03i4uvPltsAdrPLvQogJxx3AW6e3MPY0YnGDO2gB+cdw6V25cLHw2OxkFy1SXX6lVL17F8yWrOPetcAMqnVlJZVU5NNrWMogoh1C1dr++84V7aNrTTtmkDF/zoXJ54+kmUCLj/kT/kOMuV0siYSRt8FSCl6Q0pjBPZwopQzFsCFD4ttyZCTI85gO6GUDeta+Z73z6bisoy/DDDtJmV3HjPVSL7uf9w88O6Y2MfvvI56bSvUb3dRJGN9lkuMaFDwozAsmxWLd2ozzvnPKqrK/nt3debHbBr+ndaRWJlOnIbD37581/r+fPncvCRB4isikP2HGnM2GaWd1JpsIXp8QepENsxHDsr31unJ44qZlPTBrx0ip7ebtr7OxgzdRIHHLOvCEzz/jMOnGUV3dYdeBvfA0sC5WNJaYghIjA7KjRkZx5I5TJx/BSqZk8WzYs26XvuuodN6zsoKy5n9bIVnH/Zmex39J4CG4LAYHwV4GuPmC0N3Cp0+PGl5/HLn/2G5UuWs8fuu3LyN07n+FO/rg/++iFMn10hLr34Ut2+vp0dtt+JebXb89a7bzLY30/p5FIcO0ZpeZkeO3E04ycXMbWqgtm1s0SeW0hjw3oyyQxOzOWWW25G2zBzTg0vPfuGPvDIvY2QixUxx1vgSBPLfaURUiBFtvRrG7/zTM0KTFadnbFtaezT7c2bWb+uhfVr1rOhsY2BgSQJp4hRoyfQ37eZxrXNtC3u1YWFhTzx5N/Y1NZB5bQqTjrn8Nwggh+kjZavcCMSQGFQVhpq5k4UZ575bf2XvzxK47puXTljjEBbINRQEczsA1i7olnXr21m4uTi3IBDGJpKuiY0WwRleKVDbRg6sySCtmOh+xQiLpk8qUT0tHVqW1qkvZCEGycmXaQWBD4Qy56dIbBK1muzydq2bNu0A2tAC+tTkPTsmA3UrWrSDfXrsMIEd133rH7rzVcpzBMESY/uVCdjCkYTeplcj8GOKYKIRxLHNcHXS+LYFjU7VYr5O8zUnhfywx9fwd1/vJ0/P/woTz7zPEcdcahe+dFyUpkB7rnvHkGMnOjXg3/4i54wfjJ1q5u54/a7UCKJJWy8HkuXl0zDloLOnm5q5k7jqOMOZfmaJaxcvZLrr7+eF59/SZ911llMmzPFRMVAmMoMEaUyBvWtApkroFnZyaVBSG6EpjUb9cfvfUL96iZEKPFTIbbtUCjHo+kj7hbSVL+eitIyWltaePjep9nU1U759Emce+F3RVFl3FSOHYtU4BF384YcKYJyCanQnkIoyTFf21+89NJL+g+/f5DrfnEu2BLhSiBjHNRKgA+PP/I07e0d7LHHHlGVWmHqW8q0rgAr+lBSOKbgn91OpyEY9EluTOnurgG8jI/wFHHLwc+kQWkyqTS2PUQa+kW1rZ9C/4+JybJXUPmZ54XhUNTJNeoz8MLjr+oH7nkKPy0pSOQzdkwBF//wLDasb+Lu3z+AF6T51oWnsMehOxsSdanwhjFKmplThfYyCJmgfnGd/sHZV7HD9jtz9a/PFWuXt+lHH3qEZcsX8847L7JgpwU8/fLfBRZkVIBrSYSW6DS5DGHVoka9dOFS7rvjUWJunDPP/Q5Jr5djTjnAnIHokrpmSYO+6Yab6e7o49c3/YrSWcVb3J8lDNhCXyQJqxe36vpVzbQ1bKatfiPCs7GUjQgtCLWhj8Vgnq24xdq2tbRs2mDkTgVMKJnAvgftxUHH7M3EWXmmmG9nIikYiUPMOHA0hK9UaPb9IYAZTli9pEWf8/2fMK16Knfef425+IjA9PgCqFverL99xjkceuhBXHzN2SJQKWwnNuybHkayoNWW7B6DcPP1N+sjDj4c146TSfoEaY+YEgz0d9Mz0EtXppfqHWup3W22CC3QqIhCKEqhxRdnD7x1I/AwQP4QAEPymUuKDtGEEduh3FLWl2ioICq8/P2R1/X6+g20bminYe0GwpSFZUsmTMnj++d8i0m1ReKj5d36qyccxf0PPUDum9TSgJ7xsWxnSAtPS6RjokZV7TSx99476+6eARpWd+jpc0vEpTecHynxRf1WbQBJrmsTaIUUPjIBaEPqXrOgUqxdXqfz8gW77DGPg07YeQgAMWxFzZg3VVxw0fn6zlse4Le3/5Ff3HZx7jPmCjiArkd/8EY9oHnvvffwfYVWNqHv4ohig3SyLTx/ECE1OnsusfDTAdMmzWR0vJjOnlaa2+vp6e1g0bJ/UlozlomzdjFvomJYEcosCBS2LRG2mWewIjyzDsmlyTPnThF77rmj/ujDf/LS42/pA4/cS2Qzh3XLmvWtt97KrJmVHHXM/iADbMsQ4Ethm+1BaCiLLASWkOioDvbNE87Uc6pqmT97O/yk4eIKMyFSCwZS/ShHE8QDWje2sMvkPQi0afNZWdHhT138xbbuvWztCDzcgWELBx6OoPEyKWIxg6jSKY1wnGi87iWdl59g3bp11DWuZ8mSZUwcXcxg9wAzqmoJPVi1uo4Jk0dz5c/Pp3xuiSCE879ztf76MUfwt789zuhx4/npLy8UaAUJcwwhkowPriNN8UMDKcMUueKjdfqhBx9lzJhx/PCy7wktooF5zEGbRZ2VXlEEpBBaY4s8U1gL4dbr79NPPPIwd/zhNmbvNlOEAnTGM+B+ISJmOFOkaVrcpy+/5Gp+cN5Z7LjPNIEP9Uu6dXt9G+tXbWJgQ4D0HTJ+0rBqCAcVggotg+YMDS2tGxOkMwMEOsSyHdJpD8fNIxSAHeDpPpo3rmJDRx3aDQjtEDthceBhB1M9aypKBMyYPY35C+YIgMAz9QKykOaQIfaQ6Hv9xtGn6c0bu6iZWcusWbUsWbKEurrVlE+t4CeXXMj02qmCuDLVNW04pU2rCXxfs2rFKn3KiafwtaO/zvjRE0l1D5LqT7HXrnsyKq8IG8HypSuZObMaaSn60l10DHSQP6GQ/Y45RGSv9TL7HQ5f6nL4Ctt27d92D5w9rYEfEosZ5vPQC7Bcl+effFG/9PyrNDWtJ+MnAejvy/DVr36VisoSZk+vZXpthbjotGt0wRgLJQcpn1ci0PDUn9/QUkp6BzdzzNeP5P77HqVhebueumCSgIB0JkUsFifhCHzPw3ZdEBLfFjgWzN6xWuzeuId+/MG/8epTH+p9j95Z5DICCRHICBV4WLaOCquOYbmIUFMPPfIgJ5z0dWp3Ns4LYMckmgCfDI7tIIiBklTMKhKTx0zW6/65HrEpT3/4zj/RnsAlgQhcAj+BlLaRSotZdHd24boudqAIQnNRCFEk+wdxE3FEqOnrTxOLjSLQgtDyyKhBWjrW4OQF+LoX14ohcBjs9nj0/qfxVYqAFCeeeizza2tBedjSqK4paQRULAtTPLQM/S5K8vBT94v6tev14395Eh+P6pnV7HvAvnz9tENy7THTY4soF7TBW+vQFOtWLVxNXBXR2z5Aws9HBSE7zF+An0nRlUkzadxEtttuAe3trcTzHVKZNH0DA+x96L4iyPjIhEGsKBiCuA6LuiMp9L9q4r+/OztyRiixLJeTTzhNr29cT82M2Wy3wzxmzZtFVVUV2283V+QGkjTgwfK1i5kzt4YfXHBmjpamtbWVwcFBDjnxQLFi4Uq9aOkSHnroES6bdx4Ii3gsEeH+BK7rEgQBlu0iXVNaUQEcdtze4tlHn9X333sf1bVTdHnNFAGwfFG9fuyxJ5g7bzbHHXuYWaSBHoIPSVi+sE5L18HXJtBKnVU0tBHYuNoGbbF+VZvesLqd1rpNFFh5fPjax6Sma+J+IdqXyMBGK4tE3EUphS8U6UGf/FghtiVI+4NYAnzfw4lLEnacQS+JdFzio23SQR9plUE5Pq2ddRz+tb0ZTG3i6JJ9+WTxItav72B980a0sOkd6EZbFrZtG09wsrXbEIWNQKO0n9NHMvhQw1ZSNaNM1NbO1UV5RaxcuYowDLnvzsd0aVkZVdOnUTWtWOSoe6MXEBKuv+xG/c5bH1CcP551y+qpOXQGibiLDnz60/0UFRXR0t5C8dgSKqumsnLNcjztU1ExlVHF4yH2OXML27q3fo5t/Qi8xUk1m7whLF7Uz4wopZ7+2wu6sbGZ8iml/P6e20VO12oYJtgMFzjm9nhIZ+8GymeU5QpAHZu6+Mo++4AFs3eaJY786tF6sN+jZW2fnjKtSKBtQ1MhbUM5Y7sEhJGgFkbTJxD88Cfncuutt/Pr39zKueedrf0gxeEHH4Ft5VMyYQpvvfRPfcGF51Axa7wYImWDFavWYQmHmumzDKIzijiG6R02rU7qN156mzdfeg8ZWtgSNrVtpriogg1NzSTcBA4O40dPQEpIpXrMmdORsn06ZHAwTV5BPv3JXkzrNySwfQbDAew8zYZN9VTOKKemppz42BjHnXSmufhFhakjtYFw/vneJ3VBQRFLln2CdDWHH3NoNKBhtjl+EOJmhymi2rHQApURNK/doF967lW8gYDVq1eT9AaYOHEC06ZNZcXSFbzwxDPYTowZ82frvb6yB/vuu7M5hgDOOu083dHWRdCrKJ1UQlVVJQnLIj/m0N/XSyKRMEP7boK+QTN2WFZWxtPPP8nFN14isA2oRsREzoGHsPHkyh5fBNv6VejP2JZQNx3K3Ik/8evf0jpUPPzIfTnQhQHfR0M6AhA+6bRP89pO/Z3Tv81ATxszZ0znuqt+gdB5XHbZr/jm97/FvsfMF0hYvahF33bjHSQHUvziZ1czqapQYEf91LxItBuANIIQS9mgYxBA89oWfdTRxzB95nQ+/uhdZs6cyW9u/B2LF63gjjvuY8F28/j+OWcwc36ZqcQqWLW4WZ9x6nc44oij+OlVZwmAllX9+v23P2bpJ6voXr8Z6dmopMCN2Xhq0HBHhQW4JMiLxUkPJnETcfLy4kyZOAGhBBlfmd6shozv05/sws13CewMLZuaqawpo3JmGb4c4PgzDzXnTwGuSQNy3FrDT382hGXneDUGoik0QU41cdhXFgFUNjZ36+uvuoHQh2mVUzn22KMpm10scuEiEhd89rGX9KNPPYnnhxx75FF87bjDxHe/dZ62tMWGpg0Ujx/P7OnTmTBxrGH8VAH5+YU4joOwLLQS2FacRCLBqKI8Ro0t5I8P38vVd/zcOHEke7oFf3TOgVXUB96298Bb3YH1sC7uFtKeehgWMYpe2y/4D33MMUdx+TUXRQ1C8yQdbbtMb9S0ChYvqtMnn3gSRx68L+uWraatvpvjv34a73z0MZf/4jJmbDdBaEtjh4K1y9fr2264i40bOqiaWs05553JlNkFhrM9InO3rWzfIRNVcOLoDKxYslb/5S9/IQwGOeXUk5g1f3uBhhWf1Otzz/shEyZN4OFH78w5MAHss8uB+tjDT+ArO+/Na0+9Sv269aRDTSJeBL5A+ZK4k4fWIcpO09fXx+i8CRSPm0TCjdHTu4lFqxdi25IEDvNqtyOeKGIgbQAhHb1tbOpr4sAjv8LEqWMoqZzA9O0idcKsHEkWzBBGgyDDloHyQ6Rr5eQPwkBh2TZKZyeKAqRlCnz4cgg66sFf//KKXrlyNW7C5uhjDmf63Mki6z1+OsBJ2FuQLRBC07LN+tFH/sqbr7/Njtttz3tvv83Prr2axx59kPHjxxF3JYWFo7ClhevGsSwbrTWuE0daMbQKyE/EyS9KYOVZ7LDvzoLEEGpSDS2VEQf+v22aLauBBn8XDC0oX0YK0rDDvH30Cd/4Ohf/6Psii5VVUcE2iBzYChVCSvwAvnHCGXr2tEpOPu5E/nDTg9TXradsVgU3332lCOPRu+oQEdHkvPj0h/rl5/9Bc2sTU6tL2Hv//+DQI/cVuX21BpwMEKC0RIpEDppo0vnAeISSIBweefAZ/cvrb+bHP/wxx590oEBDx7puffyxxzOusIRxecWMDkdjaxcVj5H0AqSII5TAthzSQYrBdDexhAu+RcLNp6K8lA0bG1m1fjHtHa24yqGstJKSKZXUzJ7F+JLxxAotZm1fwdQdxkcEGiqajTVKEr4KcaRlCNi12LKPvkVHQKEiyKTWkYxMVCVWREJrkdLnprWD+s7f3cfKFeu48+6bxajy6HWybJRKQVZADmXYQrVERnjmk44+S+++6x68+OKLzJo5jfHFhdStW0UqOci4ceOYOH4CowrH4tgxLCT5BXmG7daOEwQB8Zi5Co0vGUfZjArKaitENKK9xcfKrisd8aiJbdyBt/4e+L+zocoIQgg8zxuSPHFAqwBh2egIAz8kAQqzZs1i2cKPmXHFdFFRUamXL1vDEUceAtYQWlgIhe+lcOIFHPS1nUXlrPH6sb88RvemQe67/c+899IifeZZ32XKrAJhVBMkECMTKOLZYJJL322UpQ30UcHxJx4hnvnLC/rJPz5NddEM/dLfn6e1tZUCaxLJfkXpqCISsoD+3iS2G0NFkpu2ZROKAGSIkBIvCHAsgXZ86prXsrGrGafAcMfX1NaQyfgs3fgJwdgUt1xzWW7YwEhyhkghIk37CJwirGgUUqGFTcSOm4Mpg2mJ25YdtdVCpIgku0PbjFgLWL24Rbc3tOIPKDo2DpDqF5SWVJEeRI/Sw33DI8vnq6PZ5XDY+515ysX6gAP346NPPuTpNx4Q6+va9D9e+TuTqnfl6b89Q29bH5t6upk0fjIlE0ooyi9gIDVgprLSKSzLIfA1liXp6thMrCBOKJSunDdVCE0O95yD2opt33FzPvHvEYGHp9BgegnZVNrOiVoffdipelNHO+9+8JJQAcg4Q/08PSTSbVkWWsOSRev0yV8/gb898hS/ueY2mpqa2Gmv7bjiph+JTBAQS0R4RwAcPD9EoIykiA8vP/aOfu/tj+ns7KCkahw/+dn5IjQPzbUgrBCUDzI2tFBUqLF885/X//KJvuvW+4gRJ2bHsCzBpp5NpIMMoxJFTIpPJu7mkSLAjsXIJM3crCUDtPTpGewlryCOZWsGBgbo7OykcFyCsRX5nP+Ts6maVyrQcM1lt+i33nqHefNmc9PtV5nzkwAlDPLK90Ncx0WH0XYgEjEHsCzXpNJZnIMpwhsnzrbFvABpmz1yy6ou/dSTL/HOW+9TNmUi/b0DlEwup7Ozi/r6OoStqawq4eKfnMuUGRONr/gBxHK6MagAmhs26T/f9zCu5dLQXM9v77tB5C6GlkIHAffcc59++snn8AYDLBzKSyqYPHESCdfBtVy0tMiP56E8D9e2EBaMmTCW2TvNo3rB9Kzq66foliA7kbSt21Z34M+3YY1VLXPp61WX3aBfeuFF7rvvHmbWVkRaQwFhGGARjxj/zaJUgY0EjjjgGN1U10xBooh5c+bSULeaX992I3P2MITtWimCIDBQPhFtVTOR1GcG6hc36meffpmPFy5l+tyZXHb92UJJQ06pABlqQy9DVk/IsGtsXNWv77vtfppXtUJGkB5MR/SyggF/kI1drYwdM4GxeZPIzxtFf7IPKVzisgCtAsKwHzcu6ejrRFkBu++1I1U1U7njjjvwRIZb/3AjM7Y3I3sag4VoWtupTzvxNE444QTOPO/kISWESGtYCGlSaD/EsaOrkFYRzxU5nDEWdG1At7RuIvAGSA72oDyflvWt9G1O8o8X3yTujiF/dJwZ25dy+tkniTHFCXBhzZJ6fdUVV9HR2sXogjEcecQRfGWffSibYyiMELBx3aBet7qZ2267DRlT3Hz7r5hQVmS2RQ7RMIOKhNdDfnzxT/TKJStQAYRpxcSxE5lSXMqoUWOIOS6+55Efc7GFRKmA0cVjGDN5AoefdHhu/51D+uWW+6dz623T/g0deMsqdOibWRJLwsplDfr0U05n1oxZ/PGBOwUOhMozXMPaUGX40kNKBwtDx7BmSZ3+85//wle/+lUkgu+c9k2OOOJwfnj5hcIucIfSXx1hqqMhcVSkiZk2efKG5X36x5dcxv6H780ZZx0ndLbKqXxs6ZiqtYb2df36D7fcR/OKVhKqADuMob2QhoZ6isbnM+D3kz82j/oNjRQXT6SyrIbkQJJYwiEMfbQWdHdtRulBRo0pIpXxOPPsM9nz6Frx6tPv6bvvv4/5O87lx9eeG6mN+mby13exNBx/xBk68DxuuumXVM4pNVck26CdzH7WMlefaKQPCQtf+ae+7+4nGF0wBZWJMdifIshkGBzoobtnE0WFCcYUjWFzRwfZ4sNeu+/B7vvvxtxDywwU1AIIcgPQaxc16Ct+ei1dHf3EYjGE1Bz/jRNYungJ7S3thJ6gqqqSb599KqUzxpvXkIBUhNo07qQwYi8N9XX6hl9dj/YUM6vnMGNqDW+/8T6pgQyJRAwCnwI3TugH2LbNpMkT8SzNWT8+K1cr+cwgv/5iOPDW3wMPv36ILW8SSKPTG125Z9VOFQcdfKD+6P2PaarbrCumjxdWlqxNA5bAFg6eCiLgh2RG7TRx1fWX5gAeBx56iH75lVc48bSTdPmMMqEskyq6tinkqEAjbR1VdTQkFISS0jlFwrZ8/f4b77P/fvvpspmjjWyvZdLtjvpBfeev76V5xQbiuoAiNYGqybMoLiojnU5TPnkD/3jnWdJ009C6DhFLIIWDN5gi5kD/YDtdyY2MKini5B9/jZqaGTTVr+fJh5+lfFopaHjhxVfI+B5HHHMUmQzE8owqhIXKtXAeefI+8d1Tvq9/e/vt3HDH9RGgW6LCEOlGA7dC5Ajl8ECnCompcWxq7CPISFL9A7iOoDA/j9Jp8xhIJUkOpgnDGM2tdey97y4c/92DGF0zSuAOY5rShuVAa8X07aeKh1+4l6WLG3V9XSPLFy+hL9PNxKlj2OPgHamZPZOpVRXCyg5CRN996IPluCbr9kMsG6qqKsXv77zDfB/aBSWZt92O+pc//yVtmzsZN2o0XX0ptB/gui5Oj8ucHRcMNTRy6+lTUirbuPPC1o7Aw6EyudbGkL4RQBiYq2q2VbFq8Wr9q1/cTGHeOC668GLKa0aZ7yUGfpDEdiOx3Sw2F9BagdQIYbHonRX6B2edz8nHf4PvXnTG0BVaR7o/0mA4FD6enyHuxEwzOGVTv6pVn/3tCzjqqKM48ycnmh7ums36t7fcRVtTPzppEdcuVsbCDmNMK53NzModSCTy6Oxvx7d7WN70T1Y2LCWFT+GoIsJ0mlS6n4OO/AoHHP0VZuw0LcfZde1lN+jVH9fx4ON3ivY1af3z669j1o4z+P5FpwqEYQ1SWhF4GWJuwgw4SKhf2qC//a3vcdiRR3DR5ecOEfEBKqOQjkmZ1y/r1K88/SYP3PUIE8ZWUBgfhQgk+Yk8ChKG1SBQIekgQ2dvH8r2KC4r4sRvHc1OB88RSE0m8E2VXIPyfaRjgYCMH2A7Llqbnnps+F5Umq2OAa8MiyHRGkglPRJ5bu42rUOEMLpHWTpaHULDug36phtuZFPLRorcODYWUkrGjBvDSd8+g9qdaszDcxFYMYTh/GLY1o/AW9gwho3sX7ZBHHheCtfNp2beTHHZZZfp39zwe879/vnse+B++pDD92HGDlOE47r4HjjDBbnxkFLmrhULdpktTjnt23pTQ5tBHmkgrkzNzBJIKYyCobKIOXE80jiWg8i3qZo/Wexz4P76zdff5aj9j9CLPlrEU489BzpGTBXi+yHSsXBciaM0G1rXUTK2DB2MY9LYMvr8AhbUJiipKufthf8gPk5yzPEncNiRkdKgDTkvVA677bwXm9f1AfDss8+SCVPss/9u5Oh8NCAkdixh9rVuBF+snSoa25o1riTUZlvg+wrHkkgpeevpT/TTj7xES107MeKUjZ3K+NETkaFF8fgJBgMuzF7UlwFdvT0EOgOOorSmlJ0OnCNwQQtNLJsBAdJxQGvC0CfmSMBcEe1ITiUIok6SBqHtoUJlFkkHYEEi4ea0iAkNTzUaAl/hxEzxySdFVc1kccCh++vbfn07vp3AlYZJs7hkAqFSOYzAfza2MIKF/n9ow5pHBIGPE8vO3EmqZk0R5190tv7ZdTfw6quv0tXbxqiXbX3IYYcwa2aNyM3JOiAjUZ7hiKHSkqksenMxLSt79JT5owWeGY/LEVsqcCwz1iYtG4VlRhY9qJlZyzsvvsu9v/0jwUBILBhFGJiwbduaMPAJ0YggwNYWbZsaGDt3DBv7NtC4sZ6V7YvImyj4xa3XUja3UGSJ20yqS24kEQE9XT188ski/v7n9/Tbb7/N3gftTs2C6QIRFdmEATGCHMKMa1ixdJ1OxAtJ9nsGxJ+G91/9WH/07kKeeOhpJo+pIl+OY7Q9mQI3Trwwn4SbB0ogQk1MOvi+j7BshNAIVzIw0Mtee+zKRVefLnAhEDrHDgSmJaR1xB4SleNVaNoH0jKT1VkNZCBKmyUbGlv0vX+4l+6uXk456VSklEwumUheXlwUjC+M1CzMd+nYEhWAtA1zhyLg6GMPF08++jfd2tjMYAhxN8bYCcVm/lp8ej0Nrap/t8rP/9a2fhHr/2igXw49PnLGNYub9W9v/S3t61vIjxVx/FGnUlQ0hmRmkOpZFVTMGydyi8CGZ//8jq6va+bD9z9gzNhCamZNQ7iQ9HyUDDjomH2Zv93M3NGEYkjEbKARfnXDbXrhewsZYxUwrbSazo4MWlmGbib0sByJ9ARTCkqYWDyB8eUTqdu4ltXrl7PdV+ZzyDcOZtLUhHDjROmhSdt1JuIwzoJGIvTZ9776Q920ronyqeVcdf2lTJ45VmhbISzQBAaBrAVgotbKhfX6qsuvY/kna7jt5ttZt6aOlUtW0trYRpiBcXkTGTd6CjFRSMKOYyuF5wUIGTfzwmEajY+nQuyESyoYYPG6D5mz90x+9rsLRVYjWGuV67kPraZPM0Bmv2KTN0uE6f1Gbar6FXX62st+RkGsgOrqaqaUlJKIGWik67oMDPRx8JGHCPIYUs4RoGWIj48jbISyefTBJ/VvbrwJy7KYOHEiBx60P4ccfgjllWVDbaQvqG19B/5XLLvQU9C0pl0/9+TzdG/qpbur3xSQ/SS9/Zvx/DSJRILBgQy2iBMEkEql8NIpMl6KwdQgKS8kPtrha6cexk8uu1AwgKFjFcAAsAleeXq5fuKFx2lubma0LGJMwTgC3yIWz8MLPWzXIh1mKErks9eC3Vi/oYEVrSvZYe/5HH7CgUycnSfCWBR8wgDHMkp6UtqYweJIQCxbQwugZXGX/slFl+D7PnsfsCdHfOMISqcXD0FJ9dB5eOy+v+vf3PhbElYhUyaUk+pL4kqH8aOKGZ0YRWYwRPgOxWOnILSDl/JwgFhegp5kEmGB6wYo4RFYmoFkPxs3t9EbdHDm5aex/3G7GDbOINrr5g6CzxQgcwq8EZJLAr7n5bSc0HD7jbfppuXr0b6gbPIUxo8dR9yJkZeXR2FhIa7r4muPdJBhv6/tb+ZJEuYtlQhBCaRnNJdqps7W44uLufyqy6mrX8tZ531fDD+uoRW/tRft/137t02h/8cmgTyomDdJnDXvjIi2ZrVuqm9i7dp1WE41qUyaIDQAj9kza8AXPPHwU+yy00F854KTRFv9Zn3Nz3/J0jVL6NrcCRloW9ytS4rHiMBHv/1iE50re7EljLMn0Oa1M7t2JwZ7BhjQnWidYtK4yUwsL6Ev6GfJ8g955uNH2X3vnbj8yh9RUpPIARRUYKKnbdkEKoym7kIsYZPxFLY7tF/XASxf9QmhStHd1cdbr7zHCy+8xkGHHqJnzZrN4OAgrpQsX7aK9XUbWbe6mbFUMbNyFoXxfDq8doT2CXrT9Pb7FOWNxk042CJEh5LC/DwyfprBIIlOKLQTkiZJ2u8z7bkiB2swxA0E6Uxv7pQb4nd/iCHlP/laAPMYIPAjmVVt+uUN6+r03/72N3adsyulFeW0bWijv7ePmdUzSKdShL6isCifgqICxhcX07ayRadVmqnzpokwE2LFrVxBjDScftIplE+tZN2q1ey48w6mWBf7YlWcP8+2bQcePpztRHswoajZebqo2WkmB3kHZpnfhlaUB2jobOvWtnTo3tCvTz39ZKpmz+SBB+9n6tRJIt0Gbz/zMbo3rkumzGBTc4p8fwyBHmBz22ZsZTPKGcv8+dvzwaLX6Ul3MmpsAtw0Hyx5nTGTC7ju2kuZOKNwqAIcjeo5UUE9DBS2bYbtQx0ghIXrStKhj2M5ZDIhcdfi6adeJMi4/OmuRwgCuPq6n/GPx97mndgi0skMtoT0oEfMKmDqhFnMnF5L6IVsbGsn5hWgdQZLxolZDmMKx+M6eUjpMJBOkw7TSFsR2h4Z4aHsgMmTx7DfgQcyubyYhx9+hECn6Wxs4/DjD8zxRQvbRqFNJ2oLlNNnLRuBHccx2QYWlmXx8MMPk5eXRzKZJJlMMnP6DIrHjaNubR2TJk3ClhapgTQqAtpkvBRTp1eJxqX1unJOlcgR3KXgnVff1LvuuAvNLc0sXbKIw484BOkOQ1p9QZ0XtnUHhqhlobBcaSaHABuJ0iFObIg0NIz+sR0gAws/Xsrc2nn86JKfUj1nJuf+8AdUzZok8GHZu41a9haSH44n2apxMvmGWdEWJDN9jBszmopxFcgBhx1n70V30Mrz7z9KxQ6Tuem+n1BWPdlsD7OV1PTQmVaemfSxo/Q5UCGuYyMwigOuZRBktmVRv6RP97YJZpbsSmZzjD8/+Ch56bHMKSkj0x8wanIRAwMDjCsbw6SJpegQvFSIUC5FE6bRZXcRBB55RXkGZWZLgtAjUAoZt3FikFKbSYl+dj9gd3b7yi5idBm5C973Lj+Ji06+Vs+omW4ufNEe3fM1yhERWf1/zS1lCaMzjJZYUTVZB4qGukYsYROLxQiCAN/36e/vp6amhrYN7YydNI72ja2UjapgfdN6NnZs5KN/LtTjS8ZRlF+kW9rasKXES2bwkxmaW9bTuKGRg/Y/gIqqqqiKprbgjTW1wS9OCwm+CA4MuK7MdSFUxHAhpYWnQyxhDc0aQC7tWrVmNbNnz2PTxh4O2m1/Zs+aZq7qA/Dm8+8z2a4iRGB7EBMO0glp3bSBvr4+xpaOQtgaRUif18kHy99inyN35XvXfUtkx/XWfNKsG9e1UF+3AeV7VFdPZubsqVTMqsxR8FjawtJWTmHA1ubr6N0U4A8KffevHiDVrqiZM4/l79aTbPWpmjiL8slTUGlN6CtitnEAHWjCIMAVGi/0CNIhoxNjjPyKhDQZlAjw3ZBBr5f4KJfC4hi11TPZfb+dRX5ltDkfxu+1atk6va5pLQcddJC5PaqOO47AM6Ko/6PvJwxDU0H2TJtt1cqVesWKFZSMLyGVSpHnZkgmk1hCEHfjVFRUkBfLY+LEicTiDuWlpWgb0l4a6Uha6lrBgu7+Hvq6uunu7qS7u4fB/gF233U3U2TLZBCJIcU1/QVz3Kxt4w6sUIRorVG+wnXjuEjCLD+VEIR6EFfYpkUSVWr//thrOpYvmVw6gaqKWTSu3jTE+LgZNqzbSHvQx06zdqEQi/xEgs3JDrq6N1GYN4aSsnL6rR4Wrf4YNSrJdff/lLEV8RyrRdO6Tn33rQ+woWEDnZ2dOK6kYGycvoFuDjv6SH3UkcdQOnWcKcpsgLZ1vk64DsuXN9Az0EdhYT5/ffwJEjKPg7c7gOqxVaT6Pey0i5WMEQ8LDTjFlqQ9H7SFIwWEabxMioTjEtoaJSCjPNLCJ61SCNenZMZ4xlWUM2eXGUyZnmdmhANFlstaBRopDYl8XVMDEyZPYtrMabmtSCajkLbEsj8/b/5MMNbkcNfSsUj3p3nikSewkLi2aVe5rk2o/FwUJhToAo2XyRCLxVBaI6TGicXoHejBcV16B/oYTPaTyWTo6ummt7eX3fbYnYkVEXmCJYcV1oZp3Qw7rs8/4G3LtnEHNiaFxHJtE34NVidyYo0rbFQYYIn8SHIBXv7HS5RNK+HQk/YUa9c06sWLl9K4uEtXzhwr3nqqQe9WuxfL1qxk0fJP2GfB/oSBTzzm0NPTg+Mk6EsO8tw/n+Q7553Kf3xt7tDQANC0tktfcvEVVEyazGmnnsKMaTNx7BgLFy/kuef/zouPvclLj7/DMUcdq1W/xh7MI6GKcHUCy7Lp6kvycdMytp+2O2+/8gbH7b49/kBIoVtIeUkZHd1dJqRKi9ALcUQCzzdC3oZAXaOcgP5UH9pRpJVHGFOUTh3H3N1qqf3KaHO8WfL5IAMxCy/0sWQMy460hi1JXUMT/el+Dvr6rgIJQaiIxSUKjUYZxQTxXyObwiDAyjL9aYjnx8lkPBzHwfdDYrEYyWQSW9jYtk1CxwmVT29fN2NGjSWVShEEAY7r0t3Vi7AFvV19+GFAyvcYSPaT8j06e7vYZY/dc6mWcB1ClUFu0eoa1or8HAjvtmjbuAObxqDICtAO62UYKlHjWZZ2ctM2p59ypm7f1MLtv/u14X/6+j588MFr3H/HfZx1/IV6cF2GQn8008qn88knn9A/2EfCiWG5DvnxQtZvbKFgQhHXXHcJU7cfK4azS9Qta9EPPfAkVdOmc91N55sIqyBYDxOcKn3oTl/nmb89xfrW9Tz/yOu4VowidwxlEyooihWyeeMmtDZkem+8/A7nn30xJDXYHl6YoqR8IvWb6mnpbmX86BKE4yBSCseyCeyQlEihxwZ0ZDYRFnrM362W4tKxTK6cJMaWmqiao6bQGFY92wBCLDuW+xxWBCb5y18e5VsnfTcXfbUIUFrnKstWtsIcwV1938dxDN468Hxsx8GSdk5nqrWhRd966628/eY7CCFwpIWXzhDG4qbVp+Ik0ykcx8WRgmR6EMeOobXGTybRWpMeSOOrkDBU+L5P0s/QNdjHj6/4KSVVJYZFJSKblxGb/qdi7xfKtnEHNu5rTJr+pHQihBLDOIol65Y06l/84pfUN65lnwP3o3rOdIGCqXOniDFjC3S6N8Mrz7xOsarAcRIUJArwdJq1bauZP28OKZWkL9ONVSjwrBTOaEVGeDhIpLAhCW+/8h5dTf38+OIfsWFpj37xuRcZY5ezbnEz4/InY2uHvebsTzDb5+1/voObl6BjYxfSt2lNKfLcBDE3wfwF8zn4K0cQt2KE0qg82FYcy/VIFMXZsKmJWMIl5iRwCy0G0n3IvJD8cS4Tq0vZubKWwolxJs2IZaHDgElQcgtZRydHkNVNRKthVWUFg3399PRuJosnlgiE0KgwRChD+KcRBqsOOI6DUsroADsO2jcawADLFy7Td911N73dPSQS+fR0dZNKZRBjJalUCteJEyifTCAIVIDWGuGDHQS5C0QYmqqg56UZHEzRl+ljc6oTJz/O5OoSgQTPC3HjFhoVUf/Yw9aK5AsDwYpsm3dgrZShZRWS0LaxRbRIo4hbv2yDvurqa6mrX0vtgloeeORPlE+dLLIcWoRw5eVXcuMVf6BpfSuFxcUkVRplpxEFijbVjN86QF+yi+bMOmbuMIMxZXFKK8cLUwHXxGxYvbRB//OlD0mkJrLoyWV8tPgdVq+q4z92Gk+JXY1KWjiWjWtBxh9kr3n7sXDpR8ydNoswCHBiLlMmTKGkZAqj88YQEw5hMkB5kjy3gGSYxnXyqaqqYlX9Mjb21FM2bRJOSYLq0rHM32GqiJWSY+JAm29XZ4d99HByE0OFqbWhzciydWyB6VFgWQKlMxF1kcLTPgnpIqyc5mkUyENsaeH7ZrRSRgATYZvHhMmAxx9/nE3tGxnsT3LxRT+iemoVP/jBebS2tjK1opKMn2YgaZOfL+jq66YgPx/hWPjKOK+WioGBflQInp8m4/l4gYeb7/L1U4/PXZzcmEWgQqQEabn/+cLZhtPm4bbNO3BEl8VAJkUslhhSBU2HHH/Mibp+XTPz5s3j/AvPY+bsGVROmzz01UU94QkVY0XH5i49rrKUZR2L6e/vx7dTrGz7Jzvsuh3jZibYe/b+3Pun9czYroLTzjnS4K1DiGnB8jfX6z/f+2fKRk9D6jG0ruom4Y8hERQxSo7BT0sSsTy8VIYAyHMKGTsqwQ6zduSTlR+y/fYLKIqNIc/JRwiJF2Tw9CBjx45hoC/NYGqAlEiRcTKUlI1m2p77YsuA+YeUCwqizzJ8rUbwwVBBGPHWWMPI3UxvViOEiP6OCsxZZBeABQfsvw9/++vjHH7UwXr6DtXCiWRNc/pxAUgXhDAFAMdxhvaXoblCtja26Lq6Bvp7B5g6dRoDfYM8+eSTDPT2c+D+B7BixQrWt2xg4sSJpt0kBe6YGIOZpEnvQ4XwBSrQaG1+uvp66O7spDfdx+nnfZsZs6tEmJ3VF2AJC6XNMMOnqb4+Y9u4I2/jDqzQOoMQknjMQhMQoPADRWNjo16+ahHTKmZy/6O/H2KFzMIvo2H2JS+1aR0INg/20NC/huRAP6d98yQC4fHLr14wRJQp4KEnQm05UUhLQ/NHKf3hy/+ko3UTyfqAyZVjcIvKENKlr6sB7UI66MEmj+SgR8zOozBWQDqZIh2kKB49keqquaxavZ69dqogHWSIxySDwkORxlf9TN2ujKLxcQZUkrFz84zy4XBdzOEYYR2iRWhEwVAgLUNsED0kG2GtnKcqZAjY0ZidgDBMm/ulyze/dSqvvPAaLc0bmbXjTDSWIfAIoiKvZUgQQh3iOhZBoBDZPbQluOn6m3Tr+ha6NnfT09XLPvvsx/L2pbS3byQRy6OuroFp06YRmz2b3t5eGuvqGUgO4gUZCgoK6B3spyAvHyEEAwMD+L5PX08/3d3djCoopGZODdvvNl94QWAq2aHGijzSEjIi8fuUh27jDvtp28YdGLKi9SqaP5XYYGvSXoa+1ADCUix9f4meu8s8kXXg1jWdemNLFyuWrqOrfYCe/h6eee/34vQTz9N7HLAb0xdUUT5rjMixwEVUM+NGFeP3hax4rVMvemcZmxu7SPh59G5KMrtyLs3rN1I2sYw0PjgST/toSyItSMRjBF6GZBBg51uk1CAZ22LMtELq+3p55t3HGD26iFPOOJGJFaMYPw0TXaOUeGwsz6TElgcItIq0ooQhmFM6MJNDZCHAkU63Ck0xJ1q4Q6CLSIPJMtAwGYFghBVJnSjNzPkzhWPFdFPdBrQPytJYQhjWkgi3LS1DKhCGGtse2mOe9LWTtBCS5romMhmTWn/88ccQapKDaQb7k3ieR1fXZkpKSjj88MM58uij6OnqpqGpgaamZpqaGrGljePYhKGit7cXqU2k709r+pK9eCkPt9CoUwgRict5AY5rI3Mfemsv0v93tm07sJYImQAFMctUPi1HgJDMrq0V/3j9dX3JhZfwrW+eyejYeF0yrowpE8sYP76YQIe4+Q6nfOdkxlU4Aht++pOzefnJd/nlFb/mp7+6VE+ZFhdZmZb1y7r15qYBulYtZnCtQPg2eDae1HgO9GdSuDEbFXpoAZYryIQenpIEmRA7nsZyA3qCzXT2b6Y1vZnO1g6OOv5g9t6+lu1mLaBy7ljzfg7mwpQVD4vm9tKeh5Plf9VhhGwyOauFnXtsGEbynFIYMshc8qwJQ4WU0pC4CzuCqGlURD0rhFkSQRBgSwdb5qEDGyGH9HqDMMCyNdoCrbME68JEQCE48cRTtEAghOBHP/oRNTWzqZ5dJW646ib9zlvvcuEFF/Dzn13PoEyR9lIoFC++/CL7HXgA+x62t9hb/AfrljXoG274Jc0NzYwfP5apU6fR2t6KCkIDwcykmOCl6OrerCcVThLZfXeYMc7LsKaEORnRacvdMEIr+//c/ruCYU4qI4Is2rZjUjwNMcdm5szp4rqf/0wvX7iCTQ0dOCKPsUUTmFpRSXnFZCbNLTApqQWEPjN2mCFGxYr1RRddzpWXXcNlV1+mK6fmiZa1vfraK6/H8uMUF5bg9yjD1IGmbXMLY8cVosIMY8cVI0JFPOFQmJdAxwK6g3aEbdGxsZXu/nYmlhYxcWoxB++wN2WzpzB3h7KhNN3gQM2IYZyoyCRyyn+xuGugKzrEtWxDqSuzZ8ksRB0YAEuuVaRNz1ZjHNeKdJpyRWgF2AJLaAI0CguBqSITQJ6TR0E8P3qtEISFbUs0GRQKS7hIy4mG9AXrVtXpzrZOamvmcu7Z5zB1ZllOWmZa1XTef/99Zs+ZxaNPPMyVV15Jc3MTg+lB1jWsY/THo5k6tUJPrakU1bVTRXllhW5oaKA/OUjBqAJCQkLlM5Dsx7Zdxk8oZnNXB5PKJoIQBL6PHalYflls6zvwpxAx5r8mYqjPedjQbQoLadoew2Y+hY62h5FQ3twFM8Wc+TOzAngoL6rGpgAXgqhF7AqzYCfOGyOu+NUP9cP3P8dvLr+FhBvTH33wIQV5oxhfWMzg4CATiqaQ9nxsx2LVqiUccsgBbGjsIz5uFBnSYId0924mKTp4eeXDVM6s4MhvHUHt3K8xbfYk0x+2jT/kImwWD5GtjityJOpi+GcTkZqADhHCIFM0whSStDRzwtmZ20gbVSAJfB8p7ZyCBXJoFjlUGqGU+ZsArS1i2sjO1FTPRPueSddlaHrrWiKEgxNhnMykhoMErr/6V0weXcYu83bn9Rfe5dXnpJ42o4ryqeXUzJlLU8t6Pl72EceecIz44U/P0zfecBONjc1IW7B67RpWrFpJQVEhxaXjqK2dxQsv/B0nZtPVtZkf/vBCfvrTy3Bdl7w8izFjxjFn3vzcNtd2h8gQPi/6bvnnth15s7b1Hfgz+5MhF5XDbsk+zBp2r8w+PyLsNrPN0sAmh0+SSfB8k1qJuEkxrUKxhQ7x8Kv2jLmVYs8F/6HvuuUB8mNxykZPYzDTS5DK0N7XQsXkSnxhsXz1cr5+8td5/4N3mDKpAhEXtGyop2l1HSVVRfzHYbtw3OmHM3V2hdC2GJJDdiBMgZVFQwnD0WzZdkSja7xMhRFJfPQZlTLYYyllxKcj0ZH3h6ERQBcictDhVBlCDE0DSYswMHQ4liXwA7BtEbWTzLQQ0YVj0cLFxByX6urqYQz2hvda2jZKBWSHNl56/gX9yvOvsW71WmZMq+W9t98xjm473Pun+8grSDBr9kxSKc9g5QTMmD1d/OgnP9I3/PIG6uvrEUKwcOFHjBkzShdP3l3MmTPHvF9gPut22+0gysrKdHNzMzvvvKthIflv19MX27a+A7PlvmRLcvcI8aP/kycJQHtkPdlEqsDszQzswNDNhhg8tAdYpr/pkSHEJ47hcUYnyFLxLH91k/7gxcXsOnM3NrW2sbGzlbh0yM9zyJtUyMq6pTiJ0cTH5fH0Ky9SUTmZhs56NnW0MLl8LN//yYns/dUdc+qJ4bBaiiFYt7DyArKy9ulMkngsj1B5SGkhhEWgFJZtESqTMZihBGuYEGMkdRIKLMvKKZiGygwPuI4VObWOIrk2e2ZhXk8Io2nuRFHfy/g4MTuK6kaPanRhEcKS9A4OROfYtGe0MBcjKWzIwK9+dr3e2LWZTMYnFBptBxx/ynHstt8uIrstePyhF/RtN/+WAnc0MfKi7YJN9cwZ4rIrLtcnnngirpekrn4Ns2tngoTFnyxCBRrXcimfUoFQklNPOpWf//w6+no2M3VqxdZeulvdtroDD6XMn2fDQHCaLX9n789WLyKHNjhdHen+SGSgOf7I4/XapWs56aSTOPbErzK1tlIo2+z2VKiwdB740F/n6b/88Tk2NQ1QqEYRZqBkVBlTJk7h2Vcepb/AZnp1LVpq3DxBhjSJ8RYL137AoUfsz0+/ehaTZxXkWCVz0MVh5jgWQeAZpUPLlJjj7igDYcRBR+0ty2w3sQLzOpYG7Zu60xbnQVlDpHBOtmhtJpysiOonl8LYw06VHKohqIyH6xoopSTI1RVWLl9By8ZWKqdPjd5TIKWBJhpWEfj9b36nF37wCb+58zbuuuf3yJhFMjNAIi9qPEcIza9+42ARptG/vem3yMDd4pjKppaL6dOrdUdHB57n0bGxA0JIuAnijkteXh6lpVMYVWJYOkpKStBaU1xcvLWX71a3re7AYgvnVZ++c+g2QaR8Nsy0IFQChD2MC87ZQk5y3YoG3dbcQU31HB66/xHWNTRy4aXn6+r5lcL4honMyUZ48k8vs7mhn0SQh/YELjHDaCl8hLQoKCpiyuRyUhmfusbV9NPNPkfvwaXHfovKmhIT8AONsEQuhc0ecRAY7mmlwLbdoY+bZcZU0NGU1GtW1hGz49Sva8Iihiti+KmA9tYONrZ1mD08FhaCWCxOeVkpkyZNIJZnYbkCPwzQUlA8YTKxhIuUitETYoyqjk61FakREkZ6oTbSdsnty7U0vWEgP55POvSo3m6SIDSzX5ZlYn8yHdDR0qmf+duzbL9gO0rKJ4hQoH2VJuMnWbN2JQv23MEI1SnTrO5o3UxmMGTzxp5hXN7mi5o1axaNjU1YIoZWDovfX6JXrViN6zjMnjWd7bebC0Bp2SROPPFEtBRUzar+kiXMn7Wt7sDGhjuu/Ox9w3uXw01IpDUsQmvjKE7Efqg8WL50JZZt88sbb0ApxXFfP45bb/ott937GxyNUSV8YJF++8X3KLBG4foFKM/C0Q4KyIQKyzUC1sWTSujo28TqupXM2X4G5/74EsbWFEQKgOAHGZx4zPQkI+5iGUVPC/NeloQNqzfq+rpmkgMen7y7mIa161nf2MTkiaXE7AS2dPFSIaPzR6M9ScxOYCkbW8dw7Ti2dAzdalrSMThAT30SX6WwXIFl2whhYbsb8cOAQHskiiQp1aWLJrgcffIhoqg0ZvpuAh576FG9cvkqEBa77bkbk8onMbd2tkDBH++9nx332jVXZLOERCsfpCAvHudPD95PQUEBM2pmRtlPAJbA9z3eeustjjrqMGLji8yTByHdn+Qre+3NypWrc/3t7Izw9OkzeOap58hPFOBaDgV5BTz++BPMqJ7G4YccbrKVELq6uphSPoUpZaWfLVZ9CW0rO/BwdWjIaSHBsC9mSyrQLdTmoofpcGhLnKUjVknYsKFVP/vss0ybXU3Z/EkC4KdXXaF/d+vveOHBt/We2+/Jk3e/SntdB+OsSQRpjeuMJS18fCvaK1qSnlQvBWOKEXkxGO1zx6M3UlxT8Bm9XceJ4WUUbkScLqIecuPi9XpzazvLlqygcV0rK5bVkZcYB6GNjUBiM3XsTEibVkwiPx9Hh+hBsLVAez7aAoRE6wyhDLClhRQuWmsCXyCliww0UltYwsUJHBwdQzqjSXcmUconkDZddaEumoRYv6pf33Tb9bzy+otMn17FhEmT+NnPfsnmro3Mnj5Hn3zEGYwZM46qmRW51DuLzxTScAT99a+PMbOkBuFYhFrz1eO/yjN/e4oCO0ZyIMV9dz2gDz/6KEqnV4lN67t15+bNdHd307l+c+7Lk7ZxTBUIAwjxMiQH+3jiiccZP2Ys8+Zux3Y77iRSSY9FHyzWFdOq+PsLz7Lr/rsJP5PEsfK27hLeyvZvEoE/tWEcPq85LGvOMmrkCqLRfSJLXRNF1KZ1bfrFF1/muReeI39Ugst/diVBhIs99qRDxAt/e0W//vd3aH6/k57GNI5KYGkLFYSk/RTCklgODPqDeGGGzuQmPCtN3vh8Djp6L4qrC4ZEs6LCGJgerGtLXnj8Da09i6Y1Tbzw1PMkLAeV8bFwSLijKAjH4ndZJOL5qNBENITR3o27cVI9aRKJfAgUwhFopY06gRQE2kNqaVJNGaCwCZQgFmnv6lAisREaYnYeQTIkzyki4eaR7O2hra6b0ePy9J8f+gsxO8Ejf3mC2TtU5FguH/vLM/q5J/7O9T//FaVlZUytroiqb+ZzCumCCnnssce06zgoHdDb1wko5s+pFTNmVOu2hla6e/pZumQNtnyFIw8v0n9/6iXGFBWx//778fs//g4/jAj4tXntmJ3AwiYvXsDoUeP42+P3Mm/eArAkmzu6dWf3ZjwVUjJlkvjeOWeCUDiJ/2JY4UtiW92BAx0Y8HkYGoRQtrcTLRiAlQsbdH1dYyRGLZDCRitpwO1KEYvFsIVNY2MjfT39rF69ks6+TkaPKubyn19CxawpQkXXBpmGk044mQdve5SuNR9TOXkGQaBJUIjWGsdOgwhJZTz6Mt1sTm+ksqaMw874Jvc9/EcGnuliz0PnmGOM5n03LGzXTz/zJIODg/z5occYN7oEW+cTtwuxwnHEE/nkx+NoHZGwJ2IEMfM5hMjDikbyhBCEyifuuKaNhCCjAjM7awm8IEUsZuZtlVAIAqQU2JYkFYbYCPLdPHQoQAmU5+NGIAsvEGitef2113jk+SasURnOuvh7TJs7RQyfEf7aV48QXzvuCM75xmW6oameP//5QabOnKLnzp4V9d0kBIKETCBDgZTgeR59Xd2MKR7LNVddxQlfO4nCxFg2tffy0QfLSPdoPnjvfc674Hy6B7rQ0jdfbTYB07ChqRXXysexili6cA3VM+Yyeux4yipKaWypp3jiWMaWlgkrboEjUEojhP1lz6C3vgMLJEqbCLzFDK8Fqxc362efeYbnnn6O/EQeIBhTOI7AB8syCz6vsACpNZZlk4jlMXbsWGbPqeGorx1Jee0YkYl0b5UCGUJHg6dXf1KHGtBUTCynp7uPCcUlqECRCdOMjtkMppP09PaRDAc46ohDOOLs3QQ2NK1p1K+9+zq//8XjunTKFPLdOH99+ElU6GNZkPFSLJixI12d/dTO3J6YXYgVOv9fe+cdJ2dV/f/3vU+Zsr2kbHY3u2m72VQgNAvSS2jSRP1asfxEvoqIWFGxYVcUEWxfFRQUpUvvoCidNNKzSXbT2/admafc+/vjPs/M7CaAGjVB5vN6TbKzO+Up99x77jmf8zkILY1oug6wbIEfeoRK4Ue9jP0wQIchYRhiWQIhFEprspkMtmNyvIO+MukgzxSy9/X1UZasIO1WUl1ZSzpZQRgKHC0RlotAmQIDPyQMQkIU5TUp0tVNzGubzgnvPjivmBlEYn8x42vZ81162bJlTJ89nSA9wHe+9S0u/djndPusNpMaswTtkztI2Smywz4buzfwxKN/0aeecYromDlL3Hbb7fqtZ74Lt66SXTsHue/eh2hqHMcDD97DhJYJDA71muRBDr78+W/ovzz2F2zpUFdXj5SS5atWMv/kEzn19JNpbhtX6F+ltDFeQnxCbNz83PNaxT4XdtcoQhWawIw2aV2hYdmSNfqqK3/Eghee57TTTmPeAQfS19eHZdkkE+WGeWSBm4LBwX5sbdHWNp2pc6YIREQ2SBbRu3zYtTrUv7vmRrZ27iIc0JQn63DdFJlsFiE1CdvGH8igAk1VZR2nnX4KibSkq6ubnTv62bhzI3954T60HZBKlRFgUVU1hvKaKmwnJJMdYMXyF6mrq6O5qRVbuHi5ACklSns0tTQybkI9TsKQIEIZ0p/pI1GeoGHcOBKJBFLYDA8P4zgOlmWRy3kIIUg4SdasWcOmTVuwLIuVK1eyYslyElqSslMkE5U4IknSLqOmrI7aslpqyusQyiKRKiOjMgwzwLNrnuBX939DkIQwatFirr9CeQpJgj/d8KD+1U9/y/kf/TCTZjdw+VcvY9FTS3jnue/izvvu5chjj+ayr31SHH7wUXp8dR1V1WUccOgsPn7JRSJu87h62Rb9za98l61dW6lMpxjo30HDhLGMGVdLWXU1jp3m5ptuJZlMUlaeYvbs2QwPD2Hbkgsv+igtMxoLFWTxziqqvFKoqCuF2Te/2vnMe4N9bsBh6GNFbp4KCmnd973rAu1Ykos+9r90HNhRUNmPuc8x/ZAQRIjOaUQigQ5ChGuBUGbVRUIOdi3P6e988YdUUE1ClZEb8tmxq49xzY0MDA8g7JDc0DB+X44jDj+SdHklmhAvO0AymSTwNSKh+dMjN5LVGcbUNbG9p48z3vFWnFSS3l3baZxgOserMGTcuHHksj4tLVWkWkwHFHxMZwEobPtjMtGowYogn9oxeZui9xL9LcrxPnnXM1ppC9+DlcvWsPLFlaxaupqklaSuchyJRJJEOsXGXd3oSp/f3PNDoWxQlo/SZmW3dIjUCeiXfPyCT+vOro188ztfp2PORIEDB7TM05NaprC2ewN2KsE3vvYNnn/2GZ547FFsRzChuZ5Jba184rOfMSumgptueEj/8me/JGFJBvq24diQTqdJpSoIPIv13RvQMqR2TDU1NVUceOBcLrnsItP3eFhjpUUh0hw9TLOyWJWaKKH22jXgfe5CW5ZjlBCFyCtG/P7623Xn+k7O/3/vp+OgDoFQEKUvtDbC4nGXeVOjqpFpcyqhMHzhUGlsLMhC31qlr/jS1SRz5aicxAsDbNcFCc+tfIamKc2k0y47enbS0daGrAEvkWHj1i42bF9D9+Y1zJrVwbjaOk74wFH83y9/zfixLXzpq1+gZXbSDNigjf7NsOS5ddqxXZ56+lmEECxcDJlMRm/ZsokpU6Zw9113gtL4uQypVIqsn2XKtKlMn95mXGkdYrk2jc1NJNIJJk1pZfy0pFi/pl+v6exk1drVAEjL4vgTjqZ1WrU4/KxD8gURR9oHEf987x8f1NK3sKXDwoWLqfIbOXL+UflcsMboRgmiDgqBZMemnXr92nW84egj6Jg3UaCh88VNetKkKdTV1TOmaTx/+evfuO3WO2hpbKJ3Vx/jG8awYdMWrITLB9/9IX34YW/i/R95h3jsoceYNaeDCz96AQuff5L777mXRc8vwbFzqNBmzpxZPLvoSSZO7uDY447jTW96U34Cs8pEvs5ZhbrAZQ+DqFmaiQW8lt1n2A9WYKWCaI9YUAv80Psv0oHn83/X/Ti6PwWBbq0Y0VQr8DW2IwiVJtQBlu2gAoWNRCjYuSqnL//UtygLqnH8BElZgVKaQCm2D25n+dZlVDdW0tLawIzpbVQ6FSSdJMvWrWJyxyRCy+Oc844tBHokrFiyXl/wvk9w6LxDOXb+ERx3yusEPlxz+a164+qtDPQM0t/Ti+u6SMdC65Cc7xldp5yHLS2SlkM2m0VYNrnAN/TOIIdtS6MQ6UhywTBKKHb17mJc03i8IMf27dtRQmHbNpXV5UydMYnvXf1l4SuQCchphR31ItKBMiUGcUAwYmtFdHECHSKkRmqwtM2ivy7Wv//JH1m9tpOv/PBrTD+gVZCDH3zzp/rxhx/m29/7NlNntog1azbot5/9HsoTZQR+hrKyJBVjyvA8j7HVDYypbWDVynXYrs0HL3wfR59yqFi/tEt/8bOfJyHLOevN53DFj67CLXOYMqOJiZMncO7b30ZTa2OebKJ13Ck6yFdQ5RGlGnVcsPEaxj7PA8u4XjWvvAbPPv0c733Xews9Y0VhEH7vqz/QSklsK0Hr5FYOmNvB5FkThYXAsh3CUOMoMxl0Ldylv/2F75G2KhnKZrGBTFTwYNkOOcsHK6BjdjMf+tjbaJg2Pk8MO9l6XX4FCAJMXa2EXBjQPrdFXPOr7+srLv8Bv73qWlY/vkbPmDSXvqV9jJVjqHaq6UuV0z/Ug+/7hDqI3PCAhFtOLpPFVwqtpVGDDDWhUthWElOU4YMSpNxyMtkBprZMZvv2beTCHHVl1UyZMolPfepT/O7GG/jzX//CTy7/tT7/c+8VKHClJBe1M7Fso3UlYjqlDcoLkAmTZnKkZZoXCNDDcNX3f87k2sl86AMnMv2AVuH50L18i37w/oeYf/JxTD2wRSBhyqwmcdIpJ+jnnnye4445kQWLX2DTzo0k3TR9u4bwerfQXNuETAie/OsTYHn6rttvx7ZdWhsnc++991NeWUbl2EqclMVJp51E0+TGKKimDBHGAhEpamgAraMtkShUZ8VbqtfwMrzPXWhf+TjS1PGKaJ9TWW561eY5HtEN+sDbLtBr165l6tSpZL2Q3157HWXpBMcef4w+74PvpaWtSVhCgA+fO/87esHflhAOahrGTMCyEiRSimRSYbsOvvAZCHcxdU4zX/rBRaYuWPpUn3pNAABBiUlEQVQmTSIESgZo4eIH4LhmtteYkrVsmKNt9kRxzW+/z0M3PKKHtvvcfsdN1KbHMTCcwxIOY+qrqaxKsWXnVoZyWfAspLCxQou066BViGUHeCrETSfMFtj3EUBZKs3w8CA7tmyjvb2N5cuXUl9bSy7MYQcuG1/cyrvP/AAzZsxgqDvHU/e/wDlnvVXXT0kJOwG2lIRhge+sQpAyktBJSMIgQDrm1sddEDes79F+zibQimPPfoOZDFxYsmQp1dW1tEyaOOJevPu8t7FxUxebtm7kq1/7Mpd+6cvs3N5DqrKctJVka89GLAe2Z2FN5zJSiTTlqWruv/9BxjU00JvtpdxN8b4PvZ+O2e1CaTOZK8KiSrLYOs2yLGWRCum/1XBfXojWfPVLtQ3/z2Ifu9B5Wjw6tI0BB/DR8y/SQqW58pqv5xtq/enGB/WPf3I1H/rfd3HmuWcKbHjx+aX6zpvu4Z477mNi4yTOOO1cjj3iWLpW7+DXP7ke10ox3J8lm8vhBxkGc/0MB/1MaBkHlsKpUPz4xm8U0hSiyBMQakQ7DhENGF38PM5ZB+SDa/df+6iuTNZy1233UVMxDqmTdHdvIgwifVcpsG1JzhtCWQo/EWC7kjDjYylwhMQSksDPEeQ8tBYkpEOQ01SWVyOljW25hBp6+/qorCpn+8BWph7cxP+c91aa5hTVSToY19nB8EptAdIiCAKEbSNRCK0hcPj4B76he7YP8uUvX0LL9BoRt1a95ru/1V1dXXzjh58TxR29Q0+zdmWn/tZXL2f7lj5UWI4fKs4692Suve5nlFeYKoaETBIMK1ydoLtrK21t7VRPqOHiyz7K5I5mMdIFVqO48cUwE87o0aqNDl4+qIUw8j6WZaxbawhDZeR+MGWbtu3mmwAUbnD8f5ycjtz0PRioQuWr1cWIznn/eezzFThUIZa0C4qINowdV8uzf1tF59KdenKHadDd2bmOpqYmznz7mQIrQCnNzHkzxMxZMzj7zHP1I/c9xmMPP8bKhesIszZjxoxj2+btVNdXkipPsatvG2PcSnwxRCYc4Atf+iwTZlXlS/4MijraFRSVDEbLK0UGr2SAtIWJnnlwwgeOEoTQdlCb/tPN97Ju1SZC1yNA5Y13wMsiEiEtUybSMa+DXb07KXfShhgRQNJK8vvf/oGayhpcJ0HSTdEwtoHhwQxj6ifgOmmENu4vQrBk9UKWvbCaXw1fT8P4Vh16AbYF0vEoH2/TPG087XPaRU1zFQRgOy4hUaAvlNz5x3t0Ludz4MEH0DKnJp++Wb54jb7/wfs4/sTjC9UhoZmHrIRgasdk8fMbfsnN196qHWcsE1taOeANjeKwYw7Uy1cspCyRZsGTi0nqcu68+R46OjqoGVvPhy/+EJPbm4W2CpNk8b+vhGITtwTkPJ9EwsHzPFzXwrYE2axHMumasIUlUSH4QUgiYdhbfhjkW76MvseFb3n51qn7A/a5AceRId9TaAWuI3nXu97DXx69mG9/+9v85NpvAUajadKk4rK26NBdmHpws5g6951s7typt23YxX13Pkzvzu2ElcPMO/oAw1qyxuGLHDghR594pKhrKmNvWQAmxBKHTRV2ykL6ZmavnZEU72k/g2cefVFnhzwSiQSel8WyNVPbpzBmYrUpgvAoNA7TQAa2L8/ou++/j0w25LA3HkZZZRmByNDV1cWg3YMVDlMmqgmyAi0FHXNnsuPpTQz1eGzP9jGxqQUvM8j6VZvY8Ph6KuoryIX36yNPeBNv/fCbBB7IMgCLlYu26p9e/Tvmzp3LMSccUOi5K2FtZzepVJJTT4vatKoAhF3Ye1oCAjj73Wfmr6IfwJy508WcOdMhgOlNc/RVV15D85RmKisruPK6y82kaROpRo7GP2YeCnAjOVvXcQk8H2lBMiFN2xgrARoWL1yhy8sqmdjaIKRFJAYQFNVnGtmh0ceTb4iXf1J89/c99rEBSyzpEAQKxykcSmtbi6iqqtJbtm5i/bKNumVGoygrK6PSrYy2Q0beFKkRcbW/lIxprRYNU+uYe1TUDrO4djZ2/3zyfYF8P8Cx9+YSmJHu6RyucAgRCMcsYEEO7AQccsLMERoFJq+rAI8g9LArkhDELRVtSMFl3/gCoeMyY/ZcOnd28raTz2HqvErjrXnwp+v/ostUNbf/8S6klvT19dEzsIvscIbBZJZ1a1cRhgE9fbsQSQtsl6rqWh687WGWL1qkL7v6I0IMw4tLN+hf/+z3CGw+dP57aW6vKxyrD3fffS/NLROYOHm8CUhYhUxBGClZisgO4sixk4gYXZhr/p3vfA/XTZKTOa669rume2Nko2Hg4dipf9AUCu6r8ZhGGrxtm/QSOR+cBJ0vrtEfu/AT9PYPcerpp/Hpz19IYfcTjiqVif8VBde4+OD2w4Zo+8EKHGk/RbN66Blpmcsvv5yrr7qGq666ig9/+MM6CAKUpfPkBiHBDzUBHq5tg1DYZXbBv4pdPsivKkEuxE4bVQkhJXZi70/fApLC7PdU5HXlA1+x5lREUZTRXtsPPRAh0rbwyWHbLkKZqpy1izfpzdu3MjQc8I2ffF3UNpCfcGI9q9Pe/0aBB3bZgL7qW1cyb87hPPfCdgaGdjBuQhkvPv8UOR2iLIEKLNb1hpQ7CSY3trJ55SB/uuphfejRB/Prq37O2u5NfP+KbxnjDTD7ZQ23/OFhvWnjVv7fBe+K5HvIxwdCBZYDpuxLgCsKhlRUhfXB8y7S8w48iEf//DA33n5dfruSzQ6TTLrGhWWkPbyUMceJ7rw2cPR/EAq0NsL1Mq/qDy8+36nvuuMufvWra6kdU0/HzDbmn3S8KYaJFFskDirfKdxA7skDKDZcPfKI9rUx73N3Xmudz/MFIVgJGwRMm9kgPvqxj7BwyWK+/b3vEhLi+x44EHoK39dYlsSxo9EtJKEOQCq0CMFWBCpHoHJgK3J+Bjsl0MIYrx/4hOrv62/7UhCYWl9bQ5AJzDiOhOeCoCBGp6OVSgvIejksy0JKN9pl2WYfqARLn+3U3/rm93GTSa76+fepbQGdBt+GjA7J6dAYsw0k4enlj7F68xI++LF30zRtHIE9zNLO5znihEOoHV/BsD+IH3pmovBCVq9cA6HNtb+4jiu/dwXrO9dwxfe/ydTZY8yR2kAWVi3arp9++llaJ7dw4puPEdjGQJUyk4gRBAhQ2jfBI6HIBQOAIvTNOb/77R/VBx94KE8//SS/j4xXSwjwSSSjVTIW9funYIaubQkc23gDsS3ecv0d+mdX/4rrr/sjB809FEe4fP5zlzInZvRpQw4pNteXDUUVLwT7Gfa5AccwShVEywxgweQZY0WqLMmSpYu54fc3ECjfqE0mJI5j8oEWgtAXSCQiJssCSilsx8J2TBI0kUhEneKNi+vaDrbcSxZAfENDRTJhm6UWQwe1rSj1ZNr4EvrGtUy6CTPz++CQIsiBDC3WLtiif3HldaxZsY7GpgbaDmwQ2BCIDIIctjQlgzqmkQrFsBzGbaykdl6N+P6NXxEHHjOHjb1dPPHkn5ncOpkz55/D3LZDqUk0U5VqZkzdJLbu7CdRXcGarZ1c8dPv0DyrzniLOVizdIO+8oob9Mcv+hTPL3iGj33iAhN5D4wqpSzyWDUaISRaRmXRto0OfSwJ3Sv7dDqRZt26Tn55/U9M0zFfERAggGyYJX+h4us4yjhGV4oXhqvEiJ5Fj8CPgxGsW71Rv/9/PqJ/+INr2LFjF7fefhtT26aQ87K0Tm8SeOSN3FICoUFgIXEQWNFD7DmyXEzpjF13sW8j0LAfuNBCCILAK8jM5HVfAB9uv+8mcdbJ5+q1a7sYGOiLGXQEgXHjdAiubbZo8eASwoiKa7MrJeflSLgppJSEoTIr/r8qj6iLXDoZhW+V2S+aDmoWSiksW+blYrWOml4rSMgEaxZu1L/62e9YtmwlFRUVHH3cEVETo0EsS6ORWMIxCh8yZiBJrKSNWxkF41LwlSs/I9753rP1zTfcwsbVO1m4cCETm9upbq+lv3eAwPPxgyxDw7s44eQjaZzSIJYvWKVvuvlmduzYQeeabrycxcTWZj7x6a8wcepYgQoRthutWmabbuRnFRJpqKwoJAIpHTqXbNSf/NilHH300Rx3/JHEe17XlibyrT2SVjJSZZC7uaeRIGaUPRyVa406TeZ/BiNykIM7b7tXX331NTQ2NPHr637FpLbxAglve+db9AOP3MuHzrtQf/azn6W1vcEYskO0d4/uy0sZooiOQcuCC/1yr/8PY59TKfcoaKdlUWtQQMDyhWu0sC3aZ7SKuN2lGLEnic9IvcL3FA2Af8WN0EWaXcW/jr7PnIZGRH11BVEdsxZIJel+Ybv+8Q9/xrKVq9jRt4NZB0znp9d910SoyYBlIl8qlKZ1KlFppIDbb7pdX/3DX3Lfw7cLJY1xxX2fHrzpb/rb3/g+nhegFCg/xJFJRCARlqJ91kTmvf4gbr7zVtJVaWpqy5g1ZxYnnXgK7bNbxG6CfCP0lgN0UVfDMAxI6BBI8L6zPqzrasdz4ccuoHnGmGjfG1BwUovuQ9HKG8cLEIpQmxpo83tt6qbj1xePCwVLX1ivr7nmGvr7e9Ey4Lobf1FIAEedJJYtWq2v+M6VdHauo6N9OiefchLzzzgmT9vMF5YUn2PMCyg6XvNnuV/1Bt/nK7BBvm+eeSootB2MrtbU9snCTgiTftCmD47RJR41iwOFJHwh+DFSZXr31/7TKIqC7kl83vA7FLaIy/Zk5CFIFj65RH/n8z9mx6Zd9PkDkAj55OcvBhtCL2PiAYFpQCSliQ0EfrTVAFQoqCirNou/UyTobsMtt9yCBJIpG8/zcNIOw/3DpNwqcjkPL5Plrj/dzWmnncmxJx9N2xzTXzfuNWWapQX5ViuF6xWzVsz+0dfgWjaENsufXqaDnI9QmuaOMcK0hwnIt87Qe7jexbRIoVA6MNpbcTxYGOaYJUxON1+JFsCGtb36tpvvZtLEaZx1zim0zjCrrpcdwk3HkT9J+6yp4sJLLtTLX1zJXx57nB/96Ec89uDDemp7G+MbGjn17GNF/nN10SHmz1nn24SP0BJnrzORe439xIALxpunqRWnBxTY6YKouEJhSUmojRuHKDZQOcKQRhMERuZ09h7Fs7Ea8Tuz4pjtvDA/SZsgUJHyB3z6c5ey8cVt6EBAmeaWm37H1JkTBBKsVMrsD6Rj9guRhG7MPRgaHmIwl2F4yOe2PzyuTz/3TUJGbWLWvrBWb1jTjRskCTyftF1GJjNkeu5ql9e98TB6h7q57DufpbmjMc+6QoUUBKYxM0G8GuVnwzjRUhjrItqD3nvPQyQTaT7xiY+bPzhEekdq94u1W+hZR5OGzn+PwATObMtFBRB4Jrr//N+W60cf+TNLlyxjcus0zjzrzbROr48IKH7eeBWmes2yYeacqWLWnKmc85aTWb96o/7TLX/id7+9kboxY/nFL36l588/iaOOOYL2OS0CHaXCHFnk0RnTVfuJ65y/jPvehYbC0FdFi2lRHi5ymxSRZGsk3REbaHG7jN1XwZGQo/66t7Wko6/e6O81hHyd97Rjj0EFML6uWael0Tq+7a4/MmPeNIGAEA8hoqBK0fhRgUZLHa2QEqlh/uvP1Z+65NMcc/o8ER/Mhe+4WHct3m7417bA1zmshGT7rp0cf9xJ7OrdwZW/+6o59bjeWEbqn1ru7kqOOLt4qTLN1PL2loOfXnGd/utf/sa1v7vGTAquMvxyABzDMy9cmBGfHauRaG2E6A2ryjXvidJDyxat1l2dG3nkkcfYuHEzhx9+OP/7sffk6bZxmsrzPRzXHbFpys89sUMQzT533PigXvziEh5//HEqqsp5/wfew/wzTPWZ8kNkIuZix/faLq3AIxCrjFPMPVaFlTjunwkIJfJBDj/wsWxzx/6RKchc/H+EuPfyn1bIS5pN4+5xbY2Xy+AmUvnzDbIhdsLisb88yLPPPsO8g+cyY+YkgfTzLVZCNJ4KSEg7z7uW0hQ7hyHktCbhCHb0bGIosyO/JP74q9fqzhe3k6YMTUjOz2DZAuXDYQcfwpLlz/CGow4nlsI1IzCIjs20XYnbh4Zh9PMIFBUTUMQJl3DbnXfx9reda4QHLKKoV3xFRgWBijW/4y2PFvm9riWS+T+vXr5W33TTLTxw7wM4jsupp5zO+973XtpmTxR5YQefaAUHx3GLvCHDr8obWiyiEN220885Tpz+9uM484XT9be//W1++IMfcefdd+sf//x7QjrWiPEZ33O5R49u32DfG3AeowIckUELKeIOJIiIzIAAYTmoQpxitwv5csap+FcYb4xRa76Wu/3dTZiu3GEQYMkElmt4zB1z2sX0OdMIYx0hVFQCqAn8EMdJAlE5Y1EDN8uChBBIDaedeTKzD+gADZ2LNui7b3uYpKiIonxgWa7RXw4DMjmf3t4dnHb2fKOFhTJSOspDYCOEbSL7cSZvt9Ehdz/1WDlEQWV1Ff25gTyJRouRKRldtOqKKFEUamWqtCwr34A8Jn3hwapVXfq97zqPgw46iIsvvpgpU6YwfeYUgWU8EpnUeF4O1zUTZBi9VwJBVBsN5AscBKaNjOvaEbsGCGHGAZPFr37zE774hcv1008/zcql3bqto7nIQZNR25l//QjaG+wfR5FfQuUIolwexdHmmDkpJLaQ0WQeRwsLD7HbozDxS/bgHf7TiKf0Qg56xKnpwoFbtgUyRFgKYZuCmEBLlE4QINE4eJ5GaJeElcQKImKIVCACtPQJyYIIsLTZXl522edE69SJYt3STfrHV/4cCwfPD9GWjXZdEuXV9Gd8pk2fxYZNmzjtjDOZesAUEUryRc5SJhHCNauVDhDSR4sMIRlM09HRJ1V0njkfJPzmuts1CYe22W3m/gmTY41d8ngnZB6xKx6acse8x0XxQsfyJV36iu9cyeyZc7ng/I9wymkniOlzpoh4xTfurcRyUmgBgfaxrABFDggM/6TosCMaAE7SQUuNEj4qzJj+NRYIF776jUtFQ2MTDz30SGG85R/FgdA9Z6r/09g/DHjUAcmiWTssklNBxNTE4iKvPbVmiRgUIy5y4ed/ndsjix7sHqQRRj1EabOJ88OQUIVozD4t3h2YxtkWCokdrbr53kFRj6SQEE1o3GhAB0F+K4qE71x+BQufeRFUiGVDZVU5wpL0Dw5TXlGFbduMmzCeM849K6/IkT8HJSOaZtz7yCfEz9+HomBsdG5F19yxwFOUpyrwsz6el0ML0EoVkrrEHmu8gSnImwgEYWC6ysWp4fgNS5YspWvdBj5x8WfomDNZ5PfrESVV66gzjYSAIHqvIUlqbRznMNSowDC2TPjBBEFjUol0JVgarYL8wDj15NO48Xd/GGm8+dml6Nz1vjeffe9Ciz3+SHwnLWvEU3PQltjtdbs9F7zMa4oxahYddVP8wMdxnMKfMSWQQgijIxUFXTQQqADbsgmVjxVpTQFIYUgqjmXnB3TCcUekJPJjN36TNfKYLJGgeIshIuE4QvjRN6/TG1Zvp7asjsxQP0p7+Lk02g9IWhKtA3LeAF/62udpmlNhcsbxXi7OqomCgQkcLFyikqGi6xlNjErhhwrHcYEAXBdXJnF1Ai/rmZ7NiAI5PModm2nKlPZpaaqaBAGubUcmJY07LU32bG3XWmbOOJBpMxtE/jYWG3n+RxVdroLAXXy4lhR5I4x5AxqFLUSh9lhrhO3k99FJx6U8VV7wlAWAH8UKDHklPq99vQfe91PIv+V0JLutjv8kYuPVWhOGIUorLGkZ4wXiW2gaaJu9u4gYWao4qbiHbhPFY3E0Z2LPPn7RfjJ6zYoXt+ibbrgNR5eRFGkqyspJJVxymSwiUrlIp5PU1FfRNLNChBGZX2gKveJEtD+NnFuz6TBzu8gfR4jWRnQPS+K4SXMslkRnQ5YuXornBXS0tUfktIg2lo95GYIGUdxCYuilZvk0q6WFTRjtpx0Xko5NW9vUEaeuZWCakGMmUplP7OzBExqR/jL0WqUUlrARWFHQNHoEOh+G+d31v6d9WlvR9VejCEKyWJN+n2Lfr8D7C17GHfJ9P6/TDERMKvOwoiir45iuiCpiEWVzOZKJ5O4ftocpW77cn3djeI18smr5GsqSFQjPFEYMDWSwhESEHsK2sRIOA/4gE6e2GnuL8shSSEIvi+Umo8EZ52tHbk60AEkY5ebNhBQos60JfI1tWVhpQbqygpyfoWN2q8BSaN9MA1pLQg3CEThCmBU8JBI3EBFzNmH2+rF2YcQVSTs2Y+qrzATjhCjhFWWhZeSAR1ew2Gjz50NU71hE+ok0trSKWHFhgLAikkwGNnX16Jznc/yJxxQlujG8a7EHF2AfY/85kv0YUo68TGavKPOcaj+n8k0ULWGjQ0UqkcTL5f79x6YgO5jBkQ5+1qeqvN5E7x2NnYLGSWM49x1vZuLkxqiUkWhPrrAcN7+y5N39UZ9vFrE4TGj4zCKidLqOQEaUxxcWLqB1UpMpCQ08hB1vL0wEvaDzE5jmx1Kb77aM9xJ/mY5ZlwIG+nvwvQHjrYq4XldHBQeRFG5xM7z8PjWejAoPIwBhyB2+r/MlnkLaee9o44YefcEFH6GhoYGTTj2qQCcVRMZrofNrnoo+bd+iZMCxCzWCA1t4KFUofgg8P3+zdWjSGChwHFkgB2hjxGhJwk2NDIIU3e3RBTj/VFRcQ5AboqbMsLZs22Yol0M7Fp7IMX5SNZdc+mEy4XaeeeERkGA7CoRPzhsweVplgljouCLHDFMrck2FNmudxCHww+hnhQoD44aHQABrV6+gvW0yWBAKhdaGAhp6GBKZobOgtAk2BULhEaBRWK5FToAnIUwaeiZSM+/AGWzqWmeubWAjQjtqp2K0xEcEmYgbakUaa1hoHMPGQqK0ifpLLXBtQT6sER1/9+oe/b/nX8C06dP40U+/LvIdGfNMtOLtmCpyovdtJLpkwK+AfBpIa+zorodBFE2NN3OR57n4ucV6+aLlGgR+xvuPHN/6Navo79tJqHP0ZvsY8DNkbZ+Wmc384IZviQntYwUy4Nlnn418YuMXJhJlcVV+0cnGYd6IOAMjZpqEk8y7rTKmlmlYu2iDtkNhYjwhuCKNzpkexsW5ZIFGSgulNaEWSFyULkS6PRUavQYXIGRnbw9LFi9jR+dOTYgp+9OmsEG9ZAQpJqTFn2sV6pgx5JTA1xAGeQPdsGan/tSnPsWs2TO54qovFTpP5gOJ8p+YXf8zeM3vgXcrZhr13JKRm+yHOK5xt6x48EQc/T/dfIe+6657WLJkEZlMhhtuuEG3z54utBe1eQFG0vEgnjtfely80sxu3p/LZEkmHQa9fkQqiXI0l3zhEk44ZU7+o3ft6qMsMYb1y3p1y5xqMZgJKE8nDAlmNzsYOSRi3W4TB4h8SiWwpAtZ8/S5pxZhBwnWLurm/75xgw7xmD1rLg1NjbR2jDV9mFSIJsCWLlI7JOLWMFEw0NJQFsUTQs/HthzOeMfbxb13PqPXrNpAfWvdCBKYtmW+84z5ZVGxcjSjxrE0rU22y9zPKIpmck+cdcrb9bSpHUyePJHLv/t5EeQ0lisQdkQKsYrvWbFq5p7Cj/95vOYN+BUR6djY+RIgwBJoT/PYw4/qhx9+lFUrVrNl02YIJHVVY7j4wov56c9/opummtYk/87Z20m4DOYyVFQmaZk+kYu+/BkmtqWFjg0zhGntM1m1aAcvLlxNy6yDKU8nTImhAFvEJIo9RMuF8TYsW5ptQST7A4AHd9/xsN6yeSfX/eI3lNmVLFi8iLmHzWLJghe5965HcFyX+aeeoo8+8Y20zKoXyKTRKouvY7wtlkbFJP7Z1k7+dYcedATZjB5ZTGFFraa0MgE7CoduIAvhOKvwNuWFSNuc58InF+obf3cL8084Fcuxed+H3yrQUdGMAM8PcFz7ZaLM+4fzWjLgUSjkQiNExQf5HGKg2bp1q/7db69nzZpOtm/eSV/fANOnTae+vp7ydDmel+O2P97OOW8/W4+fOEHgkOc4F77I5I9fSSgtJveTf9mogeMkKK+ro2P2LP7fxz5Iy/S0MOnMAKEVlnDpmDGD3/beSXfXRtAHR3GZACnCiNagsEgYA1WR5UcLjaUk+CCFBQF0vbhd333nfWxcv5l13d3sGuxj51A/p777dC75/AcENryHs8GH+25+Wv/5ob+xculaPvrx83XDlJSgeJEUGEMtmuSym6F3Z0aPH58S1MGkce3cfdfdHHnmASgJoaXygSw3EhKPiwwo+mgd9dIq/nDjTAhWLerUt934ACrncsoppzChtVrkGxYLE20v7uYyMja/h1TVPkTJgP8eFLnLP//5z/Utt9zChHHjSbpJLARvPOz1NE9oJJv1cCwXP/TYvG0z2zZuZ3zrBLNoWC6gIh1sa4RRvuxXR69TSkX6YTL/XGrJ8SefyEOP/JlT3zyfKR31IiSmImus6L0dB7aK+jE1euuWTWYyiiKw2vPBlUjsSCRA7Dm6Bix/rltfc9VP2dq9k/YpHUxr7eD891/Ihy/6CHXlY3nL6ecaY4xW1t71mvFljcyceBAP3P8Qt//6AaZ3TNMqzCGEJl1dSZAJWfa35djawUpbCMf0fE4kEiQkesbMmcydOoPf3/RHHrrnaX3MGYcaPc8wS7mVjMJisYEqVFTtZKR/DNNFhX60azec8JUvdOrrrr2Rtau6ueKKKxg7MWGUMgXowDfR83zKzGJk+eD+seoW4zVvwKPNaBTXwthuaIxO+SGPP/44AwMDrM96tDS38obXvZHOFZ001jdSU1GDn/UJPJ/xdeP482N/Yc5hcwuVP3/PAYyCKbOzCjrYRVxwJMw4pEVMnDJOP/zw/Rxx0gFYgYmOW64zovqvY/pEnnrqKVYvnq/Xda1A+gHHnHGKqX0V4HuKRBzT8ikE5zR0re7Tn/vkl9m1tY/h/gzLnlvF8NAA3738u9h2msqySp659Tlu6erS69avR2KhcpK66nE4dhlzGw9hcIPP46ueY0L9WBzhMJzbgiNdqqwGLNfCCzy2bN9Czs+SSiYYU1XDrs0DWLqS1vrJpChHBOBakoSVBGVH0kUmHSUwelz5EislUb5AOon8dVizdJO+7to/IkWSb37r64xtTRRkbpVC2AXan4gicgVnfLSSy/6B17wB/z2IV0FpWxx00EFs2bIFW1hs27KdikPLef3hb+CBex/gdYe9jrF1Y3Ftl0wuw+ZdG+nZuouaCbUEvo/tWnnix9+L4hy0ae5FvmonZkkdf9zR/Oqq61n37DbdOnuscFxBz/IBvXrNSg45dp4ghMmNU3hWv8Ajd/6Fxx59mJmTOshscfTcIw7G0yEVqRrGNEuBD6oHdm73dTab5Xc33sjKZWvQvQkqVB01KYe582YhQsWGro2MH9dMTUUdg50BzalpjJ88FdtKor0QPxeAsMgEWbIqIGGn6d84zPDwMAiJbdt09W0gG2TIigw6Bf2DPXh+huGBHmzb4cCDDqduQg1PPvwUU6dN1GOnlQudE4gEII3umGGlRT6/ClFBiLQSSEsYr0DCbTc+oH/20/+jvb2DCy54L80d1ZE7rzCta10jYBDnjYWdV+HYDSM44aUg1r7FqL3M6ICI1toYkW+CJ/Pnz6e7ewNbNm4hO5hlXed6zj3zreiMZuELC2g9phVLSBzHIRfk6FzVqec11orYcIvZecXJ35cPloiCZl68H48/Q4POBdhZl1XPrGN82Vj99NMvsui5RfT39zFzwjydbkIcPuNorr36Fp68byWtY19HrW5hcHUldy15gi1btlBTPp7mcZO0DC2Ehpw3RLrMoWxbPWOzGRhKc8JxJzG+ejxBVuEqi1xzgBcYkoTKhShf4wrB0FAGRwjcMIcSirQA21JkvCECHeKmBIPeIP3eMDoZIiyJP+QTeAEZncG3BhBjs1z90ysQXhnf/fb3SSVcfn/VzchEqN9z/ttFxeSUyWNjIaQFoYUOQ4RtmRJk31yblUu26G998wp27tzJpEmTuOLqywoEjVCBEwljRVG/MDRyR1KOqCLe41jZH1Ay4FdAnshhGSOaNq1NfOYzn+EjH/6Irq6oZt26LmxpM2P6TNav6Wbb5m20TJ6EPdwHUrFqxWrmvfFgRML4pEHcXOvvHAT5vXLEQswX0BfVzpapOip0PRuW9vDLBXegA4XKlFHjVHPdFXeCVDrpJmmpmoq000xrOJCkX07Y4xEOuQxvDGloqMZKVGApC9dxSMtKEqHF+kV/JVCC0488h6pELYlcmkQosQIIh4fREjzPw5YOge+jLIuUayNCD4TED7N4noeKjMMUMii05eMkBNkgx0B2kDAhGPYG8ZwhprQ3ccKpr2fc7ArRtaBPkwg59cz5aB2yYOkCLrroEj3n0A7efO7ptLZPFDHxSggrT8JavXiNXr9uE/fd/zhj6mv5whc/TevUWhFXbwVhDtstqpQRcR10zC6TeZWQPRfIwL5efaFkwAW8xOxa3FxahSF20mJc41gOPvhgVry4ikq3nPWda5nRNotZHTNYtGAxbW3T8Z0ktSmbVRtXsH3zVj2mdZwYHVEe/dUjEatUFKLV+QZwcSoyhBcf2KTXP9/PIW3HM7zdRqFIuikqkjV4WQ+hQ1Jph6H+XlJ+mt7+DDu7tzG2yiadTEGfgMDCsRxcx8HBwRYSJTVbtmwlXVZDY1MzqVQ9yVQNwbDCxiKTG8RJJ8kGWbAkgefhpiwGvZzR6lYevp8hJEQ4rikk0BInkcb3sugwxNdZfOGRkf2ccPpRNE1toH3GNCZMrs8zL+976D7GTxvLIedME0g4lOkMf3NQ33v7A+zYmqN1coue0DwBL+NhWQ4VZeWsXLmcm27+A4mkxfgJ9Xz60ktonVkr0CFKKKQUWNIipwKktA2rU+iIIlu4tlJbo9zl4hzwvjdeKBnw340wVFiOlc8pfPrST4nPXfI5PbR9GOFaVFZXUF9fTzabZe2aTlqmTmTQHyCdKmPHjh3UN44Bh0h5QiN0YWV9ycU4LjmKKnQACGBr54Be8Nwi1i7byEB3iBwsI60rSZAAVyF9TW7YI+mm0KEi058jlawk5ZQxlA3wMlnK6hPgh9jaQoaCnJclkxkCp9xIV6kcGzZ0U1VZT0fbXLwc+B5Y0ibI+TiuSy4wXO8gCEg4Et/3sB1NEOTQIsBKmlafoQzI+TkybobA7yXr9tHcMY6GlnoaWyYw7+R2EyiOKyYlkIONa3bo+x+5n4s//Qnj4UZqIRd95gPijNPO1jf/4VaWrljKXfffSSqRprq6lq2bttLS0szZbzmLo447gra5EyP1jmFkwkFqnSdA2tIG7LyqS+FeRxuXeMLMc6xHRbD2g4BWyYBfwi3ajZHlyIL0FYADX7/i6+KyS76ou7ev45jao0V9Q53u6Ohg5cqVtE2fRjYYJp0sI/SVSU8UZWnymtaGoFsg5euIKRHP/hqzn1Ow8ME1euv6Xfz10WexdTlJq5KElujQxiaBtB38IIcU4EgfS1pkFSTKK8iFA6SqKwl6N5N0wFYKoTRChdgWBEEWJyHRCHAEm7duxE5CRVkt/rDCEg4qF5J0QTkaHShQIY6WCOHi+Rm0pRBRy1V0SCgUnvDwZJYBexf91k7mvmkqR55wOuPbykU+PRdL2UaWtXxht17XuY4nnvgbbTM7eN0xHSIuDRSY17bOrBGf+Nr7AFi8YJlevXo1vh9y9tlnCCvuEVBUTSTjyjCxuxDdiHst9iQlVBgXI37eD/bCJQP+R7AH4a0vf/cr4qff/4mmDKykzcTWZrZu3crSpUtpndaC0PDMk89QM75Wj28eJyzHNmMxjKPIApX1kY4ZdToAYVmF7ooh/ObH1+snHnyOMGORllUIP8H4MfWE2RBtQ9J1cIUkM5xDKZ9UeRKJh+/nsNw0fX19VIxJUzu2nqee/TNN4xvIehnKUuXUjRvDqq7V+CKHdkL80EOpkK071qO1ZtrUWQhbE4Q5ytNp+oZ2kko75HQGWSEZHBhCuwrteITCI+P1QUJTP66ehsYm6hvqEUno3LiaX974c95z+BmMn1Ju4kMa1ixZr1eu7CSVSvHcCy/Q2bmWHbt2EIYhLZMm8u7z3m2yQoHRx8sLwLuKMAyR0mbWQdPFrIOmRwFHs+0w3TCskTfrZW7lK2P/cJlHo2TAe4MovnHEsUfT1zeEtiR148ZywEEHcsddd5CqTEJCsqG7m69/5atMaGnUl172BaNXEe2t1ixdrW+99VamTWsnlSyjpWUSlnCoqR4jKsuTXHnFz/SiF17kmCOPY92aLpa88CI60PSG23GUzcS6JmRqPF5WU56sxtVlOEISCI2dsNFKUp5MkctkUZZicvs0urdvoW3qgfT5OYbJospcNg1sI9VbTdO4iXR3d9K5aQUtzRPRiRyBPYiyBX1iGKvWZ0D2k7MyVNRXMKV5PINBHxMaJ6LtLBW1KWqmJPIrZsy2WnV7rw4yQ7S3jRWZTvSqddt4+rln2bxtKzIh2LK1m6XLFnLmWSfTN7idc996BtPmtJuO58InToMLRKReaeWj8XFcQQhBLpfDdV2klIbsIvdPw/uXDcH9Qxf61YswNIynB299VE9pmMLQjkGCjGLFymU88bfHEUlwKx36cr08v+g5Jk2axPvf/342b9rKjm070FqwfOUKjj/2OHw/5A2vP4pdO3sNVzkUPPv0QmwsGhsbGTtmDNmhYY6af6B48I4n9LrVa7nlt7cxafx0KpJNjK1spsYtJ/R8+r0hfD9HbVU9m7dthHJQVo7Nm9aTHfYYU9lMbf0YXly7CGErdAA15TVUl9Wxft1qyspCDj7oQOpqJjKtrYPacbVU1ELFWATjGClLG8v7KCAS6ghDz7DPQsCHn371Bv3Mnxdw2MFvYPmy1Qxmh2mb087hRx3O2KZapk0vN6QKBTEzCpUx24u8hJIJHmktTWsaWcRKiwwWCrnzlwoa/jehZMB7CY0JUP7twWd0y5iJ9Gzqwx/K4fs+67s7uf/Rexnw+ukZ3smwn6W8sozW1lbQkp6eXiZMaGJqWxvvffc7RKqqbGRIOoSTjj5XX3rpFzjiuNl5t7M4f9y9coNe8Mxy7rvjr2xdv4vG2iamTZ7C0pWL6O3vJZfJMvegWSxY9hxTpzZBdpidW3YxnHWoqKnETmTJ5gZJOTUc96aTqCoby7133wNigHe8461IK0U29BGuYt6ps0WxqByWoU97fo6kmzA56UjLLq6P3rw6qx+/50m6l21j3epuhNAkyyRvOvFQTjvvjSL/WXs4NwRGMcO20cqI3hWMM7pEoVHakFLmDTYIgvzz4izCfyNKLvReIg5QjhtbT1VFudi5caceGhpCByFJN8HcuXPp3trNWW84i77hPoazQ2gpmNjcyvQZM+iY3i7yAZyixSIY9rHTDliK5xc+zREnzs43blS+QiYViJDmmRNEc1sT1WVV+je/+j2iIsvKvsVUTUvz4x9cJtDQtWKbXvK5v+Kle/FzffjJDD4WWekxrjZNa10j3eu2s37LcpYvuYdcJstJpxxFT247PQPDJMpdXMtG+9MR1Wa51VYs/+uTcCWBn8O2EoVsSwg9nehbf30vSxevRuUgkXDYvHM9V3/vO9ROtyLJaAVOaFTsIqF+QtNCR7rCyN1o0zTddU2rFSnNJKGUyleJhVFrV8uysG27kL//L0fJgPcW2vRxmjxjkti+fIsuTyUJ0h79Pb1orUmn00yZMoW3vOdtxjxt8P0A27FHNADXRLW3UbbCLjPiVaeccmLeNYzjKNKVKD+HdG1TPaTAW7eR102eTOPr5nL8W94oOtdu06E2NfsTZ40Vhxx5kL7vvnsY3NHD2JoJbN/Wz9j6MQwPb2fbli1Yopw/P/E4jl3GKaecQnldBdsGetGWS1dXFzv6t9EvsvrM/zlVBFrEHVSxfCOQbmsgY45/YAX63pv+zPrOzYCkQpTR2beMirEOX/3RRdTOihTWraLWK5Ywrow2HG9pibyxhmGkeiJAqzDqtSDyASshrLyxxtfqteJZlgx4b5BnQ5mBp7UilXbZJXyUUNgJi5RKs6VnC7/5+XX6Xee/W4QhOAlTZxoUCTcKuefPfv6FZzjnnHMKKaxQgRO1Go16E29ctEIvf/pvOIk0J5zxRhG60NI+VliQd2VPO+tUbrvnFsa1TiDTk6W2oYa2adPwvF6WLFlCwhmieeIU5sychUgFdG1eR9/gAL19w+wa6CEQAa09LRCC7Qh8ZRZPQpFfcZf9eb3+6wPP0Lc1i84kQEm29mxi7dbl1E4u49OXX8iUuc0Cy4+SrWYTHYQBtuXkDVZH5x/Hn6xIIcPsdaPtsQ5Nu1Yh8wUfsfHGmmWvhT1wyYD3FkoRh0gHMgM01E0QO3t7dCaXITdsIQPJlLapnPaO0wREOcZoryctk+QVkXUGnsaO2w8CKxev0ctXLCII5xfulO1Hgzk0QjRKsqVrHWNrymifNQOk0WtSceW9FqAEbe3TxAUf/YjeuWk7rY2T6Jg6k6kdk80eNMo3X/nNH+k1a5aT2OGQG8oBEt+D7GA/A9l+/KGhfGmlHWnS9awO9ZMPP8OG9VvZsHYTKVFOZihLf+9G+jO7GFC9jJtRw8e+cAFTDmgWofZNKl3EWrY2ViSVKWSBuxLnzAsKGIrigLIUhWxuvPruSXzwvx0lA94bCIwfGRnAlIPahe4N6c/2k6pOM+AN0tDcAA5sXL1BN05rMv3aiDSarDhiIyG0sS0M60rAysVd+muXf4NZs2by5reeKZQXIBM2WkesMCuqg/N8GlsnsqVpDe2HzQZbIaIuDhoLYRntZl+HvOWctwonshLlaXCN1I1lGfG5Cz/zUfGVL3xRd61bS9opx88phgaH6esfIDucIYELPmxZuV2v7dzCI/f/lS1rduCqMmrL68n2aIb9Pgaz/dgpxaDoZ3x7PR+/7EImzRonvCiopAjNCumbFjMQ61KPxkuJxr10fve1hlIUei9g6LqKwA9I2G5+vC15crHODucoLy8nVD5dG9ZzwLwD2Lh5Iwe/4bDCUI1EAmK11ZXLNuk1a1azfv16bvrjrcw+YCYf/uh7aZs1RYRBpOksitRoQnDjiK8PRvkjh5VyyARZHDuJFQ3wLBoHAX4O27YIBYDE0oUJKKYoXXzxRXr92k04Islw3zA6q0lbKY594/FUJ8dwzy0PUFfRjFQJkulKHGnjZ7JASCY7gG/57PC20zh9HB/81AeZMrtK+ETusVZYQpua4cglHq0TBq9AtNiD4MBrFSUD3gsYBzhAYqMDhWNJtG9cwWUvLNMdszsEGnp37GTx4kW6oXECAwMDeJ5HRUUF2SGPp55YQE11PUODPvc9eB8rVy3liCOPoLGxiTefeQod8yaJMIy6FkbGm/M1tmOeOBGXWguzrSQMsV3LFOVok/HJZALctFnqrAAQilAGKAWOckcojsQ2dOEHP6M3rttB64TJDPdk6NvcR026FlcnKLMqqEqNJ5cNwZY4jkVmcICsP4hMKjb3dtNv9fGDX19B84y08CJv2ZYFE/X9MBLJ27N4X5EIzsgLvucXvmZRMuC9gKag8Wbokdr0bVKgPY1wxIjV7fm/PqW7ujbgOA6pRIoFLyxh2eJOpk1to7yqmsmTW2ifPolJM5tFrEulhYdwTJMuaTl4oUJIiRQRm8s3++pYQTFfrRTRDh+640E9a8ZMxrc0FDp9Ft/y4t5vHgxt62fz2i36zhufQHiV9GzNYqsk6USKsvI0g0O70FoxPDxMMplEhTkyQ8MoBdlgmGGGyDkDfPOaL1E/PSUClcNORh0t0Agc/EChLI0lrLyC60jswaj1Hoz5nxLT/u9CyYD3AsaAjcBaEAa4lo0KQyyRT1SilTK5zLjKJvJ/1yzv1FOmTxYjjCk2dgtU6CETpuWHH/VdkpZFqEw7l7hncHGDbT/yAmJCxf1/ul//8uqfU11WRUNzM3X1E6iprGNT9xbOP+//YUtb2EnYtTPQZDUP3nMnb3nzSView6bVObpW9tK30wft4Hk5+oZ7yQa9DOR6yPnGZXYszcBQP3aZw1AwSEVDivMveR9jO1ImQCZ9lPLRSmBZNuDgBSHSiduRjezRZPAykrqjDblkwCUD3lvE6QrP83Ad19AIixQoTXPpaBWKixhivfgwUnIZPRBFAFrg+xIn8pMDzzfi8jpWpgsJAh/bdtBIAjQa13QsHtZ8+mOf0tmBDJOaJtHSMI26qkZqUuOxwgQbV3RTWV5Lb2+GnTt7qa+qYWxdOe3tY0iVu/g9sOSFHvp6s+RyPv3DAwxkevF1huFgGC/0CJRPGHqETpZdahvj2+v5nw+fw6SZY4SWprOjGwf5hGV8fMuKJqXYhWbPrvGeIPYU1Np/anP3BUpR6L2FMsbr5zxc1wVCLNvONz8LtcK27ELkuaipodYgXAhDH0tGrUdC03NJY/oKOY7Ir7aFFJMwESxLYdtWXhpWYOMTYmHx4P2P6O3dO5jcPJXaRCO6J0Xfjhwbd64h0+tR4VSyM7sZ101TkxyL1eeirQRhnwMVpn1RRTrBUK9HNtAkbQeVTLO9fxDLtvByOWQCwkSOuolVXHjBB6hrt4R2IRCgCbFsyxQeiLiJmZWX13Usq0hWSPGP99rdD4px9wOUDHhvEVWDO4m4CDXSvhLmMaLz4KjxJiIeplmdjUC5zItARAEeobBtWSA+5EUSI0ojEk8F2NKkmBJCYin4w29voqZiAvZwDd6WNDsGFG4YkrQrqZSS4YEhKsrTuJaDnxnGTScIfEFmWFGOhUyBk8whLZDShVARKBtpJxnyd6DsLH5imLr2Sk5/53HUdVhGoyCqPdBRNySTi435j8rUVaNGMVf+3tYl8u/83WsHJQPep1B5KmYs7xr9Nh9rCv2ccZuFhDDqShAQ6RdLhIIELjpXCGItf65L7+jqJ7AdkmUelZVQKatIOVXkMj6BLUmk03h+SOhlKU9VIXAJPItdu7KMGSiDBEhbowixbAff97ESmiDI4jFE87Q6znjPO6mdlhCURcdtWgdHPyukVRRlFmr3cwf+cQN8bRvsaJQMeL/AnuRJzXPbSeDnAhzbNp3/cmC5sGTxcv3H3/yBKmFKAKsqawkUtE/t4Mk//5VEppwp09rY1dWLTgUoO0dABpmw8YIM2tekkklslQKSDA8H5rsyFioHshoqK2opq+ind2gHOu3Rn9lKLrWL171pNvPe1Gbqft3CEce1A8V7/pdGyRD/FSgZ8L5GUemc0LszkrRShmoYuacrVnTqL37xiyxc+AIJ6VJn1ZISaZomTqK8vJqlC5dRX1XPAQccgBpSeRdWWAIv9HBdU62TCXIgJNkgQEiF7TrkhMcwITuzScYoGLAz9MptqJphqscmmFA/mQOOOF6kmjA1u67p9KcCjeNIhIy01qP63YKqYwn/LpQMeH9CNNZH7JuxEFFumQC+/tVvkkqWc8ftd9Exq1XE1MuYjHHvrQ/rh+55BK/fp8atw3cCNmzbwpTGOpLSIZsJcJMJUjYEgcJNJhkOh3EdmyGGIeGyVeaorBlPXX2KobGVlFU30DS3zOgpx0X8NvhhBsdNASJfnxtXCL0WanH3B5TSSPsUxWkRM5fuxhIsUqO89ab79JVXXsVHPnIBZ79tfhFZSZuaCssoWB4y5zA9tmocjbWTGZduon+zR1NdO/WV45HYZDJD9A/04Osc2cAnUebi6xyZsI85h7bxxmMPpnXemEKfXIWhdFmmra50QRGY7w01juWOOCutNWEYFjo6lvBvQ+kK7xd4mf2gacAHwKpVq5g9ezZnv2V+vgO3EqCjcHc28Ek4Fk8vfVLce/u9esHTSyijmvIxitxgD0t3boionFmSaUFO9XPUCa9nbGM96fIy2jraGDe1tqBnJaPvTkRJG2mMNwQ8Alws7EjCsdhoRdSO9bWgSbWvUTLgfYqXG9zR0qtlPqO0du1aZsyYsUfigwYc28HXPo6wOPH048X80+ZDCNvXD7Fp3Q6tfE1rays1ExHbu4b0pZd9goaZNRx32rGFPsZCRTE1WThECaHKYoiPDmGoSFhu/hhjQ42NNnafS8b770fJgPc1YgLD6Bxx8Q/RPnfVimVMbp04oppOoiBUKG0hbYGFaTEohMzvjcc0lzGmtSyKLAEW1E8uE5d+/cv6LWefQ2PLVN0xe7LQHginqOIgjAt/Q2wrUgbQFol84a7J7Yq4SRiUjPY/jNLV3l8wYlVVhUcsp6MhlUpy6KGHGIP2zRtUzgMpzf5XRbrw2jQURwQgA7Qb5FUkg0iMTiSgceI48bnPfY63nfN2Vizs1iLe82qMcLttRUTlPXCTo+/5xxlUJfwrUbr6+ztiOpeGgb5+Fjz/gjFG13Q7k4kkoZb4obElP0pFWY6M2mNqhCjMDkbrXAMBtq044+z5Yvb0dq6+8mpWLurO98sWtsQLNCEWITYhCTQJRvTJVf/YqYyE2tsPKIGSAe//iBqbAXieH/GtAc8IavlBiJSGK23E38BQLI34mzZt+0wn+3yjPQVBDrQRlPvSly7DcZL84Ac/KjQFx/CwQaKx0NiEmJrkWFK2NHr2PUq3YH/BS/EdVPFLHHQYGbRtWmk6toUKNWGgotXVx/TbDBBoFJIQSYDAi2oGtBRoxwJbgfCZeuAUcejrXs+WLT10d27RcVmjygZRJknm10sf8ERAIANCGaDFP7qKllbefyVKBrzfYVQbyziloyGb9ZHCNX2TfPLkDUsILCVNjUAgQQtUAGCjonyQFCawrOLPjZZQLc3KfO47jxcTJjTx4P0PRO1QPCzXCFaPLNhThQPaez+6hL1EKQq9vyNyn198fr1+3aFvZPHipXzr8h/pgcGdHHzYQUyZ0sLsA+YKYQHDQNS02lJGEN3SQaHwJ17lFehobRVCQtb8bduWrUxoeEMktmWbIFhkupY23rxVvAcu/sxXXAv2VMxQWj/2FiUD3i8RG0khFfTZSz9N1/qNHH7YoTy74FnWr1vNPffdQzKRYLBvQB991PF0dMyktbWVhqYG5hzWJsiBdG10aPSx8sxGEaWZolUbG267/jFdV1vN9Bnt0b47iGp4Zd4JsPLdI+Qoytg/swqXjPdfgZIB72vslv+Vu/9NwkDQQ09uG4NBD3/407VCCFi6cJVet3Q9a5avobKimocffpTH1BO4rsshhx2snaTNifNPoGX6WGEJCP1I2RIwy7ApR1yxYL1+cekLjG+spaWtWagwQDp2kQKGQgi7cDzFtfSxQb8iSgb770CJC72/Q5tU8PLlK/Wvf/1rzjvvPDo6polsNiCZsIkoyfnt6MbVu/Ty5ctZvbqTp556CiUU1dVVXHjRR5k8s0Hk1Sejfkx3/P4BveD5hfQP9HLhRf/LxLaGPAda593v2GJf2/I1+yNKBvwqQBAYVQ6lIJvxSKejVJKAQOWwpIXvBbhOEuWZhVPYQAC33Xi/fuTBh5FYfPKTn2TCtGrRtXyb/uMfbgap2blrB1hw/gUfYuKkcaa+V0ZyP1YhoKYjwxUlA96vUDLg/Rz5fkG6IIanNQSBxnYFPjlCcjgkTHYJBx0II9DjkyeBzJ1ymD784MOZ0NDAjh07cOwEh7/+MF5/7OtpmlYfd3cplCYKULrQzqQQsyoZ8P6E0h54P0dsQEKYldiyTOG8kMatlVj42gFhOh1oKZCWMALzLlz/i+v1ZV/4EkIJ7DJFQ0sdbzj6EFPAEOtIjyxARkU9fmWkj1Oa4vdflAx4P0dc6WMULSVCGMka25aEWiGQJEXKZHZl1LBQYOiTQpBIOZz91jN473vPo2P2jEKTcB9G1PvG+95CrzaCSEGyhP0XJRf6VYC4baaU0mhPu26+/62INXjCfKK24G/HhRCxRGYkZRtHkINYCH4UQqWRUuyRHVYSyNm/UNrQvApQ3CbTcRzCMEQIMbJQSEZFD2EYiWuFFCRwNH6QM8xoI9pBCAhboAlBKLQO8nxpWejcWcJ+jtIK/KpDMWnipQgVo14T/a9H/dXY6SjqZtHr9oSCXf+zsrAl/CtR2uC8qjFaID3GniVqi5VyRqLgV5em81cXSgb8qsbo1XJ30xSv8Dz+rX6FlXT395VW3v0BpbvwX4a/Z+u6+ypbGgavVpT2wK9qvFQRQcEg9Uu8a3SB0j8KvZfvL+Ffg5IL/apHXJ9bVPnwCiitt/89KBnwfwVi6ZvdqY4jVkjNqEj131OcMDLaXPLX9i+UDPhVjd1TPi/p2o5WvSy11/2vQGkP/JpEKYf734LSCvyaRMlw/1tQupMllPAqRsmASyjhVYySAZdQwqsYJQMuoYRXMUoGXEIJr2KUDLiEEl7FKBlwCSW8ilEy4BJKeBWjZMAllPAqRsmASyjhVYySAZdQwqsYJQMuoYRXMUoGXEIJr2KUDLiEEl7F+P/gIdx+yDMYhgAAACV0RVh0ZGF0ZTpjcmVhdGUAMjAxOC0wOC0wOFQxMDowNjo1OCswMjowMPif4rwAAAAldEVYdGRhdGU6bW9kaWZ5ADIwMTMtMTAtMjZUMTg6MDU6MzMrMDI6MDDk3aT8AAAAAElFTkSuQmCC"
      },
      "position" : {
        "x" : -622.6766694151818,
        "y" : -757.8633785984591
      },
      "selected" : false
    }, {
      "data" : {
        "id" : "263",
        "Protein_ID" : "XP_003998810.1; XP_019676348.1",
        "stringdb_namespace" : "stringdb",
        "query_term" : "CACNG3",
        "V_F_fc" : 2.158252,
        "Product" : "calcium voltage-gated channel auxiliary subunit gamma 3",
        "stringdb_structures" : [ "" ],
        "shared_name" : "9685.ENSFCAP00000010301",
        "stringdb_species" : "Felis catus",
        "D10_F_fc" : 1.861154,
        "Node_Shape" : "D10_V",
        "stringdb_full_name" : "",
        "SUID" : 263,
        "_id" : "stringdb:9685.ENSFCAP00000010301",
        "__mclCluster" : 2,
        "selected" : false,
        "Entrez_Gene_ID" : 101098273,
        "stringdb_description" : "Calcium channel, voltage-dependent, gamma subunit 3; Belongs to the PMP-22/EMP/MP20 family. CACNG subfamily.",
        "V_F_raw_pval" : 5.98327E-4,
        "display_name" : "CACNG3",
        "stringdb_enhancedLabel_Passthrough" : "label: attribute=\"display name\" labelsize=12 labelAlignment=left outline=true outlineColor=white outlineTransparency=95 outlineWidth=10 background=false color=black dropShadow=false",
        "stringdb_canonical_name" : "M3WEG1",
        "D10_F_bh_pval" : 0.044883024,
        "V_F_bh_pval" : 0.011116578,
        "stringdb_sequence" : "DLHRRGEDPGSPQGLWLLPQLRPTFVSTGAFRGVCKKIDHFPEDADYEQDTAEYLLRAVRASSVFPILSVTLLFFGGLCVAASEFHRSRHNVILSAGIFFVSAGLSNIIGIIVYISANAGDPGQRDSKKSYSYGWSFYFGAFSFIIAEIVGVVAVHIYIEKHQQLRAKSHSELLKKSTFARLPPYRYRFRRRSSSRSTEPRSRDLSPISKGFHTIPSTDISMFTLSRDPSKITMGTLLNSDRDHAFLQFHNSTPKEFKESLHNNPANRRTT",
        "D10_F_raw_pval" : 0.005877858,
        "stringdb_database_identifier" : "9685.ENSFCAP00000010301",
        "name" : "9685.ENSFCAP00000010301",
        "stringdb_node_type" : "protein",
        "stringdb_STRING_style" : "string:"
      },
      "position" : {
        "x" : -202.24372147619113,
        "y" : -587.9711452716199
      },
      "selected" : false
    }, {
      "data" : {
        "id" : "262",
        "Protein_ID" : "XP_003991543.2",
        "stringdb_namespace" : "stringdb",
        "query_term" : "CYYR1",
        "Product" : "cysteine and tyrosine rich 1",
        "stringdb_structures" : [ "" ],
        "shared_name" : "9685.ENSFCAP00000010328",
        "stringdb_species" : "Felis catus",
        "D10_F_fc" : -2.802124,
        "Node_Shape" : "D10_only",
        "stringdb_full_name" : "",
        "SUID" : 262,
        "_id" : "stringdb:9685.ENSFCAP00000010328",
        "__mclCluster" : 26,
        "selected" : false,
        "Entrez_Gene_ID" : 101099236,
        "stringdb_description" : "Cysteine/tyrosine-rich 1",
        "display_name" : "CYYR1",
        "stringdb_enhancedLabel_Passthrough" : "label: attribute=\"display name\" labelsize=12 labelAlignment=left outline=true outlineColor=white outlineTransparency=95 outlineWidth=10 background=false color=black dropShadow=false",
        "stringdb_canonical_name" : "M3WEI2",
        "D10_F_bh_pval" : 7.19226E-4,
        "stringdb_sequence" : "FCCERFGYLSNCFQGTAIAGIVFGIVFIMGVIAGIAICICMCMKNNRGTRVGVIRTTHINAISSYPVAPPPYSYDHEMEYCADLPPPYSPTPQASAQRSPPPPYPGNSRKQSFSQNRICAN",
        "D10_F_raw_pval" : 1.93E-5,
        "stringdb_database_identifier" : "9685.ENSFCAP00000010328",
        "name" : "9685.ENSFCAP00000010328",
        "stringdb_node_type" : "protein",
        "stringdb_STRING_style" : "string:"
      },
      "position" : {
        "x" : 713.2957848746721,
        "y" : 442.710362631434
      },
      "selected" : false
    }, {
      "data" : {
        "id" : "261",
        "Protein_ID" : "XP_023108459.1; XP_023108460.1; XP_023108461.1; XP_023108458.1",
        "stringdb_namespace" : "stringdb",
        "query_term" : "SPOCK3",
        "Product" : "SPARC/osteonectin, cwcv and kazal like domains proteoglycan 3",
        "stringdb_structures" : [ "" ],
        "shared_name" : "9685.ENSFCAP00000019692",
        "stringdb_species" : "Felis catus",
        "D10_F_fc" : -2.336385,
        "Node_Shape" : "D10_only",
        "stringdb_full_name" : "",
        "SUID" : 261,
        "_id" : "stringdb:9685.ENSFCAP00000019692",
        "__mclCluster" : 10,
        "selected" : false,
        "Entrez_Gene_ID" : 101095008,
        "stringdb_description" : "Sparc/osteonectin, cwcv and kazal-like domains proteoglycan (testican) 3",
        "display_name" : "SPOCK3",
        "stringdb_enhancedLabel_Passthrough" : "label: attribute=\"display name\" labelsize=12 labelAlignment=left outline=true outlineColor=white outlineTransparency=95 outlineWidth=10 background=false color=black dropShadow=false",
        "stringdb_canonical_name" : "M3WZA2",
        "D10_F_bh_pval" : 0.006440771,
        "stringdb_sequence" : "AKDAGVGHKQWRGPISSTCKQCPVVYTNPVCGSDGHTYSSQCKLEYQACVLGKQISVKCEGRCPCPSDKSTSTSRNVKR",
        "D10_F_raw_pval" : 3.81336E-4,
        "stringdb_database_identifier" : "9685.ENSFCAP00000019692",
        "name" : "9685.ENSFCAP00000019692",
        "stringdb_node_type" : "protein",
        "stringdb_STRING_style" : "string:"
      },
      "position" : {
        "x" : -762.4668079659234,
        "y" : -1000.6415230867681
      },
      "selected" : false
    }, {
      "data" : {
        "id" : "260",
        "Protein_ID" : "XP_006937032.1; XP_006937031.1; XP_019667417.1; XP_023095224.1; XP_019667416.1",
        "stringdb_namespace" : "stringdb",
        "query_term" : "P2RY6",
        "Product" : "pyrimidinergic receptor P2Y6",
        "stringdb_structures" : [ "" ],
        "shared_name" : "9685.ENSFCAP00000017269",
        "stringdb_species" : "Felis catus",
        "D10_F_fc" : -2.083728,
        "Node_Shape" : "D10_only",
        "stringdb_full_name" : "",
        "SUID" : 260,
        "_id" : "stringdb:9685.ENSFCAP00000017269",
        "selected" : false,
        "Entrez_Gene_ID" : 101099073,
        "stringdb_description" : "Pyrimidinergic receptor P2Y, G-protein coupled, 6",
        "display_name" : "P2RY6",
        "stringdb_enhancedLabel_Passthrough" : "label: attribute=\"display name\" labelsize=12 labelAlignment=left outline=true outlineColor=white outlineTransparency=95 outlineWidth=10 background=false color=black dropShadow=false",
        "stringdb_canonical_name" : "M3WSD3",
        "D10_F_bh_pval" : 0.013372416,
        "stringdb_sequence" : "RDAEMVNKQISLSIQEMEMLDTNASKEQRFCKFSEDYKQVYLSLTYSIILVLGLPLNVMVLWLSWRQSKRWSCATIYLVNLMVADLLYVLTLPFLIITYSLGDRWPFGELLCRLVRFLFYTNLYGSILLLTCISVHRFLGVCHPLRSLPYRTRWHAFLGTATTWALVVVQLLPTLFFSQTDYINGQMVCYDMTSPENFDRFFTYGMVLTLSGFVFPSLIILVCYSLMVKRLIKPGETLIRTGNAARTKSIRTILLVCGLFTVCFVPFHITRSLYLTLRYLSSEDCQLLMVASLAYKLWRPLVSMSSCLNPILYFLSVGNNGVRLFQELR",
        "D10_F_raw_pval" : 0.001060174,
        "stringdb_database_identifier" : "9685.ENSFCAP00000017269",
        "name" : "9685.ENSFCAP00000017269",
        "stringdb_node_type" : "protein",
        "stringdb_STRING_style" : "string:"
      },
      "position" : {
        "x" : 616.3528931564158,
        "y" : 886.9581144452608
      },
      "selected" : false
    }, {
      "data" : {
        "id" : "259",
        "Protein_ID" : "XP_019674679.2",
        "stringdb_namespace" : "stringdb",
        "query_term" : "NWD1",
        "V_F_fc" : -3.510129,
        "Product" : "NACHT and WD repeat domain containing 1",
        "stringdb_structures" : [ "" ],
        "shared_name" : "9685.ENSFCAP00000012218",
        "stringdb_species" : "Felis catus",
        "Node_Shape" : "V_only",
        "stringdb_full_name" : "",
        "SUID" : 259,
        "_id" : "stringdb:9685.ENSFCAP00000012218",
        "selected" : false,
        "Entrez_Gene_ID" : 101095083,
        "stringdb_description" : "NACHT and WD repeat domain containing 1",
        "V_F_raw_pval" : 0.001585893,
        "display_name" : "NWD1",
        "stringdb_enhancedLabel_Passthrough" : "label: attribute=\"display name\" labelsize=12 labelAlignment=left outline=true outlineColor=white outlineTransparency=95 outlineWidth=10 background=false color=black dropShadow=false",
        "stringdb_canonical_name" : "M3WIC6",
        "V_F_bh_pval" : 0.020207383,
        "stringdb_sequence" : "REKPYRAPPTPKCRFCQKHGLMFEVVDLRWGIRNTEATEHMTTELCLEELDRCRKTSTGPAFVALLGDQYGPCPVPTLIEEKEWEALRAQLTSKPRDLELVAQHFRRDENAVPPTYLLQALGTSEACGPEEATLTSVLRSGAQEARRLGLITQEQWHRYHWSVIEWEIDRGLLSLTDGDRGATIFLREIQDLNKHILEDCALKMVDRLPDGCLDTDAQNLLRGLKGRIADVQPGVLRAHHLPWSRDLVNPKNKAHARYLKELGEQFVARASHQVLEHLRELEAGRQELAWLYQEIRHHLGLSAEANRTFCGRQELLAQLGQRLQQSDSHPHSPLVLFGPPGIGKTALMCKLAEQMPGLLGRKTVTVLRLLGASQMSSDARGLLQSICAQVCLAYGLPLPPAQVLEAHARVVQFFHTLLHTVSCRNFESLVILLDSMDDVDSICRARRVPWLPPKCPPRIHLILSACSGRQGILDTVRQTLTDPEAYWEVKPLSGNQGQEMIQLLLAASRRTLSPGQRELLWASLPECGHPGRLRLAFEEARKWASFTIPAPLASTAKEAMHQLCARLEQTHGQVLVAHVLGYIASSRHGLSEAELKDVLSLDDEVLQVVYRDWTPPSKELLRFPPLLWVRLRRDLGHCLARRPVDGFTLLAIAHRQLAEVVQERYLSGVERAKRHGVLADFFSGAWSQGTKKLVTLPLVGKPLNLDRMVAPQPLWFSDTVANLRKLKEMPHHLVHSGRLETLKQEVLGNMNWISCRGISGGIESLLDDFDLYAPYLDCPEVGLVREALQLCRPALELRGMERSILYTELLARLHFFTTSHPALVGQLCQQAQNWFRMCPHPVLVPLTGFLQPPGGPLRATLTGCHKGITAMAWSVEERLLVVGTQDGTVAVWDTEEHQVIHMHMGHTGEVRYVKVFAKGTLALSASKDHTLRLWNLLTGQEKFTIWDGGSKDPMQPETWSLHLDETKKVVYLASGSKVSAWHLETAELVFQILGDPSDCWVYAGVLASRATLLTVSQGGVAGLWSSATGKPQGRQRLSSIKEETPTCGVSLQKQGKMVTGFSKGSVSLISPEGDSLLEKLPEAVRFLVVSEDESLLAAGFGRSVRIFLADSQGFHRFMATDLEHEDTVETASFGPENNLIVTGSRDALIQVWSLSEQGTLLEVLEGVGAPVSLLVWGGALVASASQQSSSFKVWDLTSVRQPRASTPFLDRTGLTAVSHDGSYVYFPKIGDKNKVTIWDLAEGEEQDVLDASSEVRCLEVAQQANLLFTGLVSGVVLVFPLNSRQDVMCIPPPEARKAINCMALSQGEERLAVAYDSIILVLDISPGDPCPVVDGPTYTFYTQLPETISSVAVLADYRVIYGMTDGELFLYECANSKVFPLEAHGSRVTCVQVSHKEQLAVSGSEEALLCLWDLQACKWRFETSYT",
        "stringdb_database_identifier" : "9685.ENSFCAP00000012218",
        "name" : "9685.ENSFCAP00000012218",
        "stringdb_node_type" : "protein",
        "stringdb_STRING_style" : "string:"
      },
      "position" : {
        "x" : -787.6471068435842,
        "y" : 982.958114445261
      },
      "selected" : false
    }, {
      "data" : {
        "id" : "258",
        "Protein_ID" : "XP_023108087.1; XP_019683805.2; XP_023108086.1; XP_011279679.2",
        "stringdb_namespace" : "stringdb",
        "query_term" : "STOX2",
        "V_F_fc" : -1.828049,
        "Product" : "storkhead box 2",
        "stringdb_structures" : [ "" ],
        "shared_name" : "9685.ENSFCAP00000013911",
        "stringdb_species" : "Felis catus",
        "D10_F_fc" : -2.439465,
        "Node_Shape" : "D5_D10_V",
        "stringdb_full_name" : "",
        "SUID" : 258,
        "_id" : "stringdb:9685.ENSFCAP00000013911",
        "selected" : false,
        "Entrez_Gene_ID" : 101089095,
        "stringdb_description" : "Storkhead box 2",
        "V_F_raw_pval" : 4.12E-5,
        "display_name" : "STOX2",
        "stringdb_enhancedLabel_Passthrough" : "label: attribute=\"display name\" labelsize=12 labelAlignment=left outline=true outlineColor=white outlineTransparency=95 outlineWidth=10 background=false color=black dropShadow=false",
        "stringdb_canonical_name" : "M3WLR3",
        "D10_F_bh_pval" : 5.93E-7,
        "V_F_bh_pval" : 0.002180753,
        "stringdb_sequence" : "MPIFISHLLQYACYGTTVFPVLSLVGLFSDTWCLCASRILGVRCLRRVKDTGSCSPSRQTSGKKGTGRNSLCLEGGGQGDVSPISMSPISQSQFIPLGEILCLAISAMNSARKPVTQEALMEHLTTCFPGVPTPSQEILRHTLNTLVRERKIYPTPDGYFIVTPQTYFITPSLIRTNSKWYHLDERIPDRSQCTSPQPGTITPSASGCVRERTLPRNHCDSCHCCREDVHSMHASTLQRKPAKDCKDPYCPPSLCQVPPTDKSKSTVNFSYKTETLSKPKDSEKQSKKFGLKLFRLSFKKDKTKQLANFSAQFPPEEWPLRDEDTPTTIPREVEMEIIRRINPDLTVENVMRHTALMKKLEEEKAHRSKAGSSAHHSGRSKKSRTHRKSHGKSRSHSKTRVSKGDPSDGSHLDIPGDREYDFCDPLTRAPREGCFIIEHKGDNFIMHSNTNVIESHFPMTPEWDVSGELAKRRTEMPFPEPSRGSSHSKVHRSHSHTQDRRSRNERSNKAKERSRSMDNSKGPLGASSLGTPEDLAEGCSQDDQTPSQSYIDDSTLRPAQAIGHQRAHVSSTSYKEVCIPEIVSGSKEPSSACSLLEPGKPPESLPSYGELNSCPTKTATDDYFQCNTSSETVLTAPSPLGKNKEDHDTLTLAEGVKKLPLSDRQAPHSSREPVGHKEESPKGPGGGPAVSGAVAEGIANGRLVQHHSAEPSSLDKRKEIFSKDTLFKPLHSTLSVNSYHKSSLSLLKSLPKTPADTLPGRCEKLEPSLGTSVAPAIPGSQRQQESGGNQEASFDYYNVSDDDDSEEGANKNTEEEKNRDDVGTMQWLLEREKERDLQRKFEKNLTLLAPKETDSSSNQRATHSARLDSMDSSSITVDSGFNSPRTRESLASNTSSIVESNRRQNVTLSPVHGGAGPAFSFRASTDPATNEAEKLQKPSNCLQASVTSV",
        "D10_F_raw_pval" : 1.84E-9,
        "stringdb_database_identifier" : "9685.ENSFCAP00000013911",
        "name" : "9685.ENSFCAP00000013911",
        "stringdb_node_type" : "protein",
        "stringdb_STRING_style" : "string:"
      },
      "position" : {
        "x" : -163.64710684358434,
        "y" : 982.958114445261
      },
      "selected" : false
    }, {
      "data" : {
        "id" : "257",
        "Protein_ID" : "XP_023111091.1; XP_023111092.1",
        "stringdb_namespace" : "stringdb",
        "query_term" : "PRTG",
        "Product" : "protogenin",
        "stringdb_structures" : [ "" ],
        "shared_name" : "9685.ENSFCAP00000012541",
        "stringdb_species" : "Felis catus",
        "D10_F_fc" : -2.085636,
        "Node_Shape" : "D10_only",
        "stringdb_full_name" : "",
        "SUID" : 257,
        "_id" : "stringdb:9685.ENSFCAP00000012541",
        "selected" : false,
        "Entrez_Gene_ID" : 101090020,
        "stringdb_description" : "Protogenin",
        "display_name" : "PRTG",
        "stringdb_enhancedLabel_Passthrough" : "label: attribute=\"display name\" labelsize=12 labelAlignment=left outline=true outlineColor=white outlineTransparency=95 outlineWidth=10 background=false color=black dropShadow=false",
        "stringdb_canonical_name" : "M3WJ04",
        "D10_F_bh_pval" : 0.00201163,
        "stringdb_sequence" : "LLFLVLSPLFGVWCFSELFFIKEPQDVTVTRKDPVVLDCQAHGEVPIKVTWLKNGAKVSENKRIQVLSNGSLYISEVEGKRGEQSDEGFYQCLAVNKYGAILSQKAHLTLSTISAFEVQPVSTEVHEGGVARFACKISSNPPAVITWEFNRTTLPVTLDRITALPTGVLQIYDVGQRDAGNYRCVAATVAHRRKSMEASLTVIPVEESTSFYTPTIIAGPQNITTSLHQTVVLECVATGNPKPIISWSRLDHKSIDVFNTRVLGNGNLMISDVRLQHAGVYVCRATTPGTRNFTVAMATLTVLAPPSFVEWPESLTRPRAGTARFVCQAEGIPSPKMSWLKNGRKIHSNGRIKMYNSKLVINQIIPEDDAIYQCMAENSQGSILSRARLTVVMSEDRPSAPYNVHAETMSSSAILLAWERPLYNSDKVIAYSVHYMKAEGLNNEEYQVVIGNDTTHYIIDDLEPASNYTFYIVAYMPMGASQMSDHVTQNTLEDVPLRPPEISLTSRSPTDILISWLPIPAKYRRGQVVLYRLSFRLSTENSIQVLELPGTTHEYLLEGLKPDSVYLVRITAATRVGLGESSVWTSHRTPKATSVKAPKSPELHLEPLNCTTISVKWQQDAEDTAAIQGYKLYYKEEGQQENGPIFLDTSDLLYTLSGLDPRRKYHVRLLAYNNIEDGYQADQTVSTPGCVSVRDRMVPPPPPPHHLYAKANTSSSIFLHWRRPAFTTAQIINYTIRCNPVGLQNASLVLYLQTSETHMLVQGLEPNTRYEFAVRLHVDQLSSPWSPVVYHSTLPEAPAGPPVGVKVTLIEDDTALVSWKPPDGPETVVTRYTILYASRKAWIAGEWQVLHREGAITMALLENLVAGNVYIVKISASNEVGEGPFSNSVELAVLPKETSESNQRPKRLDSADAKVYSGYYHLDQKSMTGIAVGVGIALTCILICILILIYRSKARKSSASKTAQNGTQQLPRTSASLASGNEVGKNLEGAVENEESLMPMIMPNSFIDAKGGTDLIINSYGPIIKNNSKKKWLFFQDSKKTKVEQPQRRFAQAVCFYQPGTTVLISDEDSPSSPGQTTSFPRPFGVVADTEHSANSEGSHETGDSGRFSHESNDEIHLSSVISTTP",
        "D10_F_raw_pval" : 7.75E-5,
        "stringdb_database_identifier" : "9685.ENSFCAP00000012541",
        "name" : "9685.ENSFCAP00000012541",
        "stringdb_node_type" : "protein",
        "stringdb_STRING_style" : "string:"
      },
      "position" : {
        "x" : 304.3528931564156,
        "y" : 982.958114445261
      },
      "selected" : false
    }, {
      "data" : {
        "id" : "256",
        "Protein_ID" : "XP_023110865.1; XP_019687701.1; XP_023110864.1",
        "stringdb_namespace" : "stringdb",
        "query_term" : "THSD4",
        "V_F_fc" : -1.900786,
        "Product" : "thrombospondin type 1 domain containing 4",
        "stringdb_structures" : [ "" ],
        "shared_name" : "9685.ENSFCAP00000009311",
        "stringdb_species" : "Felis catus",
        "D10_F_fc" : -2.010068,
        "Node_Shape" : "D10_V",
        "stringdb_full_name" : "",
        "SUID" : 256,
        "_id" : "stringdb:9685.ENSFCAP00000009311",
        "selected" : false,
        "Entrez_Gene_ID" : 101094183,
        "stringdb_description" : "",
        "V_F_raw_pval" : 4.7921E-4,
        "display_name" : "THSD4",
        "stringdb_enhancedLabel_Passthrough" : "label: attribute=\"display name\" labelsize=12 labelAlignment=left outline=true outlineColor=white outlineTransparency=95 outlineWidth=10 background=false color=black dropShadow=false",
        "stringdb_canonical_name" : "M3WCK6",
        "D10_F_bh_pval" : 0.003469235,
        "V_F_bh_pval" : 0.009757922,
        "stringdb_sequence" : "MYKSNNYLALRSRSGRSIINGNWAIDRPGKYEGGGTMFTYKRPNEISSTAGESFLAEGPTNEILDVYMIHQQPNPGVHYEYVIMGTNAISPQVPPHRRPGEPFNGQLVTDGRSQEEREEKERTEEKEGDGGAPEVFTSGSAQAFPVRHPDGFSPHRPDDLVPAAPQSPRRSRDHNWKQLGTTECSTSCGKGSQFPIFRCVHRNTHEEVPESYCDSSMKPTPEEEPCNIFPCPAFWDIGEWSECSKTCGLGMQHRQVLCRQVYANRSLTVQPYRCQHLEKPETTSTCQLKICSEWQIRTDWTSCSVPCGVGQRTRDVKCVSNIGDVVDDEECNMKLRPNDIENCDMGPCAKSWFLTEWGERCSAECGAGVRTRSVVCMTNHVSSLPLEGCGNNRPAEATPCDNGPCTGKVEWFAGSWSQCSIECGSGTQQREVICVRKNVDTFEVLDPYECSFLERPPSQQSCHLKPCGAKWFSTEWSMCSKSCQGGFRVREVRCLSDDMTLSNLCDPQLKPEEKESCNPQDCVPEVDENCKDRYYNCNVVVQARLCVYNYYKTACCASCTRVANRHPGFLGSR",
        "D10_F_raw_pval" : 1.58145E-4,
        "stringdb_database_identifier" : "9685.ENSFCAP00000009311",
        "name" : "9685.ENSFCAP00000009311",
        "stringdb_node_type" : "protein",
        "stringdb_STRING_style" : "string:"
      },
      "position" : {
        "x" : 772.3528931564158,
        "y" : 982.958114445261
      },
      "selected" : false
    }, {
      "data" : {
        "id" : "255",
        "Protein_ID" : "XP_019693916.1; XP_023115307.1; XP_006935478.1",
        "stringdb_namespace" : "stringdb",
        "query_term" : "TFPI",
        "Product" : "tissue factor pathway inhibitor",
        "stringdb_structures" : [ "" ],
        "shared_name" : "9685.ENSFCAP00000012107",
        "stringdb_species" : "Felis catus",
        "D10_F_fc" : -2.354088,
        "Node_Shape" : "D10_only",
        "stringdb_full_name" : "",
        "SUID" : 255,
        "_id" : "stringdb:9685.ENSFCAP00000012107",
        "__mclCluster" : 12,
        "selected" : false,
        "Entrez_Gene_ID" : 101098813,
        "stringdb_description" : "Tissue factor pathway inhibitor (lipoprotein-associated coagulation inhibitor)",
        "display_name" : "TFPI",
        "stringdb_enhancedLabel_Passthrough" : "label: attribute=\"display name\" labelsize=12 labelAlignment=left outline=true outlineColor=white outlineTransparency=95 outlineWidth=10 background=false color=black dropShadow=false",
        "stringdb_canonical_name" : "M3WI50",
        "D10_F_bh_pval" : 0.017912379,
        "stringdb_sequence" : "IISTMKKEQIFWTSVYLLLNCASAPLSAVAEDAEEYTDVTDDGLPPLKLAHSFCALKADNGPCRAILTKFFFNIHTQQCEEFIYGGCEGNQNRFESLEECEEKCIGDYVKTRTETTLEKEKPEFCFLDEDSGICRGYMTRYFYSNDTKQCERFKYGGCLGNQNNFESLEECKNTCEDAVNDNQLDMIVNNTLLSETTLDSVNNDSFTPQPTNVPSFFEFYGPSWCLTPADRGLCQANVSRFYYNSVIGKCRPFKYSGCGGNENNFTSKNACLRTCKKGFIQRTSKGGLIKTKRKNKSYIVTLVLNIL",
        "D10_F_raw_pval" : 0.001591767,
        "stringdb_database_identifier" : "9685.ENSFCAP00000012107",
        "name" : "9685.ENSFCAP00000012107",
        "stringdb_node_type" : "protein",
        "stringdb_STRING_style" : "string:data:image/png;base64,iVBORw0KGgoAAAANSUhEUgAAAPAAAADwCAYAAAA+VemSAAAABGdBTUEAALGPC/xhBQAAACBjSFJNAAB6JgAAgIQAAPoAAACA6AAAdTAAAOpgAAA6mAAAF3CculE8AAAABmJLR0QA/wD/AP+gvaeTAAAACXBIWXMAAAsSAAALEgHS3X78AAAAB3RJTUUH4ggIEA0vYMWTYwAAcAhJREFUeNrtnXd8XXX9/5+fM+7MTtOR7jRN0owuyt4KisjeICLol5+KG3EwBBQQcKAoCqICMsueoqCibCjdbZpmtOlI2nRk333O+Xx+f5x7s5qWFqE09bwej9ukyc25Z3xen/d+v4VSCg8ePIxMaB/3CXjw4OGDwyOwBw8jGB6BPXgYwfAI7MHDCIZHYA8eRjA8AnvwMILhEdiDhxEMj8AePIxgeAT24GEEwyOwBw8jGB6BPXgYwfAI7MHDCIZHYA8eRjA8AnvwMILhEdiDhxEMj8AePIxgeAT24GEEwyOwBw8jGB6BPXgYwfAI7MHDCIZHYA8eRjA8AnvwMILhEdiDhxEMj8AePIxgeAT24GEEwyOwBw8jGB6BPXgYwfAI7MHDCIZHYA8eRjA8AnvwMILhEdiDhxEMj8D7LGT6NRgq/fpvj+Nh/4BHYA8eRjCEUnu2n3vYN5B5amIv/Z2HfRPGx30CHj4YPAJ6AI/A+zwG6kdi6A/3gMWe5N0/4dnAIxme9fM/D88G3t/gidr/KXgq9IiGBJz09wJXofKUqv8leE97n4Ubvx2oIQ3WljLkjVK//E0FCcACIT3p+z8ETwLv4xBCDPO9S+6GVUvUJZ87BaFJyspnqdPPPI+TzzxPuI9Vw2Wy94j3Z3g28AjBYNPWBiwuPPuzavumVXS0byFhGYTCOcyaNYsrr76OKRVzBJiAH5fMmWwsT+nan+A9zX0cmQ12R61YYltxdN1m7pwaJk2aQFdXF8uXLeZLF5/PZRefqdbWLVKQxCW8h/0RHoH3OQzOXRYDqNv/nQb4mF5WiW3bZGdn89s7/8yzL/yLseNLiUbjbFy7nDt/fS3rVi9Mk1jiPe79D94THQkY1soRfO7CS+jpjVPf2MTzzzxN+cyZ4um//VPkFY6lvaOLxoZV/P72G9nQuDDt5LLJbA6e6bR/wLOBRywkEOeckw9XPZ2b0HWdO+/+C5PKDxGg07hyobrgnM8yaXwIhM7tdzzMhLIDBQQAA6XUIAeZh5EJTwKPEOy40bpq9A03/Zot23vRhMNvfnULzXWLFVhMr54tHnrsGVo3bUPX4Jtfv4SN9Qv6JLEQ3sa9P8Aj8AjB8NJSp3zmoeLRJ1+ioyPKmoZavvnVc2hpeFtBkrLqOeIv819mw6YeArrF3b+/kfUNCxUqDsjdysTc8/rjD/fvPewango94iGBJJ/5xBzVs30jY0ZnoWsGRcUl/OCH1zK5olKsW/muuvSiMxk/voCJ0w7g/778fSbPmJcOMw3cw7UBX/szuxQfPDfEy+z8aOEReL+AGxeuX7lA3XrDD2nf1kxeWAdhMWVKCdOmTkTaUZ577m+YPj9ji6fx6c+eR0XVXEpqZonBaZgGoOOS25f+XvvwbGaP0R8qPALvN5CAxeplb6kf/+g7tLWuYmxRFkVFReTnZhMKBfD7TKRtkUhZdEcsenoS9MYtbAtStoVtScorKymbXknJtDKicYdTzjlfuEQ2yZD5v7K8PAJ/qPAIvF8hkx+dom75AvXow/ezft1q6levJOzXCQYMggENXVMYmkQIgRQBJAY6AnB/pumgCYl0FFOmTueIYz7LJ0+7SEAIN7PLGPKZ4LlTPh54BN4vkUkGcQALSLFq6UJVu2whuubw7NMP0bW1iVjEYdykCVTWzEUTPnRdRzcEj86fTziokZMVJisrC90IMG5iBZd9+0omTJsr+tMzPdJ+3PAIvN9gqCTMkFgN+J37syfuv0M98McbKZ1aTNnMw/nyFT9JS1df33vqli5WtSuX8MKzj7F9yzqK8n1MK6/kokuvYtL0AwQEUBieJvwxwyPwfoOdqbLDETvChScdpAK+FElbcOPPfs/kiiMEhIf8nQXEeeaRu9Vvf/FDpkyewJRpszn3oq9SVnOMgODHfdH/8/B0oP0GO1Nph/5cA/xcd+MdrN3QSW62wT//9iguWeWQ95lAmNPO/4r40/1/p217jEj3Bv5y982AG0v2Ar0fLzwC/09CZ/qsQ8Unjj+J7s5tvPvWv2mqXT4MDTMkDjG16jCRmz+RLZtbCWg2m9YsVxDDq3T6eOEReD/H8CaSK4WnlVWRTCYJBQxWrFixi6NooAJc+5PbCGYX0xtN8LdnH6B55WsKkRwUEvJMsr0Lj8D7OXaafCEUuq6TnZ2N0HVOP++8/q61w+ZdG1TMOkR8/6pbqV3djLR7+cPvbmGo6u0VSOxdeATez7Azk3TwzyWoFGsbVzF16mRSKZv+bKydkFAAymRq9RHiyGNPYfnShQT9Nuvrl6sd7eeB8GYzfZTwCLyfQbAbSU4qxaolr6mObRsoGjMezcwBjPf3RQlXlT7j7ItpaFxPTlaIf/z9aVyHljP4IzxVeq/AI/CIR1rCZUSsGvLzNPqJLUHYtKxdTDLaRsOaTXz/ylsgnYu10+MDoIHQKJt5gDj+M+fQuLaVhe/8i+aVb6mhzqx+Kd5fEOFR+sOHR+D9ETtlig0kWV+/VD38wJ8wTZN4ys/EigOEuxTsIa/hxpu6numS8lm0tLaTnxNkTcMKhkrgofAs448GHoH3Mby/pBpqU6bjvBkR2ydqB8d/3WM6rF7xjvr5z64nnJ2H7i/gO9/7CW4WFoAFKuV+xaKflP3HEen/n/G5L4lYQqLrgoBfsFM7d8DFZEislBp0nYN6X+/x9b/fz9/vWCMbXtPg/wlYCKKsaVqqfv/7G6mrW0Ssp4fHn3iWCRVlAmJsbKxTjU31COkglYOUNuXlM5hUXpPuMz1QJXYLJhLJCCkrzur6Wo747C7IMKSgWAgxeGib57n+wPAIvI/h/ZfyrpWmwXW7GVL1EulZoeY/9BOmTM5ibT3c96dH8RuKn1x+nmpsqEcTOgpJXk4ADQtlR3naskjaSpVOr6J0eiWO0plWWo4t4dBPnygC/hT5eT6CoQypJUqJQYRUDF9HvLPr/ODXP/jnu1e1OPIVUC8Xer9GEogQjzart958hOKxOdTXric3WMhzz/yVVCyKUlG2trWTtCCRcJf0hPEaJROLQMVR0sa2bWxlgjCQSsfGICVNIvEIJ3zqSNaub+PiL17H6JID0pVKQforlj44/psmAv8rZccegfdRvN8CfP8FKoEu4rHl6o23nmFWTTn1tavQEgYL3nyTjrYNxONR4klJ25YY8RTYDlgp9zWuCObOHEeOP4Ygjm1LlBCg6djCpK0rxfjJUzj66EN4/plnUUmTUaNLOfSY05n7iXMFFLGzYoePtSPmfsbska9DeBgGFhCjq6NB/fuVxzhoTgktzY0Y0qGx9j2iHRvQZDeaiCOU47Z810HoAt0UmAHY1glvvbMZW+mEQ0HysnVygxa5wSQ5wSS6SDJ7TimjCgMYooux+TFEbBV/e+I2fv2jSxRsAyIMlyvtkleS8Yq7ceSBr2T6Gob3hP9X2K1A+ciBR+B9FO+3znb9+ySN9f9W69cv4IgjD+SN197EtGzW1S5j64ZahOxESQvHVmzrTCI0MHQwdYVugG4ABkQsePWdDpSRRyDoIzssCPoVwQBMnJxHZdV0pBUhO6AR9tvkhuJMyI9CZBl333SxglbcNraDoZRrL7skjQBdQ149QJT+DK8BJPYCyoPgObH2K2QWepK6+tc5/JBpNNcvo3TiGFa9t4S25gY0J4pwLBwHhDBA9ZND1wWgEEJDoZBSsakd3lq0nk8fPg6/lsSUEiFMlCPIK8imefVCigrCmHYcXTkoZREMZNHRs4p7bv2W+uL3/yQQZvoTbCCBIMnqRW+rrZvX0b5tPaPysnAcBwfXASaVxsQp5eQWjGNsSfUAu9pMZ4N9cLmzn2nQHoH3L7htdDZtqlPhLJugL8obLz1Nx+YWCrOy0FUKS0psCUKApgk0ARoCJUDKftGmCYOEDaXVNZxz/vE0vHcPU8bloAvJpm0djJ4+GcOns62tlYCu8GkCTSqUEhgqQWGWzbaOlURalqmsiXPToaherLal6r4/3ELX9vWMGZWNZSXZYlk4tsABHAkOghVvm6AFGT+lUp10+pcIFc8VqGwQAZfE74OdEVWQjjvvJ6Erj8AjBkNtweEWsQKiNDYs5qADKnj39aewou2Mzg0iUzGU42DbCpUm8I6OJC3dhEcnYWmUlM/iR9feRtnMiWLR648rqfvw+5Novghz5h5AT283vZ3bKAgITEf0SUbdsTF0ia0ivPzsHXzmtC8pn2Hy0AN3IpIbyNY6yS6I4NjtOLZCpiSpJDjKfVk22BYI3UekZxtrGhvILpyhvv6jXw9pgfvBsD/FnT0beJ+HZHCTuoH/H4oUEGHJ4n/j021aNzbjNxTKSpBK2iQtN6Mis4CVUkgFSuD+o1xiJG1BSdlcfnT9ryibOU9AmM9/+TpaOgy0UBG+UBZTpkxhxdJFhEzICeqEgj6Cfh9+0yDg1wn6dHKDSeLtC3jjhZ8y/65LyVMryDXaMFQXjp3AsiGWkETiEElAdy9s74KtnbClC7Z1ptjeEWVb23raNy3khQduSTcReP+sq/3MV7VTeBJ4n8LQbpLu/xtql6tVK1ciNIWUksqqGsqrZ6bXZ6ZpnQ3EaV77jpo7t4RotJNtbVswkjYy6ZByXOkmUUjhSjEhNJRKExkNWwoSlsbU0iquuu5apldOE64zyaa4+nDh//vTaltPCzNmHoCp++jt7KB02hRMpxdppXBsG8dy48aWLTF9AqUidLUtoSjsAyGxHYklJY7jhq0UaY1YuFfgSIGjIJ5U2A7YdhJDT5JMxFi84N8c8clzVF7xrHQ/Lk/+eATel6AcEEma6xaql16YT8Dv8PwzT2OYmtvyNU3Zp9zBZKqnswPTVEwvncR5Z55IZ6Sd6fNqaNtax5hRJRx97Cd55dm/gtTd9Ejl+qyk4xJFKh0AqQSOcsk7qXQuV113DRMmZ7F40eNq9epGPvXJkxg1plzoZhEb2xo49ZyTaVpdz6TiYsbmKXQ7jLJsZCpJKuG+kskkiaSD4zgICSkrhWmYyPSYYsMEW6WVYdd35p6XUiRTgmQKLKlh2xIrBr0xScRq4cmH/8iXrriR/ukR/9vwCLxPIC11RZyWhkXqnrt/wYZ19dipGJoOvb29OI6DlBJT1zBNk+xwiLz8HBLxHgxN0dS4Cj2oaGyUnHn6iejC5l8vNNKwJsm0CVkolUQIB1tJJAJH6bS0xrAlOMoglhRMLq3mymtvYnrlNLG67jnV3V3HxIkm/3rlYU44+gIVt5KMnjgRfziHd99ayLFHzaZwYgicCCSTkIjixBLEIxGikRhGNI4QAtuyiERtpJSgg5Cgae5LaK4zTWiu28m2wLIU0RhIIbEcgZSKVAps2c26NUvZvnaJGlVy9AfQkDPaDfRPmRjZ8Ai8T8ABovzz2QfUA/f8HJCMGlNO/qgJVFTPIZmwmTV7LtVz54oH7/2TEkJgaBp6WpIF/dCyro4NDcsZ72zhyOPc3OTDjzmKxpWb2dC4jnDQh+MkUFIgHeGqpwps6dqfk0sP4Mprb6KsqlpEetaqpqZF+INRhNIZPzGbl179C+u3LuWSk06ls7Od9WvWsTw3QHHV8aCFIBWHHhNddeGzLBLxJCDRhMI0dQzDxpIOpqajawJDU+gamJrAAnThxp+VcjUC23Htc0sqpATHdn9nJ7u489c38qPfHIZLyD0hYSbuDP1TJkY2iT0Cf6zoj9s+P/9u9eSjf0IoiT+Uzy/vflBANu4i09Pv07jwksvF4L9XuM6rBK/84yG1uuklBAEQDoGsbGbMPgahrUGTvaxvrkUQw5YOjjSwVYrehM7kkllcde0tlFVVC4jwzoK/IWUEx46iaxpSWBRPyqGzN5tEsptljWsozA1x0OxK9xzsFMQTqEQCKxYnGo0Rj8dJJFIkEm4ih67rJFIOuum44SsNdA10Q6E77veGpoPmINFJOTaONLAcx7XdpcJJQKS3EyU12uqXqbHTDxUIP4jdWcaS5YvfVfXL/4NSik+eeCGFYyaLzH0dqRi5Zz5CsOvEITcbaX39YnXvXT/Fr6U44LCT+MP8/wjIAwL0kzfzfm3IS8edqOCjrmE9jQ2bEGQDeSAKOPqkL/Hlq+4Ul15zryiadDiWCqPQSdo6vTGYWDKXq677FWVVBwpweG/B06qjfRWOjOHYklTKxrZTKNXNzOrJPPP047SsX8sh80rIDcSgYxNsbSPVtomeTW20b9lK+7btdHR00dsTJRZPYtkSpRQ6riNN0zQ0TaDrwiWuLjB1N5FEEz6iUYfeuE5nVCORMrEsnVRKkLKgeUOE3Jwc7vn9z0D1sOt+XJmb76rO37v866xasZDt2zaCtIfc1z16cPsMPAJ/rFCAxS03/5gJEyaQP2oc3/jhTQJy6B8itquYZ+Z3AjCQ0kdjYyuKMJCFErlAOH28Ar513Z2iaNI8elM5bOvSmFQyh/sf/7soq54jwKGzc52qW/02UvXgSBvHUTiOwrIsHDuBI+Mcf9yx2CrJxs0baWysZ9vaRrasbWbz2vVs3thCW9tW2jvT5E0kSaYkKVthOzq20rGcII7IQmlhhOZH13UMITAMDV03sZWfydNm88jjf2P+E3/nM6ecTyQOSdskacP2DujtidOxbg3P33Gbalu1VCGtQRllO95mSe2y91RDYx2PPvY8W7Z2UThuvNgflv/Iv4J9DUN27l3HIyX1yxeqxYuWsHTlZr767ZtwbbN+B8uA3Kj3TSG0JViOQVPTJhBhEAGUynx6AMjjuzc+IC74v1somHAw9zz+z/Q4FQV08ep/nkDJKI5jYds2KVtiWy6Jkykby7GxZZKZc+fQkdCpb+miec0mNq1vZcvmrbRv76SnO0I0liKRckhZEsuSpCxISh9JlU1nPAtLjMOiACWy3aFqhkAIjXhKELVCXHH1LyipPlRUzDpM3PDzP4gnnvsPk0pqiFjQHYe2TT3okQRbVy7h1UcfBCvqurCHg5AgHK78/ncwDIOy6gP58S/uGTKgbZj72vfghmwMapiffYzwCPyxwuaJ+fdgahYTJpcxecZBwg2N7OljSTeOUwIlTZqaWoAQAt8A0hu4sdN8jjrhQnH3/c+lyasBKV577Qm1ZetqHJlESne0qOMopEOaxAIr5UrjpAMz5h7Olg6Ltm0ROrqiRCIJ4nFX4iZSDlEbeqVJB1l0iSJaunNp3ppF4yY/y5ska9oCtEezcEQYWwaJpEL0psL84tf3M7F8XppgfsCkevbB4u+vvCle/NtrlM2YwYb1Xai4xbhwiGhrA8nVC9SOBRCQiaM/eP+fVW3tcpQU3PSz24Eg6r/Ip96XsH9cxb6EPUoBsuja2sDsqonMnjOTwfZu/+GG/08/MjXdSoF0FI0N63AlbmBIe9eBdnNmo0iydVujWrzk30AEJVN9qrNjS1KOxHIUju0S2XY0enstaus3gD+XmKUTS0I8pVxJa0HcFkSUzhYnwKpYHs+uSLCwZTRrOkrYlqpA5hzM0SdfxdbERGJqNFE7j7zxh3HtTx9mTOkhAkIDCJY5Z5MZsw4RN//8bkaPnY7uBAkosHs28cdfX0VXw2sK2ulvcZtJikny2MP3o+s6F3zuIqpq5grQEUJn9zCEImKYn32M2HfO5H8OktrF76mWDaswjRQzqmrot3n3DJnUSOnghlyUDgSEEn63WmFQx8i0pFaZmtw4L/x1vut1dpLY0nETKhw3fCP7yJy2h1OKLVs7UI7A1P3YDiRSkLDcV8pSJGydbsugLSZImYXoWZNIylx6kz46uuKsXtPKu0vWM+vg01m93qbLGs1ZF32fUVPnpcecGkMI1r/xVM4+WJx38aWosJ+E38b2JQjnONz1myv54y3fVAv+NV+5JYkxUHFO+fTRqqFhJTNnzuK8Cy5if4n/ZuCFkfYSduxV5dBQX8u4cWOIRCKcfPb54oMuLvfY6ZRIR6O+fg1gItDTJrlE7DD+xPWAb91arza3rsbnt7Bt18sthMQUOo6TTtMUihQSaUmkk8Jn+LBiUWLdXSg7ga45KCUBgVKKuGawritFLyZdmzYQ79ZIbNuAKU0CfkFHe5Kli3QCgWOpPPh85syZw6hJB4qhcdlB96yvMZ4gZUJnbopWfy8Nkc2UFU8gzx8j1bmExx9YxD9felyFcybw3qKVbNpQSzBgMnPWHCpnHrDnjqt9vP7QI/BewqAKGOWAsFnTWEdeXgHh7HwGjjb5oMd2JSusrqsnsxmIYUvvXPJu2tSgnn/+AZSMo2wHW4AQCiEU4Lj6gCaQUuL3+1HSwFJ+RhcU4M9P8FZTI9mmRGgZ8kocBQlNEulx2NrdQzIOmoSi7Hw0mUI5MWYfMpvFKxtZskjj8CMP4bW3X2Hc5EJVXDw9HfsOpM99ONY44ANjbB6yKJtI0Meqlk2MznIYVVDI5g2tNDS2EImBIzVMTTJj+kQuPPezuJJ5aIfNzNeMaZH5/X9X8bS34BH444AAsMgKB7AiYYrHTqRvsQzZ8XdfALh/L6VEaIL6+kZVXjbDlTiif3NwBZmb+fX22y+xfn0dfn8SRyqEIxC21veBAvdYYwsLcGyFpYKMKpjBYYcczvOP/IFYVIEpSZkiXYjoVjTZymZKjp/xOQZd3RbbtqVA9iKlQkqHnvZm5lROYPXat1i6tIkv/r/z0bTXSCZalD9wpIAxg66p/wa4RRuOTFK3fj2FkwtJ+LI548yzaFj0Hi/+7U1SNpg+yAqBpkn8Ph2Sm7jx6gvx+wIqGA7h8wUYPXYCY8cVY6UUJWUVJBKC48+4QPQ35POnP3ffJrFH4I8FrnPlicce5lPHH8K0aVV8GI+ivLyc51BoStFQ30R5eRUCMUw+gk1L62r1xusv4Q8mcaSNlALHEYh0+qMjoKAgj6LCXGwLlB6gKHcqc+aeTEvLZh584FlKJ2Zh+wRBH+lNQiL6HGophLDJ0k0CY3PY0NKDtN1wrWFoFOSHufw7X2NJ/QJi8VayssNs3baRnGy/ys07JJ3IEkwfy0EIwcpli9U1V36bhvXLICfOc39/BT8BfvarPxNSBmZWIbkGGJpANzR0FEJzNQpd0zEMA10T+HwGunDo7monlbJ587WNBEJ5vPbqv1RpRTXFE0spmTaDaTNmif54/L5pO3sE/qiwE9Hp2nU2DcveVZMmjSaRtCkpq3TfqHZ8v9j14Ya8U0M6oIRb+OBCDrKBRdr+fu3Vl3FUDMexkQ5YGihNoaEIBE1Kpo4jENSREpTKIitnBjOrjyOcPUUsW/qmat2qyMmyyAopgj43mwoEWtpuVel4qaNsHCCZSpcz2tATE8wcU8mBx10oisvmqj/e8yNysicyZcpo1m94nty8XAU1IkNggWTlsiXqBz/4FvV1S3F8SayIWxocdBIEBPSi0NFxHIfq6mpmzZyNlJKUYzNz5myWLlrsnpemUEph+/wsWbaMVStXkJMVJD8/RGVZCbHOtazaspJ/Pf8HppbWqE+deCFTqw7ZZ8sXPQJ/lBhuSqdwa+fWrVnJmNH51K1ey+QZH8C5MgyUzGwQmWOl6/QcmY5QpeuLG2vV8y88xahCHWlLHB2EptA1RTDXT8m0iWSFTfd4MkxO7mQOPPAcAQWAn8WLVyM0P23tFllRSSgoMDWJroOW7qulpx1a4OAI10MtFTgO5BdN5TOnXwwUMH7SoeIrX7lePfPs5QSCggnji3n33T9z8ME/AfLJmAD3/+VPLF+xCFtYmAYIPxxz9LEcVHko3/jS5UM6dWSy0/pt3JPOHHinBtZd29QueVetrl3M2saVrFixnE2b1jJnVhVZQXjlpceZsqZBffKUjHptsi/RZt85kxGLAZP7BmKgz4qhXLZ54elHME3F0cecgLswjF0aurszYaCiorLPc6yUcp1l0Feql3FevfD84xiadOPG0nVSIW2ysnxUlk8gK9sEpeOQTXZOJXPmnDxApdX43EVforGhlrUNS0gkU5hRG7/uVhPpmnILFUT6c5WGShPYkTopx+DwT5xFfvEMkbEzx449QlRWfl698drfOP4Ek4mTCqhf/boqrxibfo9i2ZJFKCFxgpA7Lh9HWLy7ZCnf//rNQNaQ+z/USTUASoHom8oESKrmHCOq5hyV/r9N44qF6ifXfZ/Fy19i3tzpCBXh8v97VN32p8cEKnc3iyf2DvY9nWA/w2D703XCrFq6QLW2NtPT08OEKaUMrjj6oNCYMaNaSEfDsRWKJIgUCDvtVXbPpqF+qXr22UfRhMS2YjgyinQiTJpcwJGHzyMnNxuhAihZSEXFccyZc3q6SXsOGzduV2BSWTNXPPbsS+Lhx15k/JTZdPT62N5rsL0HtndDRzds71G0d0FHj2R7l00iAbGERixlUl51EG4WWJC+7LAjvyyWLbd56oklLFu2iTHjJwEODkkUSeYcOBN0h1COiT/owx/M5oLzLqF86kyh0hlbKJN+CenG1FX61T8ETh/wexOFP/0KIwkDeUyvOVo88NR/xOe/9C1aNnexdOliDppbznWXX6IQUTJdSvYF7DtbyYjFrvfAwZJTAgmee3o+eXl5dHT2cNKZn/uA6ZPDn8sZZ5zJU0//hcoZU4GYUviEIEhGbXzxb0+j6ZZr/6oEowqzOeKIueQXhJAygZQBpCpg9pwzCARLBWSzfHmTWrJoNV093UyeMk6dduqJAjTKag4T8597jVXLl6hHH76PulXLqFu1FA0HQ1No6ZCUEAIp3frjssrZTKuYIzJ3xlX5/cAYjj76G7z66uP4ApW8824rvYmNKqFFEcrC8SVRBqBs7FgCw8jhlE+fgYbRf4+HM1ne545lpi2632ferQMhzvr8t0RVzcHqlht/wD/+8Q8OO/xgbr7yEnXe57/G1MqjxL4QavIIvFdhUb/8DfWff73A2MIwx3ziJNxSwB0fwwcbPyKprCrnlf8EsewOVq58CyVzVM3MIwVYNNSvUM8+dz+hYJQxo0MceOBcqqsnokgBGpbtIys0iZKphxMIlAsoQCn41a/vw9R1KipK6e2Jpk2CAdlRMw8SP555AGAz//57Ve3KJaxcsYwVK5dgapqrsiqBLTWuv+Hn6WtOk0YI6uoa1SOPzqezYytCTGfBgg7un/97pGkR1bcTCusQs/DnC4RfEQhqHP/JE6iaXPW+CZGZVNI9u5f9EnvG7KPE96+5Vd1y3df45z9f4dBDD+aR++/g3M/71bSqQ8XHbRN7BN4BO7FpdwPDka7f/nXtz5uv/y6jCoKMLp7OCadcxM76Ou2w4HYaHx54vhLpxKgoG8trrz4OaNjOOGpmHgXEuemnVzB1isGxnziUQw4uR6koSqWwbQPbyiEUnMykyYcTCEwREEYpWLa0U23dkmTC+CDt7Zupri51Tci+0xuYDKFz3kVfFpl7uGLpYrVi+VKWLVsKCD5/0cXMqJk3SHItW7ZM3XDDDYRCIYqKCuno6GDz1i0Yfh96ro/OWCujx40i2wyxNdaCLyyIJrs49tgj+09hwPkMfQb/zXA0kT7HqtlHiB9e93t1w3Xf4a23F3DIwfOYf/9vuPrWGbi+gQ9rA95zeMPNdsAHJ/BwcBeCDSrFuvr31LcvOwu/3+SiS3/IZ8/4onCzjgYugJ18/m4ROMJTT/xKmf6tjB6dAmWQSI7l6KPPEJ87/3Q1ZWo+nzyunClTchAiiVICxw5hmGPIz59BXl6NgCIUIWSaZKecdJlS0mbiBB/HHHso55//uT1YlTsOI3fHj7reaYCTTj5JNTY2kZuTTzicTTQaZXp5KTPmVGHmKlRWDCOo6NnaSdOaWrZH1nPIQYfQ06Zx6/d+K3zkIJT/Q091HHy7pVtTvOQ1ddP1l2EntnHwgQcRzhnHV35wm3CdaB+PLPQk8A4YWofrYs/XRybu6vanql/+hvrDHbfiM/0UFk3gs2dcJDIpg8N9/tDjDM0I6o8PawP+b4Po4aCDyjCM7axd04zQAlx19QXqki8dRGnpaIRwS+4cx490CsjJqyA/fwY+szhdXuh3W8wieeCRB1RvdC0XXXAe/mCMSZPzAQuFuZv3Y8drc4WS2wL3pzddpxobl6FrPrq6O7j33nupqqoR7nVJHBwkNgoHASytf0tdevlZLFJLmFA8nQ09a9TUnBphCP+HvgoGX58GAqrmHi6u+vEd6pYbvsvmlmY0fRMb65eqieUHD9IqVF8s/KOXwp4X+kPCQE2m/3tXba5d8pb6+S3X0by2ke0dcS7/wQ0M7rjxYcFhetkklIriyDhr19Xy1pvP8qUvnsj06dloohvQcFQOfv80ppYcy5jRhwmfOS0d483CdeBYOPSwsukNplYFSLKe1fVLOPyww0T/de0uhiuat1nTuFS98u9nmTw5D8NnM2NGGVVVVQP8URoGJj6C+MnCRxYHlB8uJo8qJ9YhWb6onj/8/s8ItAHllB+lNumWNFbPOVpce/1t1K1ew/ji0fzxrl/hTlPsr/jKkHZvqNAegTPYSSeNoeW9O2uVtKPdpQGKVUvfVDf9+Pts3NBEd0+UP/7lGUqrjhA72L59B95R7dzVYxp8fpLpZVOQKsn27VuYMWMK5533CTRtK6gESgWx7WLGFB3D+PGnCl2fNWCOr87AiYEvvn6vKpwUo+aQACq8mcu+eVnf+8SQ89kVcYa/X5IXXnyccEhimgkOPqiaZ595+n2TWTR8nH7ihcQ2+5Bbc3juvleoXV6vMmEyIcRH0Mpq4PNw7fyymQeKnFFTqV/bgi7caRj9YSWZnr64d+AR+ENHZkqCRe2yBeon119JS+t6ojGbr19+FdMqM90mPkzrxc2thjhCiyKJYqViZGeHQSTTE/9yqK/vZcGCNsLhGoEzCpwgoLCJkqCTKJup635XLdzyL7U5VosvrxdztE237GBM0YS+cNdQwu5K0gz/G42TTzmTeFIxeVIpV3z3B7t1lQKdi8/9ipg4qoxskUvF5Cqa61uHbTX00UljVxKfce4XaNncQcCv+PezD6vhJPDegGcDZ7Cb93zXb8vs1haNK99TN/34SprXrsZy4MqrbuSM87+485jvf/XMXalp25vUti0NpFLbyckNukXxyo8j8/j731bwxmtNPPLoawLbj7W8TinTwlczTvyr7mXV3L2GTZGNGPlgWxFKy4rwdQVZXruBo+eegYOOMSD0MxyGr98dosEohRAmJVMPFi+/VEt/yqM5XCr4oGO6DjCTs844i/vvupsJY4v41z/e4dQzPtuXPdmvg+/uDR3eadjvxBpOxmlUVh9Ee3sU01BsaF5NvwTeuzLRI/CHhkxubYrTPvtJ1dy0GkODSCzBc399ifLqQ3YzYWNPG5UngW4sa4NqaX0P29qCpjsIZSKVnzVN7dz1h/toXuPwyMP/ApVDd12TeuTGW8keZ9JRrSutKhsKJdVzplO3ZjXjxoxh67pWisdMYmrVdFZvauKEyjg6SXTMnSzqnYS+hoR33PdkMqEGv/X9jul+L6ieUc2WrVvJzxuN7tNprNukplcVp6crfTRLerBDSqdq7qFi2vQZyk7FaG/fTCZ9dW9PPvRU6A8FrtRdvfxddcGZn1CbNqxGSsn4SdN54rl/7gF5d0/1c9/jtsOBVlpbX1b19U+STKwCYjiOgWPnsHZNggcefI0tm3XOOvurlM84UCA1/v7UU+QLKAoaRONbkUaKWCzB8jdX070sSarOT+dyibVFUDp9MqWzxrCw7XWVpAeb1O7dkkFdHWU6dCTf/+27gepZc8TJp51PZ1cXMrmZO2+/klVLXlfuZranKY7D+xiGns+OxNSZUVlDpKeX7Vs3DXrP3gzNehL4v0L/ZIX65e+qn936Y1rWNWFZFhMmTue5l/4jwI9C26nUGoqd7+D96rkQFhAnldyg1q57jWRiA4bejVIOjvTT0tLNY48+yfoNEZRTyMxZn+Sqq24WSPdxb+7qYG3tSkRLirYyxZTCMJamkR8u4rRjT6VmbJXwHW9xy59/rDYm66mcPYum+iYmhmeoqdkVQzzR2jDnOPTnHzIEnHXeeTTWr2DLplpys0bzjxfuonLuTcAo3L5aH6Vs0gADy3KIxaMUFI5ioA7h2cB7Fbu/4HZUkVy1efWKd9Qdv/wRbesbiSccHn3iJcqqDxggdf/brK7+DovQQzzWrLZuW8HWbasw9RiabiFR4ITZ1BrnqafeZtMmG585Bqnn8N3LrwIM0NzEw89cdBFPOhZ6UHD04TOZVFVK9bTZQiDQ8SHSbQBO/fSlPP3Wg0TWSKbmlfP8/Bc56Ti/KptaMazH2I3X2ulz9bF7rWn67797zarv/7tC9awK8dCTD/P3J/+onnviDkYFNX537QXqaz95vK/K6YM90/c/zwwcWxGNRhk7rnjAe7Td/vsPA14m1ge+sS6h6pa9oe741U1sammgoz3CH+9/jrKag13Jq0SfM2X392T3fAZnLKWAJJHIBrV503IisXUkExswzXi6jtfPps2dLFu6loULm1AqjFJ+pApz7DFn8K1vXZPWBAz6E0zcuUqKzPkNJZrEIU7t5vfUdT++luqpBzK78iBWr2zk6iuvGXI5cdyWrt20tq5UW7d1UDSqnAkTZqWzlPy7eb2CHQm9qzvnbmhfu+BYVTKulyMOOxxfwTzmHHt+uvxx58PL9txeHZyyipI8/dBv1POP3UR1dTWnXfgTSioP30WBw0dDYE8C76QX1a5bYGQkYpzf/uKHdHVuJRaT3PPgc0yrOniA5N1FfHSnCyjj6YVMxhL0EIs2qtra/xCPteAzU2iGg5QCVIgtW2K8/PJytm7pxTTzQRkodOIJxcTJJQxOGNGGVODsxAurBJrwUzXuYFE98TDVuLyJwuAERhUUcfnll6tjjz0Wv99PY2Mj4dA2xoypJxpbRG6uIhgajVAHM2FCnoISsWsCD7ze/v+rwT90y3h3uF0mkMPvHv6HuOrLn1L1a1sZ25vE2TpV6aMHxNoHhpkynvE9VnN3rPd2EO78YyFYvWo5JZWH7Pi+j9ik8Aj8geA2hfvCWScozWknmUzyh3sfZUr5gYOqUzKJBcNBDFqcapADpF/yRuntbVaLFv6NSG8zpj+C32fjKMAxWLN2E6tXr2fz5gjKCeHz5aGk285GoRGLOwSDg1vBDEz66FfLnQHvcb3EQrjXoWNww9W3iC984Qtq+dIVHH744YwdO5bnnnvOHTqu6/h8GzjyiAgV5UVADynLYdv2VrZu2cDoMVM+0B3uLwBxu2YI4X7tn8g40CEW55vf/Db3//GnFOWkqF30LNNnBVWw+IABc6Zwx6z0HdNK/+3AJve7SzL3fbZ0iCeSaJqGrme0hz0defrfwSNwBuJ9/t8HV/L+7NqvqIDeRdwyOOCg45lSfoAYTmUTw/25GPyGHUMlruTt7m5UC997it5IM6bpIJWD5Rhsbutkw4atdLRHsByDUDAfxxYopSGVSDdkh6LCHEJ+f/pD9SHkdTeIX/7kcrVxfR2rVtZhO4qzzr2IE04+m5LygwSiv+zviiuu4M4772Tp0qVUVVXh9/txHIdUyiaZVKxfJ4hGFD29Dm1btnHoIcczesyBfX2tdp5bvjMJlckKiwMRtq9doVrW1WFoDoYhaW1ZR8mUCQgh0DWFTpLTT/4Eb732NDgREkmb6TO7VH7JpwQiQ1C3HhuitDUtUksWLeQz5146qJVtBrvTDdSxFZbl4NgSTRv8t/1/99GS2SPwHsEGkqyrf0+1tdSTFQ6QkAZX3fRb0dcWJ43hVT7eR7O2cO3dGD1da9U7775Ad3cjphnHkRrd3VG2d3TT253Acgx8gVxMCdJPeiEpHAWOLbEshZKCkpJp7LiILCDKZV84W7VvaULaSTRNgqN44rGHmP/oE9xz/9OqtPIAkTnpmpoa8fWvf13dfffdvPLKK3R2djJt2jQqKytJpkYxc1YhUnVz6JRSSqfPG5BbbbK7cLtPKjLx7Y31i9W/Xn6crZsaaN9cT9hv4zMhYEr8pqB5ucDQBbquu1JQWIR9KTq31KPsOB3tW6mOWWpC9SeE61RLEdvSoP710pM888RfCATDtLVtUJd863rh9t8y0ueh3j8RRGlIqbAtScq20r3A9v7QM4/A77fVDvq9Rf3yV9X8+++gurqaFSsb+MvjL6Z38MGl5YP6uA+1dwc5stOLRbiSvbOzTr3x5rN0d61D1+PoehIpBW0btxNPJlFSx+cLYUoNW3fnFknpztaVEvLyi9i4YROmqaGkycRJpUMmPrhq8y+v+7qKdjbjSIM5Bx1NaflsEIKHH/oL69av5Yaf/Ii/zH+agZKpsrJSfPGLX1RCCKpragYUHti4ki1FvyqaaROkDbnkoRJ3gHovFJBkTe276re//AE92xsoyJLkZ2uMy1X4TYnfB35dYegKQwdTd+cMa3qmH5eEsI5jbybZ0UXDwhQ+Z60qHFOKrtm899KDJLduYEx2hI7eCG+8fC+aTKovfOf2vs6Tw9nHOywTAbPnzuGBPzgoJdIq9N53CHsEhp3ouQMdH/324m23XMXkCUW8/I/X+ekv7sKNOe5aygyydwd9pHTHFuAAcdrb69Xrrz9KV3czPl8SIWxAo62tHaVMDD2AFKAJgRSu2qbjSgFXbRZs2NBCbW0jhflF5OZnM9i2c3O0NzQuUfWrFqFrktvvuIfx0+e5k+6Bmplz1Mknf5ralctpql2iSqsOccv70pvQzJkzReY6+ombuV8ftGtj//1trntP/e7XVxPtWM2YvBS5IUmWXxEwFT4TfCaYusI0RP9XUycU8BPMChIMhZACEtEYvVGbSPcK3v5HAwnbNSUCogu/UMyrGcuiFW10dkvefetvHH/yhaq49FDRX9jx/qpvzdwDhWWj/L4gjfUNHPOZjH2+9+BlYon+5IOBs3j7qlr6somSPP/oPUpZ3bS2rOfzX/w2JVVHij1RETOHGyyNLKCH2pUvqkfm/4zt2+pBRVGOQ3d3L+0dPQjN/QxN0xCGQJgC3RDouoapafhNjYBPIxwOs3lzJ0LLpqvLJjd7NIM1Awfo4e47fs706dM59MhPMb5stkBkiOcOD6usnI1lJVm1qrbv3gyVSq73OgZs5sUXf602t72joIN+59DOMJyzyL0PzXXvqTtu+yEdm5aRH3bI8kn8poNhOBi6xNBdKa1pYAi386WuC0yfIJwVpHDUKMaXTGF61QwqaqoomTaRcaMCFIRj5PnaCWnbUHYvjhVFkxGmTQ4TDkE80s6137uYntalyrW502tiN+Y8x2NgBoL4DI1MFlhGFu8NKnsSOI1d32yLhhVvqHfffplgKIQlfXz27Iv/i2bfGambpK2tQf31xQfp6lpN0J8A3LGetqXQhNtqVinlplYohVDgCLcBm0q3i3UcgZIavZE40WgMwwgiHJ3JUybieplxz1PF+PcLDypBBMNfzKXfvU70qbpK6xudWTN7DuubV6c3t10hyXPP3a7GjNHp7V6AofeqoqKj+xxXO9zjIaZEv8fdomnVu+pXt/6Azs1LKcpzCBhgmhKfBqbuNo7XdImpg66Bpqv0Jibw+XwEwwFyCvPxF+RBIIDp91GgHGQqDjKBkHFMIUkhSFqKVCpCwAxSVGDS0WuR6G3jsv93Jrfd9ZwaPXGmQO08htwPjRlVFfT2xLDkFvrHmu49eBI4LRHE0Al+DAxlJPnVzd+nc1sza9a38+0f3MqukgTeH67KvLltpXr++T+wZcsyhOpGqUS6Obr7Eprbb0MXIr1o3ZehyT5JpAk3xCIw2bxpG7quoQsbw0ixtmEJ61a/kZaMEeqXvaHeevV58nOCzJx7FJCL69xhkHjRNNcOVHJIf68dZg0n6ehYSVFRO0WjNyLUKtza2OGxgxRPh8saVixQF551PG3rl5AdlAR8Cr+pMA3wpUelaJrA0EDXBFp63JOmucQOBHyEc/MI5OUh8vIhOwf8IZTQkbiTGFxHl/s3ui7QdUClKMw1mDQGgn7o7d7ODT/6Bs2r31UIa4cNbMekJ43yGbNoad1CV+c23M0ykygzRGJ/RCLZk8C7hOt1fuGxe1Uy3oFUiv/3te9TVn3YHqvO/cdzyfvOOy+qZ5+9l0AgRsCforAwH6Xs9KJxH72u627UM71wdFzb13WSuo3bw1l+xo4ZT92qTbRtaSE7K5+ionHEInG6O9u49abr6O6Oqk+d8FkWvP0fxuZL9JCPT558crr4buA0e7ex+QN/+TOFeVnp8SwDnUw7KpE+M8D6DU2MHzeZlo4uRo3uUlAkdm+Dc6hfsUD99MffozBPkBWwCfrTpDUUpi5cSatlSOxet0tkdzMzTZNAMEwoLw89Nx9C2e5laBEcx8GyLBzHHTXj3keVJr+GJhS6sCnMD2AGDbK6BS0bVnD+GcfzwGP/VtOrD+3zwg9//TqllQewYMF7jBobZP2qJjW5smivliN5BO7DME3khMXa2tfVn+/+OcVj8rBlgFPOzjSi203pO8SLvWHDMvXAg7+nfVsjwZBNwA/FxfnufN10u8eBqqamKzcxIz1BQUOA5k75C2f7KCsbR1Y4h+6eOKXTxjFqdDFKGqBGsWLJajZt2c7YUUW89+ZfiXRtwSwq4a9//QeO9kM1tfwAyitnUjnroPSGJHn4L39QWWEfSmhUVs3c9eUQ4rDDL+D552+gujKLrHCYZKoJv68INywT2NF72/cDCaS47upvsqV1BaNzFCG/hs+U+HUw01MedJHWPAZI3QwBDU3D5/MRCIcws3MhKws0g0wTajuVwk4NJrD7wp2UqHQ3f1spNMcmbOiMG2USDGZx6ZfO4T/vNgChdDFKBgO96CYVVYcxY/ZaqmbOZHLlwWJoNKLvcj8iWnsEHhayL6xz289+xPSS8ehmLpd85Xu4Oc767qfiDXCCrVu3TN13761s3VZPUWGAKVNG4/ODVBZCSNf5oQYsFSn7+yvpoGlGeuFJcnKDlE4bTzhbA2XT1bmVseOKUNJG6AZSmtzxuz+zbUuM+uXLePGZP1JYkM32jigpG5597nks+XdiKUXp9ApVOWMm1dWVPP7YIxiGQen0Cspr5g4skR8mPupnypSjRDSSp1pbe6moKObtt/7JMcfMwg2tDUbGlnfvrUPDioVq/ZoVFOU5hAKuh9mvCzdEpIGpuRJYiLQ5oYORlryuA0vH5zPwh0P4ssJg+EEKsB1UMk4iFieRSKUJ7I6IcsnrvhzHwXIEtu1g2wrHkTiWjW0LSkrKd+PhGlTPPlTcNPvQAT/zCvo/JgxJVifJc4//RZkiTjSS4gfX/oxJFW5d757n0SZZu3aR+tMfbyYWb+bgA6eQnePDkUkcx0JI5eY1AxljSSkxKLsH3MWH8DNmTBFjx5iEsty/6YnE6I3GECKA0DQcKVAqSMHoGaJgdA7lNYexdVOt2ri+kallh3LE8V9kxaq11Nc3UN+wkk0ta9i4roknH7/fndyndK6/4WcMbMAOw6mQPmAUF33hal599TomT8mlsKCArs4WlZfvqpLD19S6qvMN13+PrKBrfwZ8wnVaGQrDyBBVoWmiz97PDIYTQqTTF3VMv49AKIjwB1y9GgmpOIneXuKRKJZlpcNsrgR2HPoy1aQjcGxI2IqEJYgloTeh0d7j8Ptf3UpfXHjQNb9fF9HB+Kj1aY/AO8ANadSveEstW/gaJdOmsapuHZMq5vTZdcN7U4d7VG7ctal5kfrD769nzFiNg6fNRNOiKJVEExJdCCypIRxXvcsQWQhXGve1KJUaCIOi0cVUzSghnlgDpFDSpG5VE5owUFq6X5XUmDv3CPqHVds89+zzVM0oY8LUKo47+SJxerqJXd3yBap2xQpqVy5HKsHM2bOprJqbbsD+fvFQHQhQXHywaNtSqJ59tpHCwhqWLP0HF100bxf31+bqK7/N5vXLKMxxCPgUhu6qzm5yRsbzTNr+TavNaft1IIF9PhOfzwe67rLStlA9PcR6e4jHYlgpB1sqHJlWmxE40i18dBRYtvtK2BBLavTETI779NlMq5yzG9f/8cMjcB8ykhcgyS9u+g7TS8bz5rtruOGW3zOwomZo2dvAooV+OSoRJFmzdoF69JHfUF4WpGi0D12LgbDRMgmzAvyaThIHpVzVUEqFLTNeWgXKRBGiqHAsRx19DG2bG9NFCxptmzuI9tpomi99DgKlTMYWTyZj1z750P1q2tRJxONxjjv5LOHapq46O2PmEWJGzaGc1bcBDRzNubvtf/KYVnIOzzz7BCd/djrRaDeuqTF8/fSjD/xJrWlcwqgcSSgAQZ9r/wZ8YBpuqMg0tLQa7XIzQ2StLxaclsCmiWForlouLYj2kOhop7ezi1gshmVZfZ5o1ZcnLrBsRcqGlO3OLk6lNCIJk+JJs/je9bftphNuR+xODvWHvWo99CFtq9YvUaloJ+vXNXPRJV9nevVhYvf3unTXDCKsWfuuuv66rzCqyKGwSHMlLykyiQJ62hkjNJUObeho6ZBJRmXUhB8hwowaVcrRR5+Msi2ikc70gtRo29KJrgXRNdP1rGoGQvMxZuxEXAni0NSwksLCQg49/Cj6ZzGZ6fpgd0Iffa9MJtWeVOYEmTr1cDZuEDQ2dREIjOKVV15TO2olDrXLFqinH7+P7ABkBTV8foHh9yF9fhwzhKPnIvVCUqKQlCggJQqxRD62ysEiG0cFUQSQ6NiOwrJsUskk9EagqwtneweR9nai3T2kUikcx81UcxyJLcF2wHIEjtSwbZ2kLUhYBpGEQfGUmXz3qptxG9z/t9Mi9w48CTwQyqZ++evqj3fegi8QRDfzOPHMgRMUBi7qgbnFmYL4TFZXlK7uWvXCC7/hxJNmYegJpEpiK5muCeov9NeERCkNE4mSAlsIhNTRpURJA8cOUVBQwhGHn0l2bo6or1usoBupbLZt6SQWTSJ0P5rMRK1NxhVPZHTR1PSmEyc/L5u2bp1I1Oo77133e9odSTI4p7mmpkYcd9xxas2aZsrLZ7BgwQI+8YlPDHm/zVXf/xptLbUU5gj8PvD5TPD76HAU6zbFUAnwaQEMXUfTJKPyQ0yZNJbcgMAn4vhU3B05qhJImWDbtnYSqSThLe34An6wHLq7ukjE4lgpJ+3AcjUax1E4NliOImXpJFKKRFIQSWh0RP1c/92bmFQxT4CZbjCw50to77a08wicRpp4IsWtN15JMt5BV3eUO/7wO4ZWGWUwvHrolr91dtarP9/zU4rHmQjVhVKOW+rnCDThhoEycG06VyVUQqFJVyUXGEiVRf6oEg4/7DNk544R7dvrVE9ki7shOBpbt3eiaYY7A1colGYiZIAxY0volyAOj8x/gGMPm0Vp2Yw9uisZNXt3cdJJJ3H11T9i69atBINB7rvvPhWPxykrKyUa7SQV2c7apmWMLjAJhUwsErQnE6SSCRwbkgmYNrGCPz383ICmCEnWLHlbbVy7gikT8mndsJrnnnqA8mnjKMj1EbEcOiI2fqMDXbPQhUQ6SWw7LXUdsCVIqeFIhS1dG9iyIWlpRBLQEzM59lPnMqniQIEyQWgfWdjnw4ZHYCBDvuuvulx1bG9FCMH/+/o1TK3ccYJCJpIiBtmM/fW1HZ216q67fsL4cYH0NASF42QmB4CjC4QCncHzc9w5uu4DkcpAyQAFo6Zz0IFnkp1bJJKJNaqtbTGCCEop2tt7iMcchDBRjkQTAiUMFFnMrDmM/kdrkx0KEQhnYTsZ2/b94eoJu1rFOx6nqqpKjBpVoOrqajnqqKPYsGEDACuWL+Gf/3iW7VsaGV0Yxqen2N4ew/JD8czx9Ha2I7YnMG1BU/1a1tWtUVNmZDp5KqbNOU1Mm3MS4DDlYJvDz76RhsVvqUjnZrra19K1tYnWtjrywgam1oumLLR0m1cldaQSONKt3Eo5CssRxC1Fb1KjO+6jsLiKb131MwGhHWZQfVj4qGxjj8AAKOqWLVAv/fUZivJNcnOLOPWcS4bNdR68M/c7vSDKo4/dodrbaxlVpOOoKMKR6Lh2rXTcOKbjOOksIFcSC6GhVDreqwwQOkqGyS+YxkHzTiA7Z5KAOKvr3yEWW4+uWyTiSVo3b0PXfK6q15cnbTB29FRGFUwekFAg8fv96HqQT55+jviolbwrrriCK6+8klgshmEY+P1+It1tJCLb0GSEcFjQ22OhmRAMG/T29hKPJMhF4DcNhCN45qkn+fbVGS/6gPvfVykvKZtzhkCkgF6gB3tzrXrn9Wd55/XnKR5ThEkMjSSakigcbKlj2Q4pG+IpQSSh0xP1MWr8LH5211NiZ5rWvo6P/Yz3ntduV50fUjz56H0EAzpt2xP87PZf43aj2J1juhU+jz76C7V9+2p0MwUyCcLNKeibNKsppON6UaWUOOm5gv3NzgUKHaWyycsr5dhjvyRcZ0qKeHyj6ulej+mLI6WkbWsnum6ihBs2kiKdoODojBk9hf7FKFm5eInSDD/xhMN/l7+9e72dKioqxE9/+lPV2NhIXV0dAZ8frTgHI7mGZCzJti2tBP3uXhUO6sQ6esiT4NMUhnC90s1rVtC8ermaWnHggFRG2Vds4U4LzDjadCAbY9woccQ5BzO27LNq8dt/pbnunxTl+DGJIIR0bV9bw7IE0aRGb8zPqOJqLvnaTbgN8D5Iauzu46Na3x87gT86ZPKOJShnyB3sV39rly1TD/zlbv767COEs0L88OobqZi1Y0rc8HDJ+5f7f6m6OldimnGQEqW5CQOkyek47mcK4eYWazooBEq675GajpABlMoiL38axx57YbqjBfRG1qjVdf9BEsFxkrS1bcd2wDAMVNoxkyk8kNJPZdWB9Ne0gpI6G1o2s2FDC+d8bqUqm3nUR75XzpgxQ8yYMYNTTjklvX91cPWXn1eO5hDvdoimlY0xBTlEe3qJRRJuDgZuof76NStYU7+IqRXV7LziK+NUzCzhLEBSOvtUUTr7aKKt76pH7v0Z3d3r0J0oSlrYtiRhaXRFNArG1nDJZT9mfNmB79N0b9/Gx07gD2s1DZbkbhECJGhavkA11K+kqaEOXdfTdicsXrqShYuWYjmCRMrC0HRi7QneeW85Z5yfyUB6v37Gce7580/U9o4GfL5U2lkFKIUUAmyFUjampuOQ6Zoh+5J6pVJoQgPpR8rRfObTnycruzQteU2gi40b36Orux5Tj7tebM1AAHZawgshkFJDigCjCyZRUDB5gANIUjPvUNHdk1B52T7qaldQNvOIoU2bdhO7J7l37FwhqVuyQLW11DF5vJ8xhX5atyRROmjSIuT34cQTfc48VxlxuOO2a6moqFATyg8Tu55qMVAz0NL3LY/w+KPE/10zl66NteqBP/+Kba21KCdFd8RiVHEFF3/tBsZPP2hEkxf2AQJ/WBB9EjdJU+1S9fTT82ldv4b1zQ1uP3PphhRsW5KyHGIJC4Sb/1pTPZvzzv88ltS56JJLBeg7CSNkOlC4n7V582q1sWUlgWAS5QiULpBSoaEh9PTScsAWEuGkw0aae1ypFEL34TgBhCrghBMuJit7uuif0Zugp3eDal6zEN3XiUCRiqcwDAMpASVxbFd9RphIFaaq6lB2nHxoctEXvsQrf59PU9NyBk7R+7AwMEV6cGMZ17tfu3Ixo0cFyfbHyRodIBZL0h0HO+VgaibxOORku7FvcNyyPxL85lfX87O7nsONXfdnRWWqs3beljcT0w6TNzFHfOP6ajqal6h/vPwCS5fV8cXLrmHC9IMEKugmmY9gjFgC79CaBov6ZW+qX/z0Cnq7tmD4giRTklgsQWdvgrPPuZCU7WBbkqqaGqSj4ShBdc1sambPFUMzkIYPIySQaiOO3aXWrm3ij3/8HcGgg20LDE3HssA0ddf76aSrhoRAOQpD03D62qFq6LqBsoLkF1Zz6CGnkJszTfS3pIkDHSxe9BIQRzk2SmhpDcLtwiMct6DdVhLH8lFQNJ1p01zVv1/AuteSshIUjwnStX0dkEoXE/yX3tYBD0BkWDuAxAPfGPAL8nJMQr4eFA7TpwRp2hgnEbc44LAjQFtM5/YthINaX/aZJixampfz778+pI797EVprWTHsj41TFy7HzqZe1ow9Shx7peP4Nw+u9k/4skLI5jAkGnr4mZPbWhYrB6459fYyQipVIr8wrFcePp5TC2fRfnMg8TgXXxgD+Qdm6vtHJJ1a1ep7BzJgw/chWV14/P5sW0DW3O7KEtd9qVWCqWBcMvXbOmgKw2UhtL9ILMoGDWdEz79pbS9G0hLfbf16Yb176quzkY0PZ16qQXSDi/pqs6a7nq2pUZK+iksmIS7yIc+Up1zzj2f77/2CMqx2Vi/VE0sP1h8+DOKGTKNsF8q+3SdkF8QMCRCOAQC2SSLs2lcnwC9iE8efyEvvXAfyG404Xbp0AQoLO76zY2Ul1Wp4unzBpB4d0emDFSrg+/7NyMRIzyV0l3sG5veU9/52tlsWLuC3MKJ/OJ3T3Dnw/8WJ5z9dVE+8+gBfX9NMr2fXEml9b12hsFdGHSa123lT396mJaW7UQiKWw73dLVUUip0l9dFbm/iNxd0I4UOI4Py8qmdPpxnHjiN/rI60p9BSTo7l6r3lvwV4TqQMkY4XBwUDcJw9AwNIFuuFLZ0P2UlR+A22BP7+ss4pYmalTUHCDGFFdgOzq/u/0m1q16Sw3sHgEfoGFEX8uJTBJMpgQz/eu+pHDXyWYYOqah8PsFfr/Cb9jYtuLvL6/BoZJQeDKaCLrpoygMTREwJdm+CHf99lpaG5eo/gZ6w5zG0NMbbtTpfjhFaMQSWKQl78amheqyS88nHDQJZeVy2beuoaTyEOF25A8zuFNiJvSQIe37E3fwQtCQjsHSJXVuZpXUsC1wbLAt3Owf2yVxppJIyXRrGuXDkSEsO5ezz/o6hxx6Vpq8oQHnlQS6WPDuiyC6QEQpKMxOF7RrA15uLayuGQgtREHhRHJyxu/E2ePahN+/+mY2be1l/bomfvXz61hT+166gZsFyP/Ombir+VpC0Nvbi1IKn8+H3xRuX2fDIh7ppbe7B8eBCeOnIR2BrtnoukIzFYZpETDibGxexJ2//TGtjQs/0AjRDzr/ayTMDdvnCTz8xunGX9euWqz+9LsbKcoPEM6fzF2P/FuUzXw/r6UL0fca3Aur7/fDGsEKqTQcpSMdIJ2WZzuCpGVjOemicFvhOM6ADhA6jgzQ1pbinHOuIDdvpoAslBpQNKAAkix872nV0bESSYxRowvRtXTx+oA2MkJTbjqm5kMTeUwrmcvg8SBDbUWd6TWHi29cfj1d3VG2bl7HXbdfx8bVb6dJ7Ibb9oTE/c9FS9uSOx/qVVlTzea2dtD9mKZOwFQEDIvJY2B8UQ8b1vyLeKyLefPmcvEXTuLgg4uYMEEgNDBMCJtJ2prf4Q+//RFuzy2LPWkeJ4TYswHEu1wD+xZGqA3s9pX62wuP09aynsKCIi799k/onwTwUe1LrnfatiWOoQgEffT0RMgvyELqWrrLg0JLx4E1zcCWBhpBtrfbfPMbN1BYOEP0z6/NbE02iAQ9XU1qdcNb6FoHmkohtCyEyhiWGeeOe21SgSb8ZOdPoXj8bAG+XSTguxvFGRf8n7j/3rvU1vZWJGv52lc+zzHHnaZOOvVcymrmiYx5seuOI7tKiMlMUrTS3yfYtq5RFRcKiseNwjDirspv6JRMLmJN8zrys7azavnTTJg0nlPOupDs7G3MOmQcQvPTsnErLWs20tzYQtOaVlqb3+BHXztN3fC7x4XbsueDdgXdf7APE3hglc9Q2DSvelu9+p8XMA2Na674CRMrDtotybtjoFIb/sfD/JkAVq9ehVIOEoFlWe6UOsvG1jS0FAih96VIptDRtCDvLWrmmmvuoLBw5qA6036SJOnurFVvvPk4QvYSCAqKxxcDqXQ/LLeoQNO0dJsdDaHrKPzk5kwgs3HtWmK4qvQz/1goGla8p35567WkNq/lvbf/yvbNdYwZV6JOPPUCptccLlznj9jFcYb+NlPIEWVT03vqlb8/xpaWVWzZ1EhWCAJ6ipARY0vKIRSCUEAnnBUgHAKRiPLpT5Zx6jkn4c+NQTAMWgCACVnjmDA2yJzyIjY0F9DS2svS1Q3ILW8pbcyRYk/mAO/wIPmA4fB9DPswgXcFh+efeYRRBdmYwUImVgw/WOyjgEqrm0ppJC2brLCb9JGRvm5mFAgMIt0pVtc1c+RRp1Feftgw/ZL7G7v/57Un6OqsJxxKMXpMPrruJoWo9GhM6fTb5Ao3cys7u5iJE2vY/fpVVxKX1RwqvvO9H6unH7+Xl/76GMlkkjXN62htbeVr3/apyeWzRaY2uH9u786QmXAY4YqvnKs6Nq+gIJwiN2QxNtcmHHC7bfg0gaZrGLrEkQ7dXduYPlUnr3AU+UU6W1oXMmnMbLcpncAtzk/2IGPtxCNtGLKLLDNC+SSN+ff8hDMu+bkKjJ2X9nV8lFrXvo19+KqHt6lcv4IkJ8sk4NM46aSzcImxB03mxG7/eNDv3bRMLa1G2+kURp2e3hiO7XZ7cGw377ary2b1qjbGjqnh29+6YSdtaF3yvvnGk2r71noEnYwbn0sopPV5nTP9oHRDQ2husYym+ZBkM3nSbLKyinfYvHbtfEl3U5x1hLjyxjvFXff9DREYz5Yt3TQ313HFN8/jd7d+R0EUyAwb25Uvws1I+8tvr1bx7UsYmx+nKCdFbtghOyjT3TYgHBBkBQXhgEbYL8gJQlZQYse2s2V9PYtffY0nf/UbVrz8TzYvWUJ0bTP21na627bQsWUb3d3dWKk4pogT0LbxnxduJ7H5HeXaxP3TNXbr+e/47YjFiJPAIh26qF2xhFGFeViOYG/uwHWra9P9kkHXTKRUmKbfDSHZ7jSFaNRi/boOxo2r5He/nz9MG9r+hd/eUa+Wr3wNU++itKyYcFhHKYv+Igh3mTnpnllCCBxpkpUzmXDWFPozt3bdvxkG1jBnNkedillHiidfeJ3GFW+rn/74e2zf1szrr77M6vr16rf3PNaX1inS42YGw9UgWteuUO++9gy5oRhhw8Y0JD4DfJrA1MGnK3RdoWsKn+EOIjN1o69pnxJu21xbSVrqV7GuzkHainDQIDccwkq6nTVSKdu9x9KhvWURLz/zO449NaiyiwfGiP+3sA9f8a531VUrVxAMBvvItDPsNPy3x3FB93zq61cjpZ1uQCdJJNyaX8sG29GIRCTr13UwenQFv79z/gDpOJTAcbZvb1D/fuUxBNsJhyU52X6EcDOs+qYzCDd7S+ig6TpC04EQE8fPJRwq2bnpMMz1DW3EN3CS4PSaI8UVV9+GP2sSvb1Jurc28J0vnjxoVpAYcB/6PyTOq/94ioBp49fd2b0+Q2BqGroBmqb6tAlTF31N2k1dIxgwyM/LYuyYQiZPHsvUSWOZMLqA0Tlh8kIGyrLZtq2H7e0JunuSROKSpKWwLAuhetm6cTF/f/J2oBX3PD/AOhjh2IcJ7GJn6mBVVRWpVMrNc/7I59G4Htbnn31SCdItSqV7bqZpIh2Ix5Js3rSdzZu2Y6V0vvOdH9FXFaSGkjfJtq316qWXHqJt8wrCWSlmziwFYaHp/cPEMt0XM6NO3JLDLLKzJzJ6dLUYONZ0T2OWgxsSGICfqjlHiCf++oYIZBfR29tJ+9b1vPzMI4OSPgZ/TgqI0Lq+loBu4dMlZpq0uqH6GtG5XxW67poGhqlh+nQCAR+hUIC8vByKxo1l8rQSKmaUMq1kEkWjCggHA/hMHdMERwkcW5FMKVIpB9tKopxuNq9byF9+8UPl1gUPTk75X8A+Q+Add8hMTvLw6mB1zRwivVF8mV7Ae/rghjF63cXpHmvwQpWgUjz35KNoir74bipl40hwlCIeT4EykLbGmFHjqZgxu78taV8UyMG1e2O8+OI9bGlbTDg7zkHzytB0C13rH/2RIbDQlNv0ToAmQig1mvKyo8hkXe107McHiHtmcoeffPF1UTB6Go4wePWVF4AeMkUQoi/m66rPHc3LVeuGFfhMyyVtehCZrvVL38xEBU0oTN3A1N1C/2AwSFZONtmF+QQLC9Dz8zBzcgnn5pCdHSYQ9GH6dHcCoeZOZMwcTymQtkN3RxvrmxZz3Tc/r9zz7J+OKAesqJ3F+0c69hkC7+lpR2IWtiNobKjDfWi7J4F2JakGkmAwIRTPP/GoamyqA9xZvEopV1qKKMnENqAXy4rS3dHNKSefybBOOGEDUf5w902qZdNSsnOTHH3kLDQjha477vSBtLQd9EJH4AOyKB47m0CgREBw0BSHD+u+ZvKGr7r2Fjo6ImxuXcN/nn9UDc5+cjehjasXqLvuuJGQHkfXnX6Jq7sNDPqlL+ia5nbeNAQ+n+FK36wwobwcggX5aIWj3KFkQR+aofdtkkinbyNzn4v7Tya8GAoKrGQPm1vraW1YNug896Sf10jFPkPgPRMYOtOmVxOJJdnUso5BqtMQUT70uO+fXTO891s3NZSQ6YqidNN1meSccw7nwgsO56ILj6FoFESjUWZUzmGof9ANP1ls3rxCbdz4Hvl5KT51/AFoRgpDz7SVFW4yPzIthUm3mDWAENlZk5g8+TABhXywCRG7C4NpNYeIMRNK8ftgfXMd/WWIrv2+ueF1de+dV7OtZTk+I4lPkwP6N0t0TRvQhJ2+trmGYbjjQINBQjnZ+PJyIa8QwtkQDoMZwFECWw6eZyTTz06lNaDM7yRujbWVivPs04/vsKb6tbPdK4IYaRhxXmgXGlNLq2hpbScWt1i/apmaPOPYD3E1Zx56RqVOUte0FKlZ6fwpDRuFgcWkiaOZOnkUmvIR6YGSyWHKqgbPFAIbIZK0blqhfnP7Dxk71ubU045Eym5Qtjuat6/hnEQIVwI5MmP3BkCNYurUQ4BcJIEdBn58GOj3UgvAz7nnX8RfH7+drGBGZXbroNfVL1I/veYrBPV2cgIOPt1GExJTFxiaW0lkCHcUqC4GjEIxhJtKGQgQCAUIZufgy8lziWuYpFUbbNseMFUwQ1jciQrKrbl2FNiOwLYUKUsSTThMKd2deUb7F0bolmRQNvtwUTyxFF2Dvz3/DL++5XbVUNea1rM+uK2jVGZIs5tZ1NTwjvryl09Xq1e/xaw5pcyedwC2gJSQpIDmDduAEEoFmTa1mrKKWfR5hvs0AYvW1pXqsUd/Q1FRkgs+dwy6nsAwJJre76wyDM219fT0ghcaAh2pghQWzcTnLxUQ/EjICzs6tpIJi0Ssh3feep2BnTdvu/VHBIwkKhXF0GW6esj1LuuZSYKaWxao66JvuqChuZMUfAEfoaws9GAQwjlgpMNs0p11kkrEsJI2tu2qw3LIUDKlwFEaKVuRtAW9McWEyTM58cyLRd+84z7sn5I3gxEqgd3Y7+SSGSx9ZwNPPfk8M2rO4Ctf/iavvPrkHujiGUnrkJljJIRDU9MKtW3rZv7+0gtsatlAKOQnljTIySniq1//Pn/6y5955Y2/Eo3EePrv/6InmuB3P3+W8unTuH/+AtE/8b4/3vvWm89iW+v5zIlzMfQIUll90weFEEjhjvbB0NHcJlooZYITJCs0mTFF1eyN5mt9UIpUym0TlF+Q23e/GlcuUFvbmsnzdRFIq8tGeoavLiRauvCifxgZ6MLdjHRduAT2+TCDAfRAEPyZvHABVgo7HiMVi5NKpZCOO1HQbdrXX93lSJGeaaQRT2n0xjVOPXEPE3r2E+yDBN6d7oca4KOsYhav/O2vBAKjKBw1jhl6DsCuu+qrzBeVLp5PAjGaGxepbe3NOLKDZcvfY8yYcRQWWvT2BMjLm8jk7FFcfvk1Akx+9INbeXfVQtUZTbA55vDzO5/FkHDa6V+hL8G+r1Y2SUtrrXr1tflc9pXPUjzeQIkoKBuhpUsN+7y66ZY8SkMpB034sVURkycfimEW9yWE7HyY2ocIIQiFQowZPZ7xE6f2PZv6upUETEgkkuTkgWnomLrEMEiryBqa5vR7njXX9s28TNPE9PvQTMOdJ6qlXfROCmIRkr29xKOxAXN9VXqSoDtdwZYSyxGkbEhYGpGEwdhJVXzmjM/vXi78foZ9kMC7gislXYkpKC2roCOWYs6sUroiUSZPmZJu8bKLxS0kKIkQFnXLFqhnnnmY3t4taCLOrDnTKRwbYuzY0TQ1NpO0TD59wml8+tPnD2h3oyGRnHzOmTz94v0cdFA1/9j+dyaMrWR66QH0S8h0vfLG5erBh37BvHmTGD8xACKKlu6SKaXbdsd1sLokdodJK3ThR8lsRhXVYJiT3AomZQycyvIRwrV3dUMwpng8efmj6C9isFHKwbYhK7cIpStszQ19WWju7dUUmnIQOGjKwpDg9F3jgFa6UoFjgZIQj2L39hDt7iEejaXHoqgBKjN9M35tByzLlb5dUZ1bbvoJ4Edh/I/J332SwLvaQZO89NQf1R2/+SXf+O41fOrks0TCQBWVlbBsYQsHHHbM+1SYZLpHJHhu/h/UP19+mk2tzYweXURu0SjeWVDH+AlTOPDQI6moOI+KitlpmypTZifcRuwozByd6kNmkpebT3dvguPmzqRm7sFi8KSGGPfffwuOWs+ZZ5wEmjtmBU3DkAIpJI7IOMoyXlYJwodDiGBoAvn55biF/76PRDvceRWWQ+PqOmwHeqLJQc9FKg0lwqxtTYIwsByFchz8pkHAb5CXYzJ1Yh5ZIolNHKniuN000h01NBC6QZ4vAH6fq3N395Ds7CDS3UMikcJyJI7Tb/u6qjNYDliORjylE0mYFBXXpCvRfP9z5IV9ksA7g+tY+vWt1zFv3kxu/+WtTCibqmYcNg3/OJ2p1eM5+3OfHPYZ9qucrlS8/offUu++8SKhAHR2d3HokcdQMr2a08+9WDBoUt/gYWYZyacAzdTYuHEj8S1dJBOSyqq5A5rBp4Ao1//kKwq1gfPOPwLDjKNkEicdCsk4rlS/To9SCsPQsK0glixi3LgD0LQJA+qH2TvqMwqwWblyJdva6rnsG8f2fb50NBzpwxZ+Lrzw/3HieZcOUF37vfatK95Ske4WNq5dTqRrI+3xLfidBBHLoTeRoqNnM3kdEbIKthIMBNCkQ6Szm2gkQjJlu6TFnWvkSLCkcuccOYJESiOaNCkqruCSy25kYB/sHZ/5/o0RQmBXoj310INKONBU18jxx59Kc2s9OSUSlb+ZstwqXBV7sNdx8IN0aFr1rvr3P58n6NcJ507gpl8+RMWsgcOsDVx5tPNbI4DsQA523Oa9hYuQKZ3zzrlI9NunCe6790alZDOfv+hoJk0MolTU7b+VdlBlZvDoCjShITW3RNFGAy2H4nGHo2kz0m1m+ychig95ds/Olnj98iVqxcrlAEyeNouMaVA2YzbdvRYBnw/NyAZycTeYgc9KMb7mVAEW5Ue4PbpfevwepZLbeOM/TzGrYhSBeA/dve3427biMwU+oWPbNslkEstysB2JLTW3eb0t+8aCpmxBLCHoivk48dxzmVRxQN8GMlD7el/y7u1Bvh8RRhCBU6yqXw46dEV6KakqYXHDQqZUFtMT6WD6qBAaFkMdGYMfpM1zTz9GKKAzdkIJ985/Kh2vtdIvQb+t24+hu7lAIJMO3dsiaMrH7Fnz0n8rESLB+vWLVGPTf7jki8dRMjUEogccgYOentTg9EnhDHShITERhAj4igkEStM9swZWGslhz+fDwkBNpXH1ckxdY2JJJWXVh6Q3OEX5rHliW2dUjS0MsmJlAyecFSBT57zz87L59Nk/EBDhhAu/yYIXH1QyvpG3Xn+OKRPy8GtJDOEg0nEiqfpn+do22FJLzwLWSSR1uhMm+WMrOeaUi/q6a+6PhQq7g32OwMNtjAqFxOLpl55hQl6IrZ1t3P/3B9kQ2UQlpWxr6eX6G+8UOsZOOngMuGDNrWY59YzzAcmmTYvU/Pl3k0rGuOiir1A8/hDhhmsC7u1R9A8PG7A4a1fUkYil0DU/00sr0j9N0tz8rnr55T9x8SXHU1ISQogEIBCaW76noSOUhqPsdFqn+1KaABlCqXGMGjWL/kIFbUgZ4EfXq6n/uDZPPvEIGjbnnHsBAyc9oPycedYF/PPF+dSuWLbD3w+9T+miSPrb2AY56MTLBSQomHKSinSvZ9FbL5Lq2UBRThCdbjSVwHEst+e11LAcgWULkrZJT8JgdHENF156A/3F/APXy65a/gz4+QiXvBnscwQeHpIHH79fjS4eTbxnK1ELtndsIZTn461/L2BOzVxWbVmhqsccLAzC6Lsg8bLlS9IdHd1F+fLLL5JIdGAYMe644yp8/gnq4kt+wJTJhwpFEIHptkZN1+Wq9G1LRSDSkcKPSUVFJRoWa9YuUXf+/kou/b/jmVYSRIge+qSmEGi6icRxZZmUA0ohXemryCEUKgUmDaohzhDio7frXCdfw8plqrG+DoDyilkM0gKEQSyWQtNgdd1K+uZP7WJzcT3r/VVPGZQdcLqAKHM/cS6ba19VMr6Zd157jvb2DSDjSJXAcex0tpWgO26wrSfAt350LWOmHSRQ/v2GiB8UH3/Q7H1ylzOn6Tf99HZH6I3GCAcMVCRFy4o29G6YXVnB8+/N58nlD6gkUdQuqk4qZ1Sj6zp1q5YDGscccwa6UUQiblNQqBEMNPHb2/8fd975Y7WqdqlCyHSsst9Fs2TFcvXea8vp2BAj0ZuWOvRwx2+u5POfP5SSqTqI3vS4l8G9lzVdR+huW9hM4YISJqgwujaacLhaQBHDNSL/6MnrNqJ74vGH0Qwfp55xLhXVs8TgfV6nqroGgU1hQRZNtctUXwXXMEfddY67jluIX8i4qpPF+HlfEGde/rA496t/ZtqcC9keG0d7JJf2WIjtvQE2bTf4yc8fZkzpoQKxI3kH1zgPXV/7Z0bWPnRFmVxbi8y8XbddSgRBL+eddpI45VPH0tUeRVkgkgZHzzuMirFlbGzYTDIZZ3ntQn54/fd3YQ5plFVUga7Rsr4BsJkyZZb4wfdvF//vy9cQDIxDSYNx48bxr3/9i6997WvccccdfcdbuXKVOu20s9Vpnz2X5W+vwokIphRPYE5NKZd983R19jmHMGGCD8vehmNFUbKfwBlvs0tisy+xQdMMhArhOEVk51Th2r0fV3cJSf3KRerJJ+bjSMHUaTMYTF6XBJbtNjII+n2sWlXL0EqwoRVfO68Ay1Q/hXHNliKgmOwJh4pjz7lCfPEbP+fk877PzIPPZuN2Pzf98kHGlR6UduwNrzyOhF7OHybEvnHBA1uSJqlfvkCtqV9B0G+g6bByxSKaGlexun4VWeEcpB4kb3QJV1x5PRXlleK0z5+i4kYvnz3xNFJb/PRutfjc5z5HeXn5EGMsSf2KN9Rll36OwlyDAw86gu/dcFfai+luGm++8bz65z9eY+nSNg47/FMkkg4+n485c+bw+GPP8PabS9F1k63bNoLo5vNfPI6s7C6OPHQ8pSUhfP4kvoCDT9cwfQaGYaBpmUkQmSwxgUCi0lPjLasAXRxAIDg7XWk0XPO7vUHoOM/Mv1v94uc3UTq9hvvmPy36G88PRA+HV+ersWNH86XLrufEMy7+ELOgMumnGcfiwGqijAq+l9JJRwD2ARs4PZhsxQL19NOP8PzTT5CTHSAU1DF01TdqQygbn5nFuHHTOP7EMzj5nEv72sk888A/xKrmperHP76BQ+d+gokTx3Lbbbfx9a9/XdXU1LgkFgAa5TUHiqJxE5WW2MS7b/2bdbVL1JSqg9LdDXM4/IiLRH7hASo75z+8+84iSkqnEQ6Hufnmm0EZ2FYSIS2yAgpNt6hf+Spf/soJTBxvgujFsiUqAZgClW4MYBhuUr9AG5BGpYHwo4kwhj4Rv78i3evYHOb+7K3nIHnyiYdBOkwtmc6uiGLZEsty+syLDw8D5/7un/OMPkx8zBLYlbz1qxaoL15wMsEAKHxutk3K5rzPXeiGXKSgvLyK6WXllM+cmw5p+OgfTiZRODSuaVQP3D+flpZNtGzYyPjx47n88m8zc+ZM0f95irrlb6g7b7uKeHQb44qn8KUvX8HkyiPT6ZL9jqXVqxvU7bffTldXF1u2bCORiDFp4niqKiZz3323UV6Rwxcv/RRlZTn4fAlM08Ew3fpX09QxTM2VxOkEfk0z0t5o1yMtnTyUmo5uzBAwDncT2fu2mlJu98n6Fe+pi84/HiEE9z/yEmXVB4nh+3lFmFeRp4oKC/ja5T/lpDO/8D+Zh7wv4GOWwG589/lnHicc0pg4vpiTz7iQ8so5zJh14IDFo9OfYDHcAtcQGJRNqxYXXHChuv3229F1nW3btnDB585mytRJ6uabb6amapZQ6MyYeZD49veuU1//yufIy8vjkQd+z/kX+dTkGZmBz67XtaKiQtx5552sXr1KPfvMU0wtmcA555wmNm1aqVrb/sWppxxMVm4Ey+5Jd4wQgI5hCizLHa2imQBWun+WxDB8oPlQMgclitH1MlzyZvc9jr2dRZSJ/T7yyEOg6ZRMm05Z9aydkFfy4F/uUypdEZRMOXjE/fjwMd95BVg89uhDKKlxyukXcNr5XxEzZh0l+geTZaYK7mr+Tr+zcUZ5hfjm179BQUEBGzY2EwhIYpHN/Pb2G4E47uBPPyVVR4rf3vU4hj+HVLKbF5++m031rw3qwpiRxhUV08UPfvhNceghZdxz783qppu+Q/H4MPFkB/FElGQyhZVSpCwn/XJ7Q1uWIpGySTmuuplK2VhWEssysKxx6FolMG5QczrYtbfZvc4PW612r1XX3Uyns8/7Av0D14bCoa52GZrhpzea4szzPy+GtrX1sPewT9jAPl1D17V0xUp6+PJ/gcrKSvHwww/z0MP3qeeff4R4rIPCwsIhl60xrepgcelXv6/uuuNmEi3N3HLz1Uwunae+e80taUmcyZ9O8czTD6jnnn0Ey+khN1cnFk+wZYtA07MwNN2tIVL9g/qEAiPduQNsMNyMIkcG0EQ2WdkVwATRP8/JxftL34/KJpY89NBD6Lqbczz85zrULl+gHp3/EAU5QU494xyQhpsW+j8ej/24sA8Q2EBKSShkEPZn2jfuudd1x/Uj+dwFF4oD5larpjWNzKiopL/NK+lcZFcS/9/XfOpXt1xNKGhi9TZx5Vc/q776rR8xqaJGdLQ3q2efe4KFCxegcGO78bhNOJzF1i1d5OcH0XS38ZpET9uTIt2vSWGqTBGCgy4DOHYOofAkYLyb8aWMQRcwtHfzUDK/X6bZHmNAArE7HtXGcQb2vxrY9TPFNVd+m3DIR9mMOZx+5kXuKJThDvs/UkzwceNjdmK5ie43X/ddteitFygtm87FX76SipmHi/9+gnxGUmUWY9p+VsOl0sWBCBee8UkV1CPUVJfTuK6N3FF5jJ1UQHdvJxs3bCKVktiWRNMlY8cUIIlSWlpEbq6PcJZJdtiH6cNNzvcbGIbANDR03UQ3/KDyCAbKGD3mCAETgZyPP6leke4cYnHKicerulVLqKio4Ke3/pqaWQf1ndXSRe+qa6++grVrVmCaJo89/jemV83bQX32iLt38TFLYLezxhlnn8+21lo2bljDfXfdyhe//B1VNuvYIU6U3enUMfTYma8DJPow2TtCmEAODz71hli7erH62S1XEsoSTJqagxQRDCOF0OwBKY2Cnp4I48bnsX1bD8HgaETcQYgUYdyYr9tbWqCUwJA6SuYSCExl9JjjBmdafdxrXZBu/6NTXlFF7cpF1NfVcdKnj+Xc8y5Qs+YewIqlS1hdt5KmhlpM0+Ta629metXcYW1fj7x7F/tAIofbM2r96rfcBIu8IOMnT+OS/3clZTMPHeAVzmBnSeo7+/3uwdUk3a6L0MXj829RnR2NYCRIJpN0dlps2LgNK+W+3zQU4ycU4dgRxk8YRXaugd8nyM7yEQhq+Awd0x/A0ENoWh45WVOZOu2T/ZJ3H4KbCipAWNStWKiuuvJyVixb7vagQkPTQU/3rK6omMnTf335Q9CQPHwY2AcIDBlVurnuPfXNL5/N6KJsxk+cypcv+wHjyw4RbtdH4U4FGNTTKmMvD7SbM2TfPSIPVvkym0GEzvblav6jv0HXu7GdOLGoQ1d3ktbWdny+EKlklOLxRYQCOlLFmTChgGBA4PMLgiEfgYCBYeaiaRM4cN5J+HxT0skiO5Yr7jtwHVXLly9Sjzz0AMuXLmX5crcm+Atf+ALnX/B5qmZmWuZ65N0XsE8Q2CWRAmJsqHtT3fGbG9m6eQOxuMPsg47jqhtuS+/4PvoJ6qZe1q9YrB5/7BFmza5BKUXljGpKq6oHqN+ZYdWZsMjuEDwOdPDEE79V29tXIIgQjzl0dMVp2dCOzx8iEYszdlwhAT8gkowbl48/oBH065h+P4FAFroxmqOOuIBgaHqavP+dd31vPAd36oFN/6aY2dSMtJqyr24+/5vYJwjcD1cSN9YuUL+65Ro621sI+BXjxk/lsm9cw4TyA9LxYWisXaiuv+67bF7fQHZYx29qGLpbOZxMJjn9jLOJxR2mlVUxrayGqZXzBrTLySSG7Azu3N7X/vOYWlX/IproJZl06OiM09tts3VbF8FgkHDITyigEQgJ/AGNnJwQAb+BaeayvR2+ePEPyMopHRAq2redPYNbD+3MNEl71dP/E3vsm/DwYWIfIzD0J7JHeOnpe9Xvf3UjuXlhkpafo449kRNOOhfLsvjxj69iY3M9mrBIxaMEfBrBkEluTpBQKEAolEN2Vg7h3AK2t3cRCOQzcXIpJWUVfOa0s9MlcgMzvDJQuEUVMd555xm1ZOmL6FqMVMqmuydFd1eKzZvbCYWySCbjjB6dh9+vEwwFCIVC+ANhisdVcPRRZ5GXVypQoQG9stKfsA+Sd/jnALtKnIGP3wf3v459kMDQX52UpGnVQnXrjdewrW09fp9GZ3cXEyZO5d0Fy7CUxllnf46f/uLXAjRWLVusVixfQnaWj6aGepoaa2lrXUtV5XQKcsIkUxGyckw6e3s4+IhjGD1uCoVFkxhXXCb6F6pD26bVqqNzHQ31C2nb2oymS6QD3b0pujpcOzgQCCGEIhgKEPAH8QeyiMUFJVPn8NWv/CBdkJ9R+T94L+edPZ2RSZy9VVX1v4N9lMAu3KQIG9dL/Z669ac/onlNE0potLS20xNXVFTO4+VXXhf9jqHMlAV3A2hY9rZqbqxlTeMK1q+rQxLlE586ivGTJhPKyac35tDTGyMeTTBr1iy2tLWSsnrJz/OzuW0Dy5Ytxh8wAUlPJEFXR4rOziS2BQodw/DR1RPlsEM/wXGfPJWKiozn/MMpSvAI7GFX+NgJPNiWGu7hDh598syjD6rHHp/PovcWunnHUuMXv/gN5194SVotHmi/OQP+3lXNm1YtU//853M4qofcvADzDp5LMOgn4DcxDB3lWGzd3kFTUwvtHdsYVzyK5rWr0LUk0USCzvYUrS3dRCIO8YTGYYcdx2lnnEdF2cz0JmLSfx7gLVgPHyX2eQIPtrUy9rHNquXL1P0P3MfSJSv45W2/oapmrkDomRZxOxkAliF3EojQUPee2tjaxOgx+WRlhVhdV4tt2+RkF3D0sacJgM6ODeqRR/6Epkfo6emhqamN1pYeppXO5pvfuIrS6bNEf2mjMeSzwCOwh48SHzuB3x9DiT1Qwg7sBKwN+Zp+xw6259CBZkPDJZlj6GTU8Ice+r1av34Z27dvJRIVnHvO//HJT54u+m3c4cocPQJ7+OgxAgm8q/cx7HszJN5zR1LGlo7TtqVetbZsoLi4lHHjpgsIoJS+i+N5BPbw0WMEEPiD4/0IO+zvBw1XGmhLZxrUZcJPWl9/Kw8ePi7sFwT+UOOqXoDTwwjCiCLw3kuA2IlDbdi86aHwVGYPew8jarXtPfLu/PMHbngjafPzsH9iBElgzynkwcNQeGzw4GEEYwQVdXp7jQcPQ+GxwoOHEYx9gMDD1Z5+jJ87ZFqiBw/7MvYBFXof2EM8eBihGEFeaA8ePAyFJ/48eBjB8AjswcMIhkdgDx5GMDwCe/AwguER2IOHEQyPwB48jGB4BPbgYQTDI7AHDyMYHoE9eBjB8AjswcMIhkdgDx5GMDwCe/AwguER2IOHEQyPwB48jGB4BPbgYQTDI7AHDyMYHoE9eBjB8AjswcMIhkdgDx5GMDwCe/AwguER2IOHEQyPwB48jGB4BPbgYQTDI7AHDyMYHoE9eBjB8AjswcMIhkdgDx5GMDwCe/AwguER2IOHEQyPwB48jGB4BPbgYQTDI7AHDyMYHoE9eBjB8AjswcMIhkdgDx5GMDwCe/AwguER2IOHEQyPwB48jGB4BPbgYQTDI7AHDyMYHoE9eBjB8AjswcMIhkdgDx5GMDwCe/AwguER2IOHEQyPwB48jGB4BPbgYQTDI7AHDyMYHoE9eBjB+P/4kNpCd1sWGAAAACV0RVh0ZGF0ZTpjcmVhdGUAMjAxOC0wOC0wOFQxMDo0MDo0MSswMjowMBxqpDQAAAAldEVYdGRhdGU6bW9kaWZ5ADIwMDktMDQtMjJUMjI6MzE6MTUrMDI6MDBHQWxKAAAAAElFTkSuQmCC"
      },
      "position" : {
        "x" : -408.67666941518195,
        "y" : -905.8633785984589
      },
      "selected" : false
    }, {
      "data" : {
        "id" : "254",
        "Protein_ID" : "XP_023105820.1; XP_023105819.1",
        "stringdb_namespace" : "stringdb",
        "query_term" : "NR2C2",
        "V_F_fc" : -1.794054,
        "Product" : "nuclear receptor subfamily 2 group C member 2",
        "stringdb_structures" : [ "" ],
        "shared_name" : "9685.ENSFCAP00000003265",
        "stringdb_species" : "Felis catus",
        "D10_F_fc" : -2.52297,
        "Node_Shape" : "D10_only",
        "stringdb_full_name" : "",
        "SUID" : 254,
        "_id" : "stringdb:9685.ENSFCAP00000003265",
        "selected" : false,
        "Entrez_Gene_ID" : 101100195,
        "stringdb_description" : "Nuclear receptor subfamily 2, group C, member 2",
        "V_F_raw_pval" : 3.37168E-4,
        "display_name" : "NR2C2",
        "stringdb_enhancedLabel_Passthrough" : "label: attribute=\"display name\" labelsize=12 labelAlignment=left outline=true outlineColor=white outlineTransparency=95 outlineWidth=10 background=false color=black dropShadow=false",
        "stringdb_canonical_name" : "M3W0I7",
        "D10_F_bh_pval" : 0.00261575,
        "V_F_bh_pval" : 0.007871008,
        "stringdb_sequence" : "MATNMEGLVQHRVGTQQVAEVPRTQTSRPESPGMTSPSPRIQIISTDSAVASPQRIQIVTDQQTGQKIQIVTAVDASGSPKQQFILTSPDGAGTGKVILASPETSSAKQLIFTTSDNLVPGRIQIVTDSACVERLLGKADVQRPQVVEYCVVCGDKASGRHYGAVSCEGCKGFFKRSVRKNLTYSCRSNQDCIINKHHRNRCQFCRLKKCLEMGMKMESVQSERKPFDVQREKPSNCAASTEKIYIRKDLRSPLIATPTFVADKDGARQTGLLDPGMLVNIQQPLIREDGTVLLATDSKAETSQGALGTLANVVTSLANLSESLNNGDTSEMQPEDQSASEITRAFDTLAKALNTTDSSSPPSLADGIDASGGGGIHVISRDQSTPIIEVEGPLLSDTHVTFKLTMPSPMPEYLNVHYICESASRLLFLSMHWARSIPAFQALGQDCNTSLVRACWNELFTLGLAQCAQVMSLSTILAAIVNHLQNSIQEDKLSGDRIKQVMEHIWKLQEFCNSMAKLDIDGYEYAYLKAIVLFSPDHPGLTSTSQIEKFQEKAQMELQDYVQKTYSEDTYRLARILVRLPALRLMSSNITEELFFTGLIGNVSIDSIIPYILKMETAEYNGQITGASL",
        "D10_F_raw_pval" : 1.09237E-4,
        "stringdb_database_identifier" : "9685.ENSFCAP00000003265",
        "name" : "9685.ENSFCAP00000003265",
        "stringdb_node_type" : "protein",
[truncated: 3,849,829 more chars]
