# Supplementary material for: Initial response of ovarian tissue transcriptome to vitrification or microwave-assisted dehydration in the domestic cat model
Source: BMC Genomics. 2020 Nov 25;21:828. doi: 10.1186/s12864-020-07236-z (PMC7690003; doi:10.1186/s12864-020-07236-z)
Supplement: Supplementary file 10 — Additional file 10. Web session interactive view with data table of STRING network for all comparison pairs with 25 additional database derived proteins. For description and legend refer to Fig. 7. [file 12864_2020_7236_MOESM10_ESM.zip › web_session/data/styles.js]

var styles = [ {
  "format_version" : "1.0",
  "generated_by" : "cytoscape-3.8.0",
  "target_cytoscapejs_version" : "~2.1",
  "title" : "default",
  "style" : [ {
    "selector" : "node",
    "css" : {
      "font-family" : "SansSerif.plain",
      "font-weight" : "normal",
      "shape" : "roundrectangle",
      "background-color" : "rgb(137,208,245)",
      "background-opacity" : 1.0,
      "border-opacity" : 1.0,
      "font-size" : 12,
      "border-color" : "rgb(204,204,204)",
      "border-width" : 0.0,
      "width" : 75.0,
      "height" : 35.0,
      "text-opacity" : 1.0,
      "color" : "rgb(0,0,0)",
      "text-valign" : "center",
      "text-halign" : "center",
      "content" : "data(display_name)"
    }
  }, {
    "selector" : "node:selected",
    "css" : {
      "background-color" : "rgb(255,255,0)"
    }
  }, {
    "selector" : "edge",
    "css" : {
      "color" : "rgb(0,0,0)",
      "font-family" : "Dialog.plain",
      "font-weight" : "normal",
      "opacity" : 1.0,
      "source-arrow-shape" : "none",
      "text-opacity" : 1.0,
      "font-size" : 10,
      "line-color" : "rgb(132,132,132)",
      "line-style" : "solid",
      "content" : "",
      "target-arrow-color" : "rgb(0,0,0)",
      "source-arrow-color" : "rgb(0,0,0)",
      "target-arrow-shape" : "none",
      "width" : 2.0
    }
  }, {
    "selector" : "edge:selected",
    "css" : {
      "line-color" : "rgb(255,0,0)"
    }
  } ]
}, {
  "format_version" : "1.0",
  "generated_by" : "cytoscape-3.8.0",
  "target_cytoscapejs_version" : "~2.1",
  "title" : "FigureS1_style_MCL_clusters",
  "style" : [ {
    "selector" : "node",
    "css" : {
      "font-family" : "SansSerif.plain",
      "font-weight" : "normal",
      "shape" : "roundrectangle",
      "background-color" : "rgb(229,229,229)",
      "background-opacity" : 1.0,
      "border-opacity" : 1.0,
      "font-size" : 20,
      "border-color" : "rgb(229,229,229)",
      "border-width" : 20.0,
      "width" : 110.0,
      "height" : 50.0,
      "text-opacity" : 1.0,
      "color" : "rgb(0,0,0)",
      "text-valign" : "center",
      "text-halign" : "center",
      "content" : "data(display_name)"
    }
  }, {
    "selector" : "node[V_F_fc > 4]",
    "css" : {
      "border-color" : "rgb(178,24,43)"
    }
  }, {
    "selector" : "node[V_F_fc = 4]",
    "css" : {
      "border-color" : "rgb(214,96,77)"
    }
  }, {
    "selector" : "node[V_F_fc > 2][V_F_fc < 4]",
    "css" : {
      "border-color" : "mapData(V_F_fc,2,4,rgb(244,165,130),rgb(214,96,77))"
    }
  }, {
    "selector" : "node[V_F_fc > 0][V_F_fc < 2]",
    "css" : {
      "border-color" : "mapData(V_F_fc,0,2,rgb(247,247,247),rgb(244,165,130))"
    }
  }, {
    "selector" : "node[V_F_fc > -2][V_F_fc < 0]",
    "css" : {
      "border-color" : "mapData(V_F_fc,-2,0,rgb(209,229,240),rgb(247,247,247))"
    }
  }, {
    "selector" : "node[V_F_fc > -4][V_F_fc < -2]",
    "css" : {
      "border-color" : "mapData(V_F_fc,-4,-2,rgb(67,147,195),rgb(209,229,240))"
    }
  }, {
    "selector" : "node[V_F_fc = -4]",
    "css" : {
      "border-color" : "rgb(67,147,195)"
    }
  }, {
    "selector" : "node[V_F_fc < -4]",
    "css" : {
      "border-color" : "rgb(33,102,172)"
    }
  }, {
    "selector" : "node[D10_F_fc > 4]",
    "css" : {
      "background-color" : "rgb(178,24,43)"
    }
  }, {
    "selector" : "node[D10_F_fc = 4]",
    "css" : {
      "background-color" : "rgb(214,96,77)"
    }
  }, {
    "selector" : "node[D10_F_fc > 2][D10_F_fc < 4]",
    "css" : {
      "background-color" : "mapData(D10_F_fc,2,4,rgb(244,165,130),rgb(214,96,77))"
    }
  }, {
    "selector" : "node[D10_F_fc > 0][D10_F_fc < 2]",
    "css" : {
      "background-color" : "mapData(D10_F_fc,0,2,rgb(247,247,247),rgb(244,165,130))"
    }
  }, {
    "selector" : "node[D10_F_fc > -2][D10_F_fc < 0]",
    "css" : {
      "background-color" : "mapData(D10_F_fc,-2,0,rgb(209,229,240),rgb(247,247,247))"
    }
  }, {
    "selector" : "node[D10_F_fc > -4][D10_F_fc < -2]",
    "css" : {
      "background-color" : "mapData(D10_F_fc,-4,-2,rgb(67,147,195),rgb(209,229,240))"
    }
  }, {
    "selector" : "node[D10_F_fc = -4]",
    "css" : {
      "background-color" : "rgb(67,147,195)"
    }
  }, {
    "selector" : "node[D10_F_fc < -4]",
    "css" : {
      "background-color" : "rgb(33,102,172)"
    }
  }, {
    "selector" : "node[Node_Shape = 'All']",
    "css" : {
      "shape" : "v"
    }
  }, {
    "selector" : "node[Node_Shape = 'D10_only']",
    "css" : {
      "shape" : "rectangle"
    }
  }, {
    "selector" : "node[Node_Shape = 'V_DD']",
    "css" : {
      "shape" : "parallelogram"
    }
  }, {
    "selector" : "node[Node_Shape = 'D5_D10']",
    "css" : {
      "shape" : "hexagon"
    }
  }, {
    "selector" : "node[Node_Shape = 'D5_D10_V']",
    "css" : {
      "shape" : "octagon"
    }
  }, {
    "selector" : "node[Node_Shape = 'D10_V_DD']",
    "css" : {
      "shape" : "roundrectangle"
    }
  }, {
    "selector" : "node[Node_Shape = 'V_only']",
    "css" : {
      "shape" : "ellipse"
    }
  }, {
    "selector" : "node[Node_Shape = 'DD_only']",
    "css" : {
      "shape" : "triangle"
    }
  }, {
    "selector" : "node[Node_Shape = 'D10_V']",
    "css" : {
      "shape" : "roundrectangle"
    }
  }, {
    "selector" : "node[Node_Shape = 'D10_DD']",
    "css" : {
      "shape" : "rectangle"
    }
  }, {
    "selector" : "node:selected",
    "css" : {
      "background-color" : "rgb(255,255,0)"
    }
  }, {
    "selector" : "edge",
    "css" : {
      "color" : "rgb(0,0,0)",
      "font-family" : "Dialog.plain",
      "font-weight" : "normal",
      "opacity" : 1.0,
      "source-arrow-shape" : "none",
      "text-opacity" : 1.0,
      "font-size" : 10,
      "line-color" : "rgb(31,41,61)",
      "line-style" : "solid",
      "content" : "",
      "target-arrow-color" : "rgb(0,0,0)",
      "source-arrow-color" : "rgb(0,0,0)",
      "target-arrow-shape" : "none",
      "width" : 2.0
    }
  }, {
    "selector" : "edge[stringdb_score > 1]",
    "css" : {
      "opacity" : 0.6666666666666666
    }
  }, {
    "selector" : "edge[stringdb_score = 1]",
    "css" : {
      "opacity" : 0.6666666666666666
    }
  }, {
    "selector" : "edge[stringdb_score > 0.5][stringdb_score < 1]",
    "css" : {
      "opacity" : "mapData(stringdb_score,0.5,1,85,170)"
    }
  }, {
    "selector" : "edge[stringdb_score > 0.2][stringdb_score < 0.5]",
    "css" : {
      "opacity" : "mapData(stringdb_score,0.2,0.5,34,85)"
    }
  }, {
    "selector" : "edge[stringdb_score = 0.2]",
    "css" : {
      "opacity" : 0.13333333333333333
    }
  }, {
    "selector" : "edge[stringdb_score < 0.2]",
    "css" : {
      "opacity" : 0.13333333333333333
    }
  }, {
    "selector" : "edge[stringdb_score > 1]",
    "css" : {
      "width" : 4.0
    }
  }, {
    "selector" : "edge[stringdb_score = 1]",
    "css" : {
      "width" : 4.0
    }
  }, {
    "selector" : "edge[stringdb_score > 0.5][stringdb_score < 1]",
    "css" : {
      "width" : "mapData(stringdb_score,0.5,1,2.0,4.0)"
    }
  }, {
    "selector" : "edge[stringdb_score > 0.2][stringdb_score < 0.5]",
    "css" : {
      "width" : "mapData(stringdb_score,0.2,0.5,0.8,2.0)"
    }
  }, {
    "selector" : "edge[stringdb_score = 0.2]",
    "css" : {
      "width" : 0.8
    }
  }, {
    "selector" : "edge[stringdb_score < 0.2]",
    "css" : {
      "width" : 0.8
    }
  }, {
    "selector" : "edge:selected",
    "css" : {
      "line-color" : "rgb(255,0,0)"
    }
  } ]
}, {
  "format_version" : "1.0",
  "generated_by" : "cytoscape-3.8.0",
  "target_cytoscapejs_version" : "~2.1",
  "title" : "FigureS1_style_radial_overview",
  "style" : [ {
    "selector" : "node",
    "css" : {
      "font-family" : "SansSerif.plain",
      "font-weight" : "normal",
      "shape" : "roundrectangle",
      "background-color" : "rgb(204,204,204)",
      "background-opacity" : 1.0,
      "border-opacity" : 1.0,
      "font-size" : 50,
      "border-color" : "rgb(204,204,204)",
      "border-width" : 50.0,
      "width" : 300.0,
      "height" : 150.0,
      "text-opacity" : 1.0,
      "color" : "rgb(0,0,0)",
      "text-valign" : "center",
      "text-halign" : "center",
      "content" : "data(display_name)"
    }
  }, {
    "selector" : "node[V_F_fc > 4]",
    "css" : {
      "border-color" : "rgb(178,24,43)"
    }
  }, {
    "selector" : "node[V_F_fc = 4]",
    "css" : {
      "border-color" : "rgb(214,96,77)"
    }
  }, {
    "selector" : "node[V_F_fc > 2][V_F_fc < 4]",
    "css" : {
      "border-color" : "mapData(V_F_fc,2,4,rgb(244,165,130),rgb(214,96,77))"
    }
  }, {
    "selector" : "node[V_F_fc > 0][V_F_fc < 2]",
    "css" : {
      "border-color" : "mapData(V_F_fc,0,2,rgb(247,247,247),rgb(244,165,130))"
    }
  }, {
    "selector" : "node[V_F_fc > -2][V_F_fc < 0]",
    "css" : {
      "border-color" : "mapData(V_F_fc,-2,0,rgb(209,229,240),rgb(247,247,247))"
    }
  }, {
    "selector" : "node[V_F_fc > -4][V_F_fc < -2]",
    "css" : {
      "border-color" : "mapData(V_F_fc,-4,-2,rgb(67,147,195),rgb(209,229,240))"
    }
  }, {
    "selector" : "node[V_F_fc = -4]",
    "css" : {
      "border-color" : "rgb(67,147,195)"
    }
  }, {
    "selector" : "node[V_F_fc < -4]",
    "css" : {
      "border-color" : "rgb(33,102,172)"
    }
  }, {
    "selector" : "node[D10_F_fc > 4]",
    "css" : {
      "background-color" : "rgb(178,24,43)"
    }
  }, {
    "selector" : "node[D10_F_fc = 4]",
    "css" : {
      "background-color" : "rgb(214,96,77)"
    }
  }, {
    "selector" : "node[D10_F_fc > 2][D10_F_fc < 4]",
    "css" : {
      "background-color" : "mapData(D10_F_fc,2,4,rgb(244,165,130),rgb(214,96,77))"
    }
  }, {
    "selector" : "node[D10_F_fc > 0][D10_F_fc < 2]",
    "css" : {
      "background-color" : "mapData(D10_F_fc,0,2,rgb(247,247,247),rgb(244,165,130))"
    }
  }, {
    "selector" : "node[D10_F_fc > -2][D10_F_fc < 0]",
    "css" : {
      "background-color" : "mapData(D10_F_fc,-2,0,rgb(209,229,240),rgb(247,247,247))"
    }
  }, {
    "selector" : "node[D10_F_fc > -4][D10_F_fc < -2]",
    "css" : {
      "background-color" : "mapData(D10_F_fc,-4,-2,rgb(67,147,195),rgb(209,229,240))"
    }
  }, {
    "selector" : "node[D10_F_fc = -4]",
    "css" : {
      "background-color" : "rgb(67,147,195)"
    }
  }, {
    "selector" : "node[D10_F_fc < -4]",
    "css" : {
      "background-color" : "rgb(33,102,172)"
    }
  }, {
    "selector" : "node[Node_Shape = 'All']",
    "css" : {
      "shape" : "v"
    }
  }, {
    "selector" : "node[Node_Shape = 'D10_only']",
    "css" : {
      "shape" : "rectangle"
    }
  }, {
    "selector" : "node[Node_Shape = 'V_DD']",
    "css" : {
      "shape" : "parallelogram"
    }
  }, {
    "selector" : "node[Node_Shape = 'D5_D10']",
    "css" : {
      "shape" : "hexagon"
    }
  }, {
    "selector" : "node[Node_Shape = 'D5_D10_V']",
    "css" : {
      "shape" : "octagon"
    }
  }, {
    "selector" : "node[Node_Shape = 'D10_V_DD']",
    "css" : {
      "shape" : "roundrectangle"
    }
  }, {
    "selector" : "node[Node_Shape = 'V_only']",
    "css" : {
      "shape" : "ellipse"
    }
  }, {
    "selector" : "node[Node_Shape = 'DD_only']",
    "css" : {
      "shape" : "triangle"
    }
  }, {
    "selector" : "node[Node_Shape = 'D10_V']",
    "css" : {
      "shape" : "roundrectangle"
    }
  }, {
    "selector" : "node[Node_Shape = 'D10_DD']",
    "css" : {
      "shape" : "rectangle"
    }
  }, {
    "selector" : "node:selected",
    "css" : {
      "background-color" : "rgb(255,255,0)"
    }
  }, {
    "selector" : "edge",
    "css" : {
      "color" : "rgb(0,0,0)",
      "font-family" : "Dialog.plain",
      "font-weight" : "normal",
      "opacity" : 1.0,
      "source-arrow-shape" : "none",
      "text-opacity" : 1.0,
      "font-size" : 10,
      "line-color" : "rgb(31,41,61)",
      "line-style" : "solid",
      "content" : "",
      "target-arrow-color" : "rgb(0,0,0)",
      "source-arrow-color" : "rgb(0,0,0)",
      "target-arrow-shape" : "none",
      "width" : 2.0
    }
  }, {
    "selector" : "edge[stringdb_score > 1]",
    "css" : {
      "opacity" : 0.6666666666666666
    }
  }, {
    "selector" : "edge[stringdb_score = 1]",
    "css" : {
      "opacity" : 0.6666666666666666
    }
  }, {
    "selector" : "edge[stringdb_score > 0.5][stringdb_score < 1]",
    "css" : {
      "opacity" : "mapData(stringdb_score,0.5,1,85,170)"
    }
  }, {
    "selector" : "edge[stringdb_score > 0.2][stringdb_score < 0.5]",
    "css" : {
      "opacity" : "mapData(stringdb_score,0.2,0.5,34,85)"
    }
  }, {
    "selector" : "edge[stringdb_score = 0.2]",
    "css" : {
      "opacity" : 0.13333333333333333
    }
  }, {
    "selector" : "edge[stringdb_score < 0.2]",
    "css" : {
      "opacity" : 0.13333333333333333
    }
  }, {
    "selector" : "edge[stringdb_score > 1]",
    "css" : {
      "width" : 4.0
    }
  }, {
    "selector" : "edge[stringdb_score = 1]",
    "css" : {
      "width" : 12.0
    }
  }, {
    "selector" : "edge[stringdb_score > 0.5][stringdb_score < 1]",
    "css" : {
      "width" : "mapData(stringdb_score,0.5,1,6.0,12.0)"
    }
  }, {
    "selector" : "edge[stringdb_score > 0.2][stringdb_score < 0.5]",
    "css" : {
      "width" : "mapData(stringdb_score,0.2,0.5,3.0,6.0)"
    }
  }, {
    "selector" : "edge[stringdb_score = 0.2]",
    "css" : {
      "width" : 3.0
    }
  }, {
    "selector" : "edge[stringdb_score < 0.2]",
    "css" : {
      "width" : 0.8
    }
  }, {
    "selector" : "edge:selected",
    "css" : {
      "line-color" : "rgb(255,0,0)"
    }
  } ]
} ]
